# Supplementary material for: Dysregulation of innate immune signaling in animal models of spinal muscular atrophy
Source: BMC Biol. 2024 Apr 25;22:94. doi: 10.1186/s12915-024-01888-z (PMC11044505; doi:10.1186/s12915-024-01888-z)
Supplement: Supplementary file 1 — Additional file 1: Table S1–S3. [file 12915_2024_1888_MOESM1_ESM.xlsx]

## Sheet: Table S1
Table S1: Differential protein abundance – Flybase ID appended Proteome Discoverer raw output
	Accession	Description	Gene name	Flybase ID	Coverage [%]	# Peptides	# Unique Peptides	# PSMs	Abundance Ratio (log2): (T205I) / (WT)	Abundance Ratio (log2): (V72G) / (WT)	Abundance Ratio (log2): (T205I) / (V72G)	Abundance Ratio P-Value: (T205I) / (WT)	Abundance Ratio P-Value: (V72G) / (WT)	Abundance Ratio P-Value: (T205I) / (V72G)	Abundance Ratio Adj. P-Value: (T205I) / (WT)	Abundance Ratio Adj. P-Value: (V72G) / (WT)	Abundance Ratio Adj. P-Value: (T205I) / (V72G)	Abundances (Grouped): pooled	Abundances (Grouped): T205I	Abundances (Grouped): V72G	Abundances (Grouped): WT	Abundances (Grouped) CV [%]: T205I	Abundances (Grouped) CV [%]: V72G	Abundances (Grouped) CV [%]: WT	Abundances (Normalized): F1: 126, Sample, pooled	Abundances (Normalized): F1: 127N, Sample, T205I	Abundances (Normalized): F1: 128N, Sample, T205I	Abundances (Normalized): F1: 130C, Sample, T205I	Abundances (Normalized): F1: 129C, Sample, V72G	Abundances (Normalized): F1: 130N, Sample, V72G	Abundances (Normalized): F1: 131, Sample, V72G	Abundances (Normalized): F1: 127C, Sample, WT	Abundances (Normalized): F1: 128C, Sample, WT	Abundances (Normalized): F1: 129N, Sample, WT	Abundance: F1: 126, Sample, pooled	Abundance: F1: 127N, Sample, T205I	Abundance: F1: 128N, Sample, T205I	Abundance: F1: 130C, Sample, T205I	Abundance: F1: 129C, Sample, V72G	Abundance: F1: 130N, Sample, V72G	Abundance: F1: 131, Sample, V72G	Abundance: F1: 127C, Sample, WT	Abundance: F1: 128C, Sample, WT	Abundance: F1: 129N, Sample, WT	Abundances Count: F1: 126, Sample, pooled	Abundances Count: F1: 127N, Sample, T205I	Abundances Count: F1: 128N, Sample, T205I	Abundances Count: F1: 130C, Sample, T205I	Abundances Count: F1: 129C, Sample, V72G
1	D1YSG0	Bent, isoform F OS=Drosophila melanogaster OX=7227 GN=bt PE=1 SV=1	bt	FBgn0005666	63	555	12	1294	-0.15	-0.48	0.34	0.343871	0.033784	0.229098	0.710256	0.0862539	0.454236	7.20704e+07	7.56538e+07	5.98458e+07	8.37135e+07	14.17	9.43	6.59	7.20704e+07	5.99757e+07	7.89348e+07	7.56538e+07	5.98458e+07	5.50124e+07	6.63617e+07	8.37135e+07	7.52862e+07	8.52423e+07	6.00137e+07	5.75666e+07	7.89322e+07	5.62841e+07	5.44245e+07	5.34116e+07	4.8324e+07	7.9288e+07	6.86551e+07	7.9385e+07	7	7	7	7	7
2	Q7KQP6	Bent, isoform C OS=Drosophila melanogaster OX=7227 GN=bt PE=1 SV=1	bt	FBgn0005666	64	545	2	1274	-0.02	-0.8	0.78	0.932553	0.0068576	0.00989613	1	0.0286408	0.0995132	102226	121931	71098.9	123989	12.94	15.42	9.04	102226	98797.1	121931	126901	71098.9	61739.6	83933.3	128249	107697	123989	85128.3	94836.2	121931	94411.2	64666.4	59946.6	61123.5	121469	98211.5	115475	1	1	1	1	1
3	M9PDZ6	Sallimus, isoform Q OS=Drosophila melanogaster OX=7227 GN=sls PE=4 SV=1	sls	FBgn0086906	36	537	536	983	0.23	0.12	0.1	0.030114	0.124789	0.52379	0.203094	0.225702	0.752873	4.27615e+07	4.61991e+07	4.302e+07	3.94881e+07	7.61	2.05	2.18	4.27615e+07	4.16867e+07	4.84822e+07	4.61991e+07	4.302e+07	4.2747e+07	4.44068e+07	3.94881e+07	3.88081e+07	4.05198e+07	3.5607e+07	4.00134e+07	4.84822e+07	3.43683e+07	3.91279e+07	4.15046e+07	3.23387e+07	3.7397e+07	3.53875e+07	3.77351e+07	14	14	14	14	14
4	M9MRD6	Muscle-specific protein 300 kDa, isoform I OS=Drosophila melanogaster OX=7227 GN=Msp300 PE=1 SV=1	Msp300	FBgn0261836	51	536	1	860	0.04	-0.13	0.17	0.904455	0.077915	0.0455993	1	0.160832	0.187241	3.35136e+07	3.51034e+07	3.12033e+07	3.41975e+07	3.72	6.89	3.26	3.35136e+07	3.31297e+07	3.55474e+07	3.51034e+07	3.12033e+07	2.81239e+07	3.21385e+07	3.27927e+07	3.4983e+07	3.41975e+07	2.79067e+07	3.17993e+07	3.55431e+07	2.61129e+07	2.83777e+07	2.73061e+07	2.34014e+07	3.10563e+07	3.19017e+07	3.18436e+07	4	4	4	4	4
5	L0MPZ1	Bent, isoform H OS=Drosophila melanogaster OX=7227 GN=bt PE=1 SV=1	bt	FBgn0005666	63	518	3	1220	0.4	-0.52	0.92	0.329298	0.121946	0.0181872	0.693625	0.221584	0.123234	55731	74022.3	39132.8	56253	22.75	1.82	10.84	55731	48593.8	74022.3	75057.8	39132.8	39753.5	38332.8	46453.3	56253	56584.5	46409.8	46645.6	74022.3	55841	35592.4	38599	27915.4	43997.6	51298.3	52699	12	12	12	12	12
6	M9MRD4	Muscle-specific protein 300 kDa, isoform B OS=Drosophila melanogaster OX=7227 GN=Msp300 PE=1 SV=1	Msp300	FBgn0261836	58	443	17	747	-0.36	-0.7	0.34	0.0468813	0.000643924	0.00959626	0.259804	0.00826055	0.0979946	370150	350802	277676	449790	4.14	8.89	8.57	370150	350802	347952	374893	277676	243550	289952	464290	393577	449790	306345	336738	347952	278910	250377	233848	207755	439746	358911	416398	8	8	8	8	8
7	A1Z9J3	Short stop, isoform H OS=Drosophila melanogaster OX=7227 GN=shot PE=1 SV=1	shot	FBgn0013733	48	385	131	547	0.08	0.25	-0.17	0.388395	0.00738502	0.0355985	0.750243	0.0303703	0.165176	1.64139e+07	1.6238e+07	1.82604e+07	1.53207e+07	1.94	5.32	3.33	1.64139e+07	1.57474e+07	1.633e+07	1.6238e+07	1.82604e+07	1.86109e+07	1.68149e+07	1.49458e+07	1.59596e+07	1.53207e+07	1.36687e+07	1.5116e+07	1.633e+07	1.20807e+07	1.66083e+07	1.80651e+07	1.22442e+07	1.41557e+07	1.45528e+07	1.42682e+07	1	1	1	1	1
8	M9MRJ4	Muscle-specific protein 300 kDa, isoform G OS=Drosophila melanogaster OX=7227 GN=Msp300 PE=1 SV=1	Msp300	FBgn0261836	29	258	127	352	-0.24	-0.6	0.36	0.0103698	0.000148395	0.00368782	0.113608	0.00449908	0.0686941	6.03601e+06	6.11406e+06	4.76587e+06	7.23094e+06	5.48	6.07	2.33	6.03601e+06	5.75187e+06	6.11406e+06	6.41918e+06	4.76587e+06	4.69234e+06	5.24003e+06	7.12068e+06	7.4525e+06	7.23094e+06	5.02647e+06	5.52075e+06	6.11406e+06	4.7757e+06	4.33469e+06	4.55607e+06	3.81315e+06	6.74426e+06	6.79424e+06	6.73041e+06	92	92	92	92	92
9	E1JH63	Short stop, isoform O OS=Drosophila melanogaster OX=7227 GN=shot PE=1 SV=1	shot	FBgn0013733	49	254	2	362	0.33	0.64	-0.3	0.00180898	4.44589e-05	0.00244447	0.0486242	0.00290551	0.0604887	120436	119328	147118	94625.7	3.07	3.53	6.47	120436	119328	121839	114664	144230	154418	147118	87014	98966.1	94625.7	100293	114544	121839	85307.1	131181	149934	107137	82414.1	90249.3	88128.1	38	38	38	38	38
10	E1JHJ3	Myosin heavy chain, isoform O OS=Drosophila melanogaster OX=7227 GN=Mhc PE=1 SV=1	Mhc	FBgn0264695	76	243	4	1948	0.07	-0.19	0.26	0.997653	0.205183	0.222677	1	0.328677	0.446503	2.84172e+08	3.05287e+08	2.55354e+08	2.91394e+08	9.7	11.59	4.6	2.84172e+08	2.64934e+08	3.20709e+08	3.05287e+08	2.55354e+08	2.2973e+08	2.89396e+08	2.88255e+08	3.13383e+08	2.91394e+08	2.36643e+08	2.54313e+08	3.20709e+08	2.27125e+08	2.3225e+08	2.23059e+08	2.10749e+08	2.73017e+08	2.8578e+08	2.71385e+08	21	21	21	21	21
11	M9NEP1	Myosin heavy chain, isoform T OS=Drosophila melanogaster OX=7227 GN=Mhc PE=1 SV=1	Mhc	FBgn0264695	75	240	1	1956	0.09	-0.45	0.54	0.965373	0.0241141	0.0324706	1	0.0680997	0.158794	6.48365e+06	7.65263e+06	5.28033e+06	7.20023e+06	16.47	8.55	3.52	6.48365e+06	5.85867e+06	7.65263e+06	8.10107e+06	5.28033e+06	4.72984e+06	5.61131e+06	7.1211e+06	7.6012e+06	7.20023e+06	5.39924e+06	5.62379e+06	7.65263e+06	6.02698e+06	4.80261e+06	4.59248e+06	4.08637e+06	6.74465e+06	6.93169e+06	6.70582e+06	4	4	4	4	4
12	M9ND95	Myosin heavy chain, isoform U OS=Drosophila melanogaster OX=7227 GN=Mhc PE=1 SV=1	Mhc	FBgn0264695	75	239	4	1866	-0.08	-0.44	0.36	0.914005	0.0536965	0.0894878	1	0.121185	0.269531	1.05333e+06	1.08439e+06	843022	1.14257e+06	12.48	7.66	10.16	1.05333e+06	900856	1.1536e+06	1.08439e+06	843022	764396	890712	1.14781e+06	1.14257e+06	954881	877161	864740	1.1536e+06	806757	766753	742197	648650	1.08713e+06	1.04193e+06	889313	1	1	1	1	1
13	P05661	Myosin heavy chain, muscle OS=Drosophila melanogaster OX=7227 GN=Mhc PE=1 SV=4	Mhc	FBgn0264695	73	235	2	1910	0.45	0.05	0.41	0.258422	0.982598	0.20691	0.608448	0.999998	0.429681	150522	177106	133543	129219	10.36	2.98	21.48	150522	147529	177106	178089	133543	138989	131154	129219	172898	115645	125347	141614	177106	132493	121461	134952	95511.6	122388	157669	107704	8	8	8	8	8
14	Q9V496	Apolipophorins OS=Drosophila melanogaster OX=7227 GN=apolpp PE=1 SV=2	apolpp	FBgn0087002	61	227	227	1677	0.1	0.37	-0.27	0.48897	0.0378942	0.173654	0.846765	0.0938683	0.385035	1.1978e+08	1.17813e+08	1.42288e+08	1.10238e+08	4.02	11.81	4.48	1.1978e+08	1.21817e+08	1.12411e+08	1.17813e+08	1.42288e+08	1.45565e+08	1.16513e+08	1.10238e+08	1.03062e+08	1.12329e+08	9.97463e+07	1.16934e+08	1.12411e+08	8.765e+07	1.29415e+08	1.41336e+08	8.48492e+07	1.0441e+08	9.39847e+07	1.04616e+08	1	1	1	1	1
15	P13395	Spectrin alpha chain OS=Drosophila melanogaster OX=7227 GN=alpha-Spec PE=1 SV=2	alpha-Spec	FBgn0250789	73	186	1	540	-0.14	-0.78	0.64	0.764574	0.00448834	0.00911283	1	0.022714	0.0962534	46900.5	55592.4	35760.7	61395.1	13.78	3.82	10.92	46900.5	46596	55592.4	61535	35573.7	38077.1	35760.7	61395.1	61780.2	50631.5	39056.2	44727.9	55592.4	45780.4	32355.3	36971.3	26042.3	58149.5	56338.6	47154.8	4	5	5	5	5
16	M9PGV6	Alpha spectrin, isoform B OS=Drosophila melanogaster OX=7227 GN=alpha-Spec PE=4 SV=1	alpha-Spec	FBgn0250789	72	186	1	536	-0.08	-0.12	0.05	0.184381	0.0385646	0.472353	0.506946	0.0951254	0.706032	1.97997e+07	1.99698e+07	1.93465e+07	2.10628e+07	5.05	3.32	1.83	1.97997e+07	1.86465e+07	1.99698e+07	2.05975e+07	1.93902e+07	1.93465e+07	1.82773e+07	2.05432e+07	2.10628e+07	2.12914e+07	1.64881e+07	1.78989e+07	1.99698e+07	1.5324e+07	1.76359e+07	1.87847e+07	1.33102e+07	1.94572e+07	1.92076e+07	1.98294e+07	2	2	2	2	2
17	M9PBQ0	Dynein heavy chain 64C, isoform D OS=Drosophila melanogaster OX=7227 GN=Dhc64C PE=1 SV=1	Dhc64C	FBgn0261797	41	173	4	255	0.04	-0.15	0.19	0.438751	0.0186211	0.00475671	0.800771	0.0576151	0.074571	7.68618e+06	8.02207e+06	7.04179e+06	7.792e+06	4.57	2.83	2.17	7.68618e+06	7.83912e+06	8.02207e+06	8.55443e+06	7.04179e+06	7.27005e+06	6.87187e+06	7.71527e+06	8.04104e+06	7.792e+06	6.40064e+06	7.52484e+06	8.02207e+06	6.36427e+06	6.40471e+06	7.05893e+06	5.00436e+06	7.30741e+06	7.33279e+06	7.25695e+06	10	10	10	10	10
18	A8JNJ6	Karst, isoform E OS=Drosophila melanogaster OX=7227 GN=kst PE=1 SV=2	kst	FBgn0004167	41	171	3	241	-0.06	-0.16	0.1	0.578837	0.142649	0.498765	0.919251	0.249643	0.729575	8.11064e+06	8.00375e+06	7.49324e+06	8.34475e+06	8.49	3.88	6.75	8.11064e+06	7.56164e+06	8.00375e+06	8.92045e+06	7.98303e+06	7.44969e+06	7.49324e+06	8.23426e+06	9.29314e+06	8.34475e+06	6.75091e+06	7.25456e+06	8.00375e+06	6.63319e+06	7.25722e+06	7.23023e+06	5.45654e+06	7.79896e+06	8.47461e+06	7.77175e+06	4	4	4	4	4
19	M9PEC8	Dynein heavy chain 64C, isoform G OS=Drosophila melanogaster OX=7227 GN=Dhc64C PE=1 SV=1	Dhc64C	FBgn0261797	40	171	2	252	0.28	0	0.28	0.169381	0.661234	0.492776	0.485539	0.809878	0.723876	23670.3	23851.3	19576.4	19616	3.15	15.9	9.31	23670.3	22834.4	23851.3	24288.2	19482.7	25450	19576.4	18069.9	21744.6	19616	19711.3	21918.9	23851.3	18069.8	17720	24710.9	14256.3	17114.6	19829.4	18269.1	7	7	7	7	7
20	Q9VZQ3	Karst, isoform A OS=Drosophila melanogaster OX=7227 GN=kst PE=1 SV=1	kst	FBgn0004167	43	169	1	240	0.07	-0.04	0.11	0.725438	0.999124	0.702932	1	0.999998	0.90787	28181.3	29456.7	27340.4	28047.7	17.96	15.68	11.01	28181.3	27636	29456.7	38313.1	33768.4	25086	27340.4	26003	32216.4	28047.7	23467.9	26528	29456.7	28503.9	30713.3	24357.5	19910.3	24628.4	29378.8	26121.8	1	1	1	1	1
21	A8DYP0	Obscurin OS=Drosophila melanogaster OX=7227 GN=Unc-89 PE=1 SV=1	Unc-89	FBgn0053519	42	165	165	305	-0.1	-0.74	0.65	0.346721	0.00740306	0.0401965	0.712061	0.0304198	0.176369	1.23643e+07	1.38007e+07	8.81174e+06	1.47614e+07	17	12.8	3.62	1.23643e+07	1.0176e+07	1.39976e+07	1.38007e+07	8.81174e+06	7.87208e+06	1.01506e+07	1.47614e+07	1.41566e+07	1.5218e+07	1.02959e+07	9.76804e+06	1.39976e+07	1.02674e+07	8.01433e+06	7.63984e+06	7.38936e+06	1.39811e+07	1.29066e+07	1.41731e+07	3	3	3	3	3
22	Q9VQL7	Fatty acid synthase 1, isoform A OS=Drosophila melanogaster OX=7227 GN=FASN1 PE=1 SV=1	FASN1	FBgn0283427	66	165	160	849	0.08	-0.98	1.06	0.898293	0.00850043	0.00544643	1	0.0334843	0.0769051	5.52951e+07	6.49366e+07	3.11252e+07	6.15325e+07	8.64	27.1	13.52	5.52951e+07	6.47422e+07	6.49366e+07	7.50564e+07	3.11252e+07	2.56465e+07	4.33109e+07	6.15325e+07	7.38969e+07	5.7167e+07	4.60468e+07	6.21466e+07	6.49366e+07	5.584e+07	2.83093e+07	2.49017e+07	3.15406e+07	5.82796e+07	6.73881e+07	5.32415e+07	2	2	2	2	2
23	M9PF16	Spectrin beta chain OS=Drosophila melanogaster OX=7227 GN=beta-Spec PE=3 SV=1	beta-Spec	FBgn0250788	66	155	154	362	0.08	0.29	-0.21	0.64493	0.0158969	0.0469278	0.972068	0.0518729	0.19058	1.70962e+07	1.66509e+07	1.93221e+07	1.57557e+07	2.61	8.03	2.75	1.70962e+07	1.61932e+07	1.66509e+07	1.70605e+07	1.93221e+07	2.03717e+07	1.73634e+07	1.5728e+07	1.65039e+07	1.57557e+07	1.42334e+07	1.55426e+07	1.66509e+07	1.26906e+07	1.75712e+07	1.97771e+07	1.2644e+07	1.48952e+07	1.50494e+07	1.46737e+07	5	5	5	5	5
24	M9PCE5	Hemolectin, isoform B OS=Drosophila melanogaster OX=7227 GN=Hml PE=1 SV=1	Hml	FBgn0029167	45	148	148	271	0.06	0.55	-0.49	0.913054	0.0745487	0.125437	1	0.155711	0.317397	9.23699e+06	8.46808e+06	1.19024e+07	8.14133e+06	4.47	24.53	3.95	9.23699e+06	8.46808e+06	8.0392e+06	8.7909e+06	1.19024e+07	1.41362e+07	8.52244e+06	8.14133e+06	8.24412e+06	7.65167e+06	7.69208e+06	8.12858e+06	8.0392e+06	6.53817e+06	1.08256e+07	1.37256e+07	6.20637e+06	7.71095e+06	7.51799e+06	7.12626e+06	40	40	39	39	40
25	X2JIN0	Uncharacterized protein, isoform W OS=Drosophila melanogaster OX=7227 GN=Dmel\CG34417 PE=1 SV=1	Dmel\CG34417	FBgn0085446	35	147	37	205	-0.06	-0.02	-0.04	0.755791	0.788799	0.997983	1	0.915457	0.999997	6.77107e+06	6.67243e+06	6.86464e+06	6.94025e+06	7.36	4.25	4.29	6.77107e+06	6.67243e+06	7.29548e+06	6.31232e+06	6.86464e+06	6.44723e+06	6.99945e+06	6.6968e+06	6.94025e+06	7.29183e+06	5.63678e+06	6.40374e+06	7.29548e+06	4.69565e+06	6.24202e+06	6.25928e+06	5.09496e+06	6.34278e+06	6.32823e+06	6.79113e+06	4	4	4	4	4
26	A0A0B4KHN1	Cheerio, isoform N OS=Drosophila melanogaster OX=7227 GN=cher PE=1 SV=1	cher	FBgn0014141	67	146	81	462	-0.19	-0.04	-0.15	0.0870404	0.986804	0.106063	0.358385	0.999998	0.293213	2.71832e+07	2.49134e+07	2.76987e+07	2.84382e+07	4.9	6.21	6.39	2.71832e+07	2.49134e+07	2.61891e+07	2.37452e+07	3.00035e+07	2.76987e+07	2.65812e+07	3.00468e+07	2.64362e+07	2.84382e+07	2.26367e+07	2.39146e+07	2.61891e+07	1.7663e+07	2.7287e+07	2.68943e+07	1.93574e+07	2.84584e+07	2.41078e+07	2.64854e+07	79	79	79	79	79
27	Q00174	Laminin subunit alpha OS=Drosophila melanogaster OX=7227 GN=LanA PE=1 SV=2	LanA	FBgn0002526	43	141	141	244	0.12	0.81	-0.69	0.522539	0.00303225	0.00919648	0.876299	0.018427	0.096415	8.43399e+06	7.35295e+06	1.18463e+07	6.74685e+06	6.71	17.23	1.21	8.43399e+06	7.98377e+06	7.35295e+06	6.99742e+06	1.18463e+07	1.30019e+07	9.18928e+06	6.74685e+06	6.74781e+06	6.60648e+06	7.02195e+06	7.66369e+06	7.34881e+06	5.2042e+06	1.07715e+07	1.26236e+07	6.68674e+06	6.39018e+06	6.15005e+06	6.15036e+06	10	10	10	10	10
28	Q99323	Myosin heavy chain, non-muscle OS=Drosophila melanogaster OX=7227 GN=zip PE=1 SV=2	zip	FBgn0287873	56	131	2	304	0.09	0.33	-0.25	0.803715	0.0976998	0.220744	1	0.190567	0.443947	1.52036e+07	1.48334e+07	1.76124e+07	1.39815e+07	4.17	14.6	6.23	1.52036e+07	1.49272e+07	1.48334e+07	1.38341e+07	1.76124e+07	1.91358e+07	1.42807e+07	1.45863e+07	1.2887e+07	1.39815e+07	1.26608e+07	1.43287e+07	1.48334e+07	1.02922e+07	1.6019e+07	1.85801e+07	1.03998e+07	1.38153e+07	1.1752e+07	1.30215e+07	1	1	1	1	1
29	A0A0B4JD57	Zipper, isoform F OS=Drosophila melanogaster OX=7227 GN=zip PE=1 SV=1	zip	FBgn0287873	59	131	2	302	0.08	0.5	-0.42	0.679134	0.118353	0.348176	0.993823	0.216759	0.589015	119698	116754	156219	110437	3.59	19.49	10.34	119698	123577	116754	115740	156219	160656	110492	117955	95969.1	110437	99678	118623	116754	86107.4	142086	155991	80464.8	111719	87516.2	102854	6	6	6	6	6
30	Q9VMD9	Tiggrin OS=Drosophila melanogaster OX=7227 GN=Tig PE=1 SV=2	Tig	FBgn0011722	55	125	125	280	0.26	0.45	-0.18	0.0223041	0.00390874	0.286698	0.170174	0.0209685	0.522807	9.16952e+06	9.45097e+06	1.07436e+07	7.88291e+06	4.99	9.48	7.07	9.16952e+06	1.00681e+07	9.13129e+06	9.45097e+06	9.54343e+06	1.15427e+07	1.07436e+07	7.93253e+06	7.88291e+06	6.97824e+06	7.63589e+06	9.66445e+06	9.13129e+06	7.03127e+06	8.68002e+06	1.12075e+07	7.8239e+06	7.51319e+06	7.18859e+06	6.49907e+06	4	4	4	4	4
31	Q9VSL8	Rhea, isoform B OS=Drosophila melanogaster OX=7227 GN=rhea PE=1 SV=1	rhea	FBgn0260442	54	125	125	237	0.18	0.55	-0.37	0.260993	0.00371563	0.0228833	0.611551	0.0204989	0.13598	7.25865e+06	6.93856e+06	8.99243e+06	6.14392e+06	4.41	11.78	2.78	7.25865e+06	7.10977e+06	6.93856e+06	6.52229e+06	8.99243e+06	9.51491e+06	7.54086e+06	6.31369e+06	5.97249e+06	6.14392e+06	6.04314e+06	6.8206e+06	6.93837e+06	4.84751e+06	8.17869e+06	9.23859e+06	5.48953e+06	5.97526e+06	5.44624e+06	5.72133e+06	16	16	16	16	16
32	Q7KTG2	Apolipoprotein lipid transfer particle OS=Drosophila melanogaster OX=7227 GN=Apoltp PE=1 SV=2	Apoltp	FBgn0032136	27	121	121	175	0.41	0.7	-0.29	0.12895	0.00523242	0.0696065	0.427407	0.0248111	0.236297	4.769e+06	4.91248e+06	6.01441e+06	3.69343e+06	13.76	5.94	7.98	4.769e+06	5.17083e+06	3.94961e+06	4.91248e+06	6.01441e+06	6.09111e+06	5.45461e+06	3.65434e+06	4.20516e+06	3.69343e+06	3.97137e+06	4.96353e+06	3.94773e+06	3.65476e+06	5.47027e+06	5.91422e+06	3.97226e+06	3.46116e+06	3.83477e+06	3.43982e+06	8	8	8	8	8
33	M9PJ82	Uncharacterized protein, isoform S OS=Drosophila melanogaster OX=7227 GN=Dmel\CG34417 PE=1 SV=1	Dmel\CG34417	FBgn0085446	36	121	12	169	-0.12	-0.16	0.03	0.0509689	0.0324993	0.927707	0.271261	0.08411	0.999997	1.76539e+06	1.774e+06	1.7354e+06	1.93352e+06	3.95	0.62	3.69	1.76539e+06	1.68216e+06	1.81831e+06	1.774e+06	1.75276e+06	1.73322e+06	1.7354e+06	1.95181e+06	1.82208e+06	1.93352e+06	1.47012e+06	1.61472e+06	1.81831e+06	1.31981e+06	1.59418e+06	1.68288e+06	1.26379e+06	1.84863e+06	1.6616e+06	1.80075e+06	15	15	15	15	15
34	A1Z784	Acetyl-CoA carboxylase, isoform A OS=Drosophila melanogaster OX=7227 GN=ACC PE=1 SV=1	ACC	FBgn0033246	51	111	111	287	0.21	-0.88	1.09	0.452599	0.00618641	0.00191538	0.810828	0.0270733	0.0568582	9.79607e+06	1.18681e+07	5.59209e+06	1.02777e+07	9.18	22.26	7.68	9.79607e+06	1.16088e+07	1.18681e+07	1.36952e+07	5.59209e+06	5.12585e+06	7.69023e+06	1.02777e+07	1.16263e+07	1.01424e+07	8.15765e+06	1.11434e+07	1.18681e+07	1.01888e+07	5.08617e+06	4.97699e+06	5.60032e+06	9.73442e+06	1.06023e+07	9.44599e+06	2	2	2	2	2
35	Q0E8J3	Zormin, isoform I OS=Drosophila melanogaster OX=7227 GN=zormin PE=1 SV=2	zormin	FBgn0052311	33	111	111	136	-0.12	-0.31	0.19	0.0563226	0.000872605	0.0127211	0.286205	0.00944888	0.108565	3.68784e+06	3.71393e+06	3.26015e+06	4.0486e+06	5.9	1.12	2.6	3.68784e+06	3.47513e+06	3.91076e+06	3.71393e+06	3.1985e+06	3.26237e+06	3.26015e+06	4.15996e+06	3.94901e+06	4.0486e+06	3.07104e+06	3.33581e+06	3.91076e+06	2.76306e+06	2.90912e+06	3.16762e+06	2.37417e+06	3.94004e+06	3.60118e+06	3.7706e+06	1	1	1	1	1
36	M9NDL5	Terribly reduced optic lobes, isoform AF OS=Drosophila melanogaster OX=7227 GN=trol PE=1 SV=2	trol	FBgn0284408	31	109	2	158	0.28	0.17	0.11	0.790629	0.377386	0.726853	1	0.533179	0.921199	4.72694e+06	4.39176e+06	4.07085e+06	3.6167e+06	25.52	53.19	13.19	4.72694e+06	4.39176e+06	5.6174e+06	3.34776e+06	4.07085e+06	9.43519e+06	4.03017e+06	4.17013e+06	3.6167e+06	3.20663e+06	3.93635e+06	4.21569e+06	5.6174e+06	2.49046e+06	3.70256e+06	9.16119e+06	2.93408e+06	3.94549e+06	3.29814e+06	2.98372e+06	1	1	1	1	1
37	M9NET2	Terribly reduced optic lobes, isoform AI OS=Drosophila melanogaster OX=7227 GN=trol PE=1 SV=2	trol	FBgn0284408	34	108	1	157	-0.16	0.06	-0.22	0.995814	0.721373	0.671927	1	0.861077	0.885049	14475.7	12404.8	14495.5	13903.6	22	38.04	18.58	14475.7	10143.1	15723.4	12404.8	14495.5	22742.8	10840.5	14757.5	13903.6	10224.9	12054.6	9736.41	15723.4	9228.87	13184	22082.4	7894.44	13977.4	12679	9522.84	43	43	43	43	43
38	A4V1N8	FI03688p OS=Drosophila melanogaster OX=7227 GN=Prm PE=1 SV=1	Prm	FBgn0003149	81	104	64	686	-0.22	-0.38	0.15	0.0487836	0.0125616	0.5091	0.264693	0.0442813	0.740082	4.45256e+07	4.31253e+07	3.8762e+07	5.02728e+07	9.51	4.98	6.63	4.45256e+07	3.86171e+07	4.67507e+07	4.31253e+07	3.8762e+07	3.86579e+07	4.21455e+07	5.02728e+07	4.86636e+07	5.52032e+07	3.70786e+07	3.70689e+07	4.67507e+07	3.20837e+07	3.52515e+07	3.75352e+07	3.0692e+07	4.76152e+07	4.43773e+07	5.14127e+07	121	121	121	121	121
39	Q868Z9	Papilin OS=Drosophila melanogaster OX=7227 GN=Ppn PE=1 SV=2	Ppn	FBgn0003137	41	100	100	183	0.25	0.83	-0.58	0.304316	0.00570798	0.033505	0.666289	0.0259023	0.160938	8.43093e+06	7.76188e+06	1.16318e+07	6.54649e+06	5.62	18.6	1.09	8.43093e+06	7.2499e+06	7.76188e+06	8.11035e+06	1.16318e+07	1.23257e+07	8.54169e+06	6.52141e+06	6.54649e+06	6.65608e+06	7.02083e+06	6.95924e+06	7.76188e+06	6.03388e+06	1.05794e+07	1.19677e+07	6.22039e+06	6.17666e+06	5.96988e+06	6.19903e+06	22	22	22	22	22
40	Q9V8R9	Protein 4.1 homolog OS=Drosophila melanogaster OX=7227 GN=cora PE=1 SV=1	cora	FBgn0010434	61	98	98	164	0.12	0.29	-0.17	0.228256	0.00744628	0.0618736	0.569427	0.0305476	0.222067	6.81278e+06	6.67604e+06	7.51121e+06	6.15032e+06	4.74	7.8	3.03	6.81278e+06	6.90504e+06	6.67604e+06	6.28409e+06	7.51121e+06	8.17376e+06	6.99779e+06	6.15032e+06	6.22145e+06	5.87302e+06	5.67332e+06	6.62821e+06	6.67604e+06	4.67519e+06	6.83166e+06	7.93638e+06	5.09606e+06	5.82519e+06	5.67347e+06	5.46975e+06	3	3	3	3	3
41	Q7KN75	Dodeca-satellite-binding protein 1, isoform A OS=Drosophila melanogaster OX=7227 GN=Dp1 PE=1 SV=1	Dp1	FBgn0027835	63	97	97	245	-0.23	-0.49	0.26	0.0770898	0.00074962	0.00788925	0.33597	0.0088493	0.0911992	1.49189e+07	1.44109e+07	1.20227e+07	1.6864e+07	8.86	2.49	1.27	1.49189e+07	1.40048e+07	1.44109e+07	1.64769e+07	1.20197e+07	1.20227e+07	1.25472e+07	1.6864e+07	1.6535e+07	1.69359e+07	1.24231e+07	1.34433e+07	1.44109e+07	1.2257e+07	1.09323e+07	1.1673e+07	9.13731e+06	1.59695e+07	1.50785e+07	1.57719e+07	33	33	33	33	33
42	Q9VVA4	GH26789p OS=Drosophila melanogaster OX=7227 GN=GS PE=1 SV=2	GS	FBgn0036663	53	95	95	204	0.28	0.09	0.19	0.0674671	0.32148	0.474074	0.317328	0.471405	0.707816	5.78052e+06	6.55161e+06	5.75405e+06	5.39311e+06	8.7	3.97	4.48	5.78052e+06	5.6255e+06	6.55161e+06	6.58244e+06	6.12638e+06	5.75405e+06	5.69935e+06	5.65862e+06	5.39311e+06	5.17494e+06	4.81371e+06	5.39997e+06	6.55161e+06	4.89716e+06	5.57212e+06	5.58695e+06	4.15048e+06	5.35948e+06	4.91809e+06	4.8196e+06	15	15	15	15	15
43	Q04691	Fat-body protein 1 OS=Drosophila melanogaster OX=7227 GN=Fbp1 PE=2 SV=2	Fbp1	FBgn0000639	64	94	94	680	-0.37	-1.43	1.06	0.0538333	0.000326449	0.00325581	0.279435	0.00588541	0.0656101	5.01279e+07	5.56868e+07	2.66968e+07	7.19621e+07	18.08	8.79	10.43	5.01279e+07	5.63895e+07	5.56868e+07	4.01573e+07	2.66968e+07	2.92538e+07	2.45436e+07	7.68652e+07	6.2428e+07	7.19621e+07	4.17439e+07	5.41287e+07	5.56868e+07	2.9876e+07	2.42815e+07	2.84043e+07	1.78736e+07	7.28018e+07	5.69294e+07	6.70208e+07	7	7	7	7	7
44	X2JC31	Clathrin heavy chain OS=Drosophila melanogaster OX=7227 GN=Chc PE=3 SV=1	Chc	FBgn0000319	52	89	89	201	0	-0.02	0.03	0.70161	0.692722	0.999865	1	0.834278	0.999997	7.30073e+06	7.49144e+06	7.34275e+06	7.46928e+06	3.75	2.31	1.96	7.30073e+06	7.54976e+06	7.49144e+06	7.04552e+06	7.34275e+06	7.53436e+06	7.19516e+06	7.66018e+06	7.37068e+06	7.46928e+06	6.07966e+06	7.24708e+06	7.49144e+06	5.24168e+06	6.67844e+06	7.31555e+06	5.23979e+06	7.25523e+06	6.72148e+06	6.9564e+06	1	1	1	1	1
45	A1Z713	Vacuolar protein sorting-associated protein 13 OS=Drosophila melanogaster OX=7227 GN=Vps13 PE=1 SV=2	Vps13	FBgn0033194	27	87	87	112	-0.01	-0.06	0.05	0.802821	0.458803	0.214529	1	0.619759	0.438705	2.43063e+06	2.47824e+06	2.38884e+06	2.48765e+06	1.11	2.01	2.61	2.43063e+06	2.47824e+06	2.46134e+06	2.51543e+06	2.38884e+06	2.46329e+06	2.37218e+06	2.50454e+06	2.3857e+06	2.48765e+06	2.0241e+06	2.37889e+06	2.46134e+06	1.87141e+06	2.17272e+06	2.39175e+06	1.72752e+06	2.37214e+06	2.17557e+06	2.31684e+06	1	1	1	1	1
46	Q8MLU9	Uncharacterized protein OS=Drosophila melanogaster OX=7227 GN=Dmel\CG13492 PE=4 SV=3	Dmel\CG13492	FBgn0034662	44	86	86	134	0.41	-0.77	1.18	0.878863	0.102981	0.0555936	1	0.194955	0.210326	2.50804e+06	3.35917e+06	1.48172e+06	2.52124e+06	14.97	43.14	21.45	2.50804e+06	2.56651e+06	3.35917e+06	3.38252e+06	1.48172e+06	984951	2.35437e+06	2.52124e+06	3.45963e+06	2.35386e+06	2.08837e+06	2.46336e+06	3.35815e+06	2.51604e+06	1.34505e+06	955521	1.71374e+06	2.38795e+06	3.15491e+06	2.19125e+06	17	17	17	17	17
47	A0A0B4KFE9	Megator, isoform B OS=Drosophila melanogaster OX=7227 GN=Mtor PE=1 SV=1	Mtor	FBgn0013756	36	86	86	113	0.11	0.32	-0.21	0.586638	0.0493993	0.181616	0.924933	0.113478	0.396206	3.01783e+06	2.93544e+06	3.38886e+06	2.71916e+06	2.94	11.56	2.7	3.01783e+06	2.813e+06	2.97762e+06	2.93544e+06	3.38886e+06	3.62201e+06	2.87719e+06	2.81833e+06	2.67408e+06	2.71916e+06	2.51309e+06	2.70022e+06	2.97762e+06	2.18389e+06	3.08227e+06	3.51682e+06	2.09528e+06	2.66934e+06	2.43855e+06	2.53245e+06	6	6	6	6	6
48	P15215	Laminin subunit gamma-1 OS=Drosophila melanogaster OX=7227 GN=LanB2 PE=2 SV=2	LanB2	FBgn0267348	59	84	84	140	0.14	0.71	-0.57	0.426679	0.00309272	0.0115072	0.78832	0.0185197	0.103544	4.85093e+06	4.39654e+06	6.52762e+06	3.98737e+06	3.85	15.8	1.03	4.85093e+06	4.61204e+06	4.39654e+06	4.27521e+06	6.52762e+06	7.16581e+06	5.21264e+06	3.93545e+06	3.98737e+06	4.01631e+06	4.03817e+06	4.42516e+06	4.39243e+06	3.17893e+06	5.93706e+06	6.95458e+06	3.7934e+06	3.7263e+06	3.63254e+06	3.7399e+06	4	4	4	4	4
49	Q7KN97	Pyruvate carboxylase OS=Drosophila melanogaster OX=7227 GN=PCB PE=1 SV=1	PCB	FBgn0027580	71	83	83	348	-0.06	-0.24	0.17	0.954203	0.332077	0.462384	1	0.483858	0.69748	1.47639e+07	1.53499e+07	1.36056e+07	1.60143e+07	3.93	13.34	7.03	1.47639e+07	1.53499e+07	1.45597e+07	1.57313e+07	1.36056e+07	1.22727e+07	1.59475e+07	1.6356e+07	1.60143e+07	1.43139e+07	1.22945e+07	1.47328e+07	1.45597e+07	1.17028e+07	1.23747e+07	1.19163e+07	1.16136e+07	1.54914e+07	1.46038e+07	1.33311e+07	36	36	37	37	36
50	P28668	Bifunctional glutamate/proline--tRNA ligase OS=Drosophila melanogaster OX=7227 GN=GluProRS PE=1 SV=2	GluProRS	FBgn0005674	50	83	83	162	0.02	-0.05	0.08	0.780252	0.248355	0.104251	1	0.382866	0.290991	7.28629e+06	7.43886e+06	7.06022e+06	7.32362e+06	2.98	0.53	2.72	7.28629e+06	7.58499e+06	7.15134e+06	7.43886e+06	7.07022e+06	7.06022e+06	7.00172e+06	7.32362e+06	7.4766e+06	7.08271e+06	6.06764e+06	7.28089e+06	7.15134e+06	5.53431e+06	6.43057e+06	6.85519e+06	5.09892e+06	6.93647e+06	6.81807e+06	6.59637e+06	2	2	2	2	2
51	A0A0B4K7J2	E3 SUMO-protein ligase RanBP2 OS=Drosophila melanogaster OX=7227 GN=Nup358 PE=1 SV=1	Nup358	FBgn0039302	36	83	83	136	0.36	0.72	-0.36	0.00490359	0.000137812	0.00665102	0.0816941	0.00437211	0.0849377	4.57007e+06	4.61479e+06	5.94003e+06	3.60071e+06	3.75	9.15	2.46	4.57007e+06	4.81535e+06	4.46965e+06	4.61479e+06	5.94003e+06	6.38611e+06	5.31531e+06	3.60071e+06	3.69342e+06	3.5162e+06	3.80571e+06	4.6223e+06	4.46965e+06	3.43328e+06	5.40262e+06	6.20065e+06	3.87081e+06	3.41036e+06	3.36811e+06	3.27476e+06	16	16	16	16	16
52	A0A0B4KG35	Stretchin-Mlck, isoform U OS=Drosophila melanogaster OX=7227 GN=Strn-Mlck PE=1 SV=1	Strn-Mlck	FBgn0265045	24	83	83	96	0.29	0.03	0.27	0.129531	0.993371	0.112574	0.428	0.999998	0.301072	2.54375e+06	2.87686e+06	2.38932e+06	2.3466e+06	9.49	8.27	5.42	2.54375e+06	2.51822e+06	3.03961e+06	2.87686e+06	2.38932e+06	2.20655e+06	2.60303e+06	2.3466e+06	2.5643e+06	2.33009e+06	2.1183e+06	2.41726e+06	3.03961e+06	2.14031e+06	2.17316e+06	2.14247e+06	1.89562e+06	2.22255e+06	2.33844e+06	2.17009e+06	4	4	4	4	4
53	A8DZ29	Eukaryotic translation initiation factor 4G1, isoform B OS=Drosophila melanogaster OX=7227 GN=eIF4G1 PE=1 SV=1	eIF4G1	FBgn0023213	44	81	80	174	0.04	-0.04	0.08	0.195663	0.411054	0.0350135	0.522039	0.569899	0.164723	6.37123e+06	6.44198e+06	6.11106e+06	6.27179e+06	2.78	2.06	1.6	6.37123e+06	6.44198e+06	6.38282e+06	6.72159e+06	6.27102e+06	6.02123e+06	6.11106e+06	6.27179e+06	6.39408e+06	6.19397e+06	5.30562e+06	6.18372e+06	6.38282e+06	5.00068e+06	5.70367e+06	5.84637e+06	4.45031e+06	5.94023e+06	5.8309e+06	5.76866e+06	3	3	3	3	3
54	Q7PLB8	Fatty acid synthase 3 OS=Drosophila melanogaster OX=7227 GN=FASN3 PE=1 SV=3	FASN3	FBgn0287184	35	78	78	147	-0.01	-0.93	0.91	0.964353	0.00151486	0.00187396	1	0.0125018	0.0563896	3.61621e+06	4.10032e+06	2.17687e+06	4.14098e+06	1.35	17.15	9.17	3.61621e+06	4.10032e+06	4.17824e+06	4.07066e+06	2.1175e+06	2.17687e+06	2.85285e+06	4.6445e+06	3.88355e+06	4.14098e+06	3.01139e+06	3.93593e+06	4.17824e+06	3.02846e+06	1.92593e+06	2.11365e+06	2.07755e+06	4.39897e+06	3.54149e+06	3.85663e+06	4	4	4	4	4
55	M9PGA7	Alpha actinin, isoform G OS=Drosophila melanogaster OX=7227 GN=Actn PE=1 SV=1	Actn	FBgn0000667	68	76	76	411	-0.01	-0.1	0.09	0.758397	0.445475	0.838251	1	0.606297	0.990285	2.25724e+07	2.29431e+07	2.15345e+07	2.31181e+07	8.93	5.93	4.81	2.25724e+07	2.01476e+07	2.40173e+07	2.29431e+07	2.15345e+07	2.03945e+07	2.29537e+07	2.31181e+07	2.22046e+07	2.44296e+07	1.87971e+07	1.93399e+07	2.40173e+07	1.7069e+07	1.95862e+07	1.98022e+07	1.67158e+07	2.1896e+07	2.02489e+07	2.27521e+07	2	2	2	2	2
56	Q9VIT9	Thioester-containing protein 4, isoform A OS=Drosophila melanogaster OX=7227 GN=Tep4 PE=1 SV=2	Tep4	FBgn0041180	52	75	75	165	0.01	1.26	-1.25	0.905304	0.000967792	0.00135248	1	0.00977309	0.0507198	6.77787e+06	4.87572e+06	1.1576e+07	4.84754e+06	10.14	18.48	7.65	6.77787e+06	5.70572e+06	4.75303e+06	4.87572e+06	1.1576e+07	1.21053e+07	8.4433e+06	5.25327e+06	4.50935e+06	4.84754e+06	5.64425e+06	5.47697e+06	4.75115e+06	3.62711e+06	1.05287e+07	1.17538e+07	6.14873e+06	4.96902e+06	4.11217e+06	4.51071e+06	1	1	1	1	1
57	Q9VJ86	Bicoid stability factor OS=Drosophila melanogaster OX=7227 GN=bsf PE=1 SV=2	bsf	FBgn0284256	54	75	75	113	-0.12	-0.68	0.56	0.730388	0.000784698	0.00142818	1	0.00902459	0.0518666	3.41769e+06	3.5416e+06	2.40269e+06	3.84374e+06	8.15	8.36	6.34	3.41769e+06	3.5416e+06	3.49956e+06	4.04074e+06	2.28897e+06	2.40269e+06	2.68796e+06	3.84374e+06	4.13027e+06	3.64186e+06	2.84607e+06	3.39961e+06	3.49956e+06	3.0062e+06	2.08189e+06	2.33291e+06	1.95747e+06	3.64054e+06	3.76648e+06	3.39179e+06	13	13	13	13	13
58	P11997	Larval serum protein 1 gamma chain OS=Drosophila melanogaster OX=7227 GN=Lsp1gamma PE=2 SV=2	Lsp1gamma	FBgn0002564	70	75	71	1794	0.2	0.41	-0.21	0.165144	0.00376861	0.0357854	0.481597	0.0206478	0.165176	2.92988e+08	2.88635e+08	3.33776e+08	2.52076e+08	5.43	8.5	4.94	2.92988e+08	3.01691e+08	2.70628e+08	2.88635e+08	3.33776e+08	3.74925e+08	3.18689e+08	2.71029e+08	2.46983e+08	2.52076e+08	2.43985e+08	2.89596e+08	2.70628e+08	2.14737e+08	3.03578e+08	3.64037e+08	2.32082e+08	2.56701e+08	2.25229e+08	2.34767e+08	1	1	1	1	1
59	P13060	Elongation factor 2 OS=Drosophila melanogaster OX=7227 GN=EF2 PE=1 SV=4	EF2	FBgn0000559	75	72	72	492	0	0.16	-0.16	0.846306	0.00484471	0.0084271	1	0.0238016	0.0941721	3.16949e+07	2.99988e+07	3.357e+07	2.99661e+07	4.69	1.6	0.11	3.16949e+07	3.19685e+07	2.91978e+07	2.99988e+07	3.357e+07	3.4441e+07	3.345e+07	3.00131e+07	2.99661e+07	2.99481e+07	2.63939e+07	3.06868e+07	2.91978e+07	2.23183e+07	3.05329e+07	3.34408e+07	2.43596e+07	2.84265e+07	2.73267e+07	2.78917e+07	21	21	21	21	21
60	Q9W0S7	Staphylococcal nuclease domain-containing protein 1 OS=Drosophila melanogaster OX=7227 GN=Tudor-SN PE=1 SV=1	Tudor-SN	FBgn0035121	73	72	72	199	-0.19	-0.39	0.19	0.0113038	0.000567241	0.0313423	0.120097	0.00759951	0.156295	1.23865e+07	1.27026e+07	1.11102e+07	1.45152e+07	5.6	4.77	1.16	1.23865e+07	1.27026e+07	1.16213e+07	1.29207e+07	1.11102e+07	1.03983e+07	1.14196e+07	1.46321e+07	1.45152e+07	1.43013e+07	1.03148e+07	1.21933e+07	1.16213e+07	9.61262e+06	1.01051e+07	1.00964e+07	8.31617e+06	1.38586e+07	1.32367e+07	1.33193e+07	14	14	14	14	14
61	A1Z9M5	Uncharacterized protein OS=Drosophila melanogaster OX=7227 GN=Dmel\CG30069 PE=1 SV=1	Dmel\CG30069	FBgn0050069	36	72	72	102	0.03	-0.11	0.14	0.535358	0.00870257	0.00295368	0.887661	0.0340943	0.0643786	4.32424e+06	4.44271e+06	4.0238e+06	4.34336e+06	2.26	1.73	2.68	4.32424e+06	4.44271e+06	4.55137e+06	4.35093e+06	4.05902e+06	4.0238e+06	3.92556e+06	4.48074e+06	4.24873e+06	4.34336e+06	3.601e+06	4.2646e+06	4.55137e+06	3.23698e+06	3.68776e+06	3.90665e+06	2.85874e+06	4.23999e+06	3.87296e+06	4.04129e+06	16	16	16	16	16
62	X2JAF1	Lava lamp, isoform D OS=Drosophila melanogaster OX=7227 GN=lva PE=4 SV=1	lva	FBgn0029688	36	72	72	86	-0.24	-0.3	0.06	0.0149109	0.0040394	0.451616	0.137537	0.0213406	0.687503	2.07175e+06	2.03226e+06	1.95273e+06	2.40037e+06	6.18	5.31	2.47	2.07175e+06	1.87323e+06	2.03226e+06	2.11749e+06	1.97304e+06	1.95273e+06	1.78873e+06	2.40528e+06	2.30153e+06	2.40037e+06	1.72524e+06	1.79813e+06	2.03226e+06	1.57535e+06	1.79454e+06	1.89602e+06	1.30262e+06	2.27812e+06	2.09881e+06	2.23554e+06	14	14	14	14	14
63	X2JAB9	Vinculin, isoform B OS=Drosophila melanogaster OX=7227 GN=Vinc PE=1 SV=1	Vinc	FBgn0004397	71	72	71	156	0.11	0.51	-0.4	0.486808	0.00654141	0.0242108	0.84418	0.0278682	0.138971	6.44511e+06	5.9246e+06	7.83565e+06	5.49782e+06	6.01	12.3	1.87	6.44511e+06	6.40481e+06	5.9246e+06	5.69706e+06	7.83565e+06	8.55492e+06	6.67981e+06	5.46237e+06	5.6564e+06	5.49782e+06	5.36535e+06	6.14382e+06	5.92364e+06	4.23748e+06	7.12675e+06	8.30647e+06	4.8616e+06	5.17194e+06	5.15819e+06	5.12031e+06	7	7	7	7	7
64	P11046	Laminin subunit beta-1 OS=Drosophila melanogaster OX=7227 GN=LanB1 PE=1 SV=4	LanB1	FBgn0261800	43	71	71	108	0.06	0.66	-0.61	0.910011	0.00686232	0.0105364	1	0.0286408	0.0998827	3.67086e+06	3.14291e+06	4.78279e+06	3.02508e+06	6.62	17.14	1.55	3.67086e+06	3.31736e+06	3.14291e+06	2.90539e+06	4.78279e+06	5.41367e+06	3.8231e+06	3.03599e+06	2.95023e+06	3.02508e+06	3.05689e+06	3.18436e+06	3.14291e+06	2.16153e+06	4.35008e+06	5.25645e+06	2.78412e+06	2.87549e+06	2.69037e+06	2.81736e+06	42	42	42	42	42
65	Q9VLT5	Protein purity of essence OS=Drosophila melanogaster OX=7227 GN=poe PE=1 SV=1	poe	FBgn0011230	15	71	71	81	0.14	0.06	0.07	0.0534278	0.197846	0.58431	0.278332	0.319769	0.806231	1.62028e+06	1.68264e+06	1.59911e+06	1.52933e+06	2.2	4.87	4.02	1.62028e+06	1.68264e+06	1.72838e+06	1.65467e+06	1.59911e+06	1.72723e+06	1.581e+06	1.60249e+06	1.52933e+06	1.47951e+06	1.34929e+06	1.61518e+06	1.72838e+06	1.23103e+06	1.45444e+06	1.67707e+06	1.15135e+06	1.51777e+06	1.39463e+06	1.37792e+06	6	6	6	6	6
66	A4UZZ4	Alpha-1,4 glucan phosphorylase OS=Drosophila melanogaster OX=7227 GN=GlyP PE=1 SV=1	GlyP	FBgn0004507	69	70	70	295	-0.21	-0.66	0.45	0.127269	0.00812	0.123573	0.424833	0.0324414	0.314833	1.54426e+07	1.6313e+07	1.19351e+07	1.88473e+07	16.11	11.42	5.67	1.54426e+07	1.22438e+07	1.65548e+07	1.6313e+07	1.19351e+07	1.04072e+07	1.30978e+07	1.99171e+07	1.77781e+07	1.88473e+07	1.28598e+07	1.17529e+07	1.65548e+07	1.21364e+07	1.08553e+07	1.0105e+07	9.53834e+06	1.88642e+07	1.62122e+07	1.75532e+07	18	18	18	18	18
67	Q9VN25	Eukaryotic translation initiation factor 3 subunit A OS=Drosophila melanogaster OX=7227 GN=eIF3a PE=1 SV=1	eIF3a	FBgn0037249	47	70	70	129	-0.09	-0.14	0.04	0.147215	0.00883264	0.118588	0.45761	0.0344327	0.30897	6.62711e+06	6.55172e+06	6.3567e+06	6.98701e+06	3.49	3.46	0.2	6.62711e+06	6.55172e+06	6.47276e+06	6.90741e+06	6.46155e+06	6.3567e+06	6.04311e+06	7.00606e+06	6.98701e+06	6.97929e+06	5.51871e+06	6.28905e+06	6.47276e+06	5.13893e+06	5.87696e+06	6.17209e+06	4.40082e+06	6.63569e+06	6.3716e+06	6.50005e+06	2	2	2	2	2
68	P17210	Kinesin heavy chain OS=Drosophila melanogaster OX=7227 GN=Khc PE=1 SV=2	Khc	FBgn0001308	71	70	69	114	0.09	0.26	-0.17	0.0200236	0.000172131	0.0027012	0.159809	0.00476781	0.0625488	4.20478e+06	4.14595e+06	4.65616e+06	3.88321e+06	1.62	3.33	0.69	4.20478e+06	4.14595e+06	4.08589e+06	4.22017e+06	4.65616e+06	4.73105e+06	4.43596e+06	3.84555e+06	3.88321e+06	3.89713e+06	3.50152e+06	3.97973e+06	4.08589e+06	3.13969e+06	4.23491e+06	4.59366e+06	3.23043e+06	3.64226e+06	3.54118e+06	3.62953e+06	2	2	2	2	2
69	Q7PLL6	Uncharacterized protein, isoform A OS=Drosophila melanogaster OX=7227 GN=l(3)80Fj PE=1 SV=2	l(3)80Fj	FBgn0287182	28	70	69	99	0.2	0.18	0.02	6.84657e-05	0.00021044	0.185235	0.0172807	0.00508277	0.4002	2.34738e+06	2.45562e+06	2.42015e+06	2.13796e+06	1.95	1.34	0.96	2.34738e+06	2.45562e+06	2.41936e+06	2.51436e+06	2.42015e+06	2.42406e+06	2.36629e+06	2.17191e+06	2.13474e+06	2.13796e+06	1.95477e+06	2.35717e+06	2.41936e+06	1.87062e+06	2.20119e+06	2.35367e+06	1.72322e+06	2.0571e+06	1.94671e+06	1.99116e+06	7	7	7	7	7
70	E1JHA6	Uninflatable, isoform C OS=Drosophila melanogaster OX=7227 GN=uif PE=1 SV=1	uif	FBgn0031879	25	69	69	82	-0.15	-0.35	0.2	0.0851116	0.000961323	0.0102692	0.354966	0.00977309	0.0997996	2.03056e+06	2.01755e+06	1.76137e+06	2.2384e+06	2.72	5.48	3.03	2.03056e+06	2.10625e+06	2.01755e+06	2.00372e+06	1.67982e+06	1.87335e+06	1.76137e+06	2.1502e+06	2.28277e+06	2.2384e+06	1.69094e+06	2.02181e+06	2.01755e+06	1.49072e+06	1.52784e+06	1.81895e+06	1.2827e+06	2.03653e+06	2.08171e+06	2.0847e+06	21	21	21	21	21
71	B7Z0L2	Cheerio, isoform F OS=Drosophila melanogaster OX=7227 GN=cher PE=1 SV=1	cher	FBgn0014141	77	69	4	272	-0.48	-0.63	0.15	0.0746112	0.0168139	0.470633	0.331985	0.0539071	0.704972	225937	196001	177140	273438	21.86	7.34	3.79	225937	196001	259888	171318	169020	177140	194913	273438	268207	288389	188148	188143	259888	127456	153729	171995	141943	258983	244584	268587	44	44	44	44	44
72	A0A0B4LGC0	Tripeptidyl-peptidase II, isoform F OS=Drosophila melanogaster OX=7227 GN=TppII PE=4 SV=1	TppII	FBgn0020370	55	67	67	133	-0.06	-0.09	0.04	0.237846	0.0656755	0.594684	0.582272	0.141805	0.815901	5.25332e+06	5.20002e+06	5.0642e+06	5.40869e+06	2.02	3.36	5.98	5.25332e+06	5.20002e+06	5.27332e+06	5.06736e+06	5.0642e+06	5.14137e+06	4.81904e+06	5.88332e+06	5.24972e+06	5.40869e+06	4.37392e+06	4.99154e+06	5.26884e+06	3.76998e+06	4.60603e+06	4.99181e+06	3.50788e+06	5.56981e+06	4.78733e+06	5.0373e+06	15	15	15	15	15
73	Q8IQQ0	Neural conserved at 73EF, isoform F OS=Drosophila melanogaster OX=7227 GN=Nc73EF PE=1 SV=1	Nc73EF	FBgn0010352	62	67	6	217	0.25	0	0.25	0.00499305	0.539871	0.0157958	0.0820723	0.696287	0.116018	8.64111e+06	9.69159e+06	8.12904e+06	8.13374e+06	4.22	6.21	4.38	8.64111e+06	9.48423e+06	9.69159e+06	1.02836e+07	8.12904e+06	7.94573e+06	8.91888e+06	8.13374e+06	8.18001e+06	7.55488e+06	7.19585e+06	9.10399e+06	9.69159e+06	7.65074e+06	7.39359e+06	7.71498e+06	6.49507e+06	7.70376e+06	7.45953e+06	7.03612e+06	28	28	28	28	28
74	Q7KN85	ATP-citrate synthase OS=Drosophila melanogaster OX=7227 GN=ATPCL PE=1 SV=1	ATPCL	FBgn0020236	59	67	3	321	-0.29	-1.17	0.88	0.202239	0.00099352	0.00539199	0.533667	0.00985786	0.0769051	1.1365e+07	1.22718e+07	6.67308e+06	1.49786e+07	6.29	22.43	3.06	1.1365e+07	1.11802e+07	1.26325e+07	1.22718e+07	6.67308e+06	5.62646e+06	8.71554e+06	1.49786e+07	1.52912e+07	1.43945e+07	9.46414e+06	1.0732e+07	1.26325e+07	9.12986e+06	6.06936e+06	5.46306e+06	6.34473e+06	1.41868e+07	1.39444e+07	1.34061e+07	5	5	5	5	5
75	A8JNU6	Neural conserved at 73EF, isoform I OS=Drosophila melanogaster OX=7227 GN=Nc73EF PE=1 SV=1	Nc73EF	FBgn0010352	59	65	4	217	0.3	0.15	0.15	0.00226678	0.0192844	0.157205	0.0544212	0.0589986	0.362195	241520	254008	229122	206746	0.88	5.88	5.55	241520	254008	252830	257180	224530	229122	250387	210581	189503	206746	201125	243824	252830	191335	204216	222468	182341	199449	172812	192549	14	14	14	14	14
76	Q9NFV7	GH01829p OS=Drosophila melanogaster OX=7227 GN=Tep2 PE=1 SV=1	Tep2	FBgn0041182	52	65	2	141	0.62	1.24	-0.62	0.00591677	0.000143342	0.00588209	0.0882359	0.00444713	0.0794578	6.60667e+06	6.49172e+06	1.00025e+07	4.22694e+06	7.81	13.7	2.62	6.60667e+06	6.7318e+06	6.49172e+06	5.7802e+06	1.00025e+07	1.0286e+07	7.92633e+06	4.40873e+06	4.20445e+06	4.22694e+06	5.50169e+06	6.46191e+06	6.49172e+06	4.30031e+06	9.09754e+06	9.9873e+06	5.77226e+06	4.17337e+06	3.83014e+06	3.93669e+06	21	21	21	21	21
77	E2QCF1	ATP-citrate synthase OS=Drosophila melanogaster OX=7227 GN=ATPCL PE=1 SV=1	ATPCL	FBgn0020236	59	65	1	321	0.73	-0.41	1.14	0.355493	0.206612	0.0316773	0.717591	0.330266	0.157439	58279.9	75478.5	34314.1	45558	24.58	24.97	48.73	58279.9	110768	75478.5	72704.2	34314.1	25905	43104.7	42091.2	95167.9	45558	48532.4	106327	75478.5	54090	31209.7	25152.7	31390.5	39866.1	86785.6	42429.7	10	10	10	10	10
78	A0A0B4LFH8	ATP-citrate synthase OS=Drosophila melanogaster OX=7227 GN=ATPCL PE=1 SV=1	ATPCL	FBgn0020236	59	65	1	318	0.88	0.26	0.62	0.0761721	0.99781	0.0824917	0.334653	0.999998	0.257655	11408.1	17441.5	11347.6	9476.49	30.46	16.26	32.4	11408.1	26412.1	17441.5	15067.8	12325.1	8897.76	11347.6	9476.49	15017	8396.43	9500.07	25353.2	17441.5	11210	11210	8639.36	8263.73	8975.52	13694.3	7819.88	23	23	23	23	23
79	A8JTM7	Megalin, isoform A OS=Drosophila melanogaster OX=7227 GN=mgl PE=1 SV=2	mgl	FBgn0261260	15	64	64	69	0.09	-0.18	0.27	0.717976	0.187928	0.0682004	1	0.307158	0.233803	1.19628e+06	1.27042e+06	1.05208e+06	1.19511e+06	13.77	10.82	5.72	1.19628e+06	1.51724e+06	1.27042e+06	1.16368e+06	909243	1.05208e+06	1.12884e+06	1.19511e+06	1.30273e+06	1.17144e+06	996198	1.45641e+06	1.27042e+06	865746	826982	1.02153e+06	822068	1.13193e+06	1.18799e+06	1.091e+06	2	2	2	2	2
80	M9PCJ6	Dumpy, isoform S OS=Drosophila melanogaster OX=7227 GN=dpy PE=4 SV=1	dpy	FBgn0053196	4	64	64	66	0.19	0.28	-0.09	0.755886	0.158076	0.386472	1	0.269669	0.626243	814650	788638	837528	692160	8.21	25.74	6.03	814650	788638	846083	717612	837528	1.23633e+06	788596	692160	764865	688405	678397	757021	846083	533884	761755	1.20042e+06	574286	655570	697497	641135	15	15	15	15	15
81	Q9VLY9	Thioester-containing protein 2, isoform B OS=Drosophila melanogaster OX=7227 GN=Tep2 PE=1 SV=2	Tep2	FBgn0041182	53	64	1	140	0.15	0.86	-0.71	0.552844	0.0793208	0.313306	0.902623	0.163034	0.552223	7285.39	7288.43	11919.6	6562.7	11.15	29.21	15.2	7285.39	7288.43	8648.35	7071.03	11919.6	12625.4	6990.08	6562.7	7172.28	5284.07	6066.88	6996.23	8648.35	5260.65	10841.2	12258.7	5090.44	6215.77	6540.55	4921.24	4	4	4	4	4
82	Q8IPH4	Thioester-containing protein 2, isoform D OS=Drosophila melanogaster OX=7227 GN=Tep2 PE=1 SV=1	Tep2	FBgn0041182	52	64	1	140	0.05	0.28	-0.23	0.715765	0.918	0.496169	1	0.999998	0.727043	7447.67	7391.45	8682.66	7161.73	22.62	20.52	11.52	7447.67	7687.7	7391.45	4937.89	8682.66	9366.51	6212.43	8476.49	7161.73	6849.88	6202.03	7379.49	7391.45	3673.66	7897.12	9094.5	4524.13	8028.39	6530.93	6379.53	5	5	5	5	5
83	Q9VSU2	Tequila, isoform G OS=Drosophila melanogaster OX=7227 GN=teq PE=1 SV=4	teq	FBgn0023479	29	62	6	93	0.07	0.04	0.02	0.739127	0.999987	0.74185	1	0.999998	0.93283	2.01358e+06	2.09602e+06	2.06227e+06	1.99998e+06	3.61	7.28	1.45	2.01358e+06	2.09602e+06	1.96894e+06	2.099e+06	2.09793e+06	1.83008e+06	2.06227e+06	1.99998e+06	1.96108e+06	2.01759e+06	1.67681e+06	2.01199e+06	1.96894e+06	1.5616e+06	1.90812e+06	1.77693e+06	1.50182e+06	1.89425e+06	1.78835e+06	1.87905e+06	6	6	6	6	6
84	Q7KN62	Transitional endoplasmic reticulum ATPase TER94 OS=Drosophila melanogaster OX=7227 GN=TER94 PE=1 SV=1	TER94	FBgn0286784	76	61	61	210	0.22	0.53	-0.3	0.148801	0.00455703	0.0505841	0.460261	0.0228932	0.199812	5.8193e+06	5.68655e+06	7.02014e+06	4.87199e+06	5.71	11.11	2.44	5.8193e+06	5.95391e+06	5.68655e+06	5.31197e+06	7.02014e+06	7.48322e+06	5.99933e+06	5.0724e+06	4.87199e+06	4.85725e+06	4.84138e+06	5.71341e+06	5.68655e+06	3.95071e+06	6.38502e+06	7.2659e+06	4.36894e+06	4.80388e+06	4.44191e+06	4.52198e+06	31	31	31	31	31
85	Q8MSW0	Isoleucyl-tRNA synthetase, isoform A OS=Drosophila melanogaster OX=7227 GN=IleRS PE=1 SV=1	IleRS	FBgn0027086	47	61	61	98	0.12	0.23	-0.11	0.266071	0.0703204	0.574462	0.618809	0.14978	0.798168	3.23575e+06	3.30026e+06	3.55084e+06	3.03503e+06	4.42	5.77	4.01	3.23575e+06	3.45475e+06	3.16283e+06	3.30026e+06	3.55084e+06	3.57359e+06	3.21795e+06	3.03503e+06	3.22745e+06	2.9968e+06	2.69456e+06	3.31625e+06	3.16283e+06	2.45531e+06	3.22959e+06	3.4698e+06	2.34344e+06	2.87458e+06	2.94318e+06	2.79103e+06	50	50	50	50	50
86	X2J8F5	Larval serum protein 1 beta, isoform B OS=Drosophila melanogaster OX=7227 GN=Lsp1beta PE=4 SV=1	Lsp1beta	FBgn0002563	66	60	50	1323	-0.18	0.3	-0.48	0.00966077	0.000822365	5.49407e-05	0.110601	0.00918429	0.0177227	1.55479e+08	1.34462e+08	1.8743e+08	1.52486e+08	3.7	4.17	2.04	1.55479e+08	1.36703e+08	1.27296e+08	1.34462e+08	1.8743e+08	1.76831e+08	1.91878e+08	1.5266e+08	1.47238e+08	1.52486e+08	1.29475e+08	1.31222e+08	1.27296e+08	1.00036e+08	1.70473e+08	1.71695e+08	1.39733e+08	1.4459e+08	1.3427e+08	1.42016e+08	4	4	4	4	4
87	Q9VGZ3	Iron regulatory protein 1B OS=Drosophila melanogaster OX=7227 GN=Irp-1B PE=1 SV=1	Irp-1B	FBgn0024957	75	60	44	233	0.06	-0.33	0.39	0.874251	0.0210777	0.0121233	1	0.0624781	0.106048	8.68415e+06	9.65958e+06	7.37697e+06	9.2564e+06	12.83	2.13	0.66	8.68415e+06	1.08446e+07	8.37473e+06	9.65958e+06	7.37697e+06	7.16673e+06	7.47136e+06	9.23649e+06	9.2564e+06	9.35175e+06	7.2317e+06	1.04098e+07	8.37473e+06	7.18647e+06	6.70956e+06	6.9586e+06	5.44093e+06	8.74822e+06	8.4411e+06	8.70961e+06	6	6	6	6	6
88	Q7K2W6	GH04080p OS=Drosophila melanogaster OX=7227 GN=PPO1 PE=1 SV=1	PPO1	FBgn0283437	69	59	59	248	0.04	0.35	-0.31	0.965232	0.137913	0.0997205	1	0.243422	0.285158	1.03176e+07	9.75936e+06	1.2104e+07	9.51422e+06	9.34	18.39	2.69	1.03176e+07	9.75936e+06	8.38822e+06	1.00217e+07	1.44236e+07	1.2104e+07	9.95207e+06	9.40058e+06	9.51422e+06	9.89436e+06	8.59191e+06	9.36809e+06	8.38822e+06	7.45585e+06	1.31187e+07	1.17525e+07	7.24748e+06	8.90362e+06	8.67621e+06	9.21496e+06	11	11	11	11	11
89	Q9W0B8	Coatomer subunit alpha OS=Drosophila melanogaster OX=7227 GN=alphaCOP PE=1 SV=1	alphaCOP	FBgn0025725	49	59	59	93	-0.13	-0.21	0.08	0.0557097	0.00244048	0.0565044	0.28437	0.0163401	0.211509	2.91598e+06	2.81086e+06	2.65044e+06	3.0686e+06	2.4	2.29	4.39	2.91598e+06	2.81086e+06	2.77196e+06	2.9043e+06	2.65044e+06	2.6562e+06	2.54967e+06	3.18733e+06	3.0686e+06	2.91938e+06	2.42827e+06	2.69817e+06	2.77196e+06	2.16072e+06	2.41065e+06	2.57906e+06	1.85677e+06	3.01884e+06	2.79832e+06	2.71892e+06	64	65	66	65	66
90	M9NDS9	Chitinase 6, isoform C OS=Drosophila melanogaster OX=7227 GN=Cht6 PE=1 SV=1	Cht6	FBgn0263132	13	58	58	77	0	-0.04	0.03	0.585745	0.549692	0.997626	0.924933	0.70535	0.999997	1.92154e+06	1.90576e+06	1.86386e+06	1.91107e+06	4.94	1.95	1.79	1.92154e+06	1.77366e+06	1.95267e+06	1.90576e+06	1.8416e+06	1.91285e+06	1.86386e+06	1.91107e+06	1.96799e+06	1.9058e+06	1.60015e+06	1.70255e+06	1.95267e+06	1.41784e+06	1.67498e+06	1.8573e+06	1.35734e+06	1.81004e+06	1.79465e+06	1.77494e+06	4	4	4	4	4
91	P11995	Larval serum protein 1 alpha chain OS=Drosophila melanogaster OX=7227 GN=Lsp1alpha PE=2 SV=3	Lsp1alpha	FBgn0002562	63	58	48	837	-0.43	-0.33	-0.09	0.00234406	0.00737482	0.482865	0.0547816	0.0303655	0.715649	5.88498e+07	5.20479e+07	5.5583e+07	6.99566e+07	5.57	4.3	10.93	5.88498e+07	5.33237e+07	4.78859e+07	5.20479e+07	5.5583e+07	5.69907e+07	5.23738e+07	6.79881e+07	6.99566e+07	8.2796e+07	4.9007e+07	5.11859e+07	4.78859e+07	3.87223e+07	5.05543e+07	5.53332e+07	3.81406e+07	6.4394e+07	6.37917e+07	7.71107e+07	16	16	16	16	16
92	Q8T0L3	GH24511p OS=Drosophila melanogaster OX=7227 GN=Uba1 PE=1 SV=1	Uba1	FBgn0023143	55	57	57	156	0.26	0.53	-0.27	0.0113721	0.000416777	0.0185382	0.120097	0.0065644	0.123771	5.78377e+06	5.6993e+06	6.87844e+06	4.76741e+06	5.07	7.23	2.97	5.78377e+06	6.00834e+06	5.6993e+06	5.42938e+06	6.87844e+06	7.24338e+06	6.26998e+06	4.76741e+06	4.8093e+06	4.54857e+06	4.81642e+06	5.76746e+06	5.6993e+06	4.03931e+06	6.25614e+06	7.03303e+06	4.56604e+06	4.51538e+06	4.3857e+06	4.23624e+06	11	11	11	11	11
93	Q03427	Lamin-C OS=Drosophila melanogaster OX=7227 GN=LamC PE=1 SV=2	LamC	FBgn0010397	72	57	5	148	0.11	0.41	-0.3	0.500342	0.0186958	0.0781199	0.856034	0.0578108	0.249904	6.20443e+06	5.91518e+06	7.30728e+06	5.48428e+06	1.73	14.34	2.4	6.20443e+06	5.91518e+06	5.82414e+06	6.02837e+06	7.30728e+06	8.19884e+06	6.13564e+06	5.48428e+06	5.55696e+06	5.30333e+06	5.16672e+06	5.67804e+06	5.82414e+06	4.48495e+06	6.64618e+06	7.96074e+06	4.46821e+06	5.19435e+06	5.06751e+06	4.93917e+06	5	6	6	6	6
94	E1JI93	Tequila, isoform F OS=Drosophila melanogaster OX=7227 GN=teq PE=1 SV=2	teq	FBgn0023479	31	57	1	85	0.24	0.25	-0.01	0.00857382	0.00248198	0.442244	0.10404	0.0164888	0.678812	29892	33335.8	33525.8	28216.7	4.21	4.88	2.45	29892	33335.8	33794.2	31207.2	36107	33525.8	32982.4	28216.7	28880.7	27500.8	24892.5	31999.4	33794.2	23217.3	32840.3	32552.2	24019.1	26725.1	26336.9	25612.5	2	2	2	2	2
95	A0A0B4LGB7	Calcium-transporting ATPase OS=Drosophila melanogaster OX=7227 GN=SERCA PE=1 SV=1	SERCA	FBgn0263006	51	56	56	274	0.01	-0.91	0.92	0.893908	0.096441	0.172346	1	0.188915	0.384361	1.24181e+07	1.32475e+07	7.0094e+06	1.3141e+07	16.28	41.62	19.48	1.24181e+07	1.55229e+07	1.32475e+07	1.11871e+07	6.4499e+06	7.0094e+06	1.30911e+07	1.3141e+07	1.80598e+07	1.30319e+07	1.03412e+07	1.49006e+07	1.32475e+07	8.32291e+06	5.86636e+06	6.80584e+06	9.53345e+06	1.24463e+07	1.64691e+07	1.21371e+07	3	3	3	3	3
96	Q9VWV6	Transferrin OS=Drosophila melanogaster OX=7227 GN=Tsf1 PE=1 SV=1	Tsf1	FBgn0022355	75	56	56	157	0.27	0.83	-0.56	0.336019	0.0143726	0.0910412	0.700341	0.0481849	0.272019	5.80366e+06	5.58602e+06	8.23976e+06	4.62342e+06	15.11	18.25	1.71	5.80366e+06	6.40021e+06	4.71753e+06	5.58602e+06	8.48306e+06	8.23976e+06	5.97818e+06	4.52786e+06	4.68431e+06	4.62342e+06	4.83298e+06	6.14362e+06	4.71753e+06	4.15585e+06	7.71558e+06	8.00047e+06	4.35302e+06	4.2885e+06	4.26792e+06	4.30595e+06	4	4	4	4	4
97	A1Z968	NAT1, isoform D OS=Drosophila melanogaster OX=7227 GN=NAT1 PE=1 SV=1	NAT1	FBgn0010488	41	56	55	69	0.07	0.11	-0.04	0.939022	0.957232	0.813807	1	0.999998	0.976143	2.10371e+06	2.13534e+06	2.20173e+06	2.03553e+06	5.57	5.77	6.66	2.10371e+06	2.13534e+06	2.14673e+06	1.941e+06	2.21866e+06	2.20173e+06	1.997e+06	2.27218e+06	2.02285e+06	2.03553e+06	1.75186e+06	2.04973e+06	2.14673e+06	1.44406e+06	2.01794e+06	2.13779e+06	1.45429e+06	2.15206e+06	1.84468e+06	1.89576e+06	1	1	1	1	1
98	M9PBL3	Heat shock protein 83, isoform B OS=Drosophila melanogaster OX=7227 GN=Hsp83 PE=3 SV=1	Hsp83	FBgn0001233	68	56	54	437	0.1	0.22	-0.12	0.371439	0.0479785	0.301209	0.732431	0.111226	0.53785	2.09508e+07	2.09735e+07	2.27903e+07	1.9546e+07	2.53	7.97	2.72	2.09508e+07	2.09735e+07	2.1049e+07	2.01054e+07	2.27903e+07	2.36604e+07	2.02514e+07	1.99617e+07	1.89111e+07	1.9546e+07	1.74467e+07	2.01327e+07	2.1049e+07	1.49579e+07	2.07284e+07	2.29732e+07	1.47478e+07	1.89064e+07	1.72454e+07	1.82038e+07	3	3	3	3	3
99	O02649	Heat shock protein 60A OS=Drosophila melanogaster OX=7227 GN=Hsp60A PE=1 SV=3	Hsp60A	FBgn0015245	79	56	42	247	0.1	0.1	-0.01	0.0652622	0.0492803	0.972297	0.311383	0.113333	0.999997	9.50089e+06	9.77904e+06	9.82108e+06	9.14259e+06	4.77	1.32	2.34	9.50089e+06	9.77904e+06	9.28092e+06	1.02115e+07	9.82108e+06	9.67242e+06	9.92934e+06	8.81493e+06	9.14259e+06	9.21261e+06	7.91184e+06	9.38699e+06	9.28092e+06	7.5971e+06	8.93255e+06	9.39152e+06	7.23093e+06	8.34894e+06	8.33732e+06	8.58002e+06	12	12	12	12	12
100	P25823	Maternal protein tudor OS=Drosophila melanogaster OX=7227 GN=tud PE=1 SV=2	tud	FBgn0003891	25	55	55	68	0.08	-0.03	0.11	0.0912604	0.699724	0.0327296	0.366608	0.841302	0.159171	1.66896e+06	1.78157e+06	1.64612e+06	1.68596e+06	1.38	2.49	2.25	1.66896e+06	1.73941e+06	1.78165e+06	1.78157e+06	1.64136e+06	1.64612e+06	1.71558e+06	1.68596e+06	1.73193e+06	1.65631e+06	1.38982e+06	1.66967e+06	1.78165e+06	1.32544e+06	1.49286e+06	1.59831e+06	1.24935e+06	1.59683e+06	1.57938e+06	1.54258e+06	1	1	1	1	1
101	Q9V521	Phenoloxidase 2 OS=Drosophila melanogaster OX=7227 GN=PPO2 PE=1 SV=1	PPO2	FBgn0033367	70	55	53	340	-0.11	0.28	-0.39	0.672242	0.263345	0.0866513	0.98911	0.401925	0.264459	1.59231e+07	1.43789e+07	1.88546e+07	1.54758e+07	8.51	16.98	2.22	1.59231e+07	1.43789e+07	1.29693e+07	1.53837e+07	2.11133e+07	1.88546e+07	1.49666e+07	1.50493e+07	1.57251e+07	1.54758e+07	1.32599e+07	1.38024e+07	1.29693e+07	1.14451e+07	1.92032e+07	1.8307e+07	1.08993e+07	1.42537e+07	1.434e+07	1.44131e+07	2	2	2	2	2
102	Q9W205	Jitterbug, isoform F OS=Drosophila melanogaster OX=7227 GN=jbug PE=1 SV=5	jbug	FBgn0028371	19	54	54	63	-0.09	-0.08	-0.01	0.0804338	0.0397268	0.840938	0.343947	0.096929	0.992155	1.43219e+06	1.419e+06	1.43351e+06	1.51229e+06	3.84	1.47	1.63	1.43219e+06	1.4026e+06	1.50559e+06	1.419e+06	1.40099e+06	1.43351e+06	1.4403e+06	1.51229e+06	1.5528e+06	1.50771e+06	1.19265e+06	1.34637e+06	1.50559e+06	1.0557e+06	1.27424e+06	1.39188e+06	1.04888e+06	1.43234e+06	1.41603e+06	1.40418e+06	8	8	8	8	8
103	P29844	Endoplasmic reticulum chaperone BiP OS=Drosophila melanogaster OX=7227 GN=Hsc70-3 PE=1 SV=2	Hsc70-3	FBgn0001218	62	54	48	244	0.09	0.01	0.08	0.248869	0.838564	0.120469	0.594552	0.953073	0.311282	2.24415e+07	2.29465e+07	2.1683e+07	2.15258e+07	4.74	2.93	4.97	2.24415e+07	2.48041e+07	2.29465e+07	2.28042e+07	2.09921e+07	2.1683e+07	2.2258e+07	2.33595e+07	2.13936e+07	2.15258e+07	1.86881e+07	2.38096e+07	2.29465e+07	1.69657e+07	1.90929e+07	2.10533e+07	1.62091e+07	2.21246e+07	1.95093e+07	2.00478e+07	12	12	12	12	12
104	P11147	Heat shock 70 kDa protein cognate 4 OS=Drosophila melanogaster OX=7227 GN=Hsc70-4 PE=1 SV=3	Hsc70-4	FBgn0266599	76	54	41	504	0.1	0.19	-0.09	0.256606	0.0233564	0.209555	0.605022	0.0665521	0.433215	3.58016e+07	3.59438e+07	3.82331e+07	3.35378e+07	2.6	6.82	0.82	3.58016e+07	3.65904e+07	3.59438e+07	3.47572e+07	3.82331e+07	4.09371e+07	3.57136e+07	3.3408e+07	3.35378e+07	3.39352e+07	2.98137e+07	3.51234e+07	3.59438e+07	2.58585e+07	3.47741e+07	3.97483e+07	2.6008e+07	3.16419e+07	3.05838e+07	3.1605e+07	4	4	4	4	4
105	Q9VUC1	Hsc70Cb, isoform A OS=Drosophila melanogaster OX=7227 GN=Hsc70Cb PE=1 SV=1	Hsc70Cb	FBgn0026418	73	54	2	168	0.3	0.18	0.12	0.145741	0.50186	0.584841	0.454698	0.659737	0.806854	139012	146442	135179	119239	11.91	11.8	8.92	139012	136172	146442	171223	135179	155666	123461	116344	119239	136802	115762	130712	146442	127385	122949	151145	89908.7	110193	108736	127408	22	22	22	22	22
106	M9MSL3	Hsc70Cb, isoform G OS=Drosophila melanogaster OX=7227 GN=Hsc70Cb PE=1 SV=1	Hsc70Cb	FBgn0026418	67	54	2	164	0.08	0.13	-0.04	0.398625	0.391582	0.999863	0.760424	0.548932	0.999997	6.23727e+06	6.30692e+06	6.50667e+06	5.95619e+06	1.96	8.87	1.57	6.23727e+06	6.50498e+06	6.30692e+06	6.27404e+06	6.50667e+06	6.87689e+06	5.76456e+06	6.08414e+06	5.95619e+06	5.90091e+06	5.19407e+06	6.24419e+06	6.30692e+06	4.66772e+06	5.918e+06	6.67717e+06	4.19797e+06	5.76251e+06	5.43158e+06	5.49572e+06	37	37	37	37	37
107	A0A0B4KFY9	Lamin C, isoform B OS=Drosophila melanogaster OX=7227 GN=LamC PE=3 SV=1	LamC	FBgn0010397	68	54	2	143	-0.27	-0.15	-0.12	0.994542	0.962317	0.985114	1	0.999998	0.999997	22772.9	25702.4	27852.3	30985.4	28.37	15.56	32.29	22772.9	21475.7	36857.2	25702.4	27852.3	24521.1	33322.9	17662	34741.9	30985.4	18964.1	20614.7	36857.2	19121.9	25332.4	23809	24267	16728.3	31681.9	28857.7	2	2	2	2	2
108	Q9W374	Dihydropyrimidine dehydrogenase [NADP(+)] OS=Drosophila melanogaster OX=7227 GN=su(r) PE=1 SV=2	su(r)	FBgn0086450	58	53	53	102	-0.38	0.02	-0.4	0.0115944	0.995005	0.0128451	0.121555	0.999998	0.108804	2.45528e+06	2.05655e+06	2.70438e+06	2.67566e+06	9.73	10.61	1.25	2.45528e+06	2.05655e+06	1.76833e+06	2.13548e+06	2.70438e+06	2.93195e+06	2.36935e+06	2.64305e+06	2.67566e+06	2.70983e+06	2.04463e+06	1.9741e+06	1.76833e+06	1.58874e+06	2.45971e+06	2.8468e+06	1.72545e+06	2.50333e+06	2.43999e+06	2.52376e+06	3	3	3	3	3
109	Q9VQR8	Leucyl-tRNA synthetase, isoform A OS=Drosophila melanogaster OX=7227 GN=LeuRS PE=1 SV=2	LeuRS	FBgn0284253	47	53	53	86	0.18	0.27	-0.09	0.0466914	0.00624435	0.243375	0.25958	0.0271664	0.470494	2.1036e+06	2.17081e+06	2.31396e+06	1.91429e+06	5.3	3.82	2.74	2.1036e+06	2.26136e+06	2.03424e+06	2.17081e+06	2.31396e+06	2.36258e+06	2.19284e+06	1.90364e+06	2.00065e+06	1.91429e+06	1.75177e+06	2.16873e+06	2.0326e+06	1.61502e+06	2.10461e+06	2.29397e+06	1.59691e+06	1.80301e+06	1.82443e+06	1.78284e+06	18	18	18	18	18
110	P05990	CAD protein OS=Drosophila melanogaster OX=7227 GN=r PE=1 SV=3	r	FBgn0003189	28	53	53	65	0.21	0.06	0.14	0.00733829	0.15793	0.0877409	0.0968463	0.269669	0.266016	1.33785e+06	1.44618e+06	1.30875e+06	1.25178e+06	1.34	4.68	3.61	1.33785e+06	1.44618e+06	1.42239e+06	1.46074e+06	1.30875e+06	1.41322e+06	1.30059e+06	1.3104e+06	1.25178e+06	1.22088e+06	1.11409e+06	1.38821e+06	1.42239e+06	1.08675e+06	1.19034e+06	1.37217e+06	947138	1.24112e+06	1.13783e+06	1.13705e+06	1	1	1	1	1
111	P15348	DNA topoisomerase 2 OS=Drosophila melanogaster OX=7227 GN=Top2 PE=1 SV=1	Top2	FBgn0284220	33	53	53	64	0.41	0.6	-0.19	0.051101	0.0198292	0.717517	0.271534	0.0599567	0.917316	1.94703e+06	2.04106e+06	2.32188e+06	1.53667e+06	5.92	18.62	18.34	1.94703e+06	2.25379e+06	2.03376e+06	2.04106e+06	1.9467e+06	2.82404e+06	2.32188e+06	1.53667e+06	1.63394e+06	1.137e+06	1.62139e+06	2.16343e+06	2.03376e+06	1.51849e+06	1.77058e+06	2.74203e+06	1.69088e+06	1.45543e+06	1.49002e+06	1.05893e+06	9	9	9	9	9
112	Q0KIE7	Ankyrin, isoform B OS=Drosophila melanogaster OX=7227 GN=Ank PE=1 SV=1	Ank	FBgn0011747	37	53	51	80	0.02	0.07	-0.04	0.223144	0.068756	0.644121	0.56338	0.147193	0.860614	3.11875e+06	3.12156e+06	3.21931e+06	3.07119e+06	2.97	1.95	0.11	3.11875e+06	3.27777e+06	3.10825e+06	3.12156e+06	3.15474e+06	3.21931e+06	3.28027e+06	3.06655e+06	3.07295e+06	3.07119e+06	2.59713e+06	3.14636e+06	3.10825e+06	2.32236e+06	2.86933e+06	3.12582e+06	2.38882e+06	2.90444e+06	2.80229e+06	2.8603e+06	28	27	27	28	27
113	A0A0B4K719	Ryanodine receptor, isoform I OS=Drosophila melanogaster OX=7227 GN=RyR PE=1 SV=1	RyR	FBgn0011286	12	53	1	56	0.16	-0.7	0.86	0.969651	0.460793	0.353167	1	0.621532	0.594957	22515.5	23948.1	13182.7	21462.3	20.92	52.13	20.69	22515.5	30408.8	20135.1	23948.1	13182.7	11799.6	28563.9	19674.7	28773.4	21462.3	18749.7	29189.7	20135.1	17816.8	11990	11456.9	20801.3	18634.7	26239.1	19988.6	15	15	15	15	15
114	Q24498	Ryanodine receptor OS=Drosophila melanogaster OX=7227 GN=RyR PE=1 SV=3	RyR	FBgn0011286	12	53	1	56	0.04	-0.38	0.42	0.999832	0.581584	0.571937	1	0.737925	0.795574	887024	856935	641331	835972	19.28	39.34	19.41	887024	1.15188e+06	856935	820136	567318	641331	1.13213e+06	835972	1.15012e+06	832636	738666	1.1057e+06	852906	609436	515992	622707	824458	791780	1.04882e+06	775462	4	4	4	4	4
115	P13607	Sodium/potassium-transporting ATPase subunit alpha OS=Drosophila melanogaster OX=7227 GN=Atpalpha PE=1 SV=3	Atpalpha	FBgn0002921	49	52	52	144	0.06	-0.21	0.27	0.850375	0.389922	0.200567	1	0.547153	0.421947	6.00517e+06	6.33458e+06	5.24468e+06	6.07168e+06	18.03	20.6	12.22	6.00517e+06	8.05838e+06	6.33458e+06	5.72764e+06	3.97068e+06	5.24468e+06	6.04952e+06	6.07168e+06	6.96451e+06	5.46584e+06	5.00079e+06	7.73531e+06	6.33458e+06	4.26121e+06	3.61144e+06	5.09237e+06	4.40549e+06	5.75071e+06	6.35108e+06	5.09052e+06	2	2	2	2	2
116	A1Z843	Uncharacterized protein OS=Drosophila melanogaster OX=7227 GN=Dmel\CG1371 PE=1 SV=1	Dmel\CG1371	FBgn0033482	50	51	51	80	0.49	0.01	0.48	0.137877	0.91236	0.23191	0.441942	0.999998	0.457813	2.14563e+06	2.57581e+06	1.84291e+06	1.82932e+06	18.92	29.07	21.28	2.14563e+06	3.31355e+06	2.57581e+06	2.31594e+06	1.44175e+06	1.84291e+06	2.55975e+06	1.82932e+06	2.12994e+06	1.37771e+06	1.78676e+06	3.1807e+06	2.57581e+06	1.72299e+06	1.31131e+06	1.78939e+06	1.86411e+06	1.73261e+06	1.94233e+06	1.28311e+06	25	25	25	25	25
117	A0A0B4K7S0	Fat facets, isoform D OS=Drosophila melanogaster OX=7227 GN=faf PE=3 SV=1	faf	FBgn0005632	21	51	51	63	0.11	0.07	0.05	0.0675382	0.599415	0.241963	0.317328	0.755234	0.468514	1.1842e+06	1.21074e+06	1.1731e+06	1.12014e+06	5.31	2.08	4.03	1.1842e+06	1.2079e+06	1.21074e+06	1.32414e+06	1.2002e+06	1.1731e+06	1.15142e+06	1.12014e+06	1.18945e+06	1.10271e+06	986142	1.15948e+06	1.21074e+06	985125	1.09162e+06	1.13904e+06	838507	1.06093e+06	1.08469e+06	1.02699e+06	23	23	23	22	23
118	Q9VAY2	Glycoprotein 93 OS=Drosophila melanogaster OX=7227 GN=Gp93 PE=1 SV=1	Gp93	FBgn0039562	56	51	50	116	0.13	-0.09	0.22	0.106938	0.985803	0.131376	0.386418	0.999998	0.328525	5.61072e+06	6.07181e+06	5.20793e+06	5.53388e+06	11.32	7.21	13.6	5.61072e+06	7.29095e+06	5.98638e+06	6.07181e+06	4.84214e+06	5.20793e+06	5.59379e+06	5.60211e+06	5.53388e+06	4.35359e+06	4.67231e+06	6.99865e+06	5.98638e+06	4.51726e+06	4.40406e+06	5.05669e+06	4.07361e+06	5.30596e+06	5.04646e+06	4.05465e+06	2	2	2	2	2
119	A0A0B4KHL7	MICOS complex subunit MIC60 OS=Drosophila melanogaster OX=7227 GN=Mitofilin PE=3 SV=1	Mitofilin	FBgn0019960	54	50	50	87	0.25	-0.29	0.54	0.448085	0.396188	0.0792143	0.808844	0.554435	0.251968	4.33284e+06	4.82927e+06	3.3163e+06	4.0577e+06	9.36	22.21	11.94	4.33284e+06	5.53519e+06	4.64895e+06	4.82927e+06	3.04928e+06	3.3163e+06	4.56529e+06	4.0577e+06	4.86388e+06	3.91674e+06	3.60816e+06	5.31328e+06	4.64895e+06	3.59285e+06	2.77341e+06	3.21999e+06	3.32462e+06	3.8432e+06	4.43547e+06	3.64364e+06	1	1	1	1	1
120	M9NEL3	Kismet, isoform F OS=Drosophila melanogaster OX=7227 GN=kis PE=1 SV=1	kis	FBgn0266557	12	50	50	54	0.06	0.06	0	0.700287	0.630059	0.991606	1	0.782871	0.999997	1.0458e+06	1.03743e+06	1.03866e+06	994683	4.29	10.27	2.92	1.0458e+06	1.02571e+06	1.10942e+06	1.03743e+06	1.03866e+06	1.18873e+06	975316	1.04545e+06	994683	993930	870888	984592	1.10942e+06	771821	942369	1.15421e+06	710262	990187	907072	925681	3	3	3	3	3
121	Q9VF53	Aldehyde oxidase 1 OS=Drosophila melanogaster OX=7227 GN=AOX1 PE=1 SV=1	AOX1	FBgn0267408	44	50	48	111	1.11	1.7	-0.59	0.00356023	0.000380992	0.0639322	0.0698734	0.00630572	0.225922	3.80973e+06	3.7993e+06	5.72443e+06	1.76057e+06	17.93	4.79	20.86	3.80973e+06	3.7993e+06	3.42235e+06	4.81343e+06	5.98758e+06	5.43988e+06	5.72443e+06	1.75245e+06	2.47804e+06	1.76057e+06	3.17255e+06	3.64698e+06	3.42235e+06	3.58106e+06	5.44588e+06	5.2819e+06	4.16875e+06	1.65981e+06	2.25978e+06	1.63968e+06	8	8	8	8	8
122	A8JV02	Uncharacterized protein, isoform C OS=Drosophila melanogaster OX=7227 GN=Dmel\CG34417 PE=1 SV=1	Dmel\CG34417	FBgn0085446	59	50	1	74	-0.36	-0.65	0.29	0.555418	0.0503269	0.198872	0.903707	0.115007	0.420156	23543.1	22883.5	18715.6	29338.2	10.56	22.78	9.7	23543.1	22745.4	27258	22883.5	23734.1	15039.7	18715.6	24763.5	29338.2	29551.9	19605.4	21833.5	27258	17024.7	21586.8	14603	13629.4	23454.4	26754.1	27522.7	7	7	7	7	7
123	Q9V3P6	26S proteasome non-ATPase regulatory subunit 1 OS=Drosophila melanogaster OX=7227 GN=Rpn2 PE=1 SV=1	Rpn2	FBgn0028692	51	49	49	106	0.35	0.58	-0.23	0.0121563	0.000567554	0.0289496	0.124899	0.00759951	0.150502	4.62749e+06	4.77138e+06	5.59115e+06	3.73649e+06	5.19	5.87	5.57	4.62749e+06	4.85478e+06	4.77138e+06	4.39924e+06	5.59115e+06	5.74735e+06	5.12829e+06	4.09301e+06	3.70899e+06	3.73649e+06	3.85353e+06	4.65577e+06	4.77049e+06	3.27056e+06	5.08531e+06	5.57949e+06	3.73462e+06	3.8737e+06	3.37943e+06	3.47992e+06	14	14	14	14	14
124	M9NE89	Lamin, isoform B OS=Drosophila melanogaster OX=7227 GN=Lam PE=3 SV=1	Lam	FBgn0002525	75	49	49	90	0.36	0.86	-0.5	0.334529	0.0110681	0.0673678	0.699271	0.0403697	0.232536	5.61911e+06	5.35648e+06	7.56613e+06	4.18004e+06	5.18	23.87	7.29	5.61911e+06	5.37404e+06	5.35648e+06	4.89769e+06	7.56613e+06	9.284e+06	5.69744e+06	4.66584e+06	4.18004e+06	4.07816e+06	4.6793e+06	5.15859e+06	5.35648e+06	3.64065e+06	6.88161e+06	9.01439e+06	4.14909e+06	4.41918e+06	3.81166e+06	3.79813e+06	1	1	1	1	1
125	Q9Y119	BcDNA.GH08860 OS=Drosophila melanogaster OX=7227 GN=Tps1 PE=1 SV=1	Tps1	FBgn0027560	60	49	47	103	0.08	0.05	0.03	0.240259	0.839305	0.468691	0.583403	0.953485	0.702271	4.37849e+06	4.45144e+06	4.36328e+06	4.21915e+06	4.92	2.71	5.16	4.37849e+06	4.75415e+06	4.32235e+06	4.45144e+06	4.38868e+06	4.17485e+06	4.36328e+06	4.21915e+06	4.44443e+06	4.00882e+06	3.6425e+06	4.55924e+06	4.32011e+06	3.31039e+06	3.98891e+06	4.05339e+06	3.17618e+06	3.99611e+06	4.05233e+06	3.73355e+06	23	23	23	23	23
126	M9NH07	Upheld, isoform N OS=Drosophila melanogaster OX=7227 GN=up PE=1 SV=1	up	FBgn0004169	60	49	3	247	-0.47	-0.59	0.12	0.00096613	0.000354255	0.389194	0.0387949	0.00610458	0.628689	680958	609413	561536	845442	4.33	8.25	2.29	680958	587556	640291	609413	561536	536732	628583	845442	819374	856901	567065	564000	640291	453387	510732	521145	457758	800748	747205	798062	20	20	20	20	20
127	M9PHJ0	Upheld, isoform P OS=Drosophila melanogaster OX=7227 GN=up PE=1 SV=1	up	FBgn0004169	61	49	1	289	-0.5	-0.59	0.09	0.0141667	0.0103325	0.953806	0.134845	0.0383736	0.999997	51602.2	45235.8	42500.7	63973	5.44	12.67	12.17	51602.2	43668.9	45235.8	48552.9	40760.2	42500.7	51362.4	74087.1	63973	58369.7	42971.6	41918.1	45235.8	36122.1	37072.6	41266.4	37404.1	70170.5	58338.3	54361.7	2	2	2	2	2
128	M9PJM6	Upheld, isoform Q OS=Drosophila melanogaster OX=7227 GN=up PE=1 SV=1	up	FBgn0004169	60	49	1	288	-0.2	-0.16	-0.04	0.178376	0.382817	0.811615	0.495429	0.539718	0.97444	6.10333e+07	5.77323e+07	5.93552e+07	6.61154e+07	6.71	7.36	7.48	6.10333e+07	5.39251e+07	6.16837e+07	5.77323e+07	5.93552e+07	5.58924e+07	6.4659e+07	6.61154e+07	6.00151e+07	6.96644e+07	5.08253e+07	5.17631e+07	6.16837e+07	4.29513e+07	5.39852e+07	5.42692e+07	4.70872e+07	6.26203e+07	5.4729e+07	6.48808e+07	10	10	10	10	10
129	Q9VLM8	Alanine--tRNA ligase, cytoplasmic OS=Drosophila melanogaster OX=7227 GN=AlaRS PE=2 SV=1	AlaRS	FBgn0027094	57	48	48	124	0.16	0.51	-0.35	0.0763866	0.00114781	0.0144079	0.335013	0.0106314	0.112075	4.97946e+06	4.56267e+06	5.80307e+06	4.07067e+06	8.72	4.63	1.65	4.97946e+06	5.11277e+06	4.31848e+06	4.56267e+06	5.80307e+06	5.80466e+06	5.3505e+06	4.07067e+06	4.17107e+06	4.04225e+06	4.14663e+06	4.90779e+06	4.31848e+06	3.3945e+06	5.27806e+06	5.63609e+06	3.89644e+06	3.85547e+06	3.80369e+06	3.76469e+06	16	16	16	15	16
130	A0A0B4K623	Pugilist, isoform E OS=Drosophila melanogaster OX=7227 GN=pug PE=1 SV=1	pug	FBgn0020385	54	48	48	118	-0.04	-0.08	0.04	0.861642	0.950706	0.973244	1	0.999998	0.999997	4.17517e+06	4.03422e+06	3.93363e+06	4.15318e+06	9.17	11.18	2.94	4.17517e+06	4.39855e+06	3.65942e+06	4.03422e+06	3.93363e+06	4.61526e+06	3.74462e+06	4.29825e+06	4.05479e+06	4.15318e+06	3.47686e+06	4.22221e+06	3.65942e+06	3.00135e+06	3.57775e+06	4.48122e+06	2.72697e+06	4.07103e+06	3.69765e+06	3.868e+06	6	6	6	6	6
131	Q960Y8	Aluminum tubes, isoform G OS=Drosophila melanogaster OX=7227 GN=alt PE=1 SV=1	alt	FBgn0038535	55	48	48	83	0.38	-0.23	0.61	0.208099	0.931432	0.131569	0.542898	0.999998	0.328525	3.13947e+06	3.73123e+06	2.43668e+06	2.86515e+06	20.78	24.93	10.94	3.13947e+06	4.63347e+06	3.73123e+06	3.05653e+06	2.12932e+06	2.43668e+06	3.39768e+06	3.01022e+06	2.86515e+06	2.42829e+06	2.61439e+06	4.44771e+06	3.73123e+06	2.27398e+06	1.93667e+06	2.36592e+06	2.47432e+06	2.85109e+06	2.61279e+06	2.26155e+06	22	22	22	22	22
132	Q9W247	FI03324p OS=Drosophila melanogaster OX=7227 GN=Dmel\CG4752 PE=1 SV=2	Dmel\CG4752	FBgn0034733	42	48	48	69	-0.33	-0.99	0.66	0.0229028	1.39456e-05	7.62137e-05	0.171788	0.00172661	0.0198257	2.73422e+06	2.77142e+06	1.7551e+06	3.49215e+06	8.08	2.46	4.92	2.73422e+06	2.77142e+06	2.77026e+06	3.1778e+06	1.7551e+06	1.69761e+06	1.78152e+06	3.25013e+06	3.5756e+06	3.49215e+06	2.27691e+06	2.66031e+06	2.77026e+06	2.36419e+06	1.59631e+06	1.64831e+06	1.29737e+06	3.07831e+06	3.26067e+06	3.25235e+06	3	3	3	3	3
133	Q0E993	Valyl-tRNA synthetase, isoform A OS=Drosophila melanogaster OX=7227 GN=ValRS PE=1 SV=1	ValRS	FBgn0027079	47	48	47	75	0	0.13	-0.13	0.681862	0.0264242	0.0754711	0.994284	0.0726997	0.245909	2.58921e+06	2.47732e+06	2.70401e+06	2.47899e+06	3	3.3	1.49	2.58921e+06	2.60415e+06	2.47732e+06	2.4697e+06	2.74468e+06	2.70401e+06	2.57572e+06	2.42807e+06	2.49958e+06	2.47899e+06	2.15228e+06	2.49975e+06	2.47732e+06	1.83739e+06	2.49636e+06	2.62548e+06	1.8726e+06	2.29971e+06	2.27864e+06	2.30725e+06	19	19	19	19	19
134	Q9VLI0	Alpha-mannosidase OS=Drosophila melanogaster OX=7227 GN=LManV PE=1 SV=1	LManV	FBgn0032068	50	48	35	137	-0.79	-1.24	0.45	0.0750676	0.00655285	0.16004	0.332083	0.0278793	0.366803	5.26529e+06	4.60086e+06	3.36713e+06	7.94887e+06	12.51	38.11	15.45	5.26529e+06	3.73804e+06	4.74906e+06	4.60086e+06	3.4697e+06	1.5705e+06	3.36713e+06	7.16228e+06	9.65769e+06	7.94887e+06	4.38465e+06	3.58818e+06	4.74906e+06	3.42292e+06	3.15579e+06	1.52489e+06	2.45207e+06	6.78365e+06	8.80705e+06	7.40306e+06	2	2	2	2	2
135	P54399	Protein disulfide-isomerase OS=Drosophila melanogaster OX=7227 GN=Pdi PE=2 SV=1	Pdi	FBgn0286818	81	47	47	520	0.09	-0.23	0.31	0.779945	0.0376632	0.0169852	1	0.0934728	0.120288	2.98893e+07	3.1729e+07	2.55534e+07	2.98996e+07	5.5	7.74	6.65	2.98893e+07	3.34398e+07	2.99531e+07	3.1729e+07	2.35591e+07	2.55534e+07	2.75128e+07	3.28359e+07	2.98996e+07	2.89369e+07	2.48903e+07	3.20992e+07	2.99531e+07	2.36055e+07	2.14277e+07	2.48113e+07	2.00359e+07	3.11001e+07	2.7266e+07	2.69499e+07	10	10	10	10	10
136	P46150	Moesin/ezrin/radixin homolog 1 OS=Drosophila melanogaster OX=7227 GN=Moe PE=1 SV=2	Moe	FBgn0011661	62	47	47	141	0.11	0.28	-0.17	0.29538	0.0451868	0.357654	0.655852	0.106383	0.600046	7.61205e+06	7.56889e+06	8.5269e+06	7.01333e+06	0.48	10.29	3.13	7.61205e+06	7.59847e+06	7.52587e+06	7.56889e+06	8.5269e+06	8.84468e+06	7.24971e+06	7.11327e+06	7.01333e+06	6.69701e+06	6.33891e+06	7.29384e+06	7.52587e+06	5.63105e+06	7.75546e+06	8.58782e+06	5.27951e+06	6.73724e+06	6.3956e+06	6.23715e+06	11	11	11	12	12
137	A0A0B4KHR8	Multiple ankyrin repeats single KH domain, isoform E OS=Drosophila melanogaster OX=7227 GN=mask PE=4 SV=1	mask	FBgn0043884	15	47	47	52	0.15	0.28	-0.13	0.143765	0.032694	0.501958	0.450762	0.0845056	0.732337	1.00676e+06	1.03988e+06	1.13623e+06	938532	2.09	8.23	3.37	1.00676e+06	1.03988e+06	1.04921e+06	1.00813e+06	1.13623e+06	1.14739e+06	986783	966425	903385	938532	838377	998194	1.04921e+06	750024	1.03344e+06	1.11407e+06	718613	915336	823816	874087	8	8	8	8	8
138	P29845	Heat shock 70 kDa protein cognate 5 OS=Drosophila melanogaster OX=7227 GN=Hsc70-5 PE=1 SV=2	Hsc70-5	FBgn0001220	66	47	46	153	0	-0.25	0.25	0.999473	0.0109499	0.0113157	1	0.0399677	0.102719	5.93251e+06	6.17536e+06	5.19763e+06	6.19317e+06	3.88	6.59	3.85	5.93251e+06	6.14686e+06	6.17536e+06	6.58431e+06	5.19763e+06	5.01511e+06	5.69024e+06	6.19317e+06	6.58881e+06	6.1477e+06	4.94028e+06	5.90042e+06	6.17536e+06	4.89855e+06	4.72739e+06	4.86947e+06	4.14385e+06	5.86577e+06	6.00848e+06	5.72556e+06	2	2	2	2	2
139	Q23979	Unconventional myosin IC OS=Drosophila melanogaster OX=7227 GN=Myo61F PE=1 SV=3	Myo61F	FBgn0010246	49	47	46	78	0.06	-0.48	0.54	0.995321	0.0281485	0.0252724	1	0.0761272	0.141162	3.01496e+06	3.28937e+06	2.26559e+06	3.15488e+06	12.28	16.26	10.33	3.01496e+06	2.97227e+06	3.28937e+06	3.78853e+06	2.26559e+06	1.91225e+06	2.65218e+06	3.07664e+06	3.70442e+06	3.15488e+06	2.5107e+06	2.85285e+06	3.28937e+06	2.81857e+06	2.05947e+06	1.85278e+06	1.92871e+06	2.91399e+06	3.37814e+06	2.93825e+06	8	8	8	8	8
140	Q9VK56	Multidrug-Resistance like protein 1, isoform A OS=Drosophila melanogaster OX=7227 GN=MRP PE=1 SV=4	MRP	FBgn0032456	30	47	1	93	0.65	0.89	-0.24	0.106661	0.0753939	0.95991	0.386359	0.156847	0.999997	2.46138e+06	2.46067e+06	2.91287e+06	1.56754e+06	29.27	26.22	16	2.46138e+06	3.78192e+06	2.46067e+06	2.25385e+06	2.23036e+06	2.91287e+06	3.78724e+06	1.56754e+06	2.03837e+06	1.55573e+06	2.04971e+06	3.6303e+06	2.46067e+06	1.6768e+06	2.02857e+06	2.82827e+06	2.75802e+06	1.48468e+06	1.85883e+06	1.4489e+06	15	15	15	15	15
141	Q9I7N0	FI23224p1 OS=Drosophila melanogaster OX=7227 GN=MRP PE=1 SV=2	MRP	FBgn0032456	30	47	1	93	0.81	1.34	-0.53	0.178251	0.0592996	0.678249	0.495366	0.131234	0.888606	1483.41	1830.37	2648.59	1046.1	54.18	42.36	39	1483.41	3640.82	1830.37	1307.79	1958.4	2648.59	4431.44	599.844	1046.1	1385.55	1235.31	3494.86	1830.37	972.957	1781.22	2571.67	3227.15	568.134	953.956	1290.41	2	2	2	2	2
142	P06754	Tropomyosin-1, isoforms 9A/A/B OS=Drosophila melanogaster OX=7227 GN=Tm1 PE=1 SV=2	Tm1	FBgn0003721	74	47	0	340	-0.13	-0.16	0.03	0.464479	0.563929	0.980428	0.824143	0.719958	0.999997	2.99802e+07	3.0657e+07	2.99708e+07	3.34484e+07	9.1	9.1	12.5	2.99802e+07	2.68129e+07	3.20617e+07	3.0657e+07	2.99708e+07	2.77644e+07	3.32468e+07	3.34484e+07	2.90841e+07	3.74073e+07	2.49659e+07	2.57379e+07	3.20617e+07	2.2808e+07	2.72593e+07	2.69581e+07	2.42116e+07	3.16801e+07	2.65224e+07	3.48387e+07	12	12	12	12	12
143	A0A0B4KGX1	Jaguar, isoform L OS=Drosophila melanogaster OX=7227 GN=jar PE=1 SV=1	jar	FBgn0011225	39	46	46	65	0.1	-0.05	0.15	0.101069	0.089288	0.00526384	0.382202	0.178153	0.0767897	2.19055e+06	2.33961e+06	2.10595e+06	2.18361e+06	1.95	2.8	3.14	2.19055e+06	2.34859e+06	2.26626e+06	2.33961e+06	2.10667e+06	2.00569e+06	2.10595e+06	2.18361e+06	2.26835e+06	2.13201e+06	1.82417e+06	2.25443e+06	2.26626e+06	1.74061e+06	1.91608e+06	1.94744e+06	1.53364e+06	2.06818e+06	2.06856e+06	1.98562e+06	1	1	1	1	1
144	P35421	Phosphoribosylformylglycinamidine synthase OS=Drosophila melanogaster OX=7227 GN=Pfas PE=1 SV=2	Pfas	FBgn0000052	41	46	46	65	0.13	0.45	-0.32	0.260872	0.000728626	0.00302451	0.611551	0.00880983	0.0644208	1.45724e+06	1.3964e+06	1.74475e+06	1.27488e+06	2.6	8.63	2.54	1.45724e+06	1.33763e+06	1.3964e+06	1.40278e+06	1.74475e+06	1.94088e+06	1.63887e+06	1.30992e+06	1.24515e+06	1.27488e+06	1.21265e+06	1.284e+06	1.3964e+06	1.04307e+06	1.5869e+06	1.88452e+06	1.19125e+06	1.24067e+06	1.13241e+06	1.18393e+06	4	4	4	4	4
145	Q09332	UDP-glucose:glycoprotein glucosyltransferase OS=Drosophila melanogaster OX=7227 GN=Uggt PE=1 SV=2	Uggt	FBgn0014075	39	46	46	59	0.29	0.31	-0.01	0.0334909	0.0626364	0.868361	0.216608	0.136494	0.999997	1.47849e+06	1.57805e+06	1.59001e+06	1.28676e+06	11.66	8.68	7.45	1.47849e+06	1.8311e+06	1.57805e+06	1.46062e+06	1.40897e+06	1.59001e+06	1.67332e+06	1.31074e+06	1.28676e+06	1.13938e+06	1.23121e+06	1.75769e+06	1.57805e+06	1.08667e+06	1.28149e+06	1.54384e+06	1.21858e+06	1.24145e+06	1.17342e+06	1.06114e+06	35	35	35	35	35
146	Q9VIE8	Aconitate hydratase, mitochondrial OS=Drosophila melanogaster OX=7227 GN=mAcon1 PE=1 SV=2	mAcon1	FBgn0010100	64	46	40	182	0.15	-0.18	0.34	0.501821	0.175755	0.0395011	0.857691	0.29172	0.174185	1.23462e+07	1.38437e+07	1.09495e+07	1.24442e+07	5.99	12.09	3.5	1.23462e+07	1.27755e+07	1.38437e+07	1.43832e+07	1.09495e+07	9.80087e+06	1.247e+07	1.24442e+07	1.31366e+07	1.23157e+07	1.02813e+07	1.22633e+07	1.38437e+07	1.07007e+07	9.95889e+06	9.51625e+06	9.08115e+06	1.17863e+07	1.19795e+07	1.147e+07	1	1	1	1	1
147	P35416	Paramyosin, short form OS=Drosophila melanogaster OX=7227 GN=Prm PE=2 SV=2	Prm	FBgn0003149	57	46	6	284	-0.24	-0.38	0.14	0.0202618	0.0030653	0.229279	0.1607	0.018443	0.454506	234208	223310	202258	263109	8.2	7.53	3.55	234208	196738	230494	223310	202258	178354	205130	279344	263109	262633	195036	188851	230494	166137	183960	173175	149384	264576	239934	244599	2	2	2	2	2
148	A4V303	T-complex protein 1 subunit gamma OS=Drosophila melanogaster OX=7227 GN=CCT3 PE=1 SV=1	CCT3	FBgn0015019	62	45	45	122	0.04	0.07	-0.03	0.85351	0.693021	0.952461	1	0.834335	0.999997	3.44767e+06	3.41709e+06	3.48511e+06	3.31557e+06	2.52	3.59	2.94	3.44767e+06	3.49173e+06	3.41709e+06	3.32038e+06	3.48511e+06	3.52738e+06	3.29552e+06	3.47787e+06	3.29867e+06	3.31557e+06	2.87104e+06	3.35175e+06	3.41709e+06	2.47027e+06	3.16981e+06	3.42495e+06	2.39993e+06	3.29401e+06	3.00813e+06	3.08791e+06	1	1	1	1	1
149	A0A0B4LFL2	Eukaryotic translation initiation factor 3 subunit C OS=Drosophila melanogaster OX=7227 GN=eIF3c PE=3 SV=1	eIF3c	FBgn0034258	42	45	45	99	0.04	0	0.04	0.579414	0.985874	0.669982	0.919629	0.999998	0.883854	4.13523e+06	4.21096e+06	4.10478e+06	4.10934e+06	1.09	4.18	2.44	4.13523e+06	4.24156e+06	4.21096e+06	4.15166e+06	4.10478e+06	4.29616e+06	3.95286e+06	4.10934e+06	4.19639e+06	3.99705e+06	3.4436e+06	4.07151e+06	4.21096e+06	3.08872e+06	3.73342e+06	4.1714e+06	2.87862e+06	3.89211e+06	3.82678e+06	3.72259e+06	10	10	10	10	10
150	Q9W1R3	Golgin-245 OS=Drosophila melanogaster OX=7227 GN=Golgin245 PE=1 SV=2	Golgin245	FBgn0034854	36	45	45	55	-0.21	-0.39	0.17	0.0298944	0.000816421	0.020572	0.202718	0.00916862	0.129566	1.04609e+06	1.02845e+06	913778	1.19348e+06	6.7	4.2	2.02	1.04609e+06	983547	1.02845e+06	1.12071e+06	931394	913778	858765	1.1677e+06	1.19348e+06	1.21577e+06	871126	944116	1.02845e+06	833775	847129	887241	625386	1.10597e+06	1.08836e+06	1.13229e+06	3	3	3	3	3
151	Q9W2U7	LP18708p OS=Drosophila melanogaster OX=7227 GN=nocte PE=1 SV=4	nocte	FBgn0261710	26	45	45	55	0.05	0.13	-0.09	0.834981	0.389986	0.694959	1	0.547153	0.903068	1.87926e+06	1.92574e+06	2.04271e+06	1.86517e+06	4.43	7.85	8.37	1.87926e+06	1.92574e+06	1.92832e+06	1.783e+06	2.04271e+06	2.08931e+06	1.80025e+06	1.94232e+06	1.64864e+06	1.86517e+06	1.56276e+06	1.84567e+06	1.92832e+06	1.32312e+06	1.8579e+06	2.02863e+06	1.30812e+06	1.83964e+06	1.50343e+06	1.73373e+06	1	1	1	1	1
152	Q59DP9	Calcium-transporting ATPase OS=Drosophila melanogaster OX=7227 GN=PMCA PE=1 SV=3	PMCA	FBgn0259214	38	45	5	75	0.17	-0.18	0.35	0.550242	0.835606	0.288322	0.900947	0.950835	0.524803	2.17668e+06	2.23057e+06	1.75481e+06	1.98492e+06	19.47	25.2	16.01	2.17668e+06	3.07783e+06	2.23057e+06	2.23037e+06	1.55975e+06	1.75481e+06	2.48384e+06	1.98492e+06	2.47517e+06	1.83236e+06	1.81262e+06	2.95444e+06	2.23057e+06	1.65933e+06	1.41863e+06	1.70385e+06	1.80882e+06	1.87999e+06	2.25716e+06	1.70654e+06	10	10	10	10	10
153	X2J516	Trifunctional purine biosynthetic protein adenosine-3 OS=Drosophila melanogaster OX=7227 GN=Gart PE=1 SV=1	Gart	FBgn0000053	37	45	2	75	0.15	0.31	-0.16	0.973051	0.630112	0.507965	1	0.782871	0.738752	2.71229e+06	2.67777e+06	2.99393e+06	2.41031e+06	16.54	19.15	19.58	2.71229e+06	2.67777e+06	2.76436e+06	2.01317e+06	2.99393e+06	3.54461e+06	2.40344e+06	3.14434e+06	2.17738e+06	2.41031e+06	2.25865e+06	2.57042e+06	2.76436e+06	1.49508e+06	2.72306e+06	3.44168e+06	1.75028e+06	2.97812e+06	1.9856e+06	2.24481e+06	11	11	11	11	11
154	Q9VHR8	Dipeptidyl peptidase 3 OS=Drosophila melanogaster OX=7227 GN=DppIII PE=2 SV=2	DppIII	FBgn0037580	55	44	44	133	0.19	0.47	-0.28	0.0358398	0.000519184	0.00879666	0.224326	0.0073126	0.0953751	4.52378e+06	4.39486e+06	5.34541e+06	3.86523e+06	3.33	6.61	1.91	4.52378e+06	4.566e+06	4.39486e+06	4.27338e+06	5.34541e+06	5.49037e+06	4.83318e+06	3.9902e+06	3.86523e+06	3.85715e+06	3.76717e+06	4.38294e+06	4.39486e+06	3.17928e+06	4.8618e+06	5.33093e+06	3.51971e+06	3.77926e+06	3.52478e+06	3.5923e+06	3	3	3	3	3
155	O46067	EG:25E8.1 protein OS=Drosophila melanogaster OX=7227 GN=GRP170 PE=1 SV=1	GRP170	FBgn0023529	49	44	44	85	0.2	0.03	0.18	0.0766983	0.674171	0.232785	0.335514	0.819164	0.459278	2.19606e+06	2.36695e+06	2.09371e+06	2.05541e+06	7.79	9.13	11.73	2.19606e+06	2.67428e+06	2.32367e+06	2.36695e+06	1.94008e+06	2.09371e+06	2.32451e+06	2.166e+06	2.05541e+06	1.71978e+06	1.82876e+06	2.56706e+06	2.32367e+06	1.76095e+06	1.76456e+06	2.0329e+06	1.6928e+06	2.0515e+06	1.87437e+06	1.60169e+06	10	10	10	10	10
156	Q8IRH0	LP21249p OS=Drosophila melanogaster OX=7227 GN=Psa PE=1 SV=1	Psa	FBgn0261243	41	44	44	80	-0.04	0.22	-0.25	0.861666	0.0233882	0.0129857	1	0.0665709	0.108804	2.95989e+06	2.75766e+06	3.28283e+06	2.82618e+06	3.58	7.7	0.94	2.95989e+06	2.8797e+06	2.68322e+06	2.75766e+06	3.28283e+06	3.55257e+06	3.04539e+06	2.86066e+06	2.82618e+06	2.80854e+06	2.46484e+06	2.76425e+06	2.68322e+06	2.05162e+06	2.98583e+06	3.4494e+06	2.21777e+06	2.70944e+06	2.57725e+06	2.61569e+06	8	8	8	8	8
157	M9PB90	Cullin-associated and neddylation-dissociated 1, isoform B OS=Drosophila melanogaster OX=7227 GN=Cand1 PE=1 SV=1	Cand1	FBgn0027568	35	44	44	77	0.47	1.02	-0.56	0.0106939	0.000496274	0.0265921	0.115386	0.00706416	0.144525	2.94278e+06	2.72445e+06	4.01013e+06	1.97374e+06	10.89	14.26	5.88	2.94278e+06	3.20805e+06	2.72445e+06	2.628e+06	4.01013e+06	4.47768e+06	3.35657e+06	1.97374e+06	1.99138e+06	1.78785e+06	2.45059e+06	3.07944e+06	2.72445e+06	1.95516e+06	3.64733e+06	4.34764e+06	2.44439e+06	1.8694e+06	1.81598e+06	1.66509e+06	15	15	15	15	15
158	Q9VZZ4	Peroxidasin OS=Drosophila melanogaster OX=7227 GN=Pxn PE=1 SV=1	Pxn	FBgn0011828	33	44	44	66	-0.44	-0.07	-0.38	0.00410031	0.899316	0.0062794	0.0760456	0.994267	0.0826477	1.36774e+06	1.09758e+06	1.42422e+06	1.49207e+06	7.67	6.44	3.78	1.36774e+06	1.21571e+06	1.09758e+06	1.04839e+06	1.42422e+06	1.53144e+06	1.34753e+06	1.49207e+06	1.40156e+06	1.5023e+06	1.13898e+06	1.16697e+06	1.09758e+06	779974	1.29537e+06	1.48696e+06	981322	1.41319e+06	1.27811e+06	1.39914e+06	5	5	5	5	5
159	Q9V677	Proteasome-associated protein ECM29 homolog OS=Drosophila melanogaster OX=7227 GN=CG8858 PE=1 SV=1	CG8858	FBgn0033698	24	44	44	51	0.12	0.07	0.06	0.0717734	0.204741	0.70253	0.323363	0.328263	0.90787	1.14096e+06	1.181e+06	1.13589e+06	1.08377e+06	4.02	3.85	3.93	1.14096e+06	1.2418e+06	1.181e+06	1.14733e+06	1.13065e+06	1.21051e+06	1.13589e+06	1.1341e+06	1.08377e+06	1.04887e+06	950131	1.19201e+06	1.181e+06	853584	1.02836e+06	1.17536e+06	827198	1.07415e+06	988314	976852	29	29	29	29	29
160	Q9VLH9	Alpha-mannosidase OS=Drosophila melanogaster OX=7227 GN=LManVI PE=1 SV=2	LManVI	FBgn0032069	42	44	28	125	-1.75	-1.83	0.08	0.0256177	0.0076921	0.546021	0.184345	0.0313269	0.77132	4.16231e+06	2.41775e+06	2.28298e+06	8.12953e+06	2.43	53.06	10.25	4.16231e+06	2.37146e+06	2.41775e+06	2.48854e+06	2.73966e+06	778674	2.28298e+06	6.99421e+06	8.56072e+06	8.12953e+06	3.46615e+06	2.27638e+06	2.41775e+06	1.85141e+06	2.4918e+06	756060	1.66256e+06	6.62447e+06	7.8067e+06	7.57131e+06	13	13	13	13	13
161	Q0E9N2	Lethal (2) 01289, isoform K OS=Drosophila melanogaster OX=7227 GN=l(2)01289 PE=1 SV=3	l(2)01289	FBgn0010482	29	44	23	74	-0.05	-0.67	0.62	0.970958	0.199398	0.266042	1	0.321685	0.497401	1.82817e+06	1.83958e+06	1.19473e+06	1.89837e+06	20.6	28.75	20.44	1.82817e+06	2.33669e+06	1.83958e+06	1.5591e+06	1.1414e+06	1.19473e+06	1.86371e+06	1.89837e+06	2.44264e+06	1.64431e+06	1.5224e+06	2.24301e+06	1.83958e+06	1.15993e+06	1.03813e+06	1.16003e+06	1.35723e+06	1.79801e+06	2.22749e+06	1.5314e+06	2	2	2	2	2
162	P00967	Trifunctional purine biosynthetic protein adenosine-3 OS=Drosophila melanogaster OX=7227 GN=Gart PE=1 SV=2	Gart	FBgn0000053	36	44	1	73	-4.73	-5.85	1.12	0.0192365	0.00308802	0.245184	0.155828	0.0185077	0.472942	24273	2776.94	1278.43	73784.5	29.82	58.17	78.11	24273	4431.04	2683.24	2776.94	1601.68	381.098	1278.43	116286	11778.5	73784.5	20213.2		2683.24	2065.97	1456.77	370.03	930.999	110138	10741	68718	2	2	2	2	2
163	A1ZAB5	Protein clueless OS=Drosophila melanogaster OX=7227 GN=clu PE=1 SV=1	clu	FBgn0034087	37	43	43	62	0.02	-0.22	0.24	0.999552	0.0261532	0.0252991	1	0.0722019	0.141162	1.62757e+06	1.67605e+06	1.41733e+06	1.64811e+06	5.55	4.6	7.78	1.62757e+06	1.67605e+06	1.66452e+06	1.8357e+06	1.41733e+06	1.39263e+06	1.51802e+06	1.64635e+06	1.8795e+06	1.64811e+06	1.35272e+06	1.60454e+06	1.66452e+06	1.36336e+06	1.28404e+06	1.34774e+06	1.10496e+06	1.55619e+06	1.71359e+06	1.53492e+06	2	2	2	2	2
164	M9PGH3	Chitinase 10, isoform B OS=Drosophila melanogaster OX=7227 GN=Cht10 PE=3 SV=1	Cht10	FBgn0250907	20	43	43	56	0.11	-0.09	0.2	0.913847	0.811932	0.97414	1	0.932249	0.999997	1.27803e+06	1.36893e+06	1.19303e+06	1.27266e+06	16.94	7.38	5.76	1.27803e+06	1.36893e+06	1.42916e+06	1.02841e+06	1.17918e+06	1.34401e+06	1.19303e+06	1.40093e+06	1.27266e+06	1.26713e+06	1.06125e+06	1.3129e+06	1.42916e+06	765109	1.06865e+06	1.30128e+06	868153	1.32687e+06	1.15629e+06	1.17664e+06	6	6	6	6	6
165	A0A0B4K700	Mini spindles, isoform D OS=Drosophila melanogaster OX=7227 GN=msps PE=1 SV=1	msps	FBgn0027948	21	43	43	54	0.13	0.22	-0.09	0.315517	0.0315405	0.233427	0.6789	0.0827528	0.45984	1.24457e+06	1.23669e+06	1.31446e+06	1.13049e+06	2.21	6.06	5.11	1.24457e+06	1.23669e+06	1.24593e+06	1.19508e+06	1.31446e+06	1.39948e+06	1.23994e+06	1.22011e+06	1.13049e+06	1.10904e+06	1.03641e+06	1.18711e+06	1.24593e+06	889110	1.19554e+06	1.35884e+06	902972	1.15561e+06	1.03091e+06	1.03289e+06	9	9	9	9	9
166	B7YZE0	CAP, isoform P OS=Drosophila melanogaster OX=7227 GN=CAP PE=4 SV=1	CAP	FBgn0033504	27	43	43	48	-0.09	-0.11	0.02	0.095654	0.0246017	0.542926	0.375914	0.0692828	0.768238	1.5326e+06	1.52888e+06	1.50454e+06	1.62572e+06	2.27	2.47	1.35	1.5326e+06	1.5226e+06	1.58634e+06	1.52888e+06	1.48763e+06	1.50454e+06	1.55922e+06	1.58897e+06	1.62572e+06	1.62788e+06	1.27627e+06	1.46156e+06	1.58634e+06	1.13744e+06	1.35304e+06	1.46084e+06	1.13548e+06	1.50497e+06	1.48252e+06	1.5161e+06	3	3	3	3	3
167	A4V0N4	MIP16230p OS=Drosophila melanogaster OX=7227 GN=Vha68-2 PE=1 SV=1	Vha68-2	FBgn0263598	79	43	27	364	0.28	0.09	0.2	0.0184022	0.884561	0.0319411	0.151541	0.986585	0.157754	9.73633e+06	1.09746e+07	9.5849e+06	9.02783e+06	6.87	2.59	5.62	9.73633e+06	1.02636e+07	1.09746e+07	1.17739e+07	9.5849e+06	9.18479e+06	9.63076e+06	8.93334e+06	9.88064e+06	9.02783e+06	8.1079e+06	9.85212e+06	1.09746e+07	8.75947e+06	8.71773e+06	8.91805e+06	7.01349e+06	8.46109e+06	9.01036e+06	8.40793e+06	1	1	1	1	1
168	P08736	Elongation factor 1-alpha 1 OS=Drosophila melanogaster OX=7227 GN=eEF1alpha1 PE=1 SV=2	eEF1alpha1	FBgn0284245	78	43	23	441	-0.17	-0.19	0.01	0.0690312	0.0723181	0.999245	0.318092	0.15226	0.999997	6.77994e+07	6.38623e+07	6.32706e+07	7.20066e+07	3.81	3.7	4.41	6.77994e+07	6.71795e+07	6.23769e+07	6.38623e+07	6.32706e+07	6.73007e+07	6.30744e+07	7.20066e+07	6.7095e+07	7.28785e+07	5.64597e+07	6.44862e+07	6.23769e+07	4.75118e+07	5.75464e+07	6.53462e+07	4.59332e+07	6.82001e+07	6.11853e+07	6.78742e+07	8	8	8	8	8
169	Q9V4C7	Calcium-transporting ATPase OS=Drosophila melanogaster OX=7227 GN=PMCA PE=1 SV=5	PMCA	FBgn0259214	37	43	3	70	-0.02	-0.04	0.02	0.999286	0.684884	0.705292	1	0.82859	0.909985	151335	144091	141644	146023	15.59	4.39	14.98	151335	179510	144091	134291	132530	144185	141644	134552	178738	146023	126024	172313	144091	99909.2	120540	139997	103151	127439	162995	135997	15	15	15	15	15
170	P49455	Tropomyosin-1, isoforms 33/34 OS=Drosophila melanogaster OX=7227 GN=Tm1 PE=2 SV=2	Tm1	FBgn0003721	42	43	1	311	-0.11	-0.13	0.03	0.168797	0.105484	0.928695	0.485244	0.198392	0.999997	1.93054e+06	1.92712e+06	1.89368e+06	2.07665e+06	8.04	4.2	4.19	1.93054e+06	1.75725e+06	2.06481e+06	1.92712e+06	1.89368e+06	1.79545e+06	1.95179e+06	2.07665e+06	2.04943e+06	2.21477e+06	1.60765e+06	1.6868e+06	2.06481e+06	1.43372e+06	1.72236e+06	1.74331e+06	1.42137e+06	1.96687e+06	1.86892e+06	2.0627e+06	1	1	1	1	1
171	A0A0B4LGZ7	Uncharacterized protein, isoform H OS=Drosophila melanogaster OX=7227 GN=Dmel\CG45076 PE=4 SV=1	Dmel\CG45076	FBgn0266446	65	42	42	147	0.22	0.26	-0.04	0.0650076	0.0142179	0.449745	0.310315	0.0478639	0.685481	8.33548e+06	8.77955e+06	9.04621e+06	7.56137e+06	3.61	7.36	5.82	8.33548e+06	8.77955e+06	8.95184e+06	8.34334e+06	8.69153e+06	9.04621e+06	1.00065e+07	7.56137e+06	7.18421e+06	8.06585e+06	6.94135e+06	8.42757e+06	8.95184e+06	6.20722e+06	7.90519e+06	8.7835e+06	7.28711e+06	7.16165e+06	6.55143e+06	7.51201e+06	7	7	7	7	7
172	Q9VHL2	T-complex protein 1 subunit eta OS=Drosophila melanogaster OX=7227 GN=CCT7 PE=1 SV=2	CCT7	FBgn0037632	80	42	42	126	0.05	0.2	-0.14	0.253865	0.0243923	0.222055	0.601508	0.0688081	0.445434	7.57967e+06	7.54064e+06	8.33591e+06	7.26986e+06	5.24	3.71	2.84	7.57967e+06	8.13614e+06	7.54064e+06	7.3695e+06	8.33591e+06	8.35965e+06	7.8225e+06	7.42743e+06	7.01972e+06	7.26986e+06	6.31194e+06	7.80996e+06	7.54064e+06	5.48271e+06	7.58174e+06	8.11687e+06	5.69664e+06	7.03479e+06	6.40143e+06	6.77067e+06	17	17	17	17	17
173	A4V449	NADH dehydrogenase (Ubiquinone) 75 kDa subunit, isoform B OS=Drosophila melanogaster OX=7227 GN=ND-75 PE=1 SV=1	ND-75	FBgn0017566	62	42	42	102	-0.09	-0.68	0.59	0.441136	0.00126963	0.00390656	0.802403	0.0113162	0.0705484	3.78845e+06	4.11707e+06	2.73575e+06	4.38254e+06	10.7	8.28	5.35	3.78845e+06	3.65123e+06	4.11707e+06	4.5278e+06	2.64575e+06	2.73575e+06	3.08829e+06	4.38254e+06	4.73977e+06	4.28583e+06	3.15482e+06	3.50485e+06	4.11707e+06	3.36856e+06	2.40638e+06	2.6563e+06	2.24901e+06	4.15086e+06	4.32229e+06	3.99154e+06	1	1	1	1	1
174	Q9VKW5	LP07359p OS=Drosophila melanogaster OX=7227 GN=Dmel\CG5355 PE=1 SV=2	Dmel\CG5355	FBgn0032242	53	42	42	89	0.1	0.31	-0.21	0.154886	0.00259965	0.0233906	0.467969	0.0170974	0.137214	3.87881e+06	3.77342e+06	4.3519e+06	3.51228e+06	3.76	6.81	1.38	3.87881e+06	3.77342e+06	3.94582e+06	3.66265e+06	4.3519e+06	4.6603e+06	4.06678e+06	3.53695e+06	3.4439e+06	3.51228e+06	3.23007e+06	3.62214e+06	3.94582e+06	2.72491e+06	3.95818e+06	4.52496e+06	2.96159e+06	3.34997e+06	3.14056e+06	3.27111e+06	11	11	11	11	11
175	M9NEZ5	Neuroglian, isoform G OS=Drosophila melanogaster OX=7227 GN=Nrg PE=1 SV=1	Nrg	FBgn0264975	41	42	42	81	0.04	0.21	-0.17	0.785658	0.842829	0.993332	1	0.955768	0.999997	3.65745e+06	3.55375e+06	3.99268e+06	3.45394e+06	13.58	13.79	6.81	3.65745e+06	4.34207e+06	3.55375e+06	3.38587e+06	3.13144e+06	3.99268e+06	4.0462e+06	3.45394e+06	3.76577e+06	3.29692e+06	3.04573e+06	4.16799e+06	3.55375e+06	2.519e+06	2.84814e+06	3.87673e+06	2.9466e+06	3.27135e+06	3.43409e+06	3.07053e+06	1	1	1	1	1
176	A1ZBE9	Methionyl-tRNA synthetase OS=Drosophila melanogaster OX=7227 GN=MetRS PE=1 SV=1	MetRS	FBgn0034401	54	42	42	78	0.03	0.01	0.01	0.674927	0.944913	0.497544	0.991714	0.999998	0.728528	2.4398e+06	2.44539e+06	2.42579e+06	2.40332e+06	3.55	3.88	1.31	2.4398e+06	2.55845e+06	2.3862e+06	2.44539e+06	2.42579e+06	2.45801e+06	2.28387e+06	2.37906e+06	2.44144e+06	2.40332e+06	2.03174e+06	2.45588e+06	2.3862e+06	1.81931e+06	2.20632e+06	2.38663e+06	1.6632e+06	2.2533e+06	2.2264e+06	2.23829e+06	15	15	15	15	15
177	Q9VV60	Tyrosine--tRNA ligase OS=Drosophila melanogaster OX=7227 GN=TyrRS PE=1 SV=1	TyrRS	FBgn0027080	70	42	42	72	-0.05	-0.1	0.04	0.199371	0.0855448	0.791255	0.528078	0.172559	0.95866	4.15219e+06	4.10441e+06	3.97945e+06	4.26382e+06	4.54	1.99	1.68	4.15219e+06	4.15851e+06	3.81797e+06	4.10441e+06	4.02447e+06	3.97945e+06	3.87141e+06	4.2737e+06	4.14568e+06	4.26382e+06	3.45773e+06	3.99179e+06	3.81797e+06	3.05357e+06	3.66037e+06	3.86389e+06	2.81931e+06	4.04778e+06	3.78053e+06	3.97105e+06	6	6	6	6	6
178	Q7KMM4	BcDNA.GH04962 OS=Drosophila melanogaster OX=7227 GN=GCS2alpha PE=1 SV=1	GCS2alpha	FBgn0027588	45	42	42	70	0.1	0.04	0.07	0.143843	0.634185	0.452283	0.450838	0.786287	0.687711	2.70328e+06	2.79616e+06	2.67095e+06	2.6019e+06	6.79	8.46	6.83	2.70328e+06	3.12472e+06	2.79616e+06	2.77317e+06	2.4633e+06	2.91695e+06	2.67095e+06	2.6019e+06	2.66038e+06	2.33578e+06	2.25028e+06	2.99945e+06	2.79616e+06	2.06317e+06	2.23665e+06	2.83224e+06	1.94509e+06	2.46436e+06	2.4231e+06	2.17539e+06	8	8	8	8	8
179	P13496	Dynactin subunit 1 OS=Drosophila melanogaster OX=7227 GN=DCTN1-p150 PE=1 SV=2	DCTN1-p150	FBgn0001108	36	42	42	52	0.1	0.04	0.06	0.113695	0.85294	0.22688	0.39898	0.963554	0.451524	987709	1.00534e+06	967580	940300	2.16	5.38	2.2	987709	1.00534e+06	1.02519e+06	981822	967580	991691	893534	952383	940300	912319	822512	965038	1.02519e+06	730449	880042	962892	650706	902036	857480	849674	5	5	5	5	5
180	Q9VHP0	ATP-dependent RNA helicase bel OS=Drosophila melanogaster OX=7227 GN=bel PE=1 SV=1	bel	FBgn0263231	61	42	41	81	-0.02	-0.06	0.04	0.97571	0.52665	0.643666	1	0.683954	0.86038	3.24944e+06	3.23232e+06	3.13906e+06	3.27297e+06	1.24	6.8	2.96	3.24944e+06	3.17546e+06	3.23232e+06	3.25258e+06	3.13906e+06	3.32188e+06	2.89872e+06	3.32434e+06	3.13861e+06	3.27297e+06	2.70596e+06	3.04815e+06	3.23232e+06	2.41983e+06	2.85506e+06	3.22541e+06	2.11096e+06	3.1486e+06	2.86217e+06	3.04823e+06	1	1	1	1	1
181	M9PHT9	Uncharacterized protein, isoform L OS=Drosophila melanogaster OX=7227 GN=CG32352 PE=1 SV=1	CG32352	FBgn0262508	22	42	13	54	0.11	-0.05	0.16	0.817586	0.991557	0.750805	1	0.999998	0.938383	1.03787e+06	1.03772e+06	927348	960941	18	29.69	17.99	1.03787e+06	1.37781e+06	1.03772e+06	1.00812e+06	772229	927348	1.35609e+06	877979	1.22996e+06	960941	864287	1.32258e+06	1.03772e+06	750014	702364	900417	987554	831566	1.12163e+06	894957	5	5	5	5	5
182	L0MLJ3	Uncharacterized protein, isoform M OS=Drosophila melanogaster OX=7227 GN=Dmel\CG1674 PE=1 SV=1	Dmel\CG1674	FBgn0039897	61	42	1	126	-0.25	-0.91	0.66	0.238453	0.0107549	0.0926265	0.58245	0.0394698	0.274586	5.20243e+06	5.69509e+06	3.60419e+06	6.75939e+06	21.42	16.81	7.76	5.20243e+06	3.90596e+06	5.93764e+06	5.69509e+06	3.60419e+06	2.96886e+06	4.1725e+06	7.01022e+06	6.02506e+06	6.75939e+06	4.33231e+06	3.74937e+06	5.93764e+06	4.23699e+06	3.27811e+06	2.88265e+06	3.03858e+06	6.63964e+06	5.49438e+06	6.29525e+06	20	20	20	20	20
183	P35381	ATP synthase subunit alpha, mitochondrial OS=Drosophila melanogaster OX=7227 GN=blw PE=1 SV=2	blw	FBgn0011211	62	41	41	343	0	-0.33	0.33	1	0.00919648	0.00918948	1	0.0353167	0.096415	4.09357e+07	4.24132e+07	3.37466e+07	4.23642e+07	6.43	8.75	2.54	4.09357e+07	4.06074e+07	4.24132e+07	4.60369e+07	3.37466e+07	3.10484e+07	3.69797e+07	4.23642e+07	4.4229e+07	4.23113e+07	3.40891e+07	3.89794e+07	4.24132e+07	3.42502e+07	3.06935e+07	3.01467e+07	2.693e+07	4.01246e+07	4.03333e+07	3.9406e+07	6	6	6	6	6
184	Q9VN44	FI07923p OS=Drosophila melanogaster OX=7227 GN=Karybeta3 PE=1 SV=1	Karybeta3	FBgn0087013	45	41	41	132	-0.02	0.05	-0.07	0.728387	0.456348	0.179599	1	0.617185	0.393154	2.4915e+06	2.46578e+06	2.5875e+06	2.49453e+06	0.84	4.31	1.18	2.4915e+06	2.43351e+06	2.46578e+06	2.47176e+06	2.5875e+06	2.67074e+06	2.45134e+06	2.49453e+06	2.47148e+06	2.52999e+06	2.07283e+06	2.33263e+06	2.46377e+06	1.83892e+06	2.35297e+06	2.59228e+06	1.78235e+06	2.36053e+06	2.24979e+06	2.35204e+06	1	1	1	1	1
185	P52034	ATP-dependent 6-phosphofructokinase OS=Drosophila melanogaster OX=7227 GN=Pfk PE=2 SV=2	Pfk	FBgn0003071	53	41	41	130	-0.26	-0.87	0.6	0.0682009	0.00353004	0.0773551	0.317754	0.0198991	0.248719	3.42563e+06	3.69989e+06	2.43454e+06	4.43779e+06	18.8	10.24	2.41	3.42563e+06	2.62246e+06	3.69989e+06	3.72569e+06	2.43454e+06	2.25677e+06	2.75814e+06	4.58511e+06	4.37592e+06	4.43779e+06	2.85268e+06	2.51732e+06	3.69989e+06	2.77181e+06	2.21428e+06	2.19123e+06	2.00859e+06	4.34273e+06	3.99049e+06	4.13306e+06	1	1	1	1	1
186	Q8T8W3	AT21416p OS=Drosophila melanogaster OX=7227 GN=Past1 PE=1 SV=1	Past1	FBgn0016693	72	41	41	91	0.14	0.37	-0.23	0.121507	0.00577056	0.0838081	0.414019	0.0259739	0.259548	4.44249e+06	4.40978e+06	5.18642e+06	4.01055e+06	2.3	8.26	2.09	4.44249e+06	4.40978e+06	4.33657e+06	4.53793e+06	5.18642e+06	5.22454e+06	4.49518e+06	4.01055e+06	4.08456e+06	3.91751e+06	3.69947e+06	4.23298e+06	4.33657e+06	3.3761e+06	4.71719e+06	5.07281e+06	3.27356e+06	3.79854e+06	3.7248e+06	3.64851e+06	4	4	4	4	4
187	Q9VUK8	FI18749p1 OS=Drosophila melanogaster OX=7227 GN=GlyRS PE=1 SV=1	GlyRS	FBgn0027088	54	41	41	77	0.03	0.21	-0.18	0.557533	0.00517785	0.0158859	0.905725	0.0247313	0.116018	2.88639e+06	2.7873e+06	3.16588e+06	2.73367e+06	2.44	4.29	1.65	2.88639e+06	2.88714e+06	2.7873e+06	2.75594e+06	3.16588e+06	3.2003e+06	2.95429e+06	2.78186e+06	2.6915e+06	2.73367e+06	2.40149e+06	2.76716e+06	2.78708e+06	2.04683e+06	2.87945e+06	3.1043e+06	2.14861e+06	2.6348e+06	2.45152e+06	2.54287e+06	1	1	1	1	1
188	Q9W2H8	Uncharacterized protein, isoform B OS=Drosophila melanogaster OX=7227 GN=BEST:GH22856 PE=1 SV=3	BEST:GH22856	FBgn0034618	29	41	41	71	0.07	0.03	0.04	0.996265	0.99467	0.982172	1	0.999998	0.999997	1.5808e+06	1.65554e+06	1.61475e+06	1.57631e+06	10.44	5.51	1.69	1.5808e+06	1.3975e+06	1.70626e+06	1.65554e+06	1.61475e+06	1.50355e+06	1.67764e+06	1.61887e+06	1.57631e+06	1.56917e+06	1.3164e+06	1.34148e+06	1.70626e+06	1.23167e+06	1.46866e+06	1.45989e+06	1.22172e+06	1.53329e+06	1.43747e+06	1.46142e+06	1	1	1	1	1
189	A1Z877	Nidogen OS=Drosophila melanogaster OX=7227 GN=Ndg PE=1 SV=1	Ndg	FBgn0026403	38	41	41	58	0.41	0.65	-0.25	0.00432708	0.000209256	0.0162221	0.0760456	0.00507431	0.116901	2.08917e+06	2.10784e+06	2.50566e+06	1.59143e+06	4.35	9.36	2.74	2.08917e+06	1.99446e+06	2.10784e+06	2.1745e+06	2.82732e+06	2.50566e+06	2.35796e+06	1.59143e+06	1.65301e+06	1.56781e+06	1.73641e+06	1.9145e+06	2.10784e+06	1.61777e+06	2.57153e+06	2.4329e+06	1.7171e+06	1.5073e+06	1.50742e+06	1.46015e+06	23	23	23	23	23
190	M9PG62	Regulatory particle non-ATPase 3, isoform B OS=Drosophila melanogaster OX=7227 GN=Rpn3 PE=1 SV=1	Rpn3	FBgn0261396	55	41	40	107	0.29	0.41	-0.12	0.049434	0.00635398	0.2348	0.266115	0.0275203	0.46087	3.10833e+06	3.19464e+06	3.4712e+06	2.61276e+06	5.89	3.77	7.39	3.10833e+06	3.30581e+06	3.19464e+06	2.94359e+06	3.4712e+06	3.5429e+06	3.29154e+06	2.95145e+06	2.59427e+06	2.61276e+06	2.58845e+06	3.17327e+06	3.19464e+06	2.18995e+06	3.15715e+06	3.44001e+06	2.39703e+06	2.79543e+06	2.36577e+06	2.43336e+06	1	1	1	1	1
191	P33438	Glutactin OS=Drosophila melanogaster OX=7227 GN=Glt PE=1 SV=2	Glt	FBgn0001114	36	41	40	71	0.28	0.76	-0.49	0.174164	0.00609846	0.0630423	0.489929	0.02691	0.223961	2.85176e+06	2.70025e+06	3.7855e+06	2.22953e+06	2.62	19.87	5.27	2.85176e+06	2.78859e+06	2.64794e+06	2.70025e+06	3.7855e+06	4.35024e+06	2.90033e+06	2.22953e+06	2.29729e+06	2.07146e+06	2.37479e+06	2.67679e+06	2.64794e+06	2.00891e+06	3.44302e+06	4.2239e+06	2.11213e+06	2.11166e+06	2.09495e+06	1.92922e+06	37	37	37	37	37
192	Q9VWI2	N(Alpha)-acetyltransferase 15/16, isoform A OS=Drosophila melanogaster OX=7227 GN=Naa15-16 PE=1 SV=1	Naa15-16	FBgn0031020	47	41	40	55	0.14	0.07	0.07	0.035587	0.166644	0.478887	0.223298	0.279754	0.711634	2.01724e+06	2.12857e+06	2.03031e+06	1.93554e+06	2.33	2.29	4.64	2.01724e+06	2.16494e+06	2.06729e+06	2.12857e+06	2.03031e+06	2.10542e+06	2.01905e+06	1.93554e+06	2.03202e+06	1.85217e+06	1.67985e+06	2.07815e+06	2.06729e+06	1.5836e+06	1.84662e+06	2.04427e+06	1.47035e+06	1.83322e+06	1.85304e+06	1.72499e+06	17	17	17	17	17
193	A8DY81	Not1, isoform C OS=Drosophila melanogaster OX=7227 GN=Not1 PE=1 SV=1	Not1	FBgn0085436	18	41	40	47	0.1	0.08	0.02	0.219025	0.299036	0.965466	0.558243	0.445159	0.999997	911071	951091	940691	889596	1.36	6.67	1.34	911071	936667	962398	951091	940691	1.00786e+06	882132	889596	906143	882945	758692	899115	962398	707586	855586	978594	642402	842568	826331	822317	9	9	10	9	10
194	Q8IMB9	FI03013p OS=Drosophila melanogaster OX=7227 GN=Dmel\CG1674 PE=1 SV=1	Dmel\CG1674	FBgn0039897	70	41	1	121	0.23	-0.78	1.01	0.963278	0.0268321	0.0198589	1	0.073374	0.128112	163683	224871	111610	191449	23.85	16.05	4.91	163683	144642	224871	229123	111610	94516.8	130527	177731	191449	195286	136306	138843	224871	170461	101513	91771.9	95054.8	168336	174586	181877	2	2	2	2	2
195	X2JCV2	Larval serum protein 2, isoform B OS=Drosophila melanogaster OX=7227 GN=Lsp2 PE=4 SV=1	Lsp2	FBgn0002565	47	40	40	800	0.12	0.3	-0.18	0.461114	0.00608877	0.0236218	0.819431	0.0268791	0.137435	1.50001e+08	1.45848e+08	1.65166e+08	1.3412e+08	5.76	6.62	5.38	1.50001e+08	1.45848e+08	1.4873e+08	1.33278e+08	1.63118e+08	1.83627e+08	1.65166e+08	1.41309e+08	1.26874e+08	1.3412e+08	1.24913e+08	1.40001e+08	1.4873e+08	9.91556e+07	1.4836e+08	1.78294e+08	1.2028e+08	1.33839e+08	1.15699e+08	1.2491e+08	2	2	2	2	2
196	Q9VHN7	LP07963p OS=Drosophila melanogaster OX=7227 GN=anon-WO0118547.344 PE=1 SV=3	anon-WO0118547.344	FBgn0037607	68	40	40	221	-0.01	-0.88	0.86	0.909084	0.000228963	0.000297483	1	0.00526739	0.0279591	1.4014e+07	1.5735e+07	8.65311e+06	1.58883e+07	5.62	11.73	2.79	1.4014e+07	1.44794e+07	1.5735e+07	1.61448e+07	8.65311e+06	8.18027e+06	1.02018e+07	1.62655e+07	1.58883e+07	1.53838e+07	1.16701e+07	1.38989e+07	1.5735e+07	1.20113e+07	7.87024e+06	7.9427e+06	7.42936e+06	1.54056e+07	1.44889e+07	1.43275e+07	4	4	4	4	4
197	Q07171	Gelsolin OS=Drosophila melanogaster OX=7227 GN=Gel PE=1 SV=2	Gel	FBgn0010225	48	40	40	101	0.05	0.17	-0.12	0.639517	0.285611	0.745931	0.96669	0.428777	0.934937	6.10522e+06	6.06903e+06	6.59654e+06	5.85667e+06	6.9	11.21	4.29	6.10522e+06	6.67852e+06	6.06903e+06	5.8543e+06	6.59654e+06	7.22704e+06	5.76687e+06	6.05851e+06	5.56193e+06	5.85667e+06	5.08411e+06	6.41077e+06	6.06903e+06	4.35544e+06	5.99974e+06	7.01716e+06	4.19966e+06	5.73823e+06	5.07204e+06	5.45451e+06	3	3	3	3	3
198	Q8IP94	Threonyl-tRNA synthetase, isoform B OS=Drosophila melanogaster OX=7227 GN=ThrRS PE=1 SV=1	ThrRS	FBgn0027081	54	40	40	83	-0.07	0.04	-0.11	0.497639	0.997542	0.532804	0.853144	0.999998	0.760632	3.75556e+06	3.57293e+06	3.84823e+06	3.74915e+06	3.3	4.79	0.48	3.75556e+06	3.77371e+06	3.55989e+06	3.57293e+06	3.86421e+06	3.84823e+06	3.5452e+06	3.77706e+06	3.74357e+06	3.74915e+06	3.12743e+06	3.62241e+06	3.55989e+06	2.65817e+06	3.51461e+06	3.73647e+06	2.58175e+06	3.57739e+06	3.41384e+06	3.49171e+06	5	5	5	5	5
199	Q9VB05	ALG-2 interacting protein X OS=Drosophila melanogaster OX=7227 GN=ALiX PE=1 SV=1	ALiX	FBgn0086346	48	40	40	73	0.35	0.62	-0.27	0.0024359	0.000163974	0.0208265	0.0555255	0.00470307	0.130518	1.87146e+06	1.95367e+06	2.34877e+06	1.53332e+06	2.7	7.56	3	1.87146e+06	1.95367e+06	1.87916e+06	1.97992e+06	2.388e+06	2.34877e+06	2.07319e+06	1.53332e+06	1.55156e+06	1.46535e+06	1.55845e+06	1.87534e+06	1.87916e+06	1.47301e+06	2.17196e+06	2.28056e+06	1.50977e+06	1.45226e+06	1.4149e+06	1.36473e+06	11	11	11	11	11
200	A0A0B4LGF5	Optic atrophy 1, isoform C OS=Drosophila melanogaster OX=7227 GN=Opa1 PE=1 SV=1	Opa1	FBgn0261276	44	40	40	53	0.2	0.02	0.17	0.2236	0.999934	0.226665	0.56338	0.999998	0.451452	1.24991e+06	1.35584e+06	1.20193e+06	1.18426e+06	5.2	12.39	10.28	1.24991e+06	1.46995e+06	1.33625e+06	1.35584e+06	1.05028e+06	1.20193e+06	1.34754e+06	1.18426e+06	1.32569e+06	1.08068e+06	1.04086e+06	1.41102e+06	1.33625e+06	1.00871e+06	955260	1.16702e+06	981327	1.12166e+06	1.20893e+06	1.00648e+06	1	1	1	1	1
201	Q9VK59	LD23647p OS=Drosophila melanogaster OX=7227 GN=Dmel\CG5787 PE=1 SV=2	Dmel\CG5787	FBgn0032454	46	40	40	48	0.47	0.89	-0.42	0.00616928	0.00033985	0.0257563	0.0898774	0.00595682	0.142563	1.29601e+06	1.29984e+06	1.73653e+06	938394	5.15	9.31	9.72	1.29601e+06	1.36603e+06	1.29984e+06	1.23232e+06	1.73653e+06	1.78659e+06	1.49528e+06	1.00714e+06	938394	828836	1.07925e+06	1.31126e+06	1.29984e+06	916810	1.57942e+06	1.73471e+06	1.08892e+06	953897	855742	771923	3	3	3	3	3
202	A0A0B4LGZ6	Hyperplastic discs, isoform B OS=Drosophila melanogaster OX=7227 GN=hyd PE=1 SV=1	hyd	FBgn0002431	14	40	40	46	-0.01	0.02	-0.03	0.858601	0.744313	0.453355	1	0.880703	0.688489	540647	559785	571468	563972	2.11	3.93	2.56	540647	550376	573935	559785	604838	571468	561305	584955	563972	557039	449993	525228	571388	414648	550117	554872	405822	551793	514017	517462	12	12	12	12	12
203	A0A0B4KHJ9	Tropomyosin 2, isoform E OS=Drosophila melanogaster OX=7227 GN=Tm2 PE=1 SV=1	Tm2	FBgn0004117	82	40	39	278	-0.2	-0.18	-0.01	0.25323	0.435673	0.890953	0.600979	0.595849	0.999997	3.66617e+07	3.41752e+07	3.45037e+07	3.91716e+07	5.26	6.78	7.47	3.66617e+07	3.25161e+07	3.61172e+07	3.41752e+07	3.45037e+07	3.31666e+07	3.77955e+07	3.91716e+07	3.45166e+07	3.96075e+07	3.05299e+07	3.12125e+07	3.61172e+07	2.54254e+07	3.1382e+07	3.22034e+07	2.75241e+07	3.71008e+07	3.14764e+07	3.68878e+07	11	11	11	11	11
204	Q9VPR2	Transcription factor BTF3 OS=Drosophila melanogaster OX=7227 GN=Dmel\CG11835 PE=1 SV=1	Dmel\CG11835	FBgn0031264	46	40	37	54	-0.43	-0.46	0.03	0.0165856	0.0131353	0.975533	0.144352	0.0456187	0.999997	2.58074e+06	2.30758e+06	2.26125e+06	3.11431e+06	4.53	15.37	1.82	2.58074e+06	2.33681e+06	2.30758e+06	2.14651e+06	2.26125e+06	1.88972e+06	2.57877e+06	3.115e+06	3.01746e+06	3.11431e+06	2.14911e+06	2.24313e+06	2.30758e+06	1.59356e+06	2.05667e+06	1.83484e+06	1.87796e+06	2.95033e+06	2.74836e+06	2.90047e+06	1	1	1	1	1
205	Q9VCV4	Iron regulatory protein 1A OS=Drosophila melanogaster OX=7227 GN=Irp-1A PE=1 SV=1	Irp-1A	FBgn0024958	48	40	24	86	-0.1	-0.02	-0.09	0.184849	0.662405	0.527795	0.507682	0.810623	0.757444	1.3208e+06	1.24398e+06	1.32289e+06	1.33769e+06	1.81	8.55	3.14	1.3208e+06	1.25299e+06	1.2106e+06	1.24398e+06	1.32289e+06	1.40285e+06	1.18272e+06	1.40047e+06	1.31964e+06	1.33769e+06	1.09989e+06	1.20276e+06	1.2106e+06	925490	1.2032e+06	1.36211e+06	861304	1.32643e+06	1.20341e+06	1.24583e+06	2	2	2	2	2
206	E1JIZ0	Scribble, isoform L OS=Drosophila melanogaster OX=7227 GN=scrib PE=1 SV=1	scrib	FBgn0263289	17	40	14	46	-0.03	0	-0.03	0.964431	0.965825	0.869843	1	0.999998	0.999997	1.37926e+06	1.36588e+06	1.39054e+06	1.39211e+06	2.47	6.53	2.81	1.37926e+06	1.38789e+06	1.36588e+06	1.32196e+06	1.39054e+06	1.47273e+06	1.29216e+06	1.3947e+06	1.3267e+06	1.39211e+06	1.14858e+06	1.33224e+06	1.36588e+06	983501	1.26473e+06	1.42996e+06	941003	1.32097e+06	1.20984e+06	1.29652e+06	37	37	37	37	37
207	P54385	Glutamate dehydrogenase, mitochondrial OS=Drosophila melanogaster OX=7227 GN=Gdh PE=1 SV=2	Gdh	FBgn0001098	66	40	7	157	-0.14	-0.39	0.25	0.184602	0.0155101	0.184915	0.50725	0.0510396	0.399698	6.24214e+06	6.11914e+06	5.16135e+06	6.75705e+06	10.35	7.79	5.95	6.24214e+06	5.4275e+06	6.11914e+06	6.68367e+06	5.16135e+06	4.96358e+06	5.75545e+06	6.75705e+06	7.42213e+06	6.66507e+06	5.19812e+06	5.20991e+06	6.11914e+06	4.97247e+06	4.6944e+06	4.81944e+06	4.19134e+06	6.39985e+06	6.7684e+06	6.20741e+06	12	12	12	12	12
208	A0A0B4KG06	Tropomyosin 1, isoform S OS=Drosophila melanogaster OX=7227 GN=Tm1 PE=1 SV=1	Tm1	FBgn0003721	83	40	0	317	-0.06	-0.06	0	0.739764	0.6362	0.981765	1	0.787914	0.999997	858348	841967	844302	879446	6.89	13.96	2.7	858348	755017	841967	860824	844302	905793	686003	879446	882048	840268	714787	724747	841967	640430	767917	879488	499573	832955	804358	782570	8	8	8	8	8
209	E1JIJ5	Vacuolar proton pump subunit B OS=Drosophila melanogaster OX=7227 GN=Vha55 PE=1 SV=1	Vha55	FBgn0005671	86	39	39	204	0.35	0.23	0.12	0.000246001	0.00213807	0.0558832	0.0300959	0.0150845	0.210757	5.03542e+06	5.50751e+06	5.0839e+06	4.33128e+06	2.74	2	4.48	5.03542e+06	5.3443e+06	5.50751e+06	5.64585e+06	5.18087e+06	4.97754e+06	5.0839e+06	4.33128e+06	4.5129e+06	4.12614e+06	4.19323e+06	5.13004e+06	5.50751e+06	4.20036e+06	4.71215e+06	4.83298e+06	3.70229e+06	4.10231e+06	4.11541e+06	3.84282e+06	2	2	2	2	2
210	Q9V397	BcDNA.GH12558 OS=Drosophila melanogaster OX=7227 GN=Mtpalpha PE=1 SV=1	Mtpalpha	FBgn0028479	55	39	39	150	0.23	0.09	0.14	0.000640766	0.0973112	0.00530135	0.0371792	0.190063	0.0767897	5.91669e+06	6.37992e+06	5.78182e+06	5.43577e+06	1.83	2.33	2.86	5.91669e+06	6.37992e+06	6.24819e+06	6.48072e+06	5.78182e+06	5.63069e+06	5.89912e+06	5.67218e+06	5.43577e+06	5.37525e+06	4.9271e+06	6.12414e+06	6.24819e+06	4.82148e+06	5.25873e+06	5.46717e+06	4.29596e+06	5.37232e+06	4.95699e+06	5.00615e+06	12	12	12	12	12
211	Q9VC18	RE29555p OS=Drosophila melanogaster OX=7227 GN=BEST:GH11240 PE=1 SV=1	BEST:GH11240	FBgn0039241	72	39	39	150	0.01	0.49	-0.48	0.871658	0.125415	0.0660897	1	0.226591	0.229767	4.66146e+06	4.09735e+06	5.72043e+06	4.07871e+06	12.33	22.96	13.65	4.66146e+06	4.34275e+06	4.09735e+06	3.40443e+06	5.72043e+06	7.37351e+06	4.6758e+06	4.87811e+06	3.75483e+06	4.07871e+06	3.88182e+06	4.16865e+06	4.09735e+06	2.5328e+06	5.20289e+06	7.15938e+06	3.4051e+06	4.62023e+06	3.42411e+06	3.79865e+06	5	5	5	5	5
212	P21187	Polyadenylate-binding protein OS=Drosophila melanogaster OX=7227 GN=pAbp PE=1 SV=3	pAbp	FBgn0265297	62	39	39	145	0.05	0.01	0.04	0.0336198	0.870805	0.062478	0.217046	0.976958	0.222732	5.12275e+06	5.21639e+06	5.07356e+06	5.03726e+06	0.29	1.88	1.63	5.12275e+06	5.19206e+06	5.21639e+06	5.22038e+06	5.10373e+06	5.07356e+06	4.92703e+06	5.03726e+06	5.06455e+06	4.91156e+06	4.26595e+06	4.9839e+06	5.21639e+06	3.88382e+06	4.64198e+06	4.92622e+06	3.58805e+06	4.77097e+06	4.61847e+06	4.5743e+06	1	1	1	1	1
213	Q7K3J0	Chaperonin containing TCP1 subunit 8 OS=Drosophila melanogaster OX=7227 GN=CCT8 PE=1 SV=1	CCT8	FBgn0284436	77	39	39	133	0.05	0.12	-0.06	0.460416	0.244372	0.854213	0.818517	0.378169	0.999089	5.38036e+06	5.33311e+06	5.57352e+06	5.13642e+06	3.67	4.27	2.39	5.38036e+06	5.56006e+06	5.16887e+06	5.33311e+06	5.57393e+06	5.57352e+06	5.17149e+06	5.29238e+06	5.13642e+06	5.04945e+06	4.48048e+06	5.33715e+06	5.16887e+06	3.96769e+06	5.06965e+06	5.41166e+06	3.76608e+06	5.01261e+06	4.68401e+06	4.70273e+06	1	1	1	1	1
214	Q9Y125	BcDNA.GH08312 OS=Drosophila melanogaster OX=7227 GN=Sap-r PE=1 SV=1	Sap-r	FBgn0000416	41	39	39	119	0.16	0.4	-0.25	0.884967	0.10109	0.185342	1	0.192786	0.400259	4.36753e+06	4.23832e+06	5.0329e+06	3.80526e+06	9.63	11.19	8.48	4.36753e+06	4.36804e+06	4.23832e+06	3.63236e+06	5.0329e+06	5.22556e+06	4.20928e+06	4.2954e+06	3.66089e+06	3.80526e+06	3.63705e+06	4.19292e+06	4.23832e+06	2.70238e+06	4.57757e+06	5.07381e+06	3.06536e+06	4.06833e+06	3.33844e+06	3.54397e+06	1	1	1	1	1
215	Q7K569	Glycerol-3-phosphate dehydrogenase OS=Drosophila melanogaster OX=7227 GN=Gpo1 PE=1 SV=1	Gpo1	FBgn0022160	49	39	39	78	0.51	-0.34	0.84	0.0658125	0.386353	0.0123909	0.312385	0.544013	0.107435	3.69637e+06	4.69048e+06	2.61191e+06	3.30003e+06	3.67	22.96	12.85	3.69637e+06	4.67776e+06	4.69048e+06	4.98786e+06	2.61191e+06	2.4358e+06	3.66931e+06	3.30003e+06	3.89665e+06	3.04129e+06	3.07814e+06	4.49022e+06	4.69048e+06	3.71083e+06	2.3756e+06	2.36506e+06	2.67213e+06	3.12557e+06	3.55343e+06	2.83246e+06	2	2	2	2	2
216	M9PHP7	Faulty attraction, isoform F OS=Drosophila melanogaster OX=7227 GN=frac PE=4 SV=1	frac	FBgn0035798	39	39	39	56	-0.42	-0.63	0.22	0.0440977	0.00619508	0.255299	0.249943	0.0270858	0.483661	1.58951e+06	1.47871e+06	1.27234e+06	1.97521e+06	0.31	13.76	9.8	1.58951e+06	1.477e+06	1.47871e+06	1.48566e+06	1.27234e+06	1.47923e+06	1.12532e+06	1.70427e+06	2.06467e+06	1.97521e+06	1.32366e+06	1.41166e+06	1.47015e+06	1.1048e+06	1.15627e+06	1.43349e+06	816928	1.61418e+06	1.88282e+06	1.83958e+06	8	8	9	9	8
217	A1ZAW0	Dicer-2, isoform A OS=Drosophila melanogaster OX=7227 GN=Dcr-2 PE=1 SV=1	Dcr-2	FBgn0034246	23	39	38	45	-0.19	-0.33	0.14	0.0393793	0.00227534	0.0727729	0.236378	0.0155741	0.241127	992558	948390	859786	1.0787e+06	5.22	5.41	2.91	992558	1.0187e+06	948390	921326	859786	917672	824744	1.12374e+06	1.06259e+06	1.0787e+06	826550	977861	948390	685442	781999	891022	600610	1.06433e+06	968999	1.00463e+06	16	16	16	16	16
218	P19109	ATP-dependent RNA helicase p62 OS=Drosophila melanogaster OX=7227 GN=Rm62 PE=1 SV=3	Rm62	FBgn0003261	55	39	36	81	0.66	0.96	-0.3	0.00108495	0.000380111	0.370128	0.0404195	0.00630397	0.61189	2.41738e+06	2.5291e+06	3.11198e+06	1.60273e+06	14.4	5.1	7.43	2.41738e+06	3.2157e+06	2.5291e+06	2.52661e+06	3.11198e+06	3.20887e+06	2.90207e+06	1.60273e+06	1.70922e+06	1.47275e+06	2.01307e+06	3.08678e+06	2.5291e+06	1.87973e+06	2.83044e+06	3.11569e+06	2.1134e+06	1.51801e+06	1.55867e+06	1.37163e+06	4	4	4	4	4
219	A0A0B4KFR8	Z band alternatively spliced PDZ-motif protein 52, isoform L OS=Drosophila melanogaster OX=7227 GN=Zasp52 PE=1 SV=1	Zasp52	FBgn0265991	50	39	5	125	-0.35	-0.22	-0.13	0.0145993	0.15404	0.206489	0.135847	0.264533	0.429218	1.22055e+07	1.09802e+07	1.20192e+07	1.401e+07	0.68	1.47	10.05	1.22055e+07	1.09802e+07	1.10092e+07	1.0868e+07	1.19019e+07	1.20192e+07	1.22497e+07	1.401e+07	1.19302e+07	1.44712e+07	1.01641e+07	1.054e+07	1.10092e+07	8.08552e+06	1.08251e+07	1.16702e+07	8.92068e+06	1.32693e+07	1.08794e+07	1.34775e+07	9	9	9	9	9
220	P23226	205 kDa microtubule-associated protein OS=Drosophila melanogaster OX=7227 GN=Map205 PE=1 SV=2	Map205	FBgn0002645	42	39	3	75	0.4	0.7	-0.3	0.00348242	0.000389125	0.0685752	0.0690737	0.00636801	0.234372	3.86092e+06	3.94383e+06	4.85491e+06	2.98959e+06	6.56	8.8	3.89	3.86092e+06	4.31764e+06	3.94383e+06	3.80805e+06	4.85491e+06	5.03042e+06	4.24121e+06	3.047e+06	2.98959e+06	2.82551e+06	3.21517e+06	4.14454e+06	3.94383e+06	2.83309e+06	4.41568e+06	4.88433e+06	3.08862e+06	2.88592e+06	2.72627e+06	2.63149e+06	3	3	3	3	3
221	O62619	Pyruvate kinase OS=Drosophila melanogaster OX=7227 GN=PyK PE=2 SV=2	PyK	FBgn0267385	70	38	38	354	-0.05	-0.37	0.32	0.877769	0.0389047	0.0713957	1	0.0954976	0.238521	1.22543e+07	1.33471e+07	1.06753e+07	1.38283e+07	8.83	10.7	4.88	1.22543e+07	1.17481e+07	1.39785e+07	1.33471e+07	1.06753e+07	9.61688e+06	1.19108e+07	1.38283e+07	1.26973e+07	1.38399e+07	1.02047e+07	1.12771e+07	1.39785e+07	9.92991e+06	9.70952e+06	9.3376e+06	8.67214e+06	1.30973e+07	1.1579e+07	1.28896e+07	2	2	2	2	2
222	A1Z7H3	Acyl-CoA synthetase long-chain, isoform C OS=Drosophila melanogaster OX=7227 GN=Acsl PE=1 SV=1	Acsl	FBgn0263120	52	38	38	89	-0.05	-0.63	0.59	0.907411	0.00272375	0.00400124	1	0.0175713	0.0708651	3.55449e+06	3.81504e+06	2.54245e+06	3.94393e+06	11.74	13.54	6.16	3.55449e+06	3.55448e+06	3.81504e+06	4.4534e+06	2.54245e+06	2.05268e+06	2.67581e+06	3.94393e+06	4.37132e+06	3.9288e+06	2.95999e+06	3.41197e+06	3.81504e+06	3.31321e+06	2.31243e+06	1.99307e+06	1.94863e+06	3.73544e+06	3.9863e+06	3.65903e+06	4	4	4	4	4
223	Q9VIC9	10-formyltetrahydrofolate dehydrogenase OS=Drosophila melanogaster OX=7227 GN=Dmel\CG8665 PE=1 SV=3	Dmel\CG8665	FBgn0032945	48	38	38	70	0.24	0.09	0.15	0.0649559	0.548081	0.261216	0.310252	0.704177	0.491197	2.13382e+06	2.38009e+06	2.14603e+06	2.01288e+06	3.79	7.68	13	2.13382e+06	2.46133e+06	2.38009e+06	2.28153e+06	2.19976e+06	2.14603e+06	1.89973e+06	2.01288e+06	2.11551e+06	1.64037e+06	1.77693e+06	2.36265e+06	2.38009e+06	1.6974e+06	2.00075e+06	2.0837e+06	1.38346e+06	1.90647e+06	1.92918e+06	1.52774e+06	4	4	4	4	4
224	Q24253	AP complex subunit beta OS=Drosophila melanogaster OX=7227 GN=AP-1-2beta PE=1 SV=1	AP-1-2beta	FBgn0010380	46	38	38	69	0.05	0.25	-0.2	0.916483	0.00550614	0.00821535	1	0.0253604	0.09347	1.80547e+06	1.75497e+06	2.01648e+06	1.69226e+06	2.24	4.39	3.83	1.80547e+06	1.75497e+06	1.7612e+06	1.69105e+06	2.01648e+06	2.06599e+06	1.89582e+06	1.79018e+06	1.66524e+06	1.69226e+06	1.5035e+06	1.68462e+06	1.7612e+06	1.25475e+06	1.83404e+06	2.00599e+06	1.38061e+06	1.69554e+06	1.51857e+06	1.57606e+06	38	38	38	38	38
225	Q9VGF0	Midline fasciclin, isoform C OS=Drosophila melanogaster OX=7227 GN=mfas PE=1 SV=1	mfas	FBgn0260745	51	38	38	65	0.25	1.07	-0.82	0.368256	0.000563259	0.00172896	0.728247	0.00758222	0.0544197	1.85595e+06	1.62082e+06	2.86545e+06	1.36631e+06	7.6	14.32	5.03	1.85595e+06	1.64786e+06	1.62082e+06	1.42944e+06	2.86545e+06	2.91465e+06	2.22915e+06	1.46133e+06	1.36631e+06	1.32565e+06	1.54553e+06	1.58179e+06	1.62082e+06	1.06347e+06	2.60621e+06	2.83001e+06	1.62335e+06	1.38408e+06	1.24597e+06	1.23463e+06	13	14	13	13	14
226	O62621	Coatomer subunit beta' OS=Drosophila melanogaster OX=7227 GN=beta'COP PE=2 SV=2	beta'COP	FBgn0025724	51	38	38	60	-0.08	-0.11	0.02	0.103425	0.0307763	0.614595	0.382202	0.0813397	0.833551	1.20548e+06	1.19396e+06	1.17663e+06	1.26621e+06	1.8	1.24	3.17	1.20548e+06	1.19396e+06	1.18345e+06	1.22502e+06	1.17663e+06	1.19538e+06	1.16653e+06	1.29099e+06	1.26621e+06	1.21306e+06	1.00386e+06	1.14609e+06	1.18345e+06	911380	1.07018e+06	1.16066e+06	849515	1.22274e+06	1.15468e+06	1.12977e+06	4	4	4	4	4
227	Q9VAW5	La-related protein 1 OS=Drosophila melanogaster OX=7227 GN=larp PE=1 SV=5	larp	FBgn0261618	26	38	38	53	0.06	-0.23	0.29	0.899877	0.00278667	0.00190299	1	0.0178177	0.05684	2.1424e+06	2.31126e+06	1.89051e+06	2.22098e+06	4.08	5.03	2.14	2.1424e+06	2.31126e+06	2.17494e+06	2.35276e+06	1.89051e+06	1.7576e+06	1.93858e+06	2.22098e+06	2.30161e+06	2.21631e+06	1.78408e+06	2.2186e+06	2.17494e+06	1.75039e+06	1.71947e+06	1.70656e+06	1.41175e+06	2.10357e+06	2.09889e+06	2.06412e+06	7	7	7	7	7
228	A1Z6L9	FI21274p1 OS=Drosophila melanogaster OX=7227 GN=Trap1 PE=1 SV=1	Trap1	FBgn0026761	54	38	37	60	0.27	0.11	0.16	0.0453713	0.189512	0.530472	0.254341	0.308899	0.760421	1.90751e+06	2.10487e+06	1.88155e+06	1.73987e+06	6.35	4.26	9.56	1.90751e+06	2.10487e+06	1.90393e+06	2.14838e+06	1.86308e+06	1.88155e+06	2.01313e+06	1.73987e+06	1.85693e+06	1.53388e+06	1.58847e+06	2.02048e+06	1.90393e+06	1.59834e+06	1.69452e+06	1.82691e+06	1.46604e+06	1.6479e+06	1.69337e+06	1.42855e+06	23	23	23	23	23
229	Q23997	Imaginal disk growth factor 6 OS=Drosophila melanogaster OX=7227 GN=Idgf6 PE=1 SV=2	Idgf6	FBgn0013763	65	38	36	129	-0.04	0.42	-0.46	0.902437	0.0257476	0.0432583	1	0.0714144	0.181837	5.83863e+06	4.94444e+06	6.79838e+06	5.06843e+06	13.16	12.61	1.65	5.83863e+06	6.10821e+06	4.85859e+06	4.94444e+06	6.79838e+06	7.87695e+06	6.1442e+06	5.06843e+06	5.17544e+06	5.00969e+06	4.8621e+06	5.86283e+06	4.85387e+06	3.67853e+06	6.18332e+06	7.64819e+06	4.47444e+06	4.80049e+06	4.71959e+06	4.66569e+06	3	3	3	3	3
230	Q9VB96	Uncharacterized protein, isoform A OS=Drosophila melanogaster OX=7227 GN=Dmel\CG31075 PE=1 SV=2	Dmel\CG31075	FBgn0051075	80	37	37	257	-0.27	-0.14	-0.12	0.312156	0.732068	0.69553	0.676568	0.870754	0.903509	7.35043e+06	6.87248e+06	7.47578e+06	8.26563e+06	6.47	2.62	13.65	7.35043e+06	7.47826e+06	6.87248e+06	6.59512e+06	7.47578e+06	7.206e+06	7.58334e+06	8.76711e+06	6.69706e+06	8.26563e+06	6.12105e+06	7.17845e+06	6.87248e+06	4.90659e+06	6.79943e+06	6.99673e+06	5.52116e+06	8.30365e+06	6.10719e+06	7.69807e+06	19	19	19	19	19
231	Q7KUB1	Isocitrate dehydrogenase [NADP] OS=Drosophila melanogaster OX=7227 GN=Idh PE=1 SV=1	Idh	FBgn0001248	65	37	37	236	0.19	0.09	0.1	0.15466	0.375203	0.760703	0.467639	0.531134	0.942658	1.93888e+07	2.09911e+07	1.95913e+07	1.84599e+07	7.79	2.19	8.05	1.93888e+07	2.09911e+07	1.89128e+07	2.20792e+07	2.03303e+07	1.95681e+07	1.95913e+07	1.97895e+07	1.6838e+07	1.84599e+07	1.6146e+07	2.01495e+07	1.89128e+07	1.64263e+07	1.8491e+07	1.89998e+07	1.42672e+07	1.87433e+07	1.53549e+07	1.71923e+07	9	9	9	9	9
232	Q9VN21	LD30155p OS=Drosophila melanogaster OX=7227 GN=lost PE=1 SV=1	lost	FBgn0263594	57	37	37	110	0.4	0.65	-0.26	0.00244404	0.000285747	0.0620648	0.0555255	0.00568832	0.222445	6.81711e+06	7.0856e+06	8.47023e+06	5.3795e+06	4.75	7.63	5.75	6.81711e+06	7.55907e+06	7.0856e+06	6.8973e+06	8.47023e+06	8.87666e+06	7.63166e+06	5.3795e+06	5.57893e+06	4.979e+06	5.67693e+06	7.25602e+06	7.0856e+06	5.13141e+06	7.70391e+06	8.61887e+06	5.55767e+06	5.09512e+06	5.08754e+06	4.63712e+06	7	7	7	7	7
233	P29746	Protein bangles and beads OS=Drosophila melanogaster OX=7227 GN=bnb PE=1 SV=1	bnb	FBgn0001090	80	37	37	71	0.01	0.2	-0.19	0.731186	0.443314	0.174715	1	0.604742	0.386231	7.43482e+06	6.93864e+06	7.90283e+06	6.88706e+06	10.34	11.22	12.01	7.43482e+06	6.93864e+06	7.3209e+06	5.96894e+06	7.90283e+06	9.15694e+06	7.37827e+06	8.23118e+06	6.60368e+06	6.88706e+06	6.19132e+06	6.66046e+06	7.3209e+06	4.44073e+06	7.18785e+06	8.89101e+06	5.37314e+06	7.79605e+06	6.02203e+06	6.41415e+06	2	2	2	2	2
234	Q9W425	Rabconnectin-3A OS=Drosophila melanogaster OX=7227 GN=Rbcn-3A PE=1 SV=3	Rbcn-3A	FBgn0023458	13	37	37	44	0.02	0.01	0.02	0.775974	0.932187	0.574388	1	0.999998	0.798168	731056	714421	706585	702839	6.26	5.93	1.59	731056	689666	714421	777960	731511	706585	650903	702839	696637	718402	608784	662016	714421	578782	665330	686065	474013	665685	635278	669072	2	2	2	2	2
235	Q9VKV1	Alpha-mannosidase OS=Drosophila melanogaster OX=7227 GN=LManII PE=1 SV=2	LManII	FBgn0027611	38	37	36	72	-0.3	-0.08	-0.22	0.0259598	0.249824	0.241252	0.186409	0.384661	0.46759	3.10305e+06	2.69882e+06	3.13343e+06	3.32231e+06	8.3	5.75	7.91	3.10305e+06	2.62228e+06	3.05671e+06	2.69882e+06	3.27468e+06	3.13343e+06	2.91983e+06	3.28855e+06	3.77873e+06	3.32231e+06	2.58405e+06	2.51715e+06	3.05671e+06	2.00785e+06	2.97841e+06	3.04243e+06	2.12633e+06	3.1147e+06	3.4459e+06	3.09418e+06	9	9	9	9	9
236	Q23978	Unconventional myosin ID OS=Drosophila melanogaster OX=7227 GN=Myo31DF PE=1 SV=1	Myo31DF	FBgn0086347	40	37	36	59	0.17	0.14	0.04	0.164105	0.319976	0.855895	0.480065	0.469342	0.999997	1.7702e+06	1.84587e+06	1.79815e+06	1.63712e+06	2.83	3.08	10.11	1.7702e+06	1.80684e+06	1.84587e+06	1.91057e+06	1.86255e+06	1.75177e+06	1.79815e+06	1.63712e+06	1.8506e+06	1.51751e+06	1.47413e+06	1.7344e+06	1.84587e+06	1.42141e+06	1.69404e+06	1.7009e+06	1.30948e+06	1.55058e+06	1.68447e+06	1.41331e+06	17	17	17	17	17
237	Q7KN90	Cysteine--tRNA ligase, cytoplasmic OS=Drosophila melanogaster OX=7227 GN=CysRS PE=1 SV=1	CysRS	FBgn0027091	54	37	36	57	0.14	0.32	-0.18	0.219768	0.00304727	0.0209035	0.559308	0.018427	0.130674	1.53032e+06	1.56111e+06	1.77069e+06	1.42061e+06	5.37	5.48	0.97	1.53032e+06	1.43214e+06	1.56111e+06	1.58438e+06	1.84357e+06	1.77069e+06	1.65279e+06	1.42061e+06	1.40809e+06	1.43563e+06	1.27437e+06	1.37472e+06	1.56111e+06	1.17874e+06	1.67678e+06	1.71927e+06	1.20363e+06	1.34551e+06	1.28406e+06	1.33705e+06	10	10	10	10	10
238	Q9VQL6	Fatty acid synthase 2, isoform A OS=Drosophila melanogaster OX=7227 GN=FASN2 PE=1 SV=1	FASN2	FBgn0042627	18	37	32	59	0.2	-0.35	0.55	0.133129	0.140789	0.00935695	0.432819	0.247287	0.09689	753461	874664	596889	761394	3.82	13.37	7.07	753461	874664	855950	921443	586427	596889	739805	761394	797379	692889	627443	839597	855950	685529	533372	579554	538754	721144	727146	645311	12	12	12	12	12
239	O97125	Heat shock protein 68 OS=Drosophila melanogaster OX=7227 GN=Hsp68 PE=1 SV=1	Hsp68	FBgn0001230	61	37	29	92	-0.11	0.36	-0.46	0.722383	0.469252	0.18312	1	0.629578	0.398358	2.07023e+06	1.767e+06	2.43869e+06	1.9014e+06	12.21	25.06	3.5	2.07023e+06	1.767e+06	1.94785e+06	1.52301e+06	2.43869e+06	2.89997e+06	1.72816e+06	2.01651e+06	1.9014e+06	1.89705e+06	1.72048e+06	1.69265e+06	1.94785e+06	1.13271e+06	2.21574e+06	2.81575e+06	1.25284e+06	1.90707e+06	1.73393e+06	1.75913e+06	28	28	28	28	28
240	C8VV14	Fructose-bisphosphate aldolase OS=Drosophila melanogaster OX=7227 GN=Ald1 PE=1 SV=1	Ald1	FBgn0000064	78	37	2	318	-0.21	-0.44	0.24	0.527326	0.148239	0.565481	0.882168	0.256758	0.789967	3.42321e+07	3.56802e+07	3.03023e+07	4.12208e+07	11.93	9.21	15.68	3.42321e+07	2.89937e+07	3.56802e+07	3.61754e+07	3.03023e+07	2.69994e+07	3.24751e+07	4.18936e+07	3.12227e+07	4.12208e+07	2.85067e+07	2.78313e+07	3.56802e+07	2.69135e+07	2.75608e+07	2.62153e+07	2.36496e+07	3.96789e+07	2.84726e+07	3.83904e+07	22	22	22	22	22
241	F3YDE2	Fructose-bisphosphate aldolase OS=Drosophila melanogaster OX=7227 GN=Ald1 PE=1 SV=1	Ald1	FBgn0000064	78	37	2	307	-0.4	-0.72	0.31	0.0457378	0.00129731	0.027414	0.255262	0.0113498	0.145666	87857	85311.7	68595.4	112797	4.89	15.71	7.18	87857	83188	85311.7	91348.4	68595.4	52289.5	70537.7	112797	106886	123100	73162.7	79852.9	85311.7	67960.8	62389.5	50770.9	51368.2	106835	97471.4	114647	21	21	21	21	21
242	A0A0B4KI71	Microtubule-associated protein 205, isoform C OS=Drosophila melanogaster OX=7227 GN=Map205 PE=1 SV=1	Map205	FBgn0002645	40	37	1	67	0.14	0.28	-0.15	0.230989	0.0335715	0.339106	0.573073	0.0858299	0.581659	42269.8	41391.8	45849.5	37644.5	5.59	10.06	0.79	42269.8	41391.8	44022.4	39383	45849.5	49684	40589.5	37195.6	37759.9	37644.5	35200.1	39732.3	44022.4	29299.9	41701.5	48241.2	29558.8	35229.3	34434	35059.7	3	3	3	3	3
243	Q9VG32	Malic enzyme OS=Drosophila melanogaster OX=7227 GN=Men PE=1 SV=1	Men	FBgn0002719	43	36	36	184	0.07	0.04	0.03	0.268082	0.780504	0.57514	0.6202	0.909927	0.798168	1.14358e+07	1.18176e+07	1.15686e+07	1.1251e+07	6.8	8.95	2.77	1.14358e+07	1.18176e+07	1.17689e+07	1.32379e+07	1.26659e+07	1.05892e+07	1.15686e+07	1.08123e+07	1.1409e+07	1.1251e+07	9.52313e+06	1.13438e+07	1.17689e+07	9.84866e+06	1.152e+07	1.02817e+07	8.42473e+06	1.02407e+07	1.04041e+07	1.04784e+07	14	14	14	14	14
244	Q3YMU0	Protein disulfide-isomerase (Fragment) OS=Drosophila melanogaster OX=7227 GN=ERp60 PE=1 SV=1	ERp60	FBgn0033663	66	36	36	172	0.02	0.01	0.01	0.319061	0.811828	0.622768	0.682748	0.932249	0.839511	1.18978e+07	1.21164e+07	1.20486e+07	1.19754e+07	8.17	6.27	10.93	1.18978e+07	1.38714e+07	1.20395e+07	1.21164e+07	1.09861e+07	1.24127e+07	1.20486e+07	1.19754e+07	1.21078e+07	9.90026e+06	9.90789e+06	1.33153e+07	1.20395e+07	9.0143e+06	9.99219e+06	1.20522e+07	8.77425e+06	1.13423e+07	1.10414e+07	9.22045e+06	1	1	1	1	1
245	P09180	60S ribosomal protein L4 OS=Drosophila melanogaster OX=7227 GN=RpL4 PE=1 SV=2	RpL4	FBgn0003279	64	36	36	149	0.5	0.3	0.21	0.00037235	0.00392283	0.0537363	0.0313504	0.0210329	0.205715	1.35868e+07	1.60732e+07	1.39069e+07	1.13337e+07	2.23	0.76	8.78	1.35868e+07	1.60732e+07	1.54641e+07	1.60795e+07	1.39069e+07	1.38062e+07	1.40175e+07	1.17527e+07	1.13337e+07	9.91015e+06	1.13144e+07	1.54288e+07	1.54641e+07	1.19627e+07	1.26487e+07	1.34053e+07	1.02081e+07	1.11314e+07	1.03354e+07	9.22966e+06	3	3	3	3	3
246	Q7KKI0	Chaperonin containing TCP1 subunit 5, isoform A OS=Drosophila melanogaster OX=7227 GN=CCT5 PE=1 SV=1	CCT5	FBgn0010621	63	36	36	125	0.16	0.22	-0.06	0.242947	0.0523426	0.487556	0.587651	0.118646	0.720275	5.06874e+06	5.22151e+06	5.43928e+06	4.67976e+06	5.26	5.09	3.68	5.06874e+06	5.22151e+06	5.25131e+06	4.77372e+06	5.43928e+06	5.52749e+06	5.01958e+06	4.92608e+06	4.59019e+06	4.67976e+06	4.22098e+06	5.01217e+06	5.25131e+06	3.55152e+06	4.94717e+06	5.36697e+06	3.65545e+06	4.66567e+06	4.18589e+06	4.35842e+06	12	12	12	12	12
247	Q8T4G5	SD01613p OS=Drosophila melanogaster OX=7227 GN=AFG3L2 PE=1 SV=1	AFG3L2	FBgn0036702	50	36	36	68	0.69	0.66	0.03	0.0782293	0.100832	0.978263	0.339811	0.192439	0.999997	2.34428e+06	2.45469e+06	2.39852e+06	1.51809e+06	23.39	25.23	21.26	2.34428e+06	3.50044e+06	2.32233e+06	2.45469e+06	2.17185e+06	2.39852e+06	3.43436e+06	1.43291e+06	2.08985e+06	1.51809e+06	1.95219e+06	3.3601e+06	2.32233e+06	1.82622e+06	1.97536e+06	2.32886e+06	2.50103e+06	1.35716e+06	1.90578e+06	1.41385e+06	1	1	1	1	1
248	Q9VDK7	Signal recognition particle subunit SRP72 OS=Drosophila melanogaster OX=7227 GN=Srp72 PE=1 SV=1	Srp72	FBgn0038810	60	36	36	68	0.09	0.11	-0.03	0.308891	0.30138	0.999768	0.672104	0.447713	0.999997	2.03196e+06	2.03955e+06	2.0757e+06	1.91781e+06	3.23	2.59	4.94	2.03196e+06	2.03955e+06	1.98905e+06	2.1204e+06	2.0757e+06	2.08666e+06	1.9897e+06	1.91781e+06	2.06179e+06	1.87857e+06	1.68855e+06	1.95778e+06	1.98905e+06	1.57752e+06	1.88791e+06	2.02364e+06	1.44557e+06	1.81627e+06	1.87774e+06	1.74958e+06	6	6	6	6	6
249	A1Z7J7	Secretory 31, isoform A OS=Drosophila melanogaster OX=7227 GN=Sec31 PE=1 SV=1	Sec31	FBgn0033339	30	36	36	67	-0.03	0.03	-0.06	0.56706	0.995457	0.617668	0.913813	0.999998	0.835922	2.89356e+06	2.77819e+06	2.9059e+06	2.8397e+06	2.76	3.71	3.8	2.89356e+06	2.70987e+06	2.77819e+06	2.8634e+06	2.9059e+06	2.93972e+06	2.74099e+06	2.99057e+06	2.8397e+06	2.77853e+06	2.40961e+06	2.60123e+06	2.77819e+06	2.13029e+06	2.64299e+06	2.85435e+06	1.9961e+06	2.83247e+06	2.58959e+06	2.58774e+06	1	1	1	1	1
250	Q9VUQ5	Protein argonaute-2 OS=Drosophila melanogaster OX=7227 GN=AGO2 PE=1 SV=3	AGO2	FBgn0087035	48	36	36	55	0.3	0.38	-0.08	0.00765424	0.0107156	0.94411	0.0990733	0.0393828	0.999997	1.04423e+06	1.08724e+06	1.14953e+06	885738	8.92	5.65	3.16	1.04423e+06	1.26051e+06	1.08724e+06	1.08093e+06	1.14953e+06	1.16766e+06	1.04981e+06	925620	870940	885738	869579	1.20998e+06	1.08724e+06	804182	1.04553e+06	1.13375e+06	764508	876688	794229	824918	2		1	1
251	Q9VF24	Crossveinless d OS=Drosophila melanogaster OX=7227 GN=cv-d PE=1 SV=2	cv-d	FBgn0265048	26	36	36	54	0.17	0.6	-0.43	0.0712876	0.000461953	0.00428759	0.323026	0.00690354	0.0720505	1.05824e+06	1.00601e+06	1.35993e+06	897254	0.24	8.65	4.68	1.05824e+06	1.00226e+06	1.00673e+06	1.00601e+06	1.35993e+06	1.36523e+06	1.16814e+06	911949	834368	897254	881244	962074	1.00673e+06	748442	1.23689e+06	1.32558e+06	850685	863740	760877	835644	7	7	7	7	7
252	E1JGL8	Uncharacterized protein, isoform C OS=Drosophila melanogaster OX=7227 GN=Dmel\CG30122 PE=1 SV=1	Dmel\CG30122	FBgn0050122	32	36	36	52	0.27	0.39	-0.13	0.0474857	0.00647223	0.250205	0.261419	0.0276846	0.478624	3.13906e+06	3.21873e+06	3.51535e+06	2.67415e+06	1.47	11.56	1.85	3.13906e+06	3.21873e+06	3.24348e+06	3.15247e+06	3.51535e+06	3.98412e+06	3.1654e+06	2.75481e+06	2.67415e+06	2.66389e+06	2.61278e+06	3.08969e+06	3.24348e+06	2.34535e+06	3.1957e+06	3.86841e+06	2.30406e+06	2.60519e+06	2.43862e+06	2.48098e+06	5	5	5	5	5
253	Q9VCH5	Nuclear pore complex protein Nup98-Nup96 OS=Drosophila melanogaster OX=7227 GN=Nup98-96 PE=1 SV=3	Nup98-96	FBgn0039120	24	36	36	45	0.35	0.78	-0.43	0.0195974	0.000470252	0.0130621	0.157779	0.00698185	0.108804	973110	960608	1.29667e+06	755866	4.71	11.25	1.2	973110	960608	907203	996636	1.29667e+06	1.32719e+06	1.07335e+06	768399	750662	755866	810354	922096	907203	741470	1.17935e+06	1.28864e+06	781653	727778	684545	703963	3	3	3	3	3
254	P91927	Mitochondrial proton/calcium exchanger protein OS=Drosophila melanogaster OX=7227 GN=Letm1 PE=2 SV=2	Letm1	FBgn0284252	43	36	36	45	0.1	-0.17	0.27	0.910438	0.207225	0.122162	1	0.330984	0.313232	1.04061e+06	1.0969e+06	909958	1.02248e+06	4.32	11.59	8.83	1.04061e+06	1.0969e+06	1.04418e+06	1.13836e+06	831518	1.04437e+06	909958	997035	1.1709e+06	1.02248e+06	866564	1.05293e+06	1.04418e+06	846913	756289	1.01404e+06	662666	944328	1.06777e+06	952274	9	9	9	9	9
255	Q9W350	C11.1, isoform A OS=Drosophila melanogaster OX=7227 GN=c11.1 PE=1 SV=2	c11.1	FBgn0040236	20	36	36	41	0.03	0.48	-0.45	0.866062	0.00624536	0.0105976	1	0.0271664	0.10007	959593	869587	1.18904e+06	853822	4.08	10.8	1.79	959593	921132	851914	869587	1.18904e+06	1.2215e+06	994875	840476	871028	853822	799098	884203	851914	646949	1.08146e+06	1.18603e+06	724506	796045	794308	795193	8	8	8	8	8
256	M9MRX4	Ankyrin 2, isoform U OS=Drosophila melanogaster OX=7227 GN=Ank2 PE=1 SV=1	Ank2	FBgn0261788	15	36	34	45	0.49	0.77	-0.28	0.0212025	0.00184359	0.103625	0.164662	0.0137861	0.289627	1.47989e+06	1.4743e+06	1.78983e+06	1.04709e+06	4.36	20.06	3.07	1.47989e+06	1.57102e+06	1.4743e+06	1.44681e+06	1.78983e+06	2.35253e+06	1.61597e+06	1.04709e+06	1.0756e+06	1.01151e+06	1.23237e+06	1.50804e+06	1.4743e+06	1.07638e+06	1.6279e+06	2.28421e+06	1.17681e+06	991733	980865	942052	11	11	11	11	11
257	Q9V426	LD07162p OS=Drosophila melanogaster OX=7227 GN=vig PE=1 SV=1	vig	FBgn0024183	64	36	33	66	-0.01	-0.23	0.22	0.990002	0.0132451	0.0114536	1	0.0457634	0.103246	5.40525e+06	5.58696e+06	4.79003e+06	5.63035e+06	2.27	5.91	2.79	5.40525e+06	5.70967e+06	5.45567e+06	5.58696e+06	4.79003e+06	4.60482e+06	5.16732e+06	5.38254e+06	5.63035e+06	5.66761e+06	4.50121e+06	5.48077e+06	5.45567e+06	4.15654e+06	4.35667e+06	4.47109e+06	3.76304e+06	5.09799e+06	5.13443e+06	5.27844e+06	5	5	5	5	5
258	Q70VI1	Mf4 protein OS=Drosophila melanogaster OX=7227 GN=Mf PE=1 SV=1	Mf	FBgn0038294	84	36	5	170	-0.23	-0.53	0.3	0.353749	0.0409538	0.27087	0.717293	0.0989873	0.502867	2.75623e+07	2.77983e+07	2.25562e+07	3.25567e+07	11	16.1	9.08	2.75623e+07	2.34735e+07	2.91078e+07	2.77983e+07	2.25562e+07	1.88717e+07	2.61203e+07	3.25567e+07	2.79999e+07	3.32119e+07	2.29524e+07	2.25324e+07	2.91078e+07	2.06812e+07	2.05155e+07	1.83237e+07	1.90218e+07	3.08356e+07	2.55337e+07	3.09314e+07	9	9	9	9	9
259	A0A0C4DHE7	Glutamate dehydrogenase OS=Drosophila melanogaster OX=7227 GN=Gdh PE=1 SV=1	Gdh	FBgn0001098	82	36	3	115	-0.19	0.02	-0.21	0.190222	0.79358	0.0820544	0.513689	0.918806	0.257034	290238	290930	335422	331002	9.75	6.72	3.24	290238	271724	290930	328677	329153	335422	372144	331002	343790	322382	241694	260830	290930	244527	299374	325681	271010	313504	313509	300246	11	11	11	11	11
260	Q9W111	Epidermal growth factor receptor pathway substrate clone 15, isoform A OS=Drosophila melanogaster OX=7227 GN=Eps-15 PE=1 SV=2	Eps-15	FBgn0035060	39	36	1	44	-0.13	-0.52	0.38	0.29405	0.0150349	0.110607	0.655081	0.0498171	0.299188	1.13964e+06	1.2012e+06	920112	1.31728e+06	15.95	9.8	2.41	1.13964e+06	946083	1.2012e+06	1.30167e+06	920112	1.00044e+06	821573	1.36293e+06	1.3012e+06	1.31728e+06	949029	908153	1.2012e+06	968411	836868	971385	598301	1.29088e+06	1.18659e+06	1.22683e+06	8	8	8	8	8
261	Q8MMD2	Epidermal growth factor receptor pathway substrate clone 15, isoform B OS=Drosophila melanogaster OX=7227 GN=Eps-15 PE=1 SV=1	Eps-15	FBgn0035060	40	36	1	43	0.02	0.44	-0.42	0.972637	0.0195945	0.025363	1	0.0594074	0.141162	35641.8	32707.2	43624.6	32189.7	5.29	15.95	9.65	35641.8	30476.6	32707.2	33836.9	43624.6	53202.8	39047.3	34583.5	28500.9	32189.7	29680.6	29254.7	32707.2	25173.7	39677.8	51657.7	28435.8	32755.2	25990.6	29979.4	5	5	5	5	5
262	Q9W2J5	Uncharacterized protein, isoform A OS=Drosophila melanogaster OX=7227 GN=Dmel\CG44245 PE=1 SV=3	Dmel\CG44245	FBgn0265180	70	35	35	148	-0.31	-0.09	-0.22	0.0232187	0.90777	0.0382199	0.173641	0.999328	0.171573	1.03754e+07	9.12901e+06	1.06271e+07	1.13173e+07	1.53	4.97	10.37	1.03754e+07	9.13236e+06	9.12901e+06	8.89015e+06	1.04773e+07	1.06271e+07	1.1478e+07	1.13173e+07	9.91805e+06	1.22111e+07	8.64008e+06	8.76342e+06	9.1265e+06	6.61384e+06	9.52751e+06	1.03152e+07	8.35653e+06	1.07191e+07	9.04448e+06	1.13726e+07	10	10	10	10	10
263	Q9VU68	Actin-interacting protein 1 OS=Drosophila melanogaster OX=7227 GN=flr PE=2 SV=1	flr	FBgn0260049	64	35	35	111	-0.13	-0.08	-0.05	0.144195	0.235116	0.921788	0.451688	0.3666	0.999997	4.46313e+06	4.25991e+06	4.41461e+06	4.65255e+06	4.98	5.54	5.05	4.46313e+06	3.99473e+06	4.40991e+06	4.25991e+06	4.44521e+06	4.41461e+06	4.01905e+06	4.87474e+06	4.40588e+06	4.65255e+06	3.71666e+06	3.83458e+06	4.40991e+06	3.16926e+06	4.04304e+06	4.28641e+06	2.92683e+06	4.61704e+06	4.01781e+06	4.33308e+06	1	1	1	1	1
264	A0A0B4K7A5	Hu li tai shao, isoform Q OS=Drosophila melanogaster OX=7227 GN=hts PE=1 SV=1	hts	FBgn0263391	62	35	35	86	0.1	0.04	0.06	0.123813	0.942441	0.188351	0.419187	0.999998	0.404508	3.23014e+06	3.37088e+06	3.22373e+06	3.14159e+06	0.09	6.45	0.94	3.23014e+06	3.37088e+06	3.37064e+06	3.3761e+06	3.22373e+06	3.34499e+06	2.9458e+06	3.14159e+06	3.10255e+06	3.16023e+06	2.68989e+06	3.23573e+06	3.37064e+06	2.51173e+06	2.93207e+06	3.24785e+06	2.14524e+06	2.97551e+06	2.82928e+06	2.94323e+06	1	1	1	1	1
265	Q9VI25	Neurochondrin homolog OS=Drosophila melanogaster OX=7227 GN=Neurochondrin PE=2 SV=1	Neurochondrin	FBgn0037447	46	35	35	78	0.43	0.85	-0.42	0.0104201	0.000545567	0.0321442	0.113608	0.00751331	0.158023	2.57136e+06	2.50704e+06	3.35874e+06	1.86593e+06	10.07	9.61	6.09	2.57136e+06	2.91336e+06	2.50704e+06	2.42037e+06	3.35874e+06	3.64306e+06	3.00339e+06	1.81002e+06	2.03284e+06	1.86593e+06	2.14129e+06	2.79656e+06	2.50704e+06	1.80069e+06	3.05487e+06	3.53726e+06	2.18719e+06	1.71172e+06	1.85083e+06	1.73781e+06	9	9	9	9	9
266	A4V4I8	Shibire, isoform F OS=Drosophila melanogaster OX=7227 GN=shi PE=1 SV=1	shi	FBgn0003392	42	35	35	53	0.11	0.05	0.07	0.224335	0.498686	0.779749	0.563966	0.656599	0.951792	1.71722e+06	1.78576e+06	1.70612e+06	1.65316e+06	2.6	9.36	3.25	1.71722e+06	1.72639e+06	1.81725e+06	1.78576e+06	1.70612e+06	1.89253e+06	1.57122e+06	1.65338e+06	1.65316e+06	1.56193e+06	1.43001e+06	1.65718e+06	1.81725e+06	1.32856e+06	1.55177e+06	1.83757e+06	1.14422e+06	1.56597e+06	1.50756e+06	1.45468e+06	2	2	2	2	2
267	Q7KT48	Cytoplasmic linker protein 190, isoform P OS=Drosophila melanogaster OX=7227 GN=CLIP-190 PE=1 SV=3	CLIP-190	FBgn0020503	23	35	35	40	0.06	-0.31	0.36	0.995598	0.0338061	0.030396	1	0.0862539	0.153209	910823	1.01281e+06	787247	974355	12.35	2.51	2.07	910823	846913	1.01281e+06	1.08277e+06	787247	806536	767077	974355	948642	988266	758485	812959	1.01281e+06	805552	716024	783113	558615	922847	865087	920406	3	3	3	3	3
268	G3JX29	Z band alternatively spliced PDZ-motif protein 52, isoform T OS=Drosophila melanogaster OX=7227 GN=Zasp52 PE=1 SV=1	Zasp52	FBgn0265991	62	35	1	119	-1.51	-0.78	-0.73	0.0107219	0.106102	0.207955	0.115406	0.199108	0.430935	371761	194362	322593	554912	43.4	11.03	6.53	371761	342510	152720	194362	288429	359791	322593	555659	494770	554912	309583	328778	152720	144600	262334	349343	234925	526285	451191	516808	15	14	14	14	14
269	A8JV09	Coronin OS=Drosophila melanogaster OX=7227 GN=pod1 PE=1 SV=1	pod1	FBgn0029903	35	35	1	44	0.37	0.87	-0.5	0.182927	0.00680494	0.0689592	0.503635	0.0285547	0.235286	1.63417e+06	1.59046e+06	2.25405e+06	1.23114e+06	4.49	19.71	5.42	1.63417e+06	1.60421e+06	1.59046e+06	1.47679e+06	2.25405e+06	2.44064e+06	1.64427e+06	1.3378e+06	1.21052e+06	1.23114e+06	1.36085e+06	1.5399e+06	1.59046e+06	1.0987e+06	2.05012e+06	2.36976e+06	1.19742e+06	1.26708e+06	1.10389e+06	1.14661e+06	6	6	6	6	6
270	Q9W3W1	Coronin OS=Drosophila melanogaster OX=7227 GN=pod1 PE=1 SV=1	pod1	FBgn0029903	41	35	1	44	0.2	0.58	-0.38	0.703572	0.0194291	0.0515235	1	0.0592767	0.201344	24568.3	23390.6	30414.2	20408.4	10.88	8.84	10.19	24568.3	24514.9	19811.9	23390.6	30536.7	30414.2	26038.5	20408.4	23472.2	19332.8	20459.2	23532	19811.9	17402	27774	29530.9	18962.3	19329.5	21404.8	18005.3	4	4	4	4	4
271	Q9VLC5	Aldehyde dehydrogenase OS=Drosophila melanogaster OX=7227 GN=Aldh PE=1 SV=1	Aldh	FBgn0012036	70	34	34	178	-0.17	0.55	-0.71	0.849193	0.0245722	0.0132249	1	0.0692244	0.109352	1.72031e+07	1.4308e+07	2.34691e+07	1.60777e+07	7.75	16.17	12.06	1.72031e+07	1.4308e+07	1.33051e+07	1.55295e+07	2.34691e+07	1.85511e+07	2.56769e+07	1.31809e+07	1.66067e+07	1.60777e+07	1.43258e+07	1.37343e+07	1.33051e+07	1.15536e+07	2.13458e+07	1.80124e+07	1.86989e+07	1.24841e+07	1.51428e+07	1.49737e+07	1	1	1	1	1
272	Q06559	40S ribosomal protein S3 OS=Drosophila melanogaster OX=7227 GN=RpS3 PE=1 SV=1	RpS3	FBgn0002622	82	34	34	165	-0.23	-0.5	0.27	0.00305888	4.16305e-05	0.00131356	0.065079	0.00283987	0.0507198	1.62561e+07	1.62694e+07	1.34896e+07	1.90554e+07	2.45	4.73	2.52	1.62561e+07	1.62694e+07	1.55942e+07	1.62794e+07	1.38318e+07	1.26114e+07	1.34896e+07	1.90554e+07	1.82789e+07	1.91378e+07	1.35372e+07	1.56172e+07	1.55942e+07	1.21114e+07	1.25804e+07	1.22452e+07	9.82363e+06	1.80481e+07	1.66689e+07	1.78237e+07	1	1	1	1	1
273	Q8MT58	RE11562p OS=Drosophila melanogaster OX=7227 GN=Cndp2 PE=1 SV=1	Cndp2	FBgn0287767	71	34	34	165	0.1	0.34	-0.24	0.387122	0.0410268	0.246456	0.748876	0.0990545	0.474038	5.6414e+06	5.58504e+06	6.57826e+06	5.19404e+06	1.52	10.55	1.15	5.6414e+06	5.57557e+06	5.58504e+06	5.72818e+06	6.57826e+06	6.59733e+06	5.45299e+06	5.29471e+06	5.19404e+06	5.1875e+06	4.69786e+06	5.35204e+06	5.58504e+06	4.26161e+06	5.98311e+06	6.40574e+06	3.97107e+06	5.01481e+06	4.73655e+06	4.8313e+06	1	1	1	1	1
274	Q9NJH0	Elongation factor 1-gamma OS=Drosophila melanogaster OX=7227 GN=eEF1gamma PE=2 SV=2	eEF1gamma	FBgn0029176	61	34	34	132	-0.02	-0.03	0	0.605284	0.818165	0.923361	0.939568	0.936424	0.999997	7.59139e+06	7.50114e+06	7.47664e+06	7.61227e+06	4.69	2.9	1.77	7.59139e+06	7.56791e+06	6.9416e+06	7.50114e+06	7.5863e+06	7.47664e+06	7.17122e+06	7.61474e+06	7.38295e+06	7.61227e+06	6.32171e+06	7.2645e+06	6.9416e+06	5.58065e+06	6.89995e+06	7.25951e+06	5.22236e+06	7.2122e+06	6.73267e+06	7.08957e+06	28	28	28	28	28
275	Q9VXQ5	Chaperonin containing TCP1 subunit 6 OS=Drosophila melanogaster OX=7227 GN=CCT6 PE=1 SV=1	CCT6	FBgn0027329	57	34	34	84	0.03	0.1	-0.06	0.943228	0.451531	0.625942	1	0.612918	0.842714	3.61885e+06	3.51548e+06	3.6768e+06	3.43131e+06	2.42	5.29	3.27	3.61885e+06	3.56478e+06	3.51548e+06	3.4002e+06	3.6768e+06	3.74782e+06	3.3879e+06	3.58195e+06	3.36065e+06	3.43131e+06	3.01358e+06	3.42186e+06	3.51548e+06	2.52966e+06	3.34415e+06	3.63898e+06	2.4672e+06	3.39259e+06	3.06465e+06	3.1957e+06	9	9	9	9	9
276	Q9VW54	26S proteasome non-ATPase regulatory subunit 2 OS=Drosophila melanogaster OX=7227 GN=Rpn1 PE=1 SV=2	Rpn1	FBgn0028695	45	34	34	80	0.27	0.4	-0.13	0.0436632	0.00508829	0.200564	0.249197	0.0244393	0.421947	4.16284e+06	4.31821e+06	4.73032e+06	3.57663e+06	5.81	5.64	4.92	4.16284e+06	4.36675e+06	4.31821e+06	3.92194e+06	4.75304e+06	4.73032e+06	4.29341e+06	3.84188e+06	3.50091e+06	3.57663e+06	3.4666e+06	4.19169e+06	4.31821e+06	2.91782e+06	4.32302e+06	4.59295e+06	3.12663e+06	3.63878e+06	3.19255e+06	3.33104e+06	12	12	12	12	12
277	X2J5E8	Peptidylprolyl isomerase OS=Drosophila melanogaster OX=7227 GN=Fkbp59 PE=4 SV=1	Fkbp59	FBgn0029174	68	34	34	69	0.05	-0.05	0.1	0.660838	0.0937442	0.0309408	0.984548	0.18478	0.15495	2.84954e+06	2.94692e+06	2.75461e+06	2.84371e+06	1.52	2.57	2.97	2.84954e+06	2.88399e+06	2.96987e+06	2.94692e+06	2.75461e+06	2.80092e+06	2.6624e+06	2.98051e+06	2.8231e+06	2.84371e+06	2.37295e+06	2.76837e+06	2.96987e+06	2.19243e+06	2.50539e+06	2.71958e+06	1.93886e+06	2.82295e+06	2.57445e+06	2.64845e+06	9	9	9	9	9
278	Q86BM5	A kinase anchor protein 200, isoform D OS=Drosophila melanogaster OX=7227 GN=Akap200 PE=1 SV=1	Akap200	FBgn0027932	41	34	34	63	0.34	0.91	-0.58	0.333484	0.00576975	0.0309803	0.699244	0.0259739	0.15507	3.7436e+06	3.37522e+06	5.03752e+06	2.67337e+06	10.16	18.29	9.99	3.7436e+06	3.69696e+06	3.37522e+06	3.01424e+06	5.03752e+06	5.84322e+06	4.02911e+06	3.15716e+06	2.66182e+06	2.67337e+06	3.11747e+06	3.54339e+06	3.36911e+06	2.24243e+06	4.58176e+06	5.67353e+06	2.93415e+06	2.98618e+06	2.42525e+06	2.48286e+06	13	13	13	13	13
279	Q9VYW4	LD04461p OS=Drosophila melanogaster OX=7227 GN=Dmel\CG1703 PE=1 SV=1	Dmel\CG1703	FBgn0030321	39	34	34	52	0.4	0.6	-0.2	0.00241911	0.00021699	0.0365322	0.0555255	0.00518238	0.166665	1.73578e+06	1.81604e+06	2.07905e+06	1.37316e+06	5.71	3.94	6.04	1.73578e+06	1.89047e+06	1.68768e+06	1.81604e+06	2.07905e+06	2.15642e+06	1.99279e+06	1.31313e+06	1.4789e+06	1.37316e+06	1.44547e+06	1.81468e+06	1.68768e+06	1.35108e+06	1.89095e+06	2.0938e+06	1.45123e+06	1.24372e+06	1.34864e+06	1.27887e+06	4	4	4	4	4
280	Q9VYT3	FI23714p1 OS=Drosophila melanogaster OX=7227 GN=Nrd1 PE=1 SV=2	Nrd1	FBgn0030344	35	34	34	51	0.07	0.39	-0.32	0.238518	0.00103393	0.00499096	0.58245	0.0100856	0.0758867	1.18988e+06	1.14566e+06	1.42978e+06	1.08789e+06	0.63	8.12	4.29	1.18988e+06	1.15765e+06	1.14468e+06	1.14566e+06	1.42978e+06	1.56356e+06	1.33046e+06	1.08789e+06	1.08917e+06	1.00967e+06	990870	1.11124e+06	1.14468e+06	851726	1.30042e+06	1.51815e+06	968893	1.03038e+06	993236	940341	7	7	7	7	7
281	Q9VZP5	Eukaryotic translation initiation factor 5B, isoform B OS=Drosophila melanogaster OX=7227 GN=eIF5B PE=1 SV=2	eIF5B	FBgn0026259	32	34	34	48	-0.03	-0.03	0	0.952609	0.953465	0.999996	1	0.999998	0.999997	2.81762e+06	2.83848e+06	2.84207e+06	2.90052e+06	1	0.55	4.25	2.81762e+06	2.8582e+06	2.8022e+06	2.83848e+06	2.84207e+06	2.84207e+06	2.81503e+06	2.94212e+06	2.90052e+06	2.71445e+06	2.34637e+06	2.74361e+06	2.8022e+06	2.11175e+06	2.58495e+06	2.75953e+06	2.05001e+06	2.78659e+06	2.64505e+06	2.52806e+06	5	5	5	5	5
282	A0A0B4LES3	Uncharacterized protein, isoform D OS=Drosophila melanogaster OX=7227 GN=Dmel\CG3107 PE=4 SV=1	Dmel\CG3107	FBgn0033005	39	34	34	47	0.44	0.52	-0.07	0.00390219	0.00149383	0.545656	0.074193	0.0124515	0.771021	939801	1.08818e+06	1.14596e+06	799531	6.25	6.36	6.6	939801	1.08818e+06	979636	1.0987e+06	1.17332e+06	1.14596e+06	1.0386e+06	735664	839188	799531	782616	1.04456e+06	979636	817407	1.06716e+06	1.11268e+06	756347	696774	765273	744631	13	13	13	13	13
283	Q9VQE0	Dynamin related protein 1, isoform A OS=Drosophila melanogaster OX=7227 GN=Drp1 PE=1 SV=1	Drp1	FBgn0026479	53	34	34	47	0.17	0.17	0	0.0067974	0.0168702	0.682577	0.093	0.0540431	0.891855	1.63751e+06	1.70991e+06	1.71509e+06	1.52507e+06	2.4	4.59	3.44	1.63751e+06	1.70991e+06	1.69807e+06	1.77501e+06	1.71509e+06	1.74308e+06	1.59723e+06	1.52507e+06	1.52821e+06	1.43743e+06	1.36363e+06	1.64136e+06	1.69807e+06	1.32056e+06	1.55992e+06	1.69246e+06	1.16316e+06	1.44445e+06	1.3936e+06	1.33873e+06	49	48	48	48	49
284	Q9VKK1	Enhancer of mRNA-decapping protein 4 homolog OS=Drosophila melanogaster OX=7227 GN=Ge-1 PE=1 SV=2	Ge-1	FBgn0283682	25	34	34	47	0.23	0.45	-0.22	0.0076094	0.000209113	0.00873418	0.0987461	0.00507431	0.0953751	1.17161e+06	1.15043e+06	1.33735e+06	978504	3.89	4.72	4.12	1.17161e+06	1.21391e+06	1.15043e+06	1.12622e+06	1.33735e+06	1.43743e+06	1.31726e+06	1.03286e+06	978504	953189	975658	1.16524e+06	1.15043e+06	837877	1.21636e+06	1.39568e+06	959281	978254	892319	887737	13	14	14	14	13
285	A0A0B4LGY1	Uncoordinated 115a, isoform G OS=Drosophila melanogaster OX=7227 GN=Unc-115a PE=4 SV=1	Unc-115a	FBgn0051352	42	34	34	46	0.01	-0.16	0.18	0.925226	0.132299	0.213699	1	0.236322	0.437539	1.5902e+06	1.71767e+06	1.51942e+06	1.70313e+06	9.93	3.67	2.72	1.5902e+06	1.48658e+06	1.71767e+06	1.80817e+06	1.51942e+06	1.55363e+06	1.4455e+06	1.70313e+06	1.74292e+06	1.65086e+06	1.32424e+06	1.42698e+06	1.71767e+06	1.34523e+06	1.38195e+06	1.50851e+06	1.05267e+06	1.6131e+06	1.58941e+06	1.5375e+06	14	14	14	14	14
286	A1ZAZ2	Sarcosine dehydrogenase OS=Drosophila melanogaster OX=7227 GN=Sardh PE=1 SV=1	Sardh	FBgn0034276	40	34	34	44	0.27	0.56	-0.29	0.128193	0.00219108	0.0221192	0.426086	0.0153618	0.133863	1.09402e+06	1.09517e+06	1.33607e+06	908859	9.44	10.27	5.07	1.09402e+06	1.12417e+06	939413	1.09517e+06	1.33607e+06	1.52699e+06	1.25211e+06	908859	926816	841062	911045	1.0791e+06	939413	814780	1.21519e+06	1.48265e+06	911834	860813	845183	783310	13	13	13	13	13
287	Q9VF51	Aldehyde oxidase 3, isoform A OS=Drosophila melanogaster OX=7227 GN=AOX3 PE=1 SV=1	AOX3	FBgn0038349	32	34	32	57	-0.24	-0.45	0.21	0.0654679	0.00772649	0.225782	0.31207	0.0314289	0.451452	2.63123e+06	2.55064e+06	2.2027e+06	3.01821e+06	5.37	14.17	7.25	2.63123e+06	2.33736e+06	2.58372e+06	2.55064e+06	2.2027e+06	2.43342e+06	1.82821e+06	3.39644e+06	2.98931e+06	3.01821e+06	2.19115e+06	2.24365e+06	2.58372e+06	1.89761e+06	2.00342e+06	2.36275e+06	1.33137e+06	3.21689e+06	2.72601e+06	2.81097e+06	93	93	93	93	93
288	M9PCQ1	NADPH--cytochrome P450 reductase OS=Drosophila melanogaster OX=7227 GN=Cpr PE=1 SV=1	Cpr	FBgn0015623	53	34	5	78	-0.06	-1	0.94	0.926684	0.0108664	0.0163062	1	0.0397347	0.11722	3.50214e+06	3.9116e+06	2.03822e+06	4.06872e+06	8.6	26.29	12.96	3.50214e+06	4.39783e+06	3.73068e+06	3.9116e+06	1.95418e+06	2.03822e+06	3.06515e+06	4.06872e+06	4.85181e+06	3.79338e+06	2.9164e+06	4.22152e+06	3.73068e+06	2.91012e+06	1.77738e+06	1.97903e+06	2.23216e+06	3.85363e+06	4.42446e+06	3.53291e+06	7	7	7	7	7
289	P15007	Enolase OS=Drosophila melanogaster OX=7227 GN=Eno PE=1 SV=2	Eno	FBgn0000579	67	33	33	365	-0.33	-0.56	0.23	0.0169887	0.00324046	0.299559	0.145725	0.0190429	0.535947	2.49559e+07	2.49679e+07	2.13344e+07	3.13816e+07	11.39	6.12	6.14	2.49559e+07	2.04932e+07	2.49679e+07	2.53069e+07	2.13344e+07	1.95543e+07	2.20461e+07	3.13816e+07	2.89347e+07	3.26829e+07	2.07819e+07	1.96716e+07	2.49679e+07	1.88277e+07	1.94043e+07	1.89864e+07	1.60548e+07	2.97226e+07	2.63862e+07	3.04387e+07	11	11	11	11	11
290	Q7K0E6	Aspartyl-tRNA synthetase, isoform A OS=Drosophila melanogaster OX=7227 GN=AspRS PE=1 SV=1	AspRS	FBgn0002069	67	33	33	92	0	-0.02	0.01	0.982985	0.669072	0.76832	1	0.815914	0.947126	4.18866e+06	4.19254e+06	4.15296e+06	4.20458e+06	2.4	6.43	2.32	4.18866e+06	4.19254e+06	4.03269e+06	4.21474e+06	4.15296e+06	4.24541e+06	3.75503e+06	4.20458e+06	4.2486e+06	4.06308e+06	3.48679e+06	4.02446e+06	4.03269e+06	3.13565e+06	3.77724e+06	4.12212e+06	2.73455e+06	3.98055e+06	3.87439e+06	3.78409e+06	3	3	3	3	3
291	Q9VPN5	LD03220p OS=Drosophila melanogaster OX=7227 GN=Stip1 PE=1 SV=1	Stip1	FBgn0024352	65	33	33	89	0.12	0.39	-0.28	0.496356	0.0250342	0.10909	0.851577	0.0700514	0.29727	3.86018e+06	3.77589e+06	4.58374e+06	3.48644e+06	8.14	9.67	3.19	3.86018e+06	4.03671e+06	3.77589e+06	3.42854e+06	4.58374e+06	4.64885e+06	3.88635e+06	3.57041e+06	3.48644e+06	3.35112e+06	3.21291e+06	3.87488e+06	3.77589e+06	2.55014e+06	4.16546e+06	4.51379e+06	2.82712e+06	3.37919e+06	3.17843e+06	3.12101e+06	1	1	1	1	1
292	A4V391	Chaperonin containing TCP1 subunit 1, isoform B OS=Drosophila melanogaster OX=7227 GN=CCT1 PE=1 SV=1	CCT1	FBgn0003676	60	33	33	86	0.04	0.03	0.01	0.607645	0.719901	0.978644	0.941308	0.860031	0.999997	3.3903e+06	3.37327e+06	3.3568e+06	3.28428e+06	1.99	1.97	3.53	3.3903e+06	3.46758e+06	3.37327e+06	3.33664e+06	3.45294e+06	3.32518e+06	3.3568e+06	3.45494e+06	3.22987e+06	3.28428e+06	2.82326e+06	3.32857e+06	3.37327e+06	2.48237e+06	3.14055e+06	3.22862e+06	2.44455e+06	3.27229e+06	2.94539e+06	3.05876e+06	3	3	3	3	3
293	Q9VIH3	Microsomal triacylglycerol transfer protein OS=Drosophila melanogaster OX=7227 GN=Mtp PE=1 SV=2	Mtp	FBgn0266369	44	33	33	61	0.35	0.2	0.15	0.0202598	0.243195	0.189289	0.1607	0.37681	0.406003	1.31134e+06	1.46759e+06	1.32169e+06	1.15049e+06	11.98	7.36	8.48	1.31134e+06	1.68069e+06	1.32571e+06	1.46759e+06	1.16278e+06	1.3275e+06	1.32169e+06	1.1643e+06	1.15049e+06	995832	1.09202e+06	1.61331e+06	1.32571e+06	1.09185e+06	1.05758e+06	1.28895e+06	962509	1.10275e+06	1.04916e+06	927453	4	4	4	4	4
294	B5RIV0	Bubblegum, isoform C OS=Drosophila melanogaster OX=7227 GN=bgm PE=1 SV=1	bgm	FBgn0027348	47	33	33	59	-0.09	-1.21	1.12	0.53551	0.00149847	0.00398541	0.8877	0.0124515	0.0708651	3.15153e+06	3.63637e+06	1.67124e+06	3.85995e+06	16.15	21.21	10.39	3.15153e+06	2.91924e+06	3.63637e+06	4.04726e+06	1.67124e+06	1.36197e+06	2.08298e+06	3.83821e+06	4.58534e+06	3.85995e+06	2.62442e+06	2.80221e+06	3.63637e+06	3.01106e+06	1.52004e+06	1.32241e+06	1.51691e+06	3.63531e+06	4.18146e+06	3.59491e+06	1	1	1	1	1
295	Q9VSS2	Signal recognition particle subunit SRP68 OS=Drosophila melanogaster OX=7227 GN=Srp68 PE=2 SV=1	Srp68	FBgn0035947	54	33	33	55	-0.08	-0.16	0.08	0.0903249	0.0030765	0.0485374	0.365197	0.0184773	0.195388	2.78741e+06	2.77073e+06	2.61981e+06	2.9329e+06	3.63	1.21	2.46	2.78741e+06	2.77073e+06	2.71695e+06	2.91349e+06	2.61981e+06	2.58964e+06	2.6532e+06	2.9329e+06	3.04099e+06	2.90281e+06	2.32121e+06	2.65805e+06	2.71695e+06	2.16756e+06	2.38279e+06	2.51443e+06	1.93216e+06	2.77785e+06	2.77314e+06	2.70349e+06	7	7	7	7	7
296	Q9TVM2	Exportin-1 OS=Drosophila melanogaster OX=7227 GN=emb PE=1 SV=1	emb	FBgn0020497	34	33	33	50	0.27	0.57	-0.3	0.0356977	0.00170686	0.0527013	0.22365	0.0133689	0.203491	1.11424e+06	1.08917e+06	1.33691e+06	902740	4.57	11.07	4.5	1.11424e+06	1.15751e+06	1.08917e+06	1.05922e+06	1.33691e+06	1.47162e+06	1.17772e+06	938118	902740	857347	927882	1.1111e+06	1.08917e+06	788032	1.21596e+06	1.42888e+06	857660	888526	823228	798477	25	25	25	25	25
297	Q9XYZ5	DNA damage-binding protein 1 OS=Drosophila melanogaster OX=7227 GN=pic PE=1 SV=1	pic	FBgn0260962	35	33	33	45	0.45	0.91	-0.47	0.0016443	4.02764e-05	0.00225276	0.0486242	0.00280435	0.0592289	1.14029e+06	1.0785e+06	1.49043e+06	790651	3.71	9.56	1.98	1.14029e+06	1.13964e+06	1.06286e+06	1.0785e+06	1.49043e+06	1.61517e+06	1.33281e+06	790651	813096	782636	949571	1.09395e+06	1.06286e+06	802376	1.35559e+06	1.56827e+06	970607	748854	741479	728896	5	5	5	5	5
298	Q8IQV9	Nuclear pore complex protein Nup205 OS=Drosophila melanogaster OX=7227 GN=Nup205 PE=2 SV=1	Nup205	FBgn0031078	18	33	33	42	0.15	0.43	-0.28	0.358101	0.00643004	0.0328379	0.718842	0.0276716	0.159544	897507	869476	1.05501e+06	782510	2.58	8.51	5.51	897507	886097	841797	869476	1.05501e+06	1.09995e+06	930939	775163	855363	782510	747397	850572	841797	646867	959564	1.06801e+06	677946	734185	780023	728779	2	2	2	2	2
299	M9PIA6	Mi-2, isoform D OS=Drosophila melanogaster OX=7227 GN=Mi-2 PE=1 SV=1	Mi-2	FBgn0262519	21	33	33	40	0.23	0.32	-0.09	0.075505	0.00783329	0.199175	0.333318	0.0315708	0.420156	619066	634222	674897	540589	5	7.56	4.55	619066	634222	641123	584333	674897	736648	634312	569981	520781	540589	515526	608795	641123	434728	613838	715255	461930	539850	474911	503469	3	3	3	3	3
300	A1Z8U0	Pre-mRNA processing factor 8 OS=Drosophila melanogaster OX=7227 GN=Prp8 PE=1 SV=1	Prp8	FBgn0033688	14	33	33	34	0.12	-0.06	0.18	0.571186	0.873393	0.33151	0.918264	0.978556	0.573103	546785	583375	513536	536604	6.83	5.72	6.2	546785	596262	583375	523628	513536	557509	500243	571335	536604	504687	455333	572357	583375	389428	467076	540321	364296	541132	489340	465836	1	1	1	1	1
301	P54351	Vesicle-fusing ATPase 2 OS=Drosophila melanogaster OX=7227 GN=Nsf2 PE=2 SV=2	Nsf2	FBgn0266464	47	33	21	50	0.04	0.22	-0.18	0.536562	0.00432383	0.0134729	0.888928	0.0222268	0.110346	1.18198e+06	1.14282e+06	1.29853e+06	1.11233e+06	1.55	3.52	4.05	1.18198e+06	1.17317e+06	1.14154e+06	1.14282e+06	1.29853e+06	1.3267e+06	1.23792e+06	1.16795e+06	1.11233e+06	1.0781e+06	984286	1.12613e+06	1.14154e+06	850224	1.18105e+06	1.28817e+06	901498	1.10621e+06	1.01436e+06	1.00407e+06	1	1	1	1	1
302	Q95U15	GH14252p OS=Drosophila melanogaster OX=7227 GN=Mf PE=1 SV=1	Mf	FBgn0038294	82	33	2	153	-0.26	-0.62	0.36	0.240272	0.0282494	0.274093	0.583403	0.0762583	0.506495	204995	224878	174706	268732	15.14	18.55	6.75	204995	181129	245513	224878	174706	146343	212056	285733	249561	268732	170709	173868	245513	167303	158900	142093	154427	270628	227580	250280	3	3	3	3	3
303	Q8I0G5	Coatomer subunit gamma OS=Drosophila melanogaster OX=7227 GN=gammaCOP PE=2 SV=1	gammaCOP	FBgn0028968	44	33	1	62	-0.14	-0.22	0.07	0.00651722	0.00156866	0.324209	0.0914027	0.0128236	0.564953	132898	129972	123655	143579	4.33	2.23	0.62	132898	129972	122450	133319	126755	121233	123655	143436	145054	143579	110671	124761	122450	99185.9	115288	117713	90050.2	135853	132278	133720	34	34	34	34	34
304	A0A0B4KHL2	Coatomer subunit gamma OS=Drosophila melanogaster OX=7227 GN=gammaCOP PE=1 SV=1	gammaCOP	FBgn0028968	44	33	1	62	-0.1	-0.17	0.07	0.0750894	0.00685754	0.169527	0.332083	0.0286408	0.379508	1.6198e+06	1.5815e+06	1.50602e+06	1.69373e+06	1.62	1.2	4.54	1.6198e+06	1.60618e+06	1.55488e+06	1.5815e+06	1.50602e+06	1.48593e+06	1.52186e+06	1.76015e+06	1.60736e+06	1.69373e+06	1.34888e+06	1.54178e+06	1.55488e+06	1.1766e+06	1.36976e+06	1.44278e+06	1.10828e+06	1.6671e+06	1.46579e+06	1.57743e+06	23	23	23	23	23
305	Q9VYR1	Regucalcin homologue OS=Drosophila melanogaster OX=7227 GN=regucalcin PE=1 SV=1	regucalcin	FBgn0030362	93	32	32	424	0.01	-0.29	0.3	0.587538	0.0208649	0.0719728	0.924933	0.0622085	0.239577	2.94782e+07	3.1964e+07	2.59657e+07	3.16698e+07	6.5	9.42	8	2.94782e+07	2.86898e+07	3.23613e+07	3.1964e+07	2.59657e+07	2.33838e+07	2.82519e+07	3.62642e+07	3.16698e+07	3.16594e+07	2.45479e+07	2.75396e+07	3.23613e+07	2.37804e+07	2.36166e+07	2.27047e+07	2.05741e+07	3.43472e+07	2.88803e+07	2.94855e+07	2	2	2	2	2
306	Q9VFF0	GH01077p OS=Drosophila melanogaster OX=7227 GN=UQCR-C1 PE=1 SV=2	UQCR-C1	FBgn0038271	72	32	32	127	-0.04	-0.42	0.38	0.967229	0.0137091	0.018005	1	0.046693	0.122492	5.24663e+06	5.65244e+06	4.35089e+06	5.80737e+06	8.01	13.75	2.13	5.24663e+06	5.25878e+06	5.65244e+06	6.16777e+06	4.35089e+06	3.5846e+06	4.72221e+06	5.80737e+06	5.90508e+06	5.66059e+06	4.36911e+06	5.04795e+06	5.65244e+06	4.58865e+06	3.95726e+06	3.4805e+06	3.43889e+06	5.50037e+06	5.38497e+06	5.2719e+06	1	1	1	1	1
307	Q9W392	Chaperonin containing TCP1 subunit 2 OS=Drosophila melanogaster OX=7227 GN=CCT2 PE=1 SV=2	CCT2	FBgn0030086	65	32	32	110	0.04	0.11	-0.07	0.676724	0.247342	0.642476	0.993631	0.38139	0.859847	3.44584e+06	3.37374e+06	3.54153e+06	3.29033e+06	2.42	5.06	2.44	3.44584e+06	3.48356e+06	3.3226e+06	3.37374e+06	3.54153e+06	3.6323e+06	3.2917e+06	3.39691e+06	3.29033e+06	3.23881e+06	2.86951e+06	3.3439e+06	3.3226e+06	2.50997e+06	3.22112e+06	3.52682e+06	2.39714e+06	3.21734e+06	3.00052e+06	3.01642e+06	4	4	4	4	4
308	Q9VNX4	Multifunctional fusion protein OS=Drosophila melanogaster OX=7227 GN=P5CDh1 PE=1 SV=1	P5CDh1	FBgn0037138	54	32	32	99	0.17	0.16	0.01	0.00905073	0.031068	0.542907	0.106975	0.0819605	0.768238	2.92761e+06	3.05773e+06	3.02836e+06	2.7138e+06	2.21	2.56	4.12	2.92761e+06	3.05518e+06	3.17495e+06	3.05773e+06	2.92741e+06	3.02836e+06	3.07884e+06	2.89327e+06	2.7138e+06	2.68248e+06	2.43796e+06	2.93269e+06	3.17495e+06	2.27487e+06	2.66256e+06	2.94041e+06	2.24213e+06	2.74032e+06	2.47477e+06	2.49829e+06	16	16	16	16	16
309	P13469	DNA-binding protein modulo OS=Drosophila melanogaster OX=7227 GN=mod PE=1 SV=2	mod	FBgn0002780	56	32	32	86	0.49	0.6	-0.11	0.00405628	0.000992263	0.292056	0.0754992	0.00985786	0.529942	5.09021e+06	5.54888e+06	6.00263e+06	3.95551e+06	5.45	7.39	8.12	5.09021e+06	5.54888e+06	5.04451e+06	5.5557e+06	6.00263e+06	6.33964e+06	5.46921e+06	3.95551e+06	4.24569e+06	3.60768e+06	4.23885e+06	5.32642e+06	5.04451e+06	4.13329e+06	5.45956e+06	6.15553e+06	3.98289e+06	3.7464e+06	3.87173e+06	3.35996e+06	1	1	1	1	1
310	Q7K110	Dolichyl-diphosphooligosaccharide--protein glycosyltransferase subunit 2 OS=Drosophila melanogaster OX=7227 GN=OstDelta PE=1 SV=1	OstDelta	FBgn0034277	46	32	32	61	0.37	-0.03	0.39	0.165864	0.884508	0.300232	0.482277	0.986585	0.536771	2.5415e+06	2.9318e+06	2.23332e+06	2.27277e+06	22.63	27.87	20.05	2.5415e+06	4.00974e+06	2.9318e+06	2.63727e+06	1.75163e+06	2.23332e+06	3.04361e+06	2.27277e+06	2.43169e+06	1.63181e+06	2.11642e+06	3.84899e+06	2.9318e+06	1.96206e+06	1.59316e+06	2.16846e+06	2.21647e+06	2.15263e+06	2.21751e+06	1.51976e+06	2	2	2	2	2
311	E2QCG7	Eukaryotic translation initiation factor 3 subunit B OS=Drosophila melanogaster OX=7227 GN=eIF3b PE=1 SV=1	eIF3b	FBgn0034237	47	32	32	60	0.01	0.02	-0.02	0.943523	0.996568	0.914662	1	0.999998	0.999997	2.63658e+06	2.6413e+06	2.66933e+06	2.62656e+06	2.01	2.97	2.32	2.63658e+06	2.67424e+06	2.571e+06	2.6413e+06	2.7186e+06	2.66933e+06	2.56459e+06	2.71523e+06	2.59716e+06	2.62656e+06	2.1956e+06	2.56702e+06	2.571e+06	1.96506e+06	2.47265e+06	2.59181e+06	1.86764e+06	2.57169e+06	2.3684e+06	2.4462e+06	8	8	8	8	8
312	A1Z992	1,4-Alpha-Glucan branching enzyme OS=Drosophila melanogaster OX=7227 GN=AGBE PE=1 SV=1	AGBE	FBgn0053138	53	32	32	58	-0.21	-0.63	0.42	0.0688372	0.00245549	0.0462449	0.318092	0.01642	0.188642	1.71492e+06	1.75886e+06	1.31644e+06	2.03515e+06	10.83	9.9	0.71	1.71492e+06	1.46813e+06	1.80182e+06	1.75886e+06	1.31644e+06	1.22762e+06	1.48925e+06	2.04697e+06	2.0182e+06	2.03515e+06	1.42809e+06	1.40927e+06	1.80182e+06	1.30855e+06	1.19734e+06	1.19197e+06	1.08453e+06	1.93876e+06	1.84044e+06	1.89541e+06	9	9	9	9	9
313	P41073	Zinc finger protein on ecdysone puffs OS=Drosophila melanogaster OX=7227 GN=Pep PE=1 SV=1	Pep	FBgn0004401	35	32	32	56	0.56	0.75	-0.19	0.00794253	0.000974792	0.119443	0.100738	0.00977309	0.309924	2.61615e+06	2.83503e+06	3.24271e+06	1.92293e+06	7.11	12.68	5.68	2.61615e+06	2.83883e+06	2.83503e+06	2.50134e+06	3.24271e+06	3.68383e+06	2.85714e+06	2.03247e+06	1.92293e+06	1.81392e+06	2.17859e+06	2.72502e+06	2.83503e+06	1.86093e+06	2.94934e+06	3.57685e+06	2.08068e+06	1.92503e+06	1.75356e+06	1.68937e+06	10	10	10	10	10
314	Q9VBP6	Succinate-semialdehyde dehydrogenase OS=Drosophila melanogaster OX=7227 GN=Ssadh PE=1 SV=1	Ssadh	FBgn0039349	72	32	32	56	0.23	0.32	-0.09	0.00850093	0.000605761	0.0487209	0.10376	0.00794554	0.195727	1.47037e+06	1.51115e+06	1.60859e+06	1.28811e+06	4.87	3.21	2.1	1.47037e+06	1.52913e+06	1.39638e+06	1.51115e+06	1.67518e+06	1.60859e+06	1.57288e+06	1.26327e+06	1.28811e+06	1.3173e+06	1.22444e+06	1.46783e+06	1.39638e+06	1.12425e+06	1.52363e+06	1.56188e+06	1.14543e+06	1.19649e+06	1.17465e+06	1.22685e+06	1	1	1	1	1
315	Q0KIA8	Carnitine O-Acetyl-Transferase, isoform B OS=Drosophila melanogaster OX=7227 GN=CRAT PE=1 SV=1	CRAT	FBgn0037440	55	32	32	56	-0.43	-0.99	0.56	0.0175255	0.000195544	0.00365116	0.147325	0.00498539	0.0686941	1.98894e+06	1.94336e+06	1.31925e+06	2.62238e+06	7.55	11.72	4.02	1.98894e+06	1.94336e+06	1.84782e+06	2.14061e+06	1.31925e+06	1.2384e+06	1.54762e+06	2.62238e+06	2.65258e+06	2.46e+06	1.65628e+06	1.86545e+06	1.84782e+06	1.59256e+06	1.1999e+06	1.20243e+06	1.12703e+06	2.48375e+06	2.41894e+06	2.29108e+06	1	1	1	1	1
316	Q9VP27	Golgi complex-localized glycoprotein 1, isoform A OS=Drosophila melanogaster OX=7227 GN=Glg1 PE=1 SV=2	Glg1	FBgn0264561	28	32	32	44	0.05	-0.24	0.29	0.542623	0.38104	0.095752	0.895221	0.537437	0.278739	1.30635e+06	1.34973e+06	1.10041e+06	1.29925e+06	10.15	12.25	7	1.30635e+06	1.57994e+06	1.34973e+06	1.31593e+06	1.04869e+06	1.10041e+06	1.31545e+06	1.29925e+06	1.37901e+06	1.19855e+06	1.08786e+06	1.5166e+06	1.34973e+06	979019	953811	1.06845e+06	957958	1.23057e+06	1.25755e+06	1.11625e+06	16	16	16	16	16
317	Q9VYQ8	Ubiquitin carboxyl-terminal hydrolase 7 OS=Drosophila melanogaster OX=7227 GN=Usp7 PE=1 SV=1	Usp7	FBgn0030366	29	32	32	42	0.15	0.13	0.03	0.100077	0.122251	0.98655	0.382202	0.221849	0.999997	1.26569e+06	1.29969e+06	1.27568e+06	1.16888e+06	1.63	10.25	3.94	1.26569e+06	1.29969e+06	1.32485e+06	1.28259e+06	1.27568e+06	1.43799e+06	1.17478e+06	1.16923e+06	1.16888e+06	1.09107e+06	1.054e+06	1.24758e+06	1.32485e+06	954212	1.16026e+06	1.39623e+06	855518	1.10742e+06	1.06592e+06	1.01615e+06	5	5	5	5	5
318	Q9VN14	Contactin OS=Drosophila melanogaster OX=7227 GN=Cont PE=1 SV=2	Cont	FBgn0037240	28	32	32	39	0.1	0.25	-0.15	0.679712	0.640199	0.997336	0.994114	0.791313	0.999997	840665	833575	925480	778609	23.42	15.18	5.23	840665	1.102e+06	833575	697982	726957	980054	925480	802710	778609	724282	700061	1.05782e+06	833575	519280	661188	951593	673970	760276	710030	674549	4	4	4	4	4
319	Q9W596	Microtubule-associated protein futsch OS=Drosophila melanogaster OX=7227 GN=futsch PE=1 SV=4	futsch	FBgn0259108	12	32	32	34	0.19	0.33	-0.15	0.216878	0.0199557	0.209002	0.554891	0.060267	0.432553	557099	558335	618907	490708	3.47	13.76	0.97	557099	540974	558335	579723	618907	736244	563909	490708	498812	490351	463923	519286	558335	431299	562913	714863	410660	464767	454877	456681	2	2	2	2	2
320	Q9VUV9	Putative U5 small nuclear ribonucleoprotein 200 kDa helicase OS=Drosophila melanogaster OX=7227 GN=l(3)72Ab PE=2 SV=4	l(3)72Ab	FBgn0263599	18	32	32	33	-0.18	-0.67	0.48	0.176356	0.00114117	0.00716538	0.493365	0.0106187	0.0881594	857687	879148	628327	999430	9.09	6.9	6.82	857687	798605	879148	958430	628327	701660	620260	999430	1.06692e+06	930651	714236	766588	879148	713046	571481	681283	451697	946596	972945	866748	12	13	13	13	13
321	A0A0B4KHI4	Syncrip, isoform Q OS=Drosophila melanogaster OX=7227 GN=Syp PE=1 SV=1	Syp	FBgn0038826	42	32	31	57	0.11	0.23	-0.11	0.9885	0.268487	0.319847	1	0.408295	0.560134	2.68793e+06	2.73875e+06	2.96393e+06	2.53573e+06	7.92	8.59	6.55	2.68793e+06	2.73875e+06	2.76091e+06	2.38951e+06	2.96393e+06	3.13156e+06	2.63982e+06	2.79756e+06	2.47722e+06	2.53573e+06	2.23836e+06	2.62895e+06	2.76091e+06	1.77773e+06	2.69578e+06	3.04061e+06	1.92242e+06	2.64967e+06	2.25903e+06	2.36161e+06	2	2	2	2	2
322	A1Z7S0	Receptor mediated endocytosis 8, isoform A OS=Drosophila melanogaster OX=7227 GN=Rme-8 PE=1 SV=1	Rme-8	FBgn0015477	15	32	31	37	0.02	0.06	-0.04	0.913369	0.81022	0.973655	1	0.931555	0.999997	615262	630119	645987	620503	3.27	4.22	2	615262	650558	609373	630119	652540	645987	603293	636440	611927	620503	509026	624476	609373	468791	593504	627227	439341	599013	556260	577895	2	2	2	2	2
323	X2JKH9	Uncharacterized protein, isoform F OS=Drosophila melanogaster OX=7227 GN=HUWE1 PE=1 SV=1	HUWE1	FBgn0030674	8	32	31	33	0.08	0.1	-0.02	0.557784	0.420369	0.960892	0.905725	0.578286	0.999997	631209	658216	666847	623331	2.8	7.61	2.48	631209	658216	664995	630612	666847	705671	606049	638889	623331	607991	525638	631827	664995	469158	606516	685178	441348	605115	568429	566243	4	4	4	4	4
324	X2JEB6	Imaginal disc growth factor 4, isoform C OS=Drosophila melanogaster OX=7227 GN=Idgf4 PE=1 SV=1	Idgf4	FBgn0026415	62	32	30	94	0.04	0.5	-0.46	0.390832	0.0101504	0.0514732	0.752736	0.0379268	0.201344	1.08999e+07	9.68472e+06	1.32893e+07	9.40706e+06	15.57	8.03	1.76	1.08999e+07	1.24683e+07	9.55682e+06	9.68472e+06	1.32893e+07	1.45718e+07	1.24289e+07	9.4947e+06	9.176e+06	9.40706e+06	9.07682e+06	1.19684e+07	9.55682e+06	7.20517e+06	1.2087e+07	1.41487e+07	9.05119e+06	8.99277e+06	8.36778e+06	8.76112e+06	12	12	12	12	12
325	Q9VVB5	LD46723p OS=Drosophila melanogaster OX=7227 GN=Lmpt PE=1 SV=2	Lmpt	FBgn0261565	57	32	10	52	0.11	0.38	-0.27	0.205474	0.00552253	0.0472947	0.539382	0.0253851	0.191378	1.80934e+06	1.79705e+06	2.16661e+06	1.6646e+06	4.55	8.8	4.94	1.80934e+06	1.89215e+06	1.79705e+06	1.72843e+06	2.16661e+06	2.30058e+06	1.93017e+06	1.6646e+06	1.53749e+06	1.68648e+06	1.50672e+06	1.81629e+06	1.79705e+06	1.2859e+06	1.97059e+06	2.23377e+06	1.40563e+06	1.5766e+06	1.40207e+06	1.57068e+06	12	12	12	12	12
326	A1Z6P2	Lethal (2) 01289, isoform A OS=Drosophila melanogaster OX=7227 GN=l(2)01289 PE=1 SV=1	l(2)01289	FBgn0010482	42	32	2	58	-0.26	-0.68	0.42	0.594549	0.162229	0.53709	0.928896	0.274574	0.763189	743184	698990	523135	839574	10.39	28.36	23.96	743184	828643	698990	692208	517321	523135	825735	839574	1.13364e+06	715574	618884	795422	698990	514984	470518	507943	601332	795191	1.03379e+06	666438	34	34	34	34	34
327	A8JNP1	Arginine kinase, isoform G OS=Drosophila melanogaster OX=7227 GN=Argk PE=1 SV=2	Argk	FBgn0000116	71	32	1	448	-0.66	-0.4	-0.26	0.0140192	0.19906	0.152491	0.134845	0.321348	0.357288	71667.2	55119.7	66124.5	87365.9	21.07	7.06	6.85	71667.2	42022.3	55119.7	64660.5	73516.2	64505.5	66124.5	87365.9	78385.4	89293.8	59680.6	40337.6	55119.7	48105.7	66865	62632.2	48154.4	82747.4	71481.2	83162.4	3	3	3	3	3
328	A8JNP2	Arginine kinase, isoform E OS=Drosophila melanogaster OX=7227 GN=Argk PE=1 SV=1	Argk	FBgn0000116	69	32	1	448	-0.3	-0.94	0.64	0.219972	0.0107735	0.100791	0.559576	0.039495	0.287101	7.99285e+07	8.36873e+07	5.35779e+07	1.03084e+08	16.59	22.05	5.87	7.99285e+07	6.34201e+07	8.75929e+07	8.36873e+07	5.35779e+07	4.53014e+07	6.96692e+07	1.03779e+08	9.32792e+07	1.03084e+08	6.65602e+07	6.08775e+07	8.75929e+07	6.22611e+07	4.87307e+07	4.39858e+07	5.07358e+07	9.82925e+07	8.50633e+07	9.60055e+07	2	2	2	2	2
329	H9XVM9	Uncharacterized protein, isoform L OS=Drosophila melanogaster OX=7227 GN=Dmel\CG1674 PE=1 SV=1	Dmel\CG1674	FBgn0039897	43	32	1	94	-0.38	-0.45	0.06	0.00195259	0.000779739	0.514583	0.0500339	0.00900714	0.74643	65081.6	55287.9	52859.5	71964.9	3.55	3.94	8.56	65081.6	52548.5	56307.7	55287.9	52859.5	49447	53089.1	80390.9	68095	71964.9	54196.5	50441.8	56307.7	41132.7	48077.2	48011	38661.5	76141.1	62097.3	67023.4	7	7	7	7	7
330	Q9VA73	Calcium-binding mitochondrial carrier protein Aralar1 OS=Drosophila melanogaster OX=7227 GN=aralar1 PE=2 SV=1	aralar1	FBgn0028646	44	32	1	62	0.5	-1.14	1.63	0.654053	0.0719141	0.0238774	0.980011	0.151765	0.137989	140656	175221	56501.2	124092	14.05	48.67	18.37	140656	188150	142227	175221	56501.2	51144.1	116681	124092	164993	119552	117131	180607	142227	130360	51389.4	49658.8	84971.4	117532	150460	111343	3	3	3	3	3
331	A0A0B4KHW3	Aralar1, isoform F OS=Drosophila melanogaster OX=7227 GN=aralar1 PE=1 SV=1	aralar1	FBgn0028646	44	32	1	61	0.26	-0.53	0.79	0.416486	0.0918882	0.0178276	0.77847	0.182367	0.122316	1.50363e+06	1.71579e+06	993525	1.43008e+06	9.63	21.99	12.77	1.50363e+06	2.01807e+06	1.71441e+06	1.71579e+06	993525	984692	1.42047e+06	1.43008e+06	1.76714e+06	1.42321e+06	1.25214e+06	1.93716e+06	1.71441e+06	1.27323e+06	903639	956096	1.03444e+06	1.35448e+06	1.6115e+06	1.32549e+06	11	11	11	10	11
332	Q9VYD9	AT04676p OS=Drosophila melanogaster OX=7227 GN=ALT PE=1 SV=3	ALT	FBgn0030478	54	31	31	148	0.04	-0.38	0.42	0.720992	0.0214621	0.00905007	1	0.0631172	0.0960183	4.31974e+06	4.73376e+06	3.54127e+06	4.60121e+06	11.77	6.54	4.06	4.31974e+06	4.39078e+06	4.73376e+06	5.51176e+06	3.54127e+06	3.41096e+06	3.86852e+06	4.60121e+06	4.80728e+06	4.43373e+06	3.59725e+06	4.21475e+06	4.73376e+06	4.1006e+06	3.22088e+06	3.3119e+06	2.81721e+06	4.35798e+06	4.38386e+06	4.12928e+06	11	11	11	11	11
333	O16797	60S ribosomal protein L3 OS=Drosophila melanogaster OX=7227 GN=RpL3 PE=1 SV=3	RpL3	FBgn0020910	59	31	31	146	0.34	0.16	0.17	0.000863678	0.0160323	0.0427029	0.0387949	0.0520456	0.181251	8.56991e+06	9.86132e+06	8.74498e+06	7.80901e+06	2.12	1.04	7.56	8.56991e+06	1.01721e+07	9.77062e+06	9.86132e+06	8.741e+06	8.74498e+06	8.90086e+06	7.80901e+06	7.95878e+06	6.90345e+06	7.13657e+06	9.76429e+06	9.77062e+06	7.33656e+06	7.95019e+06	8.49102e+06	6.48194e+06	7.3962e+06	7.25778e+06	6.42942e+06	7	7	7	7	7
334	Q9VP61	Acetyl-coenzyme A synthetase OS=Drosophila melanogaster OX=7227 GN=AcCoAS PE=2 SV=1	AcCoAS	FBgn0012034	51	31	31	105	0.06	-1.26	1.33	0.965934	0.0038505	0.00306019	1	0.0208246	0.0645639	3.18299e+06	3.80891e+06	1.51921e+06	3.64346e+06	10.04	31.63	11.59	3.18299e+06	3.80891e+06	3.65355e+06	4.40592e+06	1.51921e+06	1.12188e+06	2.11884e+06	3.45704e+06	4.29557e+06	3.64346e+06	2.65022e+06	3.65546e+06	3.65355e+06	3.27789e+06	1.37756e+06	1.08684e+06	1.54302e+06	3.27095e+06	3.91722e+06	3.39328e+06	5	5	5	5	5
335	Q9VK85	Eukaryotic translation release factor 3, isoform A OS=Drosophila melanogaster OX=7227 GN=eRF3 PE=1 SV=1	eRF3	FBgn0020443	49	31	31	87	0.1	0.07	0.03	0.0164491	0.0257147	0.919626	0.143845	0.0713426	0.999997	2.86266e+06	2.98567e+06	2.91577e+06	2.78354e+06	2.42	1.54	0.79	2.86266e+06	2.98567e+06	2.87242e+06	3.00461e+06	2.91577e+06	2.98957e+06	2.90748e+06	2.77442e+06	2.81647e+06	2.78354e+06	2.38387e+06	2.86597e+06	2.87242e+06	2.23535e+06	2.65198e+06	2.90275e+06	2.11734e+06	2.62775e+06	2.5684e+06	2.59241e+06	10	10	10	10	10
336	Q7KMQ0	26S proteasome regulatory complex subunit p48B OS=Drosophila melanogaster OX=7227 GN=Rpt1 PE=1 SV=1	Rpt1	FBgn0028687	69	31	31	76	0.16	0.33	-0.17	0.0367015	0.000999504	0.0229624	0.228164	0.00988344	0.13605	3.36405e+06	3.2805e+06	3.69246e+06	2.94613e+06	2.73	0.84	5.34	3.36405e+06	3.43074e+06	3.26728e+06	3.2805e+06	3.69246e+06	3.72509e+06	3.66278e+06	3.21746e+06	2.94613e+06	2.92848e+06	2.8014e+06	3.2932e+06	3.26728e+06	2.4406e+06	3.35839e+06	3.61691e+06	2.66738e+06	3.04737e+06	2.68664e+06	2.72739e+06	1	1	1	1	1
337	Q9W327	Lysine--tRNA ligase OS=Drosophila melanogaster OX=7227 GN=LysRS PE=1 SV=2	LysRS	FBgn0027084	48	31	31	64	0.03	0.04	-0.01	0.994655	0.965452	0.934728	1	0.999998	0.999997	2.15317e+06	2.15368e+06	2.17405e+06	2.11367e+06	4.52	7.04	0.73	2.15317e+06	2.21051e+06	2.02297e+06	2.15368e+06	2.17405e+06	2.19865e+06	1.93092e+06	2.13677e+06	2.10713e+06	2.11367e+06	1.79305e+06	2.12188e+06	2.02297e+06	1.60228e+06	1.9747e+06	2.13133e+06	1.40443e+06	2.02381e+06	1.92153e+06	1.96854e+06	4	4	4	4	4
338	Q9V7Y2	Sphingosine-1-phosphate lyase OS=Drosophila melanogaster OX=7227 GN=Sply PE=1 SV=1	Sply	FBgn0010591	47	31	31	61	0	-1.21	1.21	0.902895	0.00618915	0.00962152	1	0.0270735	0.0980211	3.02715e+06	3.47048e+06	1.49656e+06	3.46967e+06	3.36	30.38	17.51	3.02715e+06	3.47048e+06	3.45508e+06	3.66798e+06	1.49656e+06	1.45552e+06	2.41695e+06	3.46967e+06	4.58522e+06	3.391e+06	2.52085e+06	3.33135e+06	3.45508e+06	2.72888e+06	1.36116e+06	1.41325e+06	1.76011e+06	3.28625e+06	4.18136e+06	3.15816e+06	39	39	40	39	40
339	Q07327	Protein ROP OS=Drosophila melanogaster OX=7227 GN=Rop PE=2 SV=2	Rop	FBgn0004574	50	31	31	48	0.2	0.41	-0.21	0.219984	0.00887776	0.0796973	0.559576	0.0345395	0.252788	1.46692e+06	1.44752e+06	1.67608e+06	1.25841e+06	5.42	12.15	3.31	1.46692e+06	1.51971e+06	1.44752e+06	1.3634e+06	1.67608e+06	1.94986e+06	1.53895e+06	1.25841e+06	1.32656e+06	1.24892e+06	1.22157e+06	1.45878e+06	1.44752e+06	1.01433e+06	1.52445e+06	1.89323e+06	1.12072e+06	1.19188e+06	1.20971e+06	1.16316e+06	19	19	19	19	19
340	Q58CJ5	GH01093p OS=Drosophila melanogaster OX=7227 GN=sals PE=1 SV=1	sals	FBgn0051374	33	31	31	46	-0.12	-0.1	-0.02	0.982889	0.763466	0.855638	1	0.895846	0.999997	2.44763e+06	2.37557e+06	2.40381e+06	2.58078e+06	8.26	3.92	5.89	2.44763e+06	2.37557e+06	2.72191e+06	2.35772e+06	2.40381e+06	2.32451e+06	2.51277e+06	2.59943e+06	2.33484e+06	2.58078e+06	2.03825e+06	2.28033e+06	2.72191e+06	1.75408e+06	2.18633e+06	2.25701e+06	1.8299e+06	2.46201e+06	2.12919e+06	2.40356e+06	5	5	5	5	5
341	Q7PLL3	Eukaryotic initiation factor 4B OS=Drosophila melanogaster OX=7227 GN=eIF4B PE=1 SV=1	eIF4B	FBgn0020660	66	31	31	46	-0.04	0.08	-0.12	0.845047	0.919091	0.628955	1	0.999998	0.845192	2.07968e+06	2.0746e+06	2.2509e+06	2.13389e+06	2.36	9.42	1.01	2.07968e+06	2.0746e+06	2.03033e+06	2.1281e+06	2.2509e+06	2.33934e+06	1.94803e+06	2.15406e+06	2.11081e+06	2.13389e+06	1.73184e+06	1.99143e+06	2.03033e+06	1.58325e+06	2.04726e+06	2.2714e+06	1.41863e+06	2.04019e+06	1.92489e+06	1.98737e+06	7	8	8	7	8
342	Q9VJ80	LD42267p OS=Drosophila melanogaster OX=7227 GN=Dmel\CG10211 PE=1 SV=3	Dmel\CG10211	FBgn0032685	28	31	31	39	0.01	0.03	-0.02	0.886753	0.991587	0.936161	1	0.999998	0.999997	882555	863231	876457	858402	1.78	3.85	7.02	882555	890005	863231	863070	854474	921303	876457	848259	961085	858402	734945	854324	863231	642101	777168	894548	638270	803417	876433	799459	1	1	1	1	1
343	Q9VXU2	Golgi microtubule-associated protein, isoform A OS=Drosophila melanogaster OX=7227 GN=Gmap PE=1 SV=2	Gmap	FBgn0027287	31	31	31	38	-0.14	-0.2	0.06	0.114794	0.0132627	0.246612	0.401246	0.0457634	0.474157	582174	573026	550979	633410	6.27	2.92	4.66	582174	558608	573026	628239	559439	550979	528567	633410	620487	677689	484804	536213	573026	467393	508826	534978	384923	599926	565835	631155	1	1	1	1	1
344	Q9V9K7	Serrate RNA effector molecule homolog OS=Drosophila melanogaster OX=7227 GN=Ars2 PE=1 SV=2	Ars2	FBgn0033062	35	31	31	38	0.12	0.41	-0.29	0.433326	0.0124897	0.058442	0.795477	0.0441204	0.21553	1.61601e+06	1.53448e+06	1.87387e+06	1.40809e+06	4.82	11.62	2.55	1.61601e+06	1.60669e+06	1.53448e+06	1.45878e+06	1.87387e+06	2.04143e+06	1.61611e+06	1.45087e+06	1.37935e+06	1.40809e+06	1.34573e+06	1.54228e+06	1.53448e+06	1.08529e+06	1.70433e+06	1.98215e+06	1.17691e+06	1.37417e+06	1.25786e+06	1.31141e+06	10	10	10	10	10
345	Q7KQM6	GIGYF family protein CG11148 OS=Drosophila melanogaster OX=7227 GN=CG11148 PE=1 SV=2	CG11148	FBgn0039936	25	31	31	36	0.03	-0.1	0.13	0.167298	0.00579581	0.000937721	0.483382	0.0260411	0.0443962	651037	688607	628499	674925	1.25	1.46	1.91	651037	688607	686588	702490	628499	643002	625896	674925	686706	661023	542149	661000	686588	522634	571638	620800	452893	639186	626222	615633	1	1	1	1	1
346	A0A0B4KH36	BIR repeat containing ubiquitin-conjugating enzyme, isoform C OS=Drosophila melanogaster OX=7227 GN=Bruce PE=1 SV=1	Bruce	FBgn0266717	6	31	31	34	0.05	-0.08	0.14	0.155366	0.732836	0.0584511	0.467969	0.871052	0.21553	384658	394375	358728	380177	3.95	1.68	4.82	384658	394375	380786	411978	358728	368371	357151	381101	380177	349701	320323	378564	380786	306500	326274	357673	260091	360955	346691	325689	15	15	15	15	15
347	Q9V491	Plexin A, isoform A OS=Drosophila melanogaster OX=7227 GN=PlexA PE=1 SV=1	PlexA	FBgn0025741	18	31	31	33	0.15	-0.01	0.16	0.524851	0.94656	0.371901	0.879192	0.999998	0.612984	606564	661014	591342	595223	17.66	14.03	4.41	606564	796329	661014	559663	482469	591342	638603	595223	608410	558423	505114	764403	661014	416375	438819	574169	465055	563758	554822	520078	2	2	2	2	2
348	Q8IQH0	FI12817p OS=Drosophila melanogaster OX=7227 GN=Nrx-IV PE=1 SV=2	Nrx-IV	FBgn0013997	24	31	31	32	0.21	0.18	0.03	0.508618	0.467158	0.996383	0.863752	0.627519	0.999997	881155	905690	886968	784702	22.21	18.03	8.54	881155	1.13469e+06	905690	726148	783779	1.11072e+06	886968	829196	784702	699554	733779	1.0892e+06	905690	540235	712869	1.07847e+06	645924	785362	715586	651519	11	11	11	11	11
349	A0A0B4KGH0	Dystrophin, isoform K OS=Drosophila melanogaster OX=7227 GN=Dys PE=4 SV=1	Dys	FBgn0260003	11	31	31	31	-0.03	-0.3	0.26	0.85808	0.00260796	0.00423773	1	0.0170974	0.0719061	441575	470730	391946	480877	5.92	1.61	3.27	441575	438365	470730	493471	391946	397626	385006	487574	480877	457887	367721	420790	470730	367129	356486	386079	280376	461799	438522	426446	17	17	18	16	18
350	P91926	AP-2 complex subunit alpha OS=Drosophila melanogaster OX=7227 GN=AP-2alpha PE=1 SV=1	AP-2alpha	FBgn0264855	34	31	30	49	-0.01	0.19	-0.2	0.975702	0.267046	0.205303	1	0.40665	0.428069	2.36975e+06	2.27181e+06	2.60296e+06	2.28728e+06	6.54	12.44	2.11	2.36975e+06	2.27181e+06	2.35298e+06	2.06953e+06	2.60296e+06	2.85253e+06	2.22044e+06	2.28951e+06	2.20598e+06	2.28728e+06	1.9734e+06	2.18073e+06	2.35298e+06	1.53968e+06	2.36747e+06	2.76969e+06	1.61701e+06	2.16848e+06	2.01168e+06	2.13022e+06	3	3	3	3	3
351	A8DYB0	Midasin OS=Drosophila melanogaster OX=7227 GN=Dmel\CG13185 PE=1 SV=2	Dmel\CG13185	FBgn0033661	7	31	30	33	0.18	0.34	-0.16	0.155127	0.0235502	0.344485	0.467969	0.0668248	0.58541	436136	441319	493345	390186	9.05	3.57	9.12	436136	426812	441319	504728	493345	522353	489693	390186	440568	369657	363191	409700	441319	375504	448711	507184	356613	369560	401763	344274	3	3	3	3	3
352	O44386	Integrin alpha-PS3 OS=Drosophila melanogaster OX=7227 GN=scb PE=1 SV=2	scb	FBgn0286785	32	31	29	45	0.14	-0.03	0.17	0.663116	0.732003	0.291424	0.985384	0.870754	0.529176	1.17929e+06	1.22839e+06	1.09328e+06	1.11829e+06	9.74	14.22	15.33	1.17929e+06	1.4263e+06	1.22839e+06	1.19508e+06	914805	1.09328e+06	1.21935e+06	1.11829e+06	1.37e+06	1.02264e+06	982047	1.36911e+06	1.22839e+06	889104	832041	1.06153e+06	887978	1.05917e+06	1.24934e+06	952416	2	2	2	2	2
353	A8Y599	Glutamine:fructose-6-phosphate aminotransferase 1, isoform L OS=Drosophila melanogaster OX=7227 GN=Gfat1 PE=1 SV=1	Gfat1	FBgn0287209	45	31	25	52	-0.35	-1.02	0.67	0.0607132	0.000440174	0.00452538	0.299883	0.00673166	0.0734111	1.58016e+06	1.58363e+06	998612	2.01976e+06	14.84	8.09	6.54	1.58016e+06	1.41361e+06	1.58363e+06	1.89077e+06	998612	984371	1.13673e+06	1.96705e+06	2.22341e+06	2.01976e+06	1.31588e+06	1.35694e+06	1.58363e+06	1.40668e+06	908266	955784	827813	1.86306e+06	2.02758e+06	1.88107e+06	5	5	5	5	5
354	B7Z0B9	Farmer, isoform H OS=Drosophila melanogaster OX=7227 GN=frm PE=1 SV=1	frm	FBgn0035612	34	31	8	67	-0.11	-0.12	0.01	0.226034	0.559932	0.71938	0.565983	0.715851	0.917838	5.27783e+06	5.11075e+06	5.07918e+06	5.53202e+06	13.65	7.48	6.34	5.27783e+06	4.15984e+06	5.11075e+06	5.45297e+06	4.90048e+06	5.07918e+06	5.64645e+06	5.41657e+06	6.08991e+06	5.53202e+06	4.3951e+06	3.99306e+06	5.11075e+06	4.05686e+06	4.45712e+06	4.93167e+06	4.11196e+06	5.13023e+06	5.55352e+06	5.15216e+06	11	11	11	11	11
355	P31007	Disks large 1 tumor suppressor protein OS=Drosophila melanogaster OX=7227 GN=dlg1 PE=1 SV=2	dlg1	FBgn0001624	34	31	8	46	-0.01	0.16	-0.17	0.999995	0.453327	0.454826	1	0.614747	0.690099	1.00899e+06	983825	1.10536e+06	989554	0.75	12.13	1.07	1.00899e+06	983825	981604	995415	1.10536e+06	1.17847e+06	926198	975118	995695	989554	840039	943298	981604	739285	1.00497e+06	1.14425e+06	672001	922701	907995	917821	1	1	1	1	1
356	Q8INH5	Aminopeptidase OS=Drosophila melanogaster OX=7227 GN=CG11688 PE=1 SV=1	CG11688	FBgn0052473	38	31	5	62	0.14	-0.02	0.16	0.688648	0.884418	0.432597	0.996919	0.986585	0.669253	1.38464e+06	1.45269e+06	1.30256e+06	1.32239e+06	4.39	16.59	12.77	1.38464e+06	1.52622e+06	1.39871e+06	1.45269e+06	1.30256e+06	1.06499e+06	1.49074e+06	1.32239e+06	1.52637e+06	1.18524e+06	1.15305e+06	1.46504e+06	1.39871e+06	1.08076e+06	1.18472e+06	1.03406e+06	1.08562e+06	1.25248e+06	1.39192e+06	1.10385e+06	12	12	12	12	12
357	E1JGY7	Lethal (2) 01289, isoform G OS=Drosophila melanogaster OX=7227 GN=l(2)01289 PE=1 SV=1	l(2)01289	FBgn0010482	29	31	1	57	0.18	0.15	0.04	0.992564	0.99957	0.988599	1	0.999998	0.999997	21435.9	18317.1	17866.8	16154.5	12.44	10.13	34.43	21435.9	21887.3	18317.1	17359.3	17354.9	17866.8	20860.2	16154.5	27101.5	14984.8	17850.6	21009.8	18317.1	12914.8	15784.8	17347.9	15191.2	15300.6	24714.4	13955.9	1	1		1
358	P13706	Glycerol-3-phosphate dehydrogenase [NAD(+)], cytoplasmic OS=Drosophila melanogaster OX=7227 GN=Gpdh PE=1 SV=3	Gpdh	FBgn0001128	85	30	30	270	0.28	-0.82	1.1	0.415008	0.0132766	0.00341069	0.777019	0.0457634	0.0663699	1.15376e+07	1.55652e+07	7.27623e+06	1.28113e+07	12.09	25.92	3.88	1.15376e+07	1.35862e+07	1.55652e+07	1.73318e+07	7.27623e+06	5.3598e+06	9.11906e+06	1.28113e+07	1.32168e+07	1.22318e+07	9.60789e+06	1.30415e+07	1.55652e+07	1.28944e+07	6.61794e+06	5.20414e+06	6.64085e+06	1.21341e+07	1.20527e+07	1.13919e+07	12	12	12	12	12
359	Q9VL70	HL08109p OS=Drosophila melanogaster OX=7227 GN=yip2 PE=1 SV=1	yip2	FBgn0040064	86	30	30	169	0.44	0.56	-0.12	0.0017972	0.0015417	0.981197	0.0486242	0.0126751	0.999997	8.30978e+06	8.92132e+06	9.70333e+06	6.57787e+06	11.07	4.36	4.51	8.30978e+06	8.92132e+06	8.85996e+06	1.07105e+07	9.90419e+06	9.70333e+06	9.10271e+06	6.80075e+06	6.57787e+06	6.21746e+06	6.91994e+06	8.56365e+06	8.85996e+06	7.9683e+06	9.00814e+06	9.42154e+06	6.62894e+06	6.44123e+06	5.99849e+06	5.79053e+06	1	1	1	1	1
360	X2JFD6	Peroxisomal multifunctional enzyme type 2, isoform B OS=Drosophila melanogaster OX=7227 GN=Mfe2 PE=4 SV=1	Mfe2	FBgn0030731	66	30	30	86	-0.11	-0.68	0.57	0.91088	0.0227433	0.037058	1	0.0652551	0.167969	2.16415e+06	2.23218e+06	1.50441e+06	2.41503e+06	16.89	10.48	17.55	2.16415e+06	2.23218e+06	2.07698e+06	2.83843e+06	1.50441e+06	1.46773e+06	1.77141e+06	2.41503e+06	2.98796e+06	2.12268e+06	1.80219e+06	2.14269e+06	2.07698e+06	2.11172e+06	1.3683e+06	1.4251e+06	1.29001e+06	2.28737e+06	2.72479e+06	1.97693e+06	22	22	22	22	22
361	Q9VUY9	Phosphoglucomutase OS=Drosophila melanogaster OX=7227 GN=Pgm1 PE=1 SV=1	Pgm1	FBgn0003076	65	30	30	80	-0.17	-0.38	0.21	0.0704494	0.0117187	0.341675	0.32063	0.0419353	0.583515	2.04315e+06	2.06701e+06	1.78607e+06	2.32457e+06	9.99	6.02	4.8	2.04315e+06	1.72963e+06	2.06851e+06	2.06701e+06	1.78607e+06	1.66583e+06	1.87921e+06	2.4137e+06	2.19313e+06	2.32457e+06	1.70143e+06	1.66029e+06	2.06851e+06	1.5378e+06	1.62448e+06	1.61746e+06	1.36851e+06	2.2861e+06	1.99996e+06	2.16495e+06	13	13	13	13	13
362	Q9VYV3	Thioredoxin domain-containing protein 5 homolog OS=Drosophila melanogaster OX=7227 GN=prtp PE=1 SV=2	prtp	FBgn0030329	69	30	30	77	0.14	-0.38	0.52	0.346174	0.0330735	0.00628467	0.71118	0.0853334	0.0826477	1.98269e+06	2.22638e+06	1.5524e+06	2.01734e+06	1.73	13.08	5.88	1.98269e+06	2.28368e+06	2.20988e+06	2.22638e+06	1.44979e+06	1.5524e+06	1.85715e+06	2.01734e+06	2.14834e+06	1.91046e+06	1.65108e+06	2.19193e+06	2.20964e+06	1.65637e+06	1.31751e+06	1.50732e+06	1.35245e+06	1.91069e+06	1.95912e+06	1.77927e+06	12	12	12	12	12
363	Q8SXQ1	Aldehyde dehydrogenase 7 family member A1 OS=Drosophila melanogaster OX=7227 GN=Aldh7A1 PE=1 SV=1	Aldh7A1	FBgn0036857	68	30	30	60	-0.08	-0.02	-0.06	0.769864	0.683328	0.986967	1	0.827964	0.999997	2.11458e+06	2.03739e+06	2.12771e+06	2.15136e+06	5.96	4.82	1.6	2.11458e+06	1.99845e+06	2.03739e+06	2.23101e+06	2.14018e+06	2.12771e+06	1.96109e+06	2.15136e+06	2.16983e+06	2.10342e+06	1.76091e+06	1.91833e+06	2.03597e+06	1.65981e+06	1.94656e+06	2.06592e+06	1.42717e+06	2.03763e+06	1.97871e+06	1.95899e+06	2	2	2	2	2
364	P45437	Coatomer subunit beta OS=Drosophila melanogaster OX=7227 GN=betaCOP PE=2 SV=2	betaCOP	FBgn0008635	38	30	30	58	-0.15	-0.16	0.02	0.00937259	0.00262538	0.431726	0.10952	0.0171475	0.668513	2.29908e+06	2.20357e+06	2.17825e+06	2.44131e+06	0.98	3.66	3.11	2.29908e+06	2.19435e+06	2.20357e+06	2.23576e+06	2.20139e+06	2.17825e+06	2.05533e+06	2.54093e+06	2.39046e+06	2.44131e+06	1.91455e+06	2.10637e+06	2.20357e+06	1.66335e+06	2.00223e+06	2.11499e+06	1.49677e+06	2.4066e+06	2.17991e+06	2.27367e+06	16	16	16	16	16
365	Q9VLX0	Lysine ketoglutarate reductase/saccharopine dehydrogenase, isoform A OS=Drosophila melanogaster OX=7227 GN=LKRSDH PE=1 SV=2	LKRSDH	FBgn0286198	35	30	30	52	0.12	0.2	-0.08	0.625486	0.450589	0.942854	0.956573	0.611773	0.999997	1.8662e+06	1.81202e+06	1.91319e+06	1.66327e+06	6.27	10.39	5.84	1.8662e+06	1.81202e+06	1.69941e+06	1.92657e+06	1.91319e+06	2.01353e+06	1.64075e+06	1.63071e+06	1.81714e+06	1.66327e+06	1.55407e+06	1.73938e+06	1.69941e+06	1.43332e+06	1.7401e+06	1.95505e+06	1.19486e+06	1.5445e+06	1.65709e+06	1.54906e+06	63	63	63	63	63
366	Q9V9U3	LD45254p OS=Drosophila melanogaster OX=7227 GN=anon-WO0118547.398 PE=1 SV=1	anon-WO0118547.398	FBgn0022349	70	30	30	50	0.16	0.44	-0.28	0.314039	0.0289101	0.213961	0.678046	0.0776474	0.437897	2.64545e+06	2.56964e+06	3.11173e+06	2.29366e+06	2.27	13.57	3.84	2.64545e+06	2.52668e+06	2.64262e+06	2.56964e+06	3.11173e+06	3.27696e+06	2.51209e+06	2.40218e+06	2.22667e+06	2.29366e+06	2.20299e+06	2.42538e+06	2.64262e+06	1.91175e+06	2.83021e+06	3.1818e+06	1.8294e+06	2.27519e+06	2.03055e+06	2.13617e+06	1	1	1	1	1
367	Q9VCA5	Phenylalanine--tRNA ligase beta subunit OS=Drosophila melanogaster OX=7227 GN=beta-PheRS PE=1 SV=1	beta-PheRS	FBgn0039175	58	30	30	49	-0.21	-0.35	0.14	0.011643	0.000409225	0.0175392	0.121685	0.00650635	0.121969	1.46708e+06	1.40023e+06	1.26857e+06	1.6151e+06	3.17	3.97	2.9	1.46708e+06	1.37067e+06	1.40023e+06	1.45863e+06	1.31154e+06	1.26857e+06	1.21146e+06	1.6151e+06	1.53606e+06	1.61677e+06	1.22171e+06	1.31572e+06	1.40023e+06	1.08518e+06	1.19289e+06	1.23173e+06	882229	1.52972e+06	1.40077e+06	1.50575e+06	2	2	2	2	2
368	Q9VA02	Probable 2-oxoglutarate dehydrogenase E1 component DHKTD1 homolog, mitochondrial OS=Drosophila melanogaster OX=7227 GN=CG1544 PE=2 SV=2	CG1544	FBgn0039827	34	30	30	48	-0.24	-0.26	0.03	0.275871	0.0375184	0.319127	0.630496	0.0932053	0.559456	1.78971e+06	1.66346e+06	1.63288e+06	1.95859e+06	11.98	2.8	2.09	1.78971e+06	1.65276e+06	1.66346e+06	2.02762e+06	1.65609e+06	1.63288e+06	1.56862e+06	1.95859e+06	1.91381e+06	1.99537e+06	1.49038e+06	1.58649e+06	1.66346e+06	1.50849e+06	1.50626e+06	1.58546e+06	1.14233e+06	1.85505e+06	1.74525e+06	1.85836e+06	68	68	68	68	68
369	Q9VEX6	ATPase family AAA domain-containing protein 3A homolog OS=Drosophila melanogaster OX=7227 GN=bor PE=1 SV=2	bor	FBgn0287225	45	30	30	47	0.23	-0.23	0.46	0.572035	0.505797	0.14287	0.919026	0.663034	0.345957	2.6201e+06	2.78671e+06	2.02062e+06	2.37756e+06	11.97	20.83	15	2.6201e+06	3.31347e+06	2.65259e+06	2.78671e+06	1.87028e+06	2.02062e+06	2.73094e+06	2.37756e+06	2.99201e+06	2.28891e+06	2.18188e+06	3.18063e+06	2.65259e+06	2.07323e+06	1.70107e+06	1.96194e+06	1.98877e+06	2.25187e+06	2.72848e+06	2.13174e+06	1	1	1	1	1
370	Q9VXN4	Probable arginine--tRNA ligase, cytoplasmic OS=Drosophila melanogaster OX=7227 GN=ArgRS PE=2 SV=1	ArgRS	FBgn0027093	46	30	30	46	-0.1	-0.3	0.2	0.171272	0.000290802	0.00128541	0.48641	0.00571194	0.0507198	1.14702e+06	1.19483e+06	1.04294e+06	1.28024e+06	4.02	1.12	2.05	1.14702e+06	1.19483e+06	1.17974e+06	1.27082e+06	1.04206e+06	1.06277e+06	1.04294e+06	1.28024e+06	1.29176e+06	1.2419e+06	955178	1.14693e+06	1.17974e+06	945454	947783	1.03191e+06	759508	1.21256e+06	1.17798e+06	1.15662e+06	2	2	2	2	2
371	Q9VPY2	Phospholipase A2 activator protein, isoform A OS=Drosophila melanogaster OX=7227 GN=Plap PE=1 SV=1	Plap	FBgn0024314	43	30	30	46	-0.01	-0.29	0.28	0.657677	0.0151282	0.0432208	0.982912	0.05003	0.181837	1.29254e+06	1.38422e+06	1.14311e+06	1.394e+06	9.26	2.42	3.1	1.29254e+06	1.19418e+06	1.38422e+06	1.42616e+06	1.11164e+06	1.1667e+06	1.14311e+06	1.394e+06	1.43253e+06	1.34651e+06	1.07636e+06	1.1463e+06	1.38422e+06	1.06102e+06	1.01107e+06	1.13282e+06	832454	1.32031e+06	1.30635e+06	1.25405e+06	4	4	4	4	4
372	Q8IRC0	Ensconsin, isoform E OS=Drosophila melanogaster OX=7227 GN=ens PE=1 SV=2	ens	FBgn0264693	36	30	30	35	0.18	0.07	0.11	2.14266e-05	0.00246447	0.00052529	0.0122165	0.0164283	0.0365746	1.41562e+06	1.54062e+06	1.42898e+06	1.3589e+06	0.95	1.43	1.07	1.41562e+06	1.52742e+06	1.54062e+06	1.55669e+06	1.4501e+06	1.40922e+06	1.42898e+06	1.3589e+06	1.35911e+06	1.33407e+06	1.17885e+06	1.46618e+06	1.54062e+06	1.15814e+06	1.31891e+06	1.3683e+06	1.03998e+06	1.28706e+06	1.2394e+06	1.24246e+06	5	5	5	5	5
373	Q9VC93	Dis3, isoform A OS=Drosophila melanogaster OX=7227 GN=Dis3 PE=1 SV=1	Dis3	FBgn0039183	37	30	30	33	0.23	0.3	-0.07	0.137896	0.0608197	0.801422	0.441942	0.133602	0.96657	673968	699443	736311	597219	2.57	10.31	7.76	673968	699443	685777	721505	736311	807490	656345	597219	664235	572624	561244	671402	685777	536781	669695	784040	477976	565648	605730	533305	12	12	12	12	12
374	Q05825	ATP synthase subunit beta, mitochondrial OS=Drosophila melanogaster OX=7227 GN=ATPsynbeta PE=1 SV=3	ATPsynbeta	FBgn0010217	73	30	26	435	0.07	-0.23	0.3	0.591637	0.0192749	0.00651681	0.926164	0.0589986	0.0843509	1.96293e+07	2.13607e+07	1.73653e+07	2.0326e+07	5.78	6.14	1.38	1.96293e+07	1.97247e+07	2.13607e+07	2.21069e+07	1.73653e+07	1.61634e+07	1.82764e+07	2.03688e+07	2.0326e+07	1.98654e+07	1.63463e+07	1.89339e+07	2.13607e+07	1.64469e+07	1.57942e+07	1.5694e+07	1.33096e+07	1.92921e+07	1.85357e+07	1.85013e+07	1	1	1	1	1
375	P20007	Phosphoenolpyruvate carboxykinase [GTP] OS=Drosophila melanogaster OX=7227 GN=Pepck PE=2 SV=2	Pepck	FBgn0003067	57	30	26	47	-0.12	-0.83	0.71	0.927341	0.0141008	0.0213775	1	0.0475675	0.131598	1.59611e+06	1.63529e+06	999375	1.771e+06	21.78	18.22	14.86	1.59611e+06	1.5686e+06	1.63529e+06	2.29033e+06	891679	999375	1.26412e+06	1.737e+06	2.24686e+06	1.771e+06	1.32916e+06	1.50571e+06	1.63529e+06	1.70394e+06	809581	970352	920578	1.64517e+06	2.04896e+06	1.64939e+06	11	11	11	11	11
376	Q7JR75	CAP, isoform C OS=Drosophila melanogaster OX=7227 GN=CAP PE=2 SV=1	CAP	FBgn0033504	40	30	9	44	-0.17	0.02	-0.19	0.111982	0.881582	0.06078	0.394724	0.985763	0.219705	1.35141e+06	1.22984e+06	1.4003e+06	1.38198e+06	3.8	6.7	2.19	1.35141e+06	1.22984e+06	1.29984e+06	1.20947e+06	1.4003e+06	1.48245e+06	1.29622e+06	1.38198e+06	1.38432e+06	1.33139e+06	1.12538e+06	1.18054e+06	1.29984e+06	899810	1.27362e+06	1.4394e+06	943958	1.30892e+06	1.26239e+06	1.23997e+06	18	18	18	18	18
377	A0A0B4K661	Tropomyosin 1, isoform Q OS=Drosophila melanogaster OX=7227 GN=Tm1 PE=1 SV=1	Tm1	FBgn0003721	74	30	6	152	0.02	0.05	-0.02	0.988387	0.951079	0.986495	1	0.999998	0.999997	808251	846747	860263	833156	5.74	8.42	5.41	808251	774356	864044	846747	860263	892359	757523	859148	772557	833156	673069	743312	864044	629957	782433	866444	551657	813730	704511	775947	4	4	4	4	4
378	O61604	Fimbrin OS=Drosophila melanogaster OX=7227 GN=Fim PE=1 SV=1	Fim	FBgn0024238	47	30	2	63	0.27	0.92	-0.64	0.626178	0.0210265	0.0665673	0.956847	0.0623812	0.230826	168167	145975	227636	120699	17.17	19.1	10.53	168167	167552	145975	118254	227636	242364	166035	140531	115470	120699	140041	160834	145975	87977.6	207041	235326	120913	133102	105299	112411	1	1	1	1	1
379	Q8IQZ7	FI19014p1 OS=Drosophila melanogaster OX=7227 GN=Fim PE=1 SV=1	Fim	FBgn0024238	47	30	2	63	0.08	0.18	-0.11	0.752832	0.260404	0.589986	1	0.398038	0.811291	2.44743e+06	2.37104e+06	2.55266e+06	2.25056e+06	0.82	13.18	2.35	2.44743e+06	2.40052e+06	2.36395e+06	2.37104e+06	2.89018e+06	2.55266e+06	2.21726e+06	2.22954e+06	2.33048e+06	2.25056e+06	2.03809e+06	2.30428e+06	2.36395e+06	1.76399e+06	2.6287e+06	2.47853e+06	1.61469e+06	2.11168e+06	2.12522e+06	2.09602e+06	16	16	16	16	16
380	Q8IMB8	Uncharacterized protein, isoform I OS=Drosophila melanogaster OX=7227 GN=Dmel\CG1674 PE=1 SV=2	Dmel\CG1674	FBgn0039897	68	30	1	93	-0.6	-0.72	0.12	0.459666	0.0857258	0.413829	0.817737	0.17289	0.651412	6907.63	6581.11	6047.35	9972.33	23.71	38.07	8.37	6907.63	6286.54	9482.8	6581.11	6047.35	3331	7580.12	9972.33	8946.62	10574.8	5752.31	6034.51	9482.8	4896.17	5500.24	3234.26	5520.13	9445.15	8158.61	9848.69	14	14	14	14	14
381	M9NE59	Uncharacterized protein, isoform G OS=Drosophila melanogaster OX=7227 GN=CG6239 PE=1 SV=1	CG6239	FBgn0262508	16	30	1	39	0.17	-0.34	0.5	0.933529	0.868698	0.98668	1	0.974811	0.999997	6837.86	6914.02	4878.64	6159.56	29.39	33.83	15.1	6837.86	7389.7	6914.02	4062.35	4878.64	4651.68	8228.08	6159.56	7554.1	5674.35	5694.2	7093.43	6914.02	3022.28	4437.26	4516.59	5992.01	5833.94	6888.74	5284.71	22	22	22	22	22
382	Q94523	Succinate dehydrogenase [ubiquinone] flavoprotein subunit, mitochondrial OS=Drosophila melanogaster OX=7227 GN=SdhA PE=2 SV=3	SdhA	FBgn0261439	51	29	29	101	0.09	-0.19	0.28	0.599472	0.0555216	0.0169124	0.933416	0.124566	0.119992	4.63742e+06	4.97915e+06	4.09024e+06	4.66641e+06	9.01	7.31	5.08	4.63742e+06	4.57442e+06	4.97915e+06	5.47554e+06	4.11895e+06	3.6065e+06	4.09024e+06	4.66641e+06	4.96368e+06	4.4907e+06	3.8618e+06	4.39102e+06	4.97915e+06	4.07365e+06	3.7463e+06	3.50177e+06	2.97867e+06	4.41973e+06	4.52648e+06	4.18234e+06	7	7	7	7	7
383	A1ZBJ2	Uncharacterized protein, isoform B OS=Drosophila melanogaster OX=7227 GN=cg7461 PE=1 SV=2	cg7461	FBgn0034432	51	29	29	77	0.34	-0.36	0.7	0.00116977	0.00269945	3.64164e-05	0.0409151	0.0174815	0.0175076	1.95217e+06	2.42759e+06	1.49791e+06	1.92156e+06	4.63	3.34	6.11	1.95217e+06	2.38749e+06	2.42759e+06	2.60278e+06	1.49791e+06	1.44552e+06	1.54546e+06	1.92156e+06	1.98105e+06	1.75829e+06	1.62566e+06	2.29177e+06	2.42759e+06	1.9364e+06	1.36239e+06	1.40355e+06	1.12546e+06	1.81997e+06	1.80656e+06	1.63755e+06	15	15	15	15	15
384	M9PC99	Secretory 24CD, isoform C OS=Drosophila melanogaster OX=7227 GN=Sec24CD PE=1 SV=1	Sec24CD	FBgn0262126	29	29	29	61	-0.18	-0.21	0.03	0.0155418	0.00633733	0.684586	0.139191	0.0274599	0.893085	1.56403e+06	1.57173e+06	1.53596e+06	1.77551e+06	5.13	3.34	1.85	1.56403e+06	1.46664e+06	1.57173e+06	1.62282e+06	1.548e+06	1.53596e+06	1.45506e+06	1.77551e+06	1.77585e+06	1.71926e+06	1.30244e+06	1.40784e+06	1.57173e+06	1.20733e+06	1.40795e+06	1.49135e+06	1.05963e+06	1.68165e+06	1.61943e+06	1.60121e+06	9	9	9	9	9
385	Q7K511	CG3835-RA OS=Drosophila melanogaster OX=7227 GN=D2hgdh PE=1 SV=1	D2hgdh	FBgn0023507	56	29	29	59	0.5	0.25	0.26	0.0265961	0.143582	0.416243	0.189495	0.250883	0.653347	2.21719e+06	2.59389e+06	2.17137e+06	1.83087e+06	14.72	11.64	5.34	2.21719e+06	2.59389e+06	2.26206e+06	3.03384e+06	2.62868e+06	2.17137e+06	2.1523e+06	1.83087e+06	2.00191e+06	1.82438e+06	1.84636e+06	2.4899e+06	2.26206e+06	2.25709e+06	2.39086e+06	2.10831e+06	1.56739e+06	1.73409e+06	1.82559e+06	1.6991e+06	22	22	22	22	23
386	Q9I7S8	Multifunctional protein ADE2 OS=Drosophila melanogaster OX=7227 GN=ade5 PE=2 SV=2	ade5	FBgn0020513	53	29	29	54	0	0.48	-0.47	0.960962	0.0721384	0.0515416	1	0.152143	0.201344	2.08364e+06	1.88203e+06	2.61442e+06	1.87955e+06	11.94	13.84	9.95	2.08364e+06	2.04398e+06	1.88203e+06	1.60818e+06	2.61442e+06	2.7894e+06	2.1201e+06	2.0867e+06	1.71068e+06	1.87955e+06	1.73514e+06	1.96203e+06	1.88203e+06	1.19644e+06	2.37789e+06	2.70839e+06	1.54394e+06	1.97639e+06	1.56e+06	1.75049e+06	10	10	10	10	10
387	Q9VH09	Glycine cleavage system P protein OS=Drosophila melanogaster OX=7227 GN=Dmel\CG3999 PE=1 SV=1	Dmel\CG3999	FBgn0037801	31	29	29	52	-0.1	-0.03	-0.07	0.484063	0.935594	0.675535	0.841089	0.999998	0.888278	1.71999e+06	1.58752e+06	1.66687e+06	1.70445e+06	3.39	5.68	14.37	1.71999e+06	1.66082e+06	1.55497e+06	1.58752e+06	1.63864e+06	1.66687e+06	1.81901e+06	1.70445e+06	2.03976e+06	1.54341e+06	1.43231e+06	1.59424e+06	1.55497e+06	1.18107e+06	1.49039e+06	1.61847e+06	1.32467e+06	1.61435e+06	1.8601e+06	1.43743e+06	2	2	2	2	2
388	Q9VP57	LD15904p OS=Drosophila melanogaster OX=7227 GN=pzg PE=1 SV=1	pzg	FBgn0259785	38	29	29	51	0.06	0.3	-0.24	0.540479	0.04104	0.166732	0.89322	0.0990545	0.376499	1.51547e+06	1.46573e+06	1.73072e+06	1.40895e+06	2.07	11.79	3.75	1.51547e+06	1.46573e+06	1.5095e+06	1.4508e+06	1.73072e+06	1.85604e+06	1.46687e+06	1.41002e+06	1.31988e+06	1.40895e+06	1.26201e+06	1.40697e+06	1.5095e+06	1.07935e+06	1.57414e+06	1.80214e+06	1.06823e+06	1.33549e+06	1.20363e+06	1.3122e+06	1	1	1	1	1
389	Q960D4	SD06560p OS=Drosophila melanogaster OX=7227 GN=EG:22E5.5 PE=1 SV=1	EG:22E5.5	FBgn0025628	58	29	29	51	0.03	0.18	-0.15	0.827297	0.295896	0.570943	1	0.441265	0.795094	2.52744e+06	2.47416e+06	2.73828e+06	2.4154e+06	9.23	5.04	2.61	2.52744e+06	2.78405e+06	2.47416e+06	2.32667e+06	2.74231e+06	2.73828e+06	2.50784e+06	2.52003e+06	2.40434e+06	2.4154e+06	2.10472e+06	2.67244e+06	2.47416e+06	1.73098e+06	2.49421e+06	2.65876e+06	1.82631e+06	2.38682e+06	2.19257e+06	2.24955e+06	7	7	7	7	7
390	Q9VIE7	Burgundy, isoform B OS=Drosophila melanogaster OX=7227 GN=bur PE=1 SV=3	bur	FBgn0000239	44	29	29	41	0.12	0.21	-0.09	0.329525	0.0376421	0.267804	0.693679	0.0934435	0.49914	1.38209e+06	1.37758e+06	1.46649e+06	1.26489e+06	2.78	9.03	4.17	1.38209e+06	1.37758e+06	1.31474e+06	1.38225e+06	1.46649e+06	1.62187e+06	1.35568e+06	1.26489e+06	1.30871e+06	1.20404e+06	1.15093e+06	1.32236e+06	1.31474e+06	1.02836e+06	1.33381e+06	1.57477e+06	987255	1.19802e+06	1.19344e+06	1.12137e+06	3	3	3	3	3
391	P22817	Insulin-degrading enzyme OS=Drosophila melanogaster OX=7227 GN=Ide PE=1 SV=4	Ide	FBgn0001247	31	29	29	39	0.17	0.1	0.07	0.188755	0.69022	0.510669	0.51159	0.832452	0.741616	1.36105e+06	1.44565e+06	1.37899e+06	1.28458e+06	3.85	6.27	5.94	1.36105e+06	1.38001e+06	1.44565e+06	1.49007e+06	1.37899e+06	1.44553e+06	1.27546e+06	1.25825e+06	1.40479e+06	1.28458e+06	1.13341e+06	1.32468e+06	1.44565e+06	1.10857e+06	1.25423e+06	1.40355e+06	928838	1.19174e+06	1.28106e+06	1.19637e+06	6	6	6	6	6
392	Q9VF03	Brahma associated protein 155 kDa OS=Drosophila melanogaster OX=7227 GN=mor PE=1 SV=3	mor	FBgn0002783	33	29	29	38	0.06	-0.02	0.08	0.625908	0.999481	0.643275	0.956725	0.999998	0.860086	1.74345e+06	1.79437e+06	1.69723e+06	1.72373e+06	3.57	6.36	3.98	1.74345e+06	1.72803e+06	1.85597e+06	1.79437e+06	1.69723e+06	1.8536e+06	1.64138e+06	1.79767e+06	1.72373e+06	1.66047e+06	1.45186e+06	1.65875e+06	1.85597e+06	1.33496e+06	1.54368e+06	1.79976e+06	1.19531e+06	1.70264e+06	1.5719e+06	1.54645e+06	4	4	4	4	4
393	Q8IRG6	FACT complex subunit spt16 OS=Drosophila melanogaster OX=7227 GN=dre4 PE=1 SV=2	dre4	FBgn0002183	26	29	29	37	0.42	0.9	-0.48	0.00496531	0.000158362	0.00839598	0.0820454	0.00459432	0.0941721	1.18072e+06	1.14942e+06	1.59869e+06	857215	5.36	11.54	5.62	1.18072e+06	1.24967e+06	1.133e+06	1.14942e+06	1.59869e+06	1.79099e+06	1.42089e+06	857215	872390	784298	983239	1.19957e+06	1.133e+06	855134	1.45405e+06	1.73898e+06	1.03475e+06	811899	795551	730444	16	16	16	16	16
394	P08111	Lethal(2) giant larvae protein OS=Drosophila melanogaster OX=7227 GN=l(2)gl PE=1 SV=2	l(2)gl	FBgn0002121	32	29	29	37	-0.32	-0.29	-0.03	0.011936	0.0360761	0.618752	0.123469	0.0903807	0.836859	1.0325e+06	938958	955411	1.16944e+06	1.01	9.22	3.54	1.0325e+06	938958	954558	937279	920295	1.09301e+06	955411	1.18002e+06	1.10472e+06	1.16944e+06	859809	901314	954558	697285	836737	1.06126e+06	693939	1.11746e+06	1.00094e+06	1.08914e+06	10	10	10	10	10
395	Q5BI50	Cullin 4, isoform A OS=Drosophila melanogaster OX=7227 GN=Cul4 PE=1 SV=1	Cul4	FBgn0033260	33	29	29	35	0.26	0.33	-0.08	0.00241668	0.000364843	0.101766	0.0555255	0.0062011	0.287916	1.05923e+06	1.15243e+06	1.21586e+06	965341	0.68	5.24	4.77	1.05923e+06	1.15243e+06	1.13977e+06	1.15409e+06	1.20945e+06	1.32597e+06	1.21586e+06	965341	969169	889473	882073	1.10623e+06	1.13977e+06	858610	1.10003e+06	1.28746e+06	885436	914309	883805	828396	6	6	6	6	6
396	Q9VI55	E3 UFM1-protein ligase 1 homolog OS=Drosophila melanogaster OX=7227 GN=Ufl1 PE=2 SV=1	Ufl1	FBgn0037467	37	29	29	35	-0.2	-0.26	0.05	0.0276132	0.0068213	0.451354	0.193331	0.0285877	0.68731	968098	929078	894651	1.06972e+06	6.11	3.95	0.56	968098	903763	929078	1.01445e+06	880412	894651	948340	1.06415e+06	1.07607e+06	1.06972e+06	806180	867530	929078	754727	800759	868669	690618	1.00789e+06	981291	996266	3	3	3	3	3
397	Q8IMV6	Scaffold attachment factor B, isoform B OS=Drosophila melanogaster OX=7227 GN=Saf-B PE=1 SV=2	Saf-B	FBgn0039229	29	29	29	33	0.28	0.52	-0.24	0.0131411	0.000743331	0.0416241	0.130455	0.0088493	0.179548	2.04516e+06	2.06761e+06	2.43862e+06	1.70426e+06	0.35	9.34	4.64	2.04516e+06	2.07107e+06	2.06761e+06	2.0572e+06	2.43862e+06	2.65164e+06	2.19805e+06	1.73716e+06	1.70426e+06	1.58898e+06	1.7031e+06	1.98804e+06	2.06761e+06	1.5305e+06	2.21799e+06	2.57464e+06	1.60071e+06	1.64532e+06	1.55415e+06	1.47987e+06	5	5	5	5	5
398	Q9V4C8	Host cell factor OS=Drosophila melanogaster OX=7227 GN=Hcf PE=1 SV=2	Hcf	FBgn0039904	23	29	29	31	0.01	-0.03	0.04	0.999636	0.913583	0.923572	1	0.999998	0.999997	843801	840559	818076	836480	3.56	8.26	3.85	843801	818672	878274	840559	818076	907626	772370	883455	836480	820727	702673	785851	878274	625353	744063	881268	562469	836752	762804	764371	1	1	1	1	1
399	Q7JXB5	Phosphoenolpyruvate carboxykinase 2, isoform A OS=Drosophila melanogaster OX=7227 GN=Pepck2 PE=1 SV=1	Pepck2	FBgn0034356	52	29	25	54	0.2	-0.07	0.26	0.666431	0.754487	0.308082	0.987421	0.888522	0.54635	1.83205e+06	2.10586e+06	1.75765e+06	1.83926e+06	5.36	14.76	15.98	1.83205e+06	2.15352e+06	2.10586e+06	1.94227e+06	1.75765e+06	1.49247e+06	2.01013e+06	2.22366e+06	1.62565e+06	1.83926e+06	1.52564e+06	2.06718e+06	2.10586e+06	1.445e+06	1.59863e+06	1.44912e+06	1.46386e+06	2.10611e+06	1.48247e+06	1.71296e+06	1	1	1	1	1
400	Q9V405	26S proteasome regulatory complex subunit p48A OS=Drosophila melanogaster OX=7227 GN=Rpt3 PE=1 SV=1	Rpt3	FBgn0028686	64	29	23	63	0.2	0.41	-0.21	0.106996	0.00494013	0.0776221	0.386446	0.0240364	0.249022	2.2725e+06	2.34174e+06	2.70331e+06	2.03688e+06	6.4	8.41	4.83	2.2725e+06	2.43123e+06	2.34174e+06	2.14285e+06	2.70331e+06	2.89564e+06	2.44626e+06	2.09147e+06	1.90271e+06	2.03688e+06	1.89241e+06	2.33376e+06	2.34174e+06	1.59422e+06	2.45874e+06	2.81155e+06	1.78146e+06	1.9809e+06	1.73512e+06	1.89702e+06	10	10	10	10	10
401	E1JHT6	Reticulon-like protein OS=Drosophila melanogaster OX=7227 GN=Rtnl1 PE=1 SV=1	Rtnl1	FBgn0053113	54	29	19	94	0.25	-0.3	0.55	0.527696	0.531989	0.137116	0.882348	0.688056	0.335399	6.53195e+06	7.161e+06	4.87821e+06	6.01352e+06	12.17	23.7	12.53	6.53195e+06	8.5196e+06	7.161e+06	6.78735e+06	4.81005e+06	4.87821e+06	7.14748e+06	6.01352e+06	7.37065e+06	5.93605e+06	5.43946e+06	8.17804e+06	7.161e+06	5.04679e+06	4.37488e+06	4.73654e+06	5.20507e+06	5.69562e+06	6.7192e+06	5.52793e+06	2	2	2	2	2
402	A4V3Q6	Elongation factor 1-alpha OS=Drosophila melanogaster OX=7227 GN=eEF1alpha2 PE=1 SV=1	eEF1alpha2	FBgn0000557	62	29	9	231	0.45	0.78	-0.32	0.176849	0.019508	0.249396	0.494314	0.059365	0.478053	319091	328761	411705	239923	11.53	23.01	13.19	319091	368949	328761	292853	411705	531076	336482	286697	223089	239923	265722	354158	328761	217874	374457	515653	245039	271542	203439	223449	14	14	14	14	14
403	Q24560	Tubulin beta-1 chain OS=Drosophila melanogaster OX=7227 GN=betaTub56D PE=1 SV=2	betaTub56D	FBgn0284243	75	29	8	465	0.11	0.26	-0.14	0.637197	0.111097	0.358166	0.965802	0.206221	0.600372	2.93527e+07	2.98448e+07	3.29637e+07	2.75952e+07	7.02	8.91	2.31	2.93527e+07	3.0501e+07	2.98448e+07	2.66937e+07	3.29637e+07	3.34193e+07	2.83325e+07	2.75952e+07	2.68039e+07	2.80616e+07	2.44434e+07	2.92782e+07	2.98448e+07	1.98594e+07	2.99814e+07	3.24488e+07	2.06328e+07	2.61365e+07	2.4443e+07	2.61347e+07	2	2	2	2	2
404	M9MRX0	Limpet, isoform J OS=Drosophila melanogaster OX=7227 GN=Lmpt PE=1 SV=1	Lmpt	FBgn0261565	29	29	7	48	0.03	-0.3	0.33	0.651829	0.00165686	0.000810326	0.978712	0.0132444	0.0415282	243679	248255	197617	243198	3.23	3.23	4.91	243679	246488	261412	248255	195494	197617	207598	234000	257869	243198	202923	236606	261412	184695	177807	191878	151181	221630	235156	226499	8	8	8	8	8
405	Q9VFW7	Uncharacterized protein, isoform A OS=Drosophila melanogaster OX=7227 GN=CG8775 PE=1 SV=2	CG8775	FBgn0052473	32	29	3	57	0.36	0.26	0.1	0.597548	0.864844	0.878142	0.931426	0.9726	0.999997	70623.3	72916.4	68169.9	56918.4	20.87	47.25	24.81	70623.3	97539.3	72916.4	66277.6	68169.9	41769.1	110627	56918.4	76527.2	47200.2	58811.4	93628.9	72916.4	49308.7	62002.5	40556	80563.2	53909.4	69786.7	43959.2	2	2	2	2	2
406	Q53YH3	Calreticulin OS=Drosophila melanogaster OX=7227 GN=Calr PE=1 SV=1	Calr	FBgn0005585	61	28	28	133	0.04	-0.05	0.09	0.279855	0.69004	0.0960538	0.636846	0.832335	0.279389	4.66931e+06	4.83475e+06	4.52917e+06	4.69405e+06	6.83	4.22	4.51	4.66931e+06	5.33942e+06	4.6961e+06	4.83475e+06	4.2193e+06	4.52917e+06	4.55601e+06	4.69405e+06	4.74544e+06	4.36334e+06	3.88477e+06	5.12536e+06	4.6961e+06	3.59693e+06	3.83757e+06	4.39764e+06	3.31786e+06	4.4459e+06	4.32746e+06	4.06259e+06	5	5	5	5	5
407	Q9VV75	AT02348p OS=Drosophila melanogaster OX=7227 GN=UQCR-C2 PE=1 SV=1	UQCR-C2	FBgn0250814	79	28	28	119	-0.07	-0.5	0.43	0.798826	0.00654158	0.012851	1	0.0278682	0.108804	2.57386e+06	2.76854e+06	2.04917e+06	2.90426e+06	10.28	10.65	1.63	2.57386e+06	2.49243e+06	2.76854e+06	3.06272e+06	2.04917e+06	1.84602e+06	2.28445e+06	2.90426e+06	2.93579e+06	2.84327e+06	2.14337e+06	2.39251e+06	2.76854e+06	2.27858e+06	1.86378e+06	1.79241e+06	1.66363e+06	2.75073e+06	2.67721e+06	2.64804e+06	57	57	57	57	57
408	P17336	Catalase OS=Drosophila melanogaster OX=7227 GN=Cat PE=1 SV=2	Cat	FBgn0000261	71	28	28	114	-0.12	0.09	-0.21	0.206582	0.932695	0.131179	0.541166	0.999998	0.328525	5.33616e+06	4.9372e+06	5.72283e+06	5.38388e+06	9.75	8.42	1.36	5.33616e+06	4.9372e+06	4.23728e+06	5.11608e+06	5.72283e+06	5.80695e+06	4.96627e+06	5.38388e+06	5.42492e+06	5.28322e+06	4.44367e+06	4.73927e+06	4.23728e+06	3.80622e+06	5.20508e+06	5.63832e+06	3.61663e+06	5.09927e+06	4.9471e+06	4.92044e+06	30	30	30	30	30
409	Q9W0A8	FI01658p OS=Drosophila melanogaster OX=7227 GN=RpL23A PE=1 SV=1	RpL23A	FBgn0026372	51	28	28	100	0.37	0.24	0.13	0.00378479	0.073881	0.0785362	0.0723697	0.154912	0.25068	1.58292e+07	1.89037e+07	1.72481e+07	1.46259e+07	6.27	7.4	3.77	1.58292e+07	1.89037e+07	1.78297e+07	2.02065e+07	1.72481e+07	1.51842e+07	1.73728e+07	1.46259e+07	1.48995e+07	1.38482e+07	1.31817e+07	1.81459e+07	1.78297e+07	1.50331e+07	1.56876e+07	1.47432e+07	1.26516e+07	1.38527e+07	1.35872e+07	1.28973e+07	7	7	7	7	7
410	Q9VVL7	Dihydrolipoyl dehydrogenase OS=Drosophila melanogaster OX=7227 GN=E3 PE=1 SV=1	E3	FBgn0036762	56	28	28	99	0.06	-0.04	0.1	0.228713	0.86155	0.117289	0.570016	0.97089	0.306935	4.77749e+06	5.02212e+06	4.68331e+06	4.80563e+06	4.1	4.01	2.18	4.77749e+06	4.81334e+06	5.02212e+06	5.22479e+06	4.87234e+06	4.49686e+06	4.68331e+06	4.80563e+06	4.82248e+06	4.63496e+06	3.97844e+06	4.62037e+06	5.02212e+06	3.8871e+06	4.43153e+06	4.36627e+06	3.41057e+06	4.55158e+06	4.39772e+06	4.3167e+06	11	11	11	11	11
411	Q9VZU7	Ubiquitin carboxyl-terminal hydrolase OS=Drosophila melanogaster OX=7227 GN=Usp5 PE=1 SV=1	Usp5	FBgn0035402	41	28	28	65	0.19	0.46	-0.27	0.0196507	0.000543005	0.016368	0.158082	0.00750983	0.117468	2.18969e+06	2.11125e+06	2.55147e+06	1.85171e+06	5.32	5.93	2.28	2.18969e+06	2.28872e+06	2.11125e+06	2.07395e+06	2.55147e+06	2.66025e+06	2.3641e+06	1.89872e+06	1.85171e+06	1.8144e+06	1.82346e+06	2.19696e+06	2.11125e+06	1.54297e+06	2.32064e+06	2.583e+06	1.72163e+06	1.79835e+06	1.68862e+06	1.68982e+06	3	3	3	3	3
412	H5V8B8	MIP33436p1 OS=Drosophila melanogaster OX=7227 GN=Pp2A-29B PE=1 SV=1	Pp2A-29B	FBgn0260439	44	28	28	58	0.2	0.46	-0.26	0.267253	0.0225059	0.193007	0.619656	0.0648457	0.411097	1.67723e+06	1.61742e+06	1.93194e+06	1.4032e+06	4.01	12.95	5.86	1.67723e+06	1.68996e+06	1.61742e+06	1.56001e+06	1.93194e+06	2.09204e+06	1.61407e+06	1.53062e+06	1.37188e+06	1.4032e+06	1.39671e+06	1.62221e+06	1.61742e+06	1.16061e+06	1.75716e+06	2.03128e+06	1.17542e+06	1.4497e+06	1.25105e+06	1.30684e+06	23	23	23	23	23
413	Q9V434	Asparaginyl-tRNA synthetase, isoform A OS=Drosophila melanogaster OX=7227 GN=AsnRS PE=1 SV=1	AsnRS	FBgn0086443	48	28	28	46	-0.25	-0.15	-0.09	0.105549	0.12541	0.990004	0.386359	0.226591	0.999997	1.76962e+06	1.60152e+06	1.70976e+06	1.90233e+06	8.17	6.07	7.74	1.76962e+06	1.80623e+06	1.60152e+06	1.55112e+06	1.73576e+06	1.70976e+06	1.54915e+06	2.07245e+06	1.90233e+06	1.77676e+06	1.47365e+06	1.73382e+06	1.60152e+06	1.15399e+06	1.57872e+06	1.6601e+06	1.12815e+06	1.96289e+06	1.73477e+06	1.65476e+06	8	8	8	8	8
414	Q9VAL7	Calnexin 99A, isoform A OS=Drosophila melanogaster OX=7227 GN=Cnx99A PE=1 SV=2	Cnx99A	FBgn0015622	41	28	28	41	0.46	-0.15	0.61	0.106014	0.993934	0.121231	0.386359	0.999998	0.311656	1.17146e+06	1.37697e+06	900526	1.00068e+06	18.4	31.01	15.08	1.17146e+06	1.8354e+06	1.37697e+06	1.33156e+06	770225	900526	1.36748e+06	1.00068e+06	1.10199e+06	813054	975532	1.76182e+06	1.37697e+06	990644	700541	874374	995849	947779	1.00493e+06	757225	28	28	28	28	28
415	Q0KHY3	Protein mesh OS=Drosophila melanogaster OX=7227 GN=mesh PE=1 SV=2	mesh	FBgn0051004	24	28	28	40	0.08	-0.32	0.4	0.947564	0.37831	0.260282	1	0.534409	0.489987	950635	996529	753421	941426	15.17	23.88	19.97	950635	1.23457e+06	930635	996529	645301	753421	1.01929e+06	941426	1.23424e+06	848620	791638	1.18508e+06	930635	741391	586920	731541	742285	891658	1.12553e+06	790349	6	6	6	6	6
416	Q9Y105	Probable glutamine--tRNA ligase OS=Drosophila melanogaster OX=7227 GN=GlnRS PE=2 SV=1	GlnRS	FBgn0027090	37	28	28	39	0.2	0.29	-0.09	0.0126145	0.00205244	0.220636	0.126596	0.0147181	0.443947	1.1022e+06	1.1463e+06	1.21666e+06	996722	3.2	5.32	2.72	1.1022e+06	1.1463e+06	1.08816e+06	1.15438e+06	1.21666e+06	1.25649e+06	1.13133e+06	996722	1.00308e+06	953790	917854	1.10034e+06	1.08816e+06	858831	1.10658e+06	1.22001e+06	823881	944031	914731	888298	7	7	7	7	7
417	Q9V431	Apoptosis inhibitor 5 homolog OS=Drosophila melanogaster OX=7227 GN=Aac11 PE=2 SV=1	Aac11	FBgn0286781	60	28	28	39	0.18	0.37	-0.18	0.325562	0.0169421	0.113863	0.689488	0.0542146	0.302339	1.45181e+06	1.47661e+06	1.67389e+06	1.29911e+06	6.4	12.74	3.08	1.45181e+06	1.48721e+06	1.47661e+06	1.32384e+06	1.67389e+06	1.92012e+06	1.48975e+06	1.30797e+06	1.29911e+06	1.23562e+06	1.20899e+06	1.42758e+06	1.47661e+06	984902	1.52245e+06	1.86436e+06	1.08489e+06	1.23883e+06	1.18468e+06	1.15077e+06	59	60	59	60	60
418	Q8MRM6	GH15213p OS=Drosophila melanogaster OX=7227 GN=Dmel\CG12065 PE=1 SV=1	Dmel\CG12065	FBgn0030052	56	28	28	39	0.09	0.5	-0.41	0.794411	0.0393851	0.0893469	1	0.0962643	0.269268	1.10155e+06	1.02378e+06	1.35589e+06	959461	3.95	16.39	3.19	1.10155e+06	1.03986e+06	1.02378e+06	964272	1.35589e+06	1.42179e+06	1.03289e+06	921572	981794	959461	914833	998167	1.02378e+06	715732	1.23322e+06	1.3805e+06	752189	869347	893309	890523	15	15	15	15	15
419	Q24478	Centrosome-associated zinc finger protein CP190 OS=Drosophila melanogaster OX=7227 GN=Cp190 PE=1 SV=2	Cp190	FBgn0000283	34	28	28	38	0.15	0.38	-0.23	0.0199006	0.000128923	0.00175987	0.159457	0.00436319	0.0545647	1.17325e+06	1.19228e+06	1.39824e+06	1.07613e+06	1.57	4.41	4.29	1.17325e+06	1.16063e+06	1.19228e+06	1.19307e+06	1.39824e+06	1.50222e+06	1.38843e+06	1.08389e+06	1.00198e+06	1.07613e+06	977018	1.1141e+06	1.19228e+06	887614	1.27174e+06	1.45859e+06	1.01111e+06	1.02659e+06	913723	1.00223e+06	6	6	6	6	6
420	Q9VX91	E3 ubiquitin-protein ligase UBR1 OS=Drosophila melanogaster OX=7227 GN=Ubr1 PE=2 SV=2	Ubr1	FBgn0030809	18	28	28	35	-0.2	-0.3	0.1	0.00828427	0.00283219	0.535797	0.102574	0.0179338	0.762087	758241	725619	677701	834348	5.68	1.83	5.89	758241	725619	748156	669367	673566	677701	696985	824528	834348	916591	631423	696528	748156	497991	612627	658020	507571	780940	760859	853652	8	8	8	8	8
421	Q7K0Y1	Ribosome biogenesis protein BOP1 homolog OS=Drosophila melanogaster OX=7227 GN=CG5033 PE=2 SV=1	CG5033	FBgn0028744	32	28	28	35	0.47	0.96	-0.49	0.0215795	0.000812153	0.0282197	0.166688	0.00915122	0.148242	1.08026e+06	1.05624e+06	1.48763e+06	764267	8.62	13.14	6.45	1.08026e+06	1.17489e+06	992296	1.05624e+06	1.48763e+06	1.59688e+06	1.22888e+06	764267	848610	756985	899583	1.12779e+06	992296	785814	1.35304e+06	1.55051e+06	894916	723865	773865	705006	6	6	6	6	6
422	Q9VW09	E3 ubiquitin-protein ligase listerin OS=Drosophila melanogaster OX=7227 GN=Ltn1 PE=1 SV=2	Ltn1	FBgn0262517	18	28	28	35	0.07	0.11	-0.04	0.584314	0.140374	0.487194	0.924933	0.246772	0.720209	628958	652320	668412	619626	4.97	3.37	1.35	628958	652320	602157	660863	668412	679192	636376	619626	626839	610194	523763	626168	602157	491664	607939	659468	463433	586870	571627	568294	5	5	5	5	5
423	Q9Y102	BcDNA.GH11973 OS=Drosophila melanogaster OX=7227 GN=rgn PE=1 SV=1	rgn	FBgn0261258	32	28	28	33	0.51	0.96	-0.45	0.0541929	0.0055661	0.180558	0.280724	0.0255085	0.394569	1.76114e+06	1.74319e+06	2.37761e+06	1.22362e+06	6.76	22.29	10.02	1.76114e+06	1.94235e+06	1.72112e+06	1.74319e+06	2.37761e+06	2.86023e+06	1.81357e+06	1.22362e+06	1.39001e+06	1.14403e+06	1.46659e+06	1.86448e+06	1.72112e+06	1.29688e+06	2.16251e+06	2.77717e+06	1.32071e+06	1.15893e+06	1.26758e+06	1.06547e+06	2	2	2	2	2
424	Q03043	cGMP-dependent protein kinase, isozyme 2 forms cD4/T1/T3A/T3B OS=Drosophila melanogaster OX=7227 GN=for PE=1 SV=3	for	FBgn0000721	32	28	28	33	-0.01	-0.35	0.34	0.998138	0.00109321	0.00104512	1	0.0103837	0.0472407	804758	827118	652944	830845	0.66	5.21	5.12	804758	833098	822154	827118	614360	652944	681844	830845	866489	782170	670159	799699	822154	615354	558778	633982	496545	786923	790169	728461	4	4	4	4	4
425	M9PDL9	Bicaudal D, isoform C OS=Drosophila melanogaster OX=7227 GN=BicD PE=1 SV=1	BicD	FBgn0000183	35	28	28	31	-0.06	-0.17	0.11	0.762004	0.0108605	0.0240891	1	0.0397275	0.138815	805961	810182	749302	841848	5.26	3.2	1	805961	796446	810182	877757	763732	749302	717258	841848	854534	838438	671162	764240	810182	652245	693245	727541	521720	797345	779268	780866	1	1	1	1	1
426	Q24574	Ubiquitin carboxyl-terminal hydrolase 47 OS=Drosophila melanogaster OX=7227 GN=Usp47 PE=1 SV=2	Usp47	FBgn0016756	19	28	28	30	-0.1	-0.38	0.28	0.0123042	4.41081e-05	0.000503837	0.125099	0.00290551	0.0361685	703887	707960	585085	758784	3.23	1.52	3.08	703887	718591	675219	707960	578596	596208	585085	758784	797682	754759	586160	689782	675219	526703	526250	578894	426081	718672	727423	702933	13	13	13	13	13
427	P04052	DNA-directed RNA polymerase II subunit RPB1 OS=Drosophila melanogaster OX=7227 GN=RpII215 PE=3 SV=4	RpII215	FBgn0003277	16	28	27	30	0.1	0.15	-0.05	0.32776	0.106518	0.661398	0.692017	0.199555	0.875156	804185	820946	848020	765231	1.72	11.87	2.62	804185	820946	843976	818010	848020	989711	787279	771292	765231	734322	669683	788034	843976	608577	771298	960969	573327	730518	697830	683899	3	2	3	2	3
428	O18413	26S proteasome regulatory subunit 8 OS=Drosophila melanogaster OX=7227 GN=Rpt6 PE=1 SV=2	Rpt6	FBgn0020369	63	28	26	76	0.26	0.42	-0.15	0.0689697	0.00446735	0.105413	0.318092	0.0226417	0.292561	3.10093e+06	3.18253e+06	3.54265e+06	2.6485e+06	5.14	7.3	5.89	3.10093e+06	3.23853e+06	3.18253e+06	2.93707e+06	3.54265e+06	3.79325e+06	3.27671e+06	2.88827e+06	2.6485e+06	2.58599e+06	2.58229e+06	3.10869e+06	3.18253e+06	2.1851e+06	3.22214e+06	3.68309e+06	2.38623e+06	2.73559e+06	2.41522e+06	2.40842e+06	48	48	48	48	48
429	Q9VE75	V-type proton ATPase subunit a OS=Drosophila melanogaster OX=7227 GN=Vha100-2 PE=1 SV=2	Vha100-2	FBgn0028670	36	28	26	63	0.2	-0.71	0.91	0.753167	0.17202	0.0676126	1	0.287129	0.232639	1.56614e+06	1.83175e+06	974643	1.59246e+06	18.5	39.07	14.16	1.56614e+06	2.31514e+06	1.83175e+06	1.62156e+06	759358	974643	1.59412e+06	1.59246e+06	1.89666e+06	1.43954e+06	1.3042e+06	2.22232e+06	1.83175e+06	1.2064e+06	690658	946339	1.1609e+06	1.50827e+06	1.7296e+06	1.34069e+06	2	2	2	2	2
430	C9QP42	Eukaryotic translation initiation factor 4A, isoform E OS=Drosophila melanogaster OX=7227 GN=eIF4A PE=1 SV=1	eIF4A	FBgn0001942	66	28	25	97	-0.08	-0.17	0.09	0.273399	0.0390451	0.334783	0.626976	0.0956278	0.576393	5.27033e+06	5.2452e+06	4.92443e+06	5.54706e+06	0.93	7.23	1.81	5.27033e+06	5.30873e+06	5.2452e+06	5.21269e+06	4.92443e+06	5.37179e+06	4.65846e+06	5.69824e+06	5.54706e+06	5.50606e+06	4.38885e+06	5.0959e+06	5.2452e+06	3.8781e+06	4.47891e+06	5.21579e+06	3.39247e+06	5.397e+06	5.05848e+06	5.12798e+06	3	3	3	3	3
431	Q9VJ39	Leukotriene A(4) hydrolase OS=Drosophila melanogaster OX=7227 GN=pepCG10602 PE=1 SV=4	pepCG10602	FBgn0032721	52	28	25	91	-0.05	-0.04	-0.02	0.618868	0.578248	0.997089	0.951003	0.734616	0.999997	2.02812e+06	1.99375e+06	2.01797e+06	2.07109e+06	1.9	6.43	0.35	2.02812e+06	1.98534e+06	1.99375e+06	2.05533e+06	2.13412e+06	2.01797e+06	1.87604e+06	2.08268e+06	2.07109e+06	2.06942e+06	1.68891e+06	1.90574e+06	1.99375e+06	1.52911e+06	1.94105e+06	1.95937e+06	1.3662e+06	1.97258e+06	1.88867e+06	1.92732e+06	1	1	1	1	1
432	Q9VBX3	Vig2, isoform B OS=Drosophila melanogaster OX=7227 GN=vig2 PE=1 SV=2	vig2	FBgn0046214	54	28	25	49	0.11	0.02	0.09	0.014459	0.412073	0.0732273	0.135541	0.57092	0.241422	3.71415e+06	3.94767e+06	3.71773e+06	3.65996e+06	1.54	1.43	4.63	3.71415e+06	4.04455e+06	3.94767e+06	3.93099e+06	3.77041e+06	3.66401e+06	3.71773e+06	3.65996e+06	3.72561e+06	3.40988e+06	3.09295e+06	3.8824e+06	3.94767e+06	2.92455e+06	3.42929e+06	3.5576e+06	2.70739e+06	3.46648e+06	3.39746e+06	3.17573e+06	6	6	6	6	6
433	Q26365	ADP,ATP carrier protein OS=Drosophila melanogaster OX=7227 GN=sesB PE=2 SV=4	sesB	FBgn0003360	75	28	23	219	0.11	-0.9	1	0.99818	0.0457702	0.0426696	1	0.107389	0.181234	1.67775e+07	1.91855e+07	9.56213e+06	1.78359e+07	4.51	34.47	15.71	1.67775e+07	2.0347e+07	1.86347e+07	1.91855e+07	9.56213e+06	9.18909e+06	1.63555e+07	1.78359e+07	2.28362e+07	1.73466e+07	1.39714e+07	1.95313e+07	1.86347e+07	1.42735e+07	8.69702e+06	8.92223e+06	1.19107e+07	1.6893e+07	2.08248e+07	1.61555e+07	21	21	22	21	21
434	M9PD18	Vacuolar H[+] ATPase 68kD subunit 1, isoform B OS=Drosophila melanogaster OX=7227 GN=Vha68-1 PE=1 SV=1	Vha68-1	FBgn0265262	59	28	14	127	0.18	0.28	-0.09	0.163147	0.0148562	0.199033	0.478743	0.0493783	0.420156	414661	402226	428425	353961	3.29	10.16	5.99	414661	404292	402226	380810	428425	495272	409284	353961	369914	328302	345308	388083	402226	283313	389665	480889	298056	335249	337333	305759	8	8	8	8	8
435	Q9VPX7	Adenylyl cyclase-associated protein OS=Drosophila melanogaster OX=7227 GN=capt PE=1 SV=2	capt	FBgn0261458	70	27	27	137	0.16	0.39	-0.23	0.0818169	0.00546067	0.115816	0.347799	0.0252537	0.305055	4.83266e+06	4.82027e+06	5.64122e+06	4.30206e+06	2.47	9.1	1.2	4.83266e+06	4.82027e+06	4.96368e+06	4.72687e+06	5.75554e+06	5.64122e+06	4.85012e+06	4.3106e+06	4.30206e+06	4.21807e+06	4.02438e+06	4.62702e+06	4.96368e+06	3.51667e+06	5.23483e+06	5.4774e+06	3.53204e+06	4.08272e+06	3.92314e+06	3.92843e+06	3	3	3	3	3
436	Q01604	Phosphoglycerate kinase OS=Drosophila melanogaster OX=7227 GN=Pgk PE=2 SV=2	Pgk	FBgn0250906	83	27	27	133	-0.28	-0.61	0.33	0.0656687	0.00329251	0.0729837	0.312371	0.0192073	0.241263	6.7986e+06	6.8106e+06	5.41066e+06	8.25979e+06	10.48	8.95	7.25	6.7986e+06	5.80457e+06	6.8106e+06	7.12412e+06	5.41066e+06	4.83612e+06	5.78582e+06	8.63888e+06	7.48232e+06	8.25979e+06	5.66151e+06	5.57186e+06	6.8106e+06	5.30016e+06	4.92115e+06	4.69567e+06	4.21345e+06	8.1822e+06	6.82328e+06	7.69263e+06	18	18	18	17	18
437	Q9VM14	AT21758p OS=Drosophila melanogaster OX=7227 GN=muc PE=1 SV=1	muc	FBgn0283658	57	27	27	102	0.25	-0.12	0.36	0.0343195	0.393278	0.00724068	0.218895	0.551004	0.0881594	3.13828e+06	3.55278e+06	2.76339e+06	2.99305e+06	3.32	9.83	3.85	3.13828e+06	3.69457e+06	3.45936e+06	3.55278e+06	2.76339e+06	2.52927e+06	3.07602e+06	2.99305e+06	3.10974e+06	2.87935e+06	2.61339e+06	3.54645e+06	3.45936e+06	2.64317e+06	2.51338e+06	2.45582e+06	2.24008e+06	2.83483e+06	2.83584e+06	2.68163e+06	1	1	1	1	1
438	Q9V7N5	V-type proton ATPase subunit C OS=Drosophila melanogaster OX=7227 GN=Vha44 PE=2 SV=5	Vha44	FBgn0287825	25	27	27	93	0.2	-0.15	0.35	0.0248272	0.131493	0.00243065	0.180745	0.23534	0.0604887	2.88301e+06	3.22537e+06	2.53034e+06	2.79855e+06	4.02	6.69	2.7	2.88301e+06	3.09519e+06	3.22537e+06	3.35473e+06	2.53034e+06	2.40977e+06	2.74806e+06	2.79855e+06	2.87403e+06	2.72268e+06	2.40081e+06	2.9711e+06	3.22537e+06	2.49583e+06	2.30141e+06	2.33978e+06	2.00124e+06	2.65061e+06	2.62088e+06	2.53572e+06	3	3	3	3	3
439	Q9VSA3	Probable medium-chain specific acyl-CoA dehydrogenase, mitochondrial OS=Drosophila melanogaster OX=7227 GN=CG12262 PE=2 SV=1	CG12262	FBgn0035811	52	27	27	91	-0.34	-0.62	0.28	0.00346949	0.000293191	0.0402533	0.0690737	0.00572544	0.176464	4.84009e+06	4.56787e+06	3.77401e+06	5.7945e+06	4.82	7.39	6.34	4.84009e+06	4.26824e+06	4.56787e+06	4.69117e+06	3.77401e+06	3.57432e+06	4.13243e+06	6.42136e+06	5.7945e+06	5.73726e+06	4.03057e+06	4.09656e+06	4.56787e+06	3.4901e+06	3.42908e+06	3.46797e+06	3.00766e+06	6.0819e+06	5.28412e+06	5.34331e+06	4	4	4	4	4
440	A1Z9E3	Elongation factor Tu OS=Drosophila melanogaster OX=7227 GN=mEFTu1 PE=1 SV=1	mEFTu1	FBgn0024556	58	27	27	86	0.19	0.26	-0.07	0.00651199	0.00195661	0.439754	0.0914027	0.0142834	0.676723	3.99322e+06	4.0549e+06	4.26394e+06	3.56579e+06	4.14	1.53	3.92	3.99322e+06	4.0549e+06	3.92549e+06	4.26072e+06	4.27084e+06	4.15523e+06	4.26394e+06	3.56579e+06	3.6973e+06	3.41799e+06	3.32534e+06	3.89234e+06	3.92549e+06	3.16986e+06	3.88445e+06	4.03456e+06	3.10517e+06	3.37729e+06	3.37164e+06	3.18329e+06	4	4	4	3	4
441	Q9VNW6	Delta-1-pyrroline-5-carboxylate synthase OS=Drosophila melanogaster OX=7227 GN=Dmel\CG7470 PE=1 SV=1	Dmel\CG7470	FBgn0037146	41	27	27	73	0.31	-0.41	0.72	0.044382	0.0444047	0.00176518	0.251167	0.105138	0.0545647	3.22352e+06	4.00454e+06	2.43634e+06	3.22814e+06	7.14	6.73	11.92	3.22352e+06	3.54097e+06	4.00454e+06	4.03085e+06	2.43634e+06	2.22384e+06	2.54081e+06	3.22814e+06	3.29732e+06	2.63516e+06	2.68438e+06	3.39901e+06	4.00454e+06	2.99884e+06	2.21592e+06	2.15926e+06	1.85031e+06	3.05749e+06	3.0069e+06	2.45422e+06	14	14	14	14	14
442	Q9VCK0	Eukaryotic translation initiation factor 3 subunit D-1 OS=Drosophila melanogaster OX=7227 GN=eIF3d1 PE=1 SV=1	eIF3d1	FBgn0040227	53	27	27	69	0.01	-0.03	0.04	0.475905	0.983948	0.394233	0.832705	0.999998	0.63308	1.32133e+06	1.33628e+06	1.30081e+06	1.33073e+06	2.35	2.33	3.41	1.32133e+06	1.33628e+06	1.3341e+06	1.39028e+06	1.30081e+06	1.34593e+06	1.28751e+06	1.33073e+06	1.35297e+06	1.26656e+06	1.10034e+06	1.28271e+06	1.3341e+06	1.03433e+06	1.18313e+06	1.30684e+06	937617	1.26038e+06	1.2338e+06	1.17959e+06	30	30	30	30	30
443	A0A0B4KGP8	Eukaryotic translation initiation factor 2 subunit gamma, isoform D OS=Drosophila melanogaster OX=7227 GN=eIF2gamma PE=1 SV=1	eIF2gamma	FBgn0263740	60	27	27	56	0.05	0.11	-0.06	0.424359	0.0989979	0.505742	0.785683	0.191879	0.736644	2.40961e+06	2.39624e+06	2.49285e+06	2.30928e+06	4.44	3.61	2.87	2.40961e+06	2.49648e+06	2.28414e+06	2.39624e+06	2.49285e+06	2.56056e+06	2.38306e+06	2.35426e+06	2.30928e+06	2.22429e+06	2.00659e+06	2.39639e+06	2.28414e+06	1.78274e+06	2.26732e+06	2.4862e+06	1.73544e+06	2.22981e+06	2.10588e+06	2.07156e+06	40	40	40	40	40
444	O61613	Glycylpeptide N-tetradecanoyltransferase OS=Drosophila melanogaster OX=7227 GN=Nmt PE=2 SV=2	Nmt	FBgn0020392	57	27	27	49	0.16	0.17	-0.01	0.0142762	0.0163496	0.991702	0.134845	0.0529737	0.999997	1.41775e+06	1.44588e+06	1.45358e+06	1.2915e+06	4.49	1.15	4.55	1.41775e+06	1.53405e+06	1.4057e+06	1.44588e+06	1.47314e+06	1.43974e+06	1.45358e+06	1.2915e+06	1.34484e+06	1.22786e+06	1.18063e+06	1.47255e+06	1.4057e+06	1.0757e+06	1.33986e+06	1.39793e+06	1.05855e+06	1.22323e+06	1.22638e+06	1.14355e+06	7	7	7	7	7
445	Q9V419	Probable cytochrome P450 28a5 OS=Drosophila melanogaster OX=7227 GN=Cyp28a5 PE=2 SV=1	Cyp28a5	FBgn0028940	44	27	27	48	0.49	-0.14	0.63	0.354581	0.776749	0.150847	0.717591	0.906911	0.35467	1.65091e+06	1.87541e+06	1.20944e+06	1.33482e+06	5.49	26.61	22.52	1.65091e+06	2.00582e+06	1.80024e+06	1.87541e+06	1.10796e+06	1.20944e+06	1.7825e+06	1.30222e+06	1.90876e+06	1.33482e+06	1.37479e+06	1.9254e+06	1.80024e+06	1.39525e+06	1.00772e+06	1.17432e+06	1.29808e+06	1.23338e+06	1.74064e+06	1.24316e+06	1	1	1	1	1
446	M9NHG9	Proline dehydrogenase OS=Drosophila melanogaster OX=7227 GN=slgA PE=1 SV=1	slgA	FBgn0003423	41	27	27	44	0.19	0.03	0.16	0.0821482	0.98445	0.101795	0.348474	0.999998	0.287916	879818	955650	855822	839685	8.49	4.68	4.89	879818	1.04297e+06	955650	880263	798226	855822	873754	839685	873895	792566	732666	1.00116e+06	955650	654892	726009	830968	636301	795296	796923	738144	8	8	8	8	8
447	Q9VVA6	Nuclear migration protein NudC OS=Drosophila melanogaster OX=7227 GN=nudC PE=1 SV=2	nudC	FBgn0021768	57	27	27	44	0.15	0.5	-0.35	0.186036	0.0144567	0.169198	0.508799	0.0483614	0.379277	1.75622e+06	1.65525e+06	2.10652e+06	1.49445e+06	7.47	12.47	5.7	1.75622e+06	1.85508e+06	1.65525e+06	1.61756e+06	2.10652e+06	2.19674e+06	1.72489e+06	1.53257e+06	1.49445e+06	1.37243e+06	1.46249e+06	1.78071e+06	1.65525e+06	1.20342e+06	1.91594e+06	2.13295e+06	1.25613e+06	1.45156e+06	1.36282e+06	1.27819e+06	5	5	5	5	5
448	Q7KS16	Extended synaptotagmin-like protein 2, isoform B OS=Drosophila melanogaster OX=7227 GN=Esyt2 PE=1 SV=1	Esyt2	FBgn0266758	37	27	27	44	0.14	0.02	0.12	0.53159	0.858954	0.825784	0.886803	0.96883	0.982571	1.32741e+06	1.35974e+06	1.24706e+06	1.23073e+06	15.58	17.19	7.62	1.32741e+06	1.65186e+06	1.35974e+06	1.22135e+06	1.14009e+06	1.24706e+06	1.57574e+06	1.23073e+06	1.3308e+06	1.14265e+06	1.1054e+06	1.58563e+06	1.35974e+06	908655	1.03695e+06	1.21084e+06	1.14751e+06	1.16567e+06	1.21358e+06	1.06419e+06	6	6	6	6	6
449	Q9VW68	Gamma-aminobutyric acid transaminase, isoform A OS=Drosophila melanogaster OX=7227 GN=Gabat PE=1 SV=1	Gabat	FBgn0036927	60	27	27	44	-0.05	-0.41	0.36	0.999238	0.00984711	0.0102391	1	0.0370128	0.0997996	1.25479e+06	1.2928e+06	1.00509e+06	1.3354e+06	12.03	4.3	7.92	1.25479e+06	1.28971e+06	1.2928e+06	1.58028e+06	979089	1.06443e+06	1.00509e+06	1.3354e+06	1.51375e+06	1.31352e+06	1.04492e+06	1.238e+06	1.2928e+06	1.17568e+06	890509	1.03352e+06	731945	1.26481e+06	1.38042e+06	1.22332e+06	1	1	1	1	1
450	Q9VMR6	MIP06029p OS=Drosophila melanogaster OX=7227 GN=Dmel\CG12512 PE=1 SV=1	Dmel\CG12512	FBgn0031703	49	27	27	43	0.31	0.12	0.2	0.0831529	0.980064	0.0653373	0.351554	0.999998	0.228567	2.06737e+06	2.29393e+06	2.00383e+06	1.84565e+06	7.99	10.4	7.57	2.06737e+06	2.29393e+06	2.16023e+06	2.52767e+06	2.00383e+06	1.6703e+06	2.02013e+06	1.82826e+06	2.0884e+06	1.84565e+06	1.72159e+06	2.20196e+06	2.16023e+06	1.88052e+06	1.82254e+06	1.62179e+06	1.47114e+06	1.73161e+06	1.90446e+06	1.71891e+06	17	17	16	17	16
451	M9PFR8	Artemis, isoform B OS=Drosophila melanogaster OX=7227 GN=Arts PE=4 SV=1	Arts	FBgn0042177	32	27	27	39	0.12	0.08	0.04	0.0993508	0.239706	0.775282	0.382202	0.372434	0.950832	1.08041e+06	1.13067e+06	1.0996e+06	1.04329e+06	3.9	1.9	6.3	1.08041e+06	1.15688e+06	1.07166e+06	1.13067e+06	1.0996e+06	1.10649e+06	1.06771e+06	1.07328e+06	949776	1.04329e+06	899708	1.1105e+06	1.07166e+06	841187	1.00012e+06	1.07436e+06	777551	1.01654e+06	866121	971650	3	3	3	3	3
452	Q9U5L1	Signal recognition particle receptor subunit alpha homolog OS=Drosophila melanogaster OX=7227 GN=Gtp-bp PE=1 SV=2	Gtp-bp	FBgn0010391	49	27	27	39	0.11	0.09	0.02	0.125285	0.385503	0.654327	0.420263	0.54305	0.869336	1.24437e+06	1.30359e+06	1.29001e+06	1.20881e+06	4.91	3.64	6.13	1.24437e+06	1.38215e+06	1.25437e+06	1.30359e+06	1.29275e+06	1.29001e+06	1.21163e+06	1.25815e+06	1.20881e+06	1.11422e+06	1.03625e+06	1.32674e+06	1.25437e+06	969834	1.1758e+06	1.25254e+06	882353	1.19164e+06	1.10234e+06	1.03771e+06	27	27	27	27	27
453	Q9W0M7	Splicing factor 3B subunit 3 OS=Drosophila melanogaster OX=7227 GN=Sf3b3 PE=1 SV=2	Sf3b3	FBgn0035162	26	27	27	38	0.17	0.33	-0.16	0.159025	0.0287559	0.409996	0.472627	0.0773566	0.647679	1.01403e+06	1.00284e+06	1.12318e+06	891437	4.78	10.73	4.81	1.01403e+06	1.07781e+06	1.00284e+06	986052	1.12318e+06	1.22842e+06	989974	891437	944244	858675	844429	1.0346e+06	1.00284e+06	733596	1.02156e+06	1.19275e+06	720937	844312	861076	799713	2	2	2	2	2
454	Q9VJH2	Aspartyl-tRNA synthetase, mitochondrial, isoform A OS=Drosophila melanogaster OX=7227 GN=AspRS-m PE=1 SV=3	AspRS-m	FBgn0051739	27	27	27	37	0.27	0.45	-0.17	0.00749777	0.000553395	0.0484175	0.0980537	0.00752002	0.195061	1.112e+06	1.14582e+06	1.2934e+06	948290	2.92	6.73	4.27	1.112e+06	1.16307e+06	1.09898e+06	1.14582e+06	1.2934e+06	1.37212e+06	1.19902e+06	948290	972633	894309	926019	1.11644e+06	1.09898e+06	852463	1.17638e+06	1.33227e+06	873173	898160	886965	832900	16	16	16	16	16
455	O61345	Protein penguin OS=Drosophila melanogaster OX=7227 GN=peng PE=2 SV=1	peng	FBgn0015527	36	27	27	36	0.57	0.87	-0.3	0.00233577	0.000231312	0.0435506	0.0547632	0.00526739	0.182216	1.14143e+06	1.23771e+06	1.5219e+06	835145	6.54	7.08	9.83	1.14143e+06	1.27735e+06	1.1244e+06	1.23771e+06	1.5219e+06	1.58795e+06	1.3806e+06	835145	888544	730446	950521	1.22614e+06	1.1244e+06	920824	1.38421e+06	1.54184e+06	1.00541e+06	790996	810282	680290	8	8	8	8	8
456	Q9VBP9	Nuclear protein localization protein 4 homolog OS=Drosophila melanogaster OX=7227 GN=Npl4 PE=1 SV=3	Npl4	FBgn0039348	44	27	27	36	0.21	0.43	-0.21	0.030294	0.00186834	0.0716535	0.204171	0.0138564	0.239303	801237	818503	949715	707074	2.11	9.68	3.35	801237	846259	818503	814041	949715	1.04353e+06	859413	707074	711070	668797	667227	812332	818503	605625	863793	1.01322e+06	625858	669696	648440	622873	6	6	6	6	6
457	Q9Y162	BcDNA.GH02678 OS=Drosophila melanogaster OX=7227 GN=Vps4 PE=1 SV=1	Vps4	FBgn0283469	48	27	27	36	0.11	0.35	-0.24	0.538285	0.0637361	0.262181	0.890774	0.138595	0.492187	2.44143e+06	2.34211e+06	2.76823e+06	2.16874e+06	5.7	10.45	6.94	2.44143e+06	2.29294e+06	2.34211e+06	2.5501e+06	2.76823e+06	2.93026e+06	2.38232e+06	2.40231e+06	2.11032e+06	2.16874e+06	2.03309e+06	2.20101e+06	2.34211e+06	1.89721e+06	2.51779e+06	2.84516e+06	1.7349e+06	2.27531e+06	1.92445e+06	2.01982e+06	13	13	13	13	13
458	Q9W1Q8	Eukaryotic translation initiation factor 2B subunit delta, isoform A OS=Drosophila melanogaster OX=7227 GN=eIF2Bdelta PE=1 SV=1	eIF2Bdelta	FBgn0034858	43	27	27	35	0.25	0.3	-0.06	0.000221765	9.82505e-05	0.387151	0.0290772	0.0038828	0.626893	1.30909e+06	1.39269e+06	1.44783e+06	1.17309e+06	3.07	2.37	1.03	1.30909e+06	1.44496e+06	1.35992e+06	1.39269e+06	1.44783e+06	1.46468e+06	1.39914e+06	1.18722e+06	1.17309e+06	1.16314e+06	1.09014e+06	1.38703e+06	1.35992e+06	1.03612e+06	1.31684e+06	1.42215e+06	1.01891e+06	1.12446e+06	1.06976e+06	1.08282e+06	4	4	4	4	4
459	Q86BS5	Huntingtin interacting protein 1, isoform B OS=Drosophila melanogaster OX=7227 GN=Hip1 PE=1 SV=1	Hip1	FBgn0036309	28	27	27	35	0.06	0.08	-0.01	0.467267	0.246453	0.850846	0.826621	0.380662	0.998561	678885	680331	687225	651562	3.56	1.33	6.59	678885	645083	690743	680331	693303	687225	675369	651562	680148	596798	565340	619221	690743	506148	630579	667267	491830	617118	620241	555819	9	9	9	9	9
460	X2JEY9	Secretory 16, isoform J OS=Drosophila melanogaster OX=7227 GN=Sec16 PE=1 SV=1	Sec16	FBgn0052654	15	27	27	34	-0.23	-0.23	0	0.0913926	0.0331102	0.704576	0.366733	0.0853811	0.909293	1.16808e+06	1.14177e+06	1.13959e+06	1.33678e+06	7.3	3.52	3.17	1.16808e+06	1.14177e+06	1.13025e+06	1.28569e+06	1.18854e+06	1.13959e+06	1.1086e+06	1.34137e+06	1.26709e+06	1.33678e+06	972712	1.09599e+06	1.13025e+06	956518	1.08101e+06	1.1065e+06	807322	1.27046e+06	1.15548e+06	1.24499e+06	1	1	1	1	1
461	Q24185	Protein hook OS=Drosophila melanogaster OX=7227 GN=hook PE=1 SV=2	hook	FBgn0001202	41	27	27	32	0.04	0.2	-0.16	0.619206	0.0819053	0.27963	0.951233	0.166885	0.513486	1.03219e+06	1.0306e+06	1.1497e+06	1.00398e+06	1.45	7.92	4.04	1.03219e+06	1.00995e+06	1.03874e+06	1.0306e+06	1.1497e+06	1.16566e+06	1.00648e+06	1.01086e+06	938841	1.00398e+06	859552	969459	1.03874e+06	766736	1.04569e+06	1.13181e+06	732961	957417	856149	935042	11	11	11	11	11
462	Q9W347	C12.2, isoform A OS=Drosophila melanogaster OX=7227 GN=c12.2 PE=1 SV=3	c12.2	FBgn0040234	23	27	27	32	-0.05	-0.36	0.32	0.908863	0.0361324	0.060413	1	0.0903807	0.219084	1.03176e+06	1.11633e+06	896885	1.15427e+06	12.75	9.27	9.64	1.03176e+06	1.01371e+06	1.11633e+06	1.30142e+06	896885	799736	963140	1.08676e+06	1.30922e+06	1.15427e+06	859194	973066	1.11633e+06	968220	815742	776511	701396	1.02931e+06	1.1939e+06	1.07501e+06	2	2	2	2	2
463	M9PBF6	Dynamin associated protein 160, isoform G OS=Drosophila melanogaster OX=7227 GN=Dap160 PE=1 SV=1	Dap160	FBgn0023388	28	27	27	31	0.05	0.23	-0.18	0.918706	0.371467	0.566401	1	0.527918	0.790268	733604	733538	829170	708508	5.14	13.08	3.24	733604	684242	757272	733538	829170	859335	668163	725462	708508	680313	610907	656809	757272	545732	754154	834380	486582	687112	646104	633599	2	2	2	2	2
464	A8JNN1	Ectoderm-expressed 4, isoform D OS=Drosophila melanogaster OX=7227 GN=Sarm PE=1 SV=1	Sarm	FBgn0262579	19	27	27	30	0.18	0.3	-0.11	0.0122722	0.00221112	0.253762	0.124899	0.0153618	0.481543	577152	568075	614671	500758	4.11	2.34	4.21	577152	568075	560119	604648	614671	618984	592410	492495	533036	500758	479994	543263	555481	446510	559061	597575	430679	465397	482913	462733	1	1	1	1	1
465	Q9W1X5	GH04942p OS=Drosophila melanogaster OX=7227 GN=nahoda PE=1 SV=2	nahoda	FBgn0034797	34	27	27	30	-0.04	-0.35	0.31	0.725213	0.0477624	0.128332	1	0.110919	0.323092	919323	1.00621e+06	813505	1.03582e+06	13.83	12.2	1.92	919323	1.06455e+06	1.00621e+06	810976	669653	813505	848578	1.03609e+06	1.00195e+06	1.03582e+06	765563	1.02188e+06	1.00621e+06	603345	609068	789880	617967	981318	913703	964692	1	1	1	1	1
466	Q24400	Muscle LIM protein Mlp84B OS=Drosophila melanogaster OX=7227 GN=Mlp84B PE=1 SV=1	Mlp84B	FBgn0014863	66	27	26	103	0.09	0.03	0.06	0.0922159	0.645301	0.296135	0.368572	0.795186	0.532653	7.70065e+06	7.97632e+06	7.66601e+06	7.48274e+06	2.3	3.95	5.64	7.70065e+06	7.80098e+06	8.16806e+06	7.97632e+06	7.66601e+06	7.20031e+06	7.75389e+06	7.48274e+06	6.83562e+06	7.60021e+06	6.41269e+06	7.48823e+06	8.16806e+06	5.93417e+06	6.97245e+06	6.99121e+06	5.64668e+06	7.08718e+06	6.23354e+06	7.07834e+06	5	5	5	5	5
467	P50887	60S ribosomal protein L22 OS=Drosophila melanogaster OX=7227 GN=RpL22 PE=1 SV=2	RpL22	FBgn0015288	65	27	26	91	0.48	0.27	0.21	0.00193595	0.0908412	0.025545	0.0498547	0.180609	0.141859	9.56373e+06	1.12652e+07	9.71997e+06	8.07959e+06	5.61	8.23	6.07	9.56373e+06	1.12652e+07	1.07821e+07	1.20447e+07	9.75636e+06	8.41343e+06	9.71997e+06	8.50377e+06	8.07959e+06	7.53116e+06	7.96417e+06	1.08136e+07	1.07821e+07	8.9609e+06	8.87369e+06	8.1691e+06	7.07846e+06	8.05422e+06	7.36795e+06	7.01403e+06	12	12	12	12	12
468	P48601	26S proteasome regulatory subunit 4 OS=Drosophila melanogaster OX=7227 GN=Rpt2 PE=1 SV=2	Rpt2	FBgn0015282	64	27	26	62	0.25	0.32	-0.07	0.128214	0.0277758	0.477213	0.426086	0.0754236	0.710297	3.04866e+06	3.19714e+06	3.36199e+06	2.69532e+06	8.48	5.45	5.44	3.04866e+06	3.39088e+06	3.19714e+06	2.86305e+06	3.36199e+06	3.5477e+06	3.18135e+06	2.94767e+06	2.67853e+06	2.69532e+06	2.53876e+06	3.25494e+06	3.19714e+06	2.13003e+06	3.05783e+06	3.44467e+06	2.31678e+06	2.79185e+06	2.44261e+06	2.51024e+06	6	7	7	6	6
469	Q9VBX1	Nuclear export mediator factor NEMF homolog OS=Drosophila melanogaster OX=7227 GN=Clbn PE=1 SV=2	Clbn	FBgn0259152	27	27	26	35	0.63	0.95	-0.33	0.00784652	0.000650203	0.0606857	0.0998972	0.00826136	0.219604	764095	797929	1.0002e+06	516234	8.94	6.15	13.63	764095	875388	732147	797929	1.0002e+06	1.07954e+06	956726	516234	636667	498903	636298	840293	732147	593638	909708	1.04819e+06	696725	488944	580590	464645	15	15	15	15	15
470	Q9VLK2	Ribosomal L1 domain-containing protein CG13096 OS=Drosophila melanogaster OX=7227 GN=CG13096 PE=1 SV=1	CG13096	FBgn0032050	38	27	26	34	0.61	0.56	0.05	0.000979964	0.00149192	0.858152	0.0387949	0.0124515	0.999997	1.40759e+06	1.64677e+06	1.58777e+06	1.07763e+06	3.13	1.99	12.56	1.40759e+06	1.66694e+06	1.5704e+06	1.64677e+06	1.53766e+06	1.58777e+06	1.59541e+06	1.07763e+06	1.15833e+06	901470	1.17216e+06	1.60011e+06	1.5704e+06	1.22515e+06	1.39854e+06	1.54166e+06	1.16184e+06	1.02066e+06	1.05631e+06	839570	6	6	6	6	6
471	P46461	Vesicle-fusing ATPase 1 OS=Drosophila melanogaster OX=7227 GN=comt PE=2 SV=1	comt	FBgn0000346	33	27	15	32	0.15	0.38	-0.24	0.393067	0.0105866	0.0537414	0.755361	0.0390653	0.205715	232916	232645	274061	210247	0.34	13.81	2.94	232916	232598	233976	232645	274061	329220	252878	219700	210247	207915	193960	223273	233976	173081	249266	319659	184155	208085	191729	193638	41	41	41	41	41
472	P53501	Actin-57B OS=Drosophila melanogaster OX=7227 GN=Act57B PE=1 SV=1	Act57B	FBgn0000044	68	27	4	1015	-0.06	0.03	-0.09	0.668528	0.75878	0.312334	0.988889	0.891809	0.550907	3.05997e+08	2.9622e+08	3.15259e+08	3.08656e+08	6.3	1.25	3.73	3.05997e+08	2.84096e+08	3.21242e+08	2.9622e+08	3.15011e+08	3.15259e+08	3.22009e+08	3.08656e+08	2.98632e+08	3.21668e+08	2.54818e+08	2.72706e+08	3.21242e+08	2.20379e+08	2.86512e+08	3.06104e+08	2.34499e+08	2.92339e+08	2.72329e+08	2.9958e+08	2	2	2	2	2
473	A0A0B4K6I1	Scribble, isoform N OS=Drosophila melanogaster OX=7227 GN=scrib PE=1 SV=1	scrib	FBgn0263289	12	27	2	31	0.14	0.57	-0.42	0.999171	0.0686625	0.0720916	1	0.147055	0.239578	42156.5	37254.3	49911.6	33720.5	7.02	13.75	11.93	42156.5	37254.3	33272.9	37990.6	49911.6	51664.9	39677.7	33590.9	33720.5	41126.1	35105.7	35760.7	33272.9	28264	45396	50164.5	28894.9	31815.1	30750.4	38302.1	15	15	15	15	15
474	Q9VEB1	IP09655p OS=Drosophila melanogaster OX=7227 GN=Mdh2 PE=1 SV=1	Mdh2	FBgn0262559	83	26	26	223	-0.08	-0.43	0.36	0.90101	0.00655213	0.0102674	1	0.0278793	0.0997996	9.92602e+06	1.05219e+07	8.20495e+06	1.10916e+07	10.53	10.22	1.23	9.92602e+06	9.82466e+06	1.05219e+07	1.20479e+07	8.20495e+06	6.99684e+06	8.53255e+06	1.09593e+07	1.10916e+07	1.12329e+07	8.26586e+06	9.43078e+06	1.05219e+07	8.96332e+06	7.46264e+06	6.79364e+06	6.21373e+06	1.03799e+07	1.01147e+07	1.04616e+07	1	1	1	1	1
475	Q9W401	Probable citrate synthase, mitochondrial OS=Drosophila melanogaster OX=7227 GN=kdn PE=2 SV=1	kdn	FBgn0261955	55	26	26	176	0.04	-0.38	0.42	0.928034	0.0106195	0.00724454	1	0.0391435	0.0881594	5.10377e+06	5.75052e+06	4.28822e+06	5.58393e+06	8.09	11.1	3.53	5.10377e+06	5.15734e+06	5.75052e+06	6.05675e+06	4.28822e+06	3.55995e+06	4.39005e+06	5.58393e+06	5.64354e+06	5.28159e+06	4.25015e+06	4.95057e+06	5.75052e+06	4.50606e+06	3.90026e+06	3.45657e+06	3.197e+06	5.28874e+06	5.14647e+06	4.91892e+06	4	4	4	4	4
476	Q9W5R8	60S ribosomal protein L5 OS=Drosophila melanogaster OX=7227 GN=RpL5 PE=1 SV=2	RpL5	FBgn0064225	63	26	26	117	0.27	0.11	0.16	0.00838165	0.149572	0.10938	0.10314	0.258619	0.297735	1.35941e+07	1.47972e+07	1.32785e+07	1.23064e+07	3.02	2.15	8.44	1.35941e+07	1.47972e+07	1.42041e+07	1.50709e+07	1.28627e+07	1.34034e+07	1.32785e+07	1.27985e+07	1.23064e+07	1.0852e+07	1.13205e+07	1.4204e+07	1.42041e+07	1.12123e+07	1.1699e+07	1.30142e+07	9.66989e+06	1.21219e+07	1.12225e+07	1.01068e+07	10	10	9	10	10
477	Q9VWH4	Probable isocitrate dehydrogenase [NAD] subunit alpha, mitochondrial OS=Drosophila melanogaster OX=7227 GN=Idh3a PE=2 SV=1	Idh3a	FBgn0027291	69	26	26	114	0.34	0.22	0.12	0.00630352	0.0995768	0.114572	0.0909148	0.191879	0.303522	5.23791e+06	5.80944e+06	5.33904e+06	4.5844e+06	3.74	6.15	5.05	5.23791e+06	5.55496e+06	5.98539e+06	5.80944e+06	5.33904e+06	4.87521e+06	5.49379e+06	4.98773e+06	4.5844e+06	4.56668e+06	4.36185e+06	5.33226e+06	5.98539e+06	4.32207e+06	4.85601e+06	4.73363e+06	4.00079e+06	4.72406e+06	4.18061e+06	4.25311e+06	15	15	15	15	15
478	Q9VQ61	Aspartate aminotransferase OS=Drosophila melanogaster OX=7227 GN=Got2 PE=1 SV=1	Got2	FBgn0001125	65	26	26	101	-0.16	-0.48	0.32	0.47474	0.00296017	0.00984757	0.83168	0.0182342	0.0993217	5.52289e+06	5.44473e+06	4.3716e+06	6.08197e+06	8.22	8.49	3.43	5.52289e+06	5.44473e+06	5.37899e+06	6.21891e+06	4.3716e+06	4.02581e+06	4.77085e+06	6.08197e+06	6.30249e+06	5.88477e+06	4.59917e+06	5.22644e+06	5.37899e+06	4.6267e+06	3.9761e+06	3.9089e+06	3.47431e+06	5.76046e+06	5.74737e+06	5.48068e+06	5	5	5	5	5
479	Q9VSW2	UTP--glucose-1-phosphate uridylyltransferase OS=Drosophila melanogaster OX=7227 GN=UGP PE=1 SV=2	UGP	FBgn0035978	61	26	26	90	-0.17	-0.35	0.17	0.303055	0.0334424	0.258624	0.665613	0.0858284	0.487412	3.94856e+06	3.86571e+06	3.42657e+06	4.36057e+06	3.43	5.23	12.57	3.94856e+06	3.79902e+06	3.86571e+06	4.05739e+06	3.67984e+06	3.32729e+06	3.42657e+06	4.93323e+06	3.83344e+06	4.36057e+06	3.28815e+06	3.64672e+06	3.86571e+06	3.01859e+06	3.34692e+06	3.23066e+06	2.49536e+06	4.67244e+06	3.49579e+06	4.06115e+06	1	1	1	1	1
480	Q9VK69	T-complex protein 1 subunit delta OS=Drosophila melanogaster OX=7227 GN=CCT4 PE=1 SV=1	CCT4	FBgn0032444	57	26	26	82	0.1	-0.03	0.13	0.345223	0.402432	0.0603406	0.71118	0.562113	0.2189	3.54313e+06	3.73e+06	3.41545e+06	3.48492e+06	4.25	0.73	3.62	3.54313e+06	3.84195e+06	3.73e+06	3.53113e+06	3.45111e+06	3.41545e+06	3.40299e+06	3.70211e+06	3.47352e+06	3.48492e+06	2.95053e+06	3.68792e+06	3.73e+06	2.62706e+06	3.13888e+06	3.31626e+06	2.47819e+06	3.5064e+06	3.16758e+06	3.24563e+06	19	19	19	19	19
481	A0A4D6K4F6	Obg-like ATPase 1 OS=Drosophila melanogaster OX=7227 GN=Dmel\CG1354 PE=1 SV=1	Dmel\CG1354	FBgn0030151	65	26	26	69	-0.03	0.02	-0.05	0.860333	0.896712	0.615804	1	0.99235	0.834182	2.76421e+06	2.64596e+06	2.741e+06	2.70977e+06	5.33	6.34	1.76	2.76421e+06	2.82792e+06	2.54723e+06	2.64596e+06	2.741e+06	2.97305e+06	2.6271e+06	2.78258e+06	2.70977e+06	2.69181e+06	2.30189e+06	2.71455e+06	2.54723e+06	1.96852e+06	2.49302e+06	2.88671e+06	1.91315e+06	2.63548e+06	2.4711e+06	2.50697e+06	3	3	3	3	3
482	Q9VFV9	DnaJ-like-2, isoform A OS=Drosophila melanogaster OX=7227 GN=Droj2 PE=1 SV=1	Droj2	FBgn0038145	66	26	26	66	0.1	0.05	0.06	0.165559	0.800371	0.366745	0.482277	0.924442	0.608289	2.76798e+06	2.89314e+06	2.78137e+06	2.6922e+06	2.87	4.8	2.03	2.76798e+06	2.79283e+06	2.89314e+06	2.95688e+06	2.78137e+06	2.88933e+06	2.62546e+06	2.67274e+06	2.77621e+06	2.6922e+06	2.30502e+06	2.68087e+06	2.89314e+06	2.19984e+06	2.52973e+06	2.80542e+06	1.91196e+06	2.53145e+06	2.53168e+06	2.50734e+06	28	28	28	28	28
483	Q9VXZ8	BcDNA.GH02901 OS=Drosophila melanogaster OX=7227 GN=pdgy PE=1 SV=2	pdgy	FBgn0027601	56	26	26	63	-0.03	0	-0.03	0.600112	0.991931	0.668666	0.93398	0.999998	0.882234	2.15625e+06	2.08779e+06	2.13838e+06	2.13175e+06	2.62	6.78	5.9	2.15625e+06	2.03864e+06	2.1481e+06	2.08779e+06	2.05195e+06	2.33958e+06	2.13838e+06	2.33502e+06	2.13175e+06	2.09537e+06	1.79561e+06	1.95691e+06	2.1481e+06	1.55326e+06	1.86631e+06	2.27164e+06	1.55725e+06	2.21159e+06	1.94399e+06	1.95149e+06	24	24	24	24	24
484	Q9W457	Serine hydroxymethyltransferase OS=Drosophila melanogaster OX=7227 GN=Shmt PE=1 SV=1	Shmt	FBgn0029823	50	26	26	61	-0.19	0.09	-0.28	0.0382383	0.706526	0.0148806	0.233929	0.846757	0.112527	2.99871e+06	2.64974e+06	3.20738e+06	3.0179e+06	4.47	6.2	1.88	2.99871e+06	2.58454e+06	2.64974e+06	2.81722e+06	3.20738e+06	3.27601e+06	2.91072e+06	3.09666e+06	3.0179e+06	2.98564e+06	2.49716e+06	2.48092e+06	2.64974e+06	2.09594e+06	2.9172e+06	3.18087e+06	2.1197e+06	2.93296e+06	2.75208e+06	2.78063e+06	3	3	3	3	3
485	Q8IN25	Aminopeptidase OS=Drosophila melanogaster OX=7227 GN=Dmel\CG31198 PE=1 SV=1	Dmel\CG31198	FBgn0051198	32	26	26	60	0.25	-0.8	1.05	0.808559	0.0508283	0.0238668	1	0.116021	0.137989	1.90676e+06	2.28329e+06	1.1019e+06	1.91449e+06	2.85	32.87	24.65	1.90676e+06	2.28329e+06	2.22679e+06	2.35695e+06	1.1019e+06	824667	1.58505e+06	1.91449e+06	2.63555e+06	1.65148e+06	1.58785e+06	2.19175e+06	2.22679e+06	1.75351e+06	1.00221e+06	800718	1.1543e+06	1.81328e+06	2.40342e+06	1.53808e+06	19	19	19	19	19
486	Q86BI9	Uncharacterized protein, isoform D OS=Drosophila melanogaster OX=7227 GN=Dmel\CG18135 PE=1 SV=1	Dmel\CG18135	FBgn0036837	39	26	26	49	-0.01	-0.4	0.39	0.999096	0.16703	0.158643	1	0.280029	0.364164	1.80594e+06	1.91787e+06	1.46058e+06	1.92523e+06	7.67	11.77	11.27	1.80594e+06	1.69677e+06	1.96345e+06	1.91787e+06	1.76142e+06	1.43185e+06	1.46058e+06	2.02445e+06	1.92523e+06	1.62247e+06	1.50389e+06	1.62875e+06	1.96345e+06	1.42684e+06	1.60206e+06	1.39027e+06	1.06365e+06	1.91742e+06	1.75566e+06	1.51107e+06	7	7	7	7	7
487	Q9I7D3	Caprin homolog OS=Drosophila melanogaster OX=7227 GN=Capr PE=1 SV=1	Capr	FBgn0042134	29	26	26	47	0.18	0.33	-0.15	0.116046	0.0158006	0.296687	0.402613	0.0517407	0.532886	2.37312e+06	2.36596e+06	2.61991e+06	2.0895e+06	3.13	6.06	5.73	2.37312e+06	2.36596e+06	2.44508e+06	2.29669e+06	2.61991e+06	2.64212e+06	2.36485e+06	2.2836e+06	2.05652e+06	2.0895e+06	1.97621e+06	2.27111e+06	2.44508e+06	1.70868e+06	2.38288e+06	2.56539e+06	1.72217e+06	2.16288e+06	1.87538e+06	1.94602e+06	1	1	1	1	1
488	Q7K2D2	Dynactin subunit 2 OS=Drosophila melanogaster OX=7227 GN=DCTN2-p50 PE=1 SV=1	DCTN2-p50	FBgn0021825	76	26	26	45	0.06	0.06	0	0.545918	0.846439	0.851947	0.897546	0.958548	0.998824	2.30774e+06	2.28914e+06	2.28918e+06	2.19189e+06	5.11	8.83	2.99	2.30774e+06	2.1936e+06	2.28914e+06	2.42757e+06	2.28918e+06	2.41659e+06	2.02779e+06	2.23303e+06	2.19189e+06	2.1055e+06	1.92176e+06	2.10565e+06	2.28914e+06	1.80604e+06	2.08207e+06	2.34641e+06	1.47671e+06	2.11498e+06	1.99883e+06	1.96092e+06	13	13	13	13	13
489	Q9VFC8	Glycogen [starch] synthase OS=Drosophila melanogaster OX=7227 GN=GlyS PE=1 SV=2	GlyS	FBgn0266064	37	26	26	44	0	-0.26	0.26	0.987147	0.0410022	0.0494515	1	0.0990545	0.196948	1.12832e+06	1.20452e+06	1.00585e+06	1.20174e+06	9.78	0.76	6.46	1.12832e+06	1.07656e+06	1.20452e+06	1.31049e+06	1.00585e+06	997542	1.01278e+06	1.20174e+06	1.28484e+06	1.12917e+06	939608	1.0334e+06	1.20452e+06	974968	914846	968573	737549	1.13821e+06	1.17167e+06	1.05163e+06	1	1	1	1	1
490	Q961N0	Alpha-Esterase-2, isoform A OS=Drosophila melanogaster OX=7227 GN=alpha-Est2 PE=2 SV=1	alpha-Est2	FBgn0015570	45	26	26	42	0	-1.24	1.25	0.837063	0.010403	0.019542	1	0.038585	0.12692	868848	1.0674e+06	449850	1.06567e+06	25.6	27.9	10.76	868848	735302	1.0674e+06	1.24864e+06	449850	384395	649218	1.06567e+06	1.24598e+06	1.02005e+06	721367	702085	1.0674e+06	926260	407450	372516	472679	1.00908e+06	1.13624e+06	950007	2	2	2	2	2
491	Q7KUT2	Lon protease homolog, mitochondrial OS=Drosophila melanogaster OX=7227 GN=Lon PE=1 SV=1	Lon	FBgn0036892	31	26	26	37	0.47	0.68	-0.21	0.0130271	0.00172469	0.163588	0.129578	0.0134371	0.371415	786531	816838	945246	591694	10.51	1.59	9.49	786531	904123	732288	816838	950011	922044	945246	591694	683265	574386	654981	867875	732288	607705	864062	895267	688365	560415	623083	534945	6	6	6	6	6
492	Q9VV61	Tr-type G domain-containing protein OS=Drosophila melanogaster OX=7227 GN=CG10162 PE=1 SV=3	CG10162	FBgn0053158	29	26	26	36	0.5	0.95	-0.46	0.00473231	8.83494e-05	0.00317889	0.0800291	0.00381691	0.0656101	730206	740983	1.01639e+06	525042	7.01	5.37	7.65	730206	766454	668407	740983	1.02499e+06	1.01639e+06	928843	525042	591448	514805	608077	735726	668407	551272	932255	986873	676419	497286	539353	479455	7	7	7	7	7
493	Q9W074	FI04779p OS=Drosophila melanogaster OX=7227 GN=HBS1 PE=1 SV=2	HBS1	FBgn0042712	42	26	26	35	0.45	0.84	-0.39	0.00273704	5.01524e-05	0.00200557	0.0608661	0.00304553	0.0569816	607889	616996	810987	451663	5.6	5.9	5.02	607889	621616	561271	616996	810987	830756	741570	451663	486714	443068	506217	596695	561271	459028	737616	806630	540040	427787	443845	412645	13	13	13	13	13
494	Q9VS62	Smallminded, isoform A OS=Drosophila melanogaster OX=7227 GN=smid PE=1 SV=1	smid	FBgn0016983	38	26	26	35	0.2	0.51	-0.31	0.111331	0.00300932	0.038566	0.394591	0.0183466	0.172162	816986	815335	1.00739e+06	708298	1.83	12.43	4.33	816986	815354	815335	789797	1.00739e+06	1.1181e+06	870280	708298	657324	709969	680343	782666	815335	587588	916248	1.08563e+06	633771	670855	599428	661219	6	6	6	6	6
495	Q86BS3	Chromator, isoform A OS=Drosophila melanogaster OX=7227 GN=Chro PE=1 SV=1	Chro	FBgn0044324	32	26	26	35	0.16	0.35	-0.19	0.437075	0.0456238	0.239996	0.79926	0.107095	0.466447	1.55446e+06	1.55756e+06	1.7785e+06	1.39288e+06	3.48	12.44	6.23	1.55446e+06	1.55756e+06	1.56828e+06	1.47102e+06	1.7785e+06	1.94402e+06	1.5135e+06	1.49215e+06	1.31819e+06	1.39288e+06	1.29447e+06	1.49512e+06	1.56828e+06	1.0944e+06	1.61759e+06	1.88757e+06	1.10219e+06	1.41327e+06	1.20209e+06	1.29723e+06	3	3	3	3	3
496	Q9VHW4	FI21225p1 OS=Drosophila melanogaster OX=7227 GN=unc-45 PE=1 SV=1	unc-45	FBgn0288846	26	26	26	35	0	-0.18	0.18	0.845149	0.0133819	0.0251231	1	0.0460632	0.141069	1.2651e+06	1.30393e+06	1.15039e+06	1.30182e+06	3.61	2.47	5.7	1.2651e+06	1.33134e+06	1.24034e+06	1.30393e+06	1.15039e+06	1.11037e+06	1.16483e+06	1.25132e+06	1.39914e+06	1.30182e+06	1.0535e+06	1.27797e+06	1.24034e+06	970088	1.04631e+06	1.07812e+06	848276	1.18517e+06	1.2759e+06	1.21243e+06	9	9	9	9	9
497	M9NCS7	Uncharacterized protein, isoform G OS=Drosophila melanogaster OX=7227 GN=Dmel\CG8086 PE=4 SV=1	Dmel\CG8086	FBgn0032010	25	26	26	32	-0.08	-0.33	0.25	0.124293	0.00108458	0.00887056	0.41971	0.0103693	0.0953751	1.14262e+06	1.20941e+06	1.01517e+06	1.27415e+06	5.19	2.53	2.42	1.14262e+06	1.10494e+06	1.21181e+06	1.20941e+06	1.05337e+06	1.00389e+06	1.01517e+06	1.22471e+06	1.27415e+06	1.2803e+06	951513	1.06064e+06	1.21181e+06	899771	958067	974738	739283	1.15997e+06	1.16192e+06	1.19239e+06	5	5	5	5	5
498	Q7KSS0	FI03914p OS=Drosophila melanogaster OX=7227 GN=Nuak1 PE=2 SV=1	Nuak1	FBgn0262617	28	26	26	32	0.11	0.28	-0.17	0.631775	0.278518	0.742021	0.96104	0.419815	0.93283	455179	466012	523179	431879	6.38	12.82	4.1	455179	501385	466012	441822	523179	545786	425630	424464	458590	431879	379049	481284	466012	328704	475847	529935	309960	402025	418197	402223	9	9	9	9	9
499	E1JHB4	Piezo-type mechanosensitive ion channel component OS=Drosophila melanogaster OX=7227 GN=Piezo PE=1 SV=1	Piezo	FBgn0264953	12	26	26	30	0.53	0.59	-0.06	0.030649	0.0416783	0.964647	0.204381	0.0999249	0.999997	650577	673828	701049	465311	19.43	14.62	9.72	650577	893488	673828	627318	605124	701049	811327	465311	527544	436995	541766	857667	673828	466708	550378	680690	590840	440713	481079	406988	23	23	23	23	23
500	P55162	Membrane-associated protein Hem OS=Drosophila melanogaster OX=7227 GN=Hem PE=2 SV=1	Hem	FBgn0011771	26	26	26	30	0.23	0.36	-0.12	0.121232	0.00928194	0.153068	0.413639	0.0355548	0.358555	494898	527919	575480	449108	7.01	8.79	3.09	494898	549856	527919	478799	575480	641189	539705	444894	471067	449108	412125	527811	527919	356214	523416	622568	393034	421375	429576	418269	15	15	15	15	15
501	Q95U54	GH06271p OS=Drosophila melanogaster OX=7227 GN=Mms19 PE=1 SV=1	Mms19	FBgn0037301	31	26	26	30	0.13	0.11	0.02	0.156309	0.271244	0.9006	0.468608	0.411417	0.999997	537561	551141	544133	504098	1.22	5.49	4.77	537561	558976	545616	551141	544133	573931	514202	504098	539888	493141	447653	536566	545616	410034	494904	557264	374462	477449	492335	459279	1	1	1	1	1
502	Q9V475	Cullin 3, isoform C OS=Drosophila melanogaster OX=7227 GN=Cul3 PE=1 SV=1	Cul3	FBgn0261268	32	26	26	27	0.18	0.4	-0.22	0.0875426	0.00414432	0.0749752	0.360107	0.0217809	0.244967	613573	611921	714586	539688	5.46	7.7	3.85	613573	661675	596580	611921	714586	765191	655642	539688	573719	534986	510951	635147	596580	455253	649936	742970	477463	511158	523187	498251	12	12	12	11	12
503	A8JRE3	Without children, isoform B OS=Drosophila melanogaster OX=7227 GN=woc PE=1 SV=1	woc	FBgn0010328	17	26	26	27	0.08	0.17	-0.09	0.472571	0.223126	0.804807	0.829898	0.352146	0.969147	434833	404651	431049	383580	4.42	8.37	4.61	434833	404651	435407	402839	431049	462880	391283	409629	375239	383580	362106	388428	435407	299701	392052	449437	284948	387974	342188	357242	5	5	5	5	5
504	O18640	Guanine nucleotide-binding protein subunit beta-like protein OS=Drosophila melanogaster OX=7227 GN=Rack1 PE=1 SV=2	Rack1	FBgn0020618	81	26	25	160	-0.09	-0.15	0.06	0.408696	0.0167242	0.0873076	0.77082	0.0537046	0.265754	7.44392e+06	7.48065e+06	7.1829e+06	7.97082e+06	4.67	4.16	0.96	7.44392e+06	7.41591e+06	7.48065e+06	8.0652e+06	7.1829e+06	7.30575e+06	6.74553e+06	7.97082e+06	8.04426e+06	7.89171e+06	6.1989e+06	7.11859e+06	7.48065e+06	6.00029e+06	6.53305e+06	7.09358e+06	4.91235e+06	7.54945e+06	7.33573e+06	7.34982e+06	5	5	5	5	5
505	Q9W3M7	LD32873p OS=Drosophila melanogaster OX=7227 GN=mahe PE=1 SV=1	mahe	FBgn0029979	33	26	25	32	0.2	0.37	-0.17	0.263169	0.0169793	0.14295	0.614861	0.0542404	0.345957	560036	552773	620946	480137	4.45	8.6	10.15	560036	552773	561862	516175	620946	689430	582335	537644	480137	439508	466368	530612	561862	384020	564768	669408	424079	509222	437847	409329	24	24	24	24	24
506	X2JG79	Supervillin, isoform W OS=Drosophila melanogaster OX=7227 GN=Svil PE=1 SV=1	Svil	FBgn0266696	9	26	25	30	0.08	-0.21	0.29	0.931037	0.0148522	0.0100641	1	0.0493783	0.0997996	362645	398955	325529	376433	5.49	4.98	6.62	362645	368666	398955	410399	325529	300203	329347	376433	415250	366975	301992	353886	398955	305326	296077	291485	239843	356534	378675	341776	6	6	6	6	6
507	P91875	DNA-directed RNA polymerase I subunit RPA1 OS=Drosophila melanogaster OX=7227 GN=RpI1 PE=1 SV=2	RpI1	FBgn0019938	18	26	25	28	0.22	0.38	-0.16	0.0566876	0.00388217	0.106403	0.286876	0.0208877	0.293831	574062	600719	669647	515706	4.35	8.33	3.07	574062	600719	568648	619954	669647	726587	614924	515706	536508	505180	478049	576635	568648	461229	609063	705486	447811	488444	489253	470491	6	6	6	6	6
508	Q9VCR2	Uncharacterized protein, isoform A OS=Drosophila melanogaster OX=7227 GN=Dmel\CG6726 PE=1 SV=2	Dmel\CG6726	FBgn0039049	78	26	23	94	0.04	-0.33	0.37	0.768249	0.000482178	0.000301856	1	0.0070125	0.0279591	2.42344e+06	2.60823e+06	2.01624e+06	2.53603e+06	2.6	4.68	3.45	2.42344e+06	2.69638e+06	2.56199e+06	2.60823e+06	2.11404e+06	2.01624e+06	1.92513e+06	2.53603e+06	2.49931e+06	2.66767e+06	2.01811e+06	2.58828e+06	2.56199e+06	1.94045e+06	1.92278e+06	1.95769e+06	1.40195e+06	2.40197e+06	2.27917e+06	2.48449e+06	7	7	7	7	7
509	Q9W3X6	FI05334p OS=Drosophila melanogaster OX=7227 GN=Fum1 PE=1 SV=3	Fum1	FBgn0286222	60	26	22	66	-0.08	-0.45	0.37	0.908923	0.00193329	0.00277914	1	0.0142056	0.0632364	2.00481e+06	2.03258e+06	1.57556e+06	2.15294e+06	8.85	3.47	2.97	2.00481e+06	1.95419e+06	2.03258e+06	2.30795e+06	1.66425e+06	1.56192e+06	1.57556e+06	2.18686e+06	2.15294e+06	2.06393e+06	1.6695e+06	1.87503e+06	2.03258e+06	1.71567e+06	1.51369e+06	1.51461e+06	1.14466e+06	2.06979e+06	1.96331e+06	1.9222e+06	4	4	4	4	4
510	Q9VZX9	Adenosylhomocysteinase-like 1 OS=Drosophila melanogaster OX=7227 GN=AhcyL1 PE=1 SV=1	AhcyL1	FBgn0035371	49	26	22	42	0.05	0.06	-0.01	0.792047	0.999224	0.771761	1	0.999998	0.948472	2.61891e+06	2.69781e+06	2.70988e+06	2.6052e+06	13.05	7.68	5.64	2.61891e+06	2.422e+06	2.69781e+06	3.13411e+06	2.71821e+06	2.70988e+06	2.36844e+06	2.6052e+06	2.74992e+06	2.45617e+06	2.18089e+06	2.3249e+06	2.69781e+06	2.3317e+06	2.47228e+06	2.63118e+06	1.7242e+06	2.46748e+06	2.50771e+06	2.28752e+06	1	1	1	1	1
511	P42787	Carboxypeptidase D OS=Drosophila melanogaster OX=7227 GN=svr PE=1 SV=2	svr	FBgn0004648	21	26	19	33	-0.08	-0.02	-0.06	0.139438	0.912952	0.234038	0.444653	0.999998	0.460118	821890	800770	833125	845690	3.83	2.59	2.26	821890	814212	800770	756309	833125	844239	802839	846163	845690	813204	684426	781569	800770	562673	757750	819721	584658	801431	771202	757365	3	3	3	3	3
512	Q8MST5	Tubulin beta chain OS=Drosophila melanogaster OX=7227 GN=betaTub97EF PE=1 SV=1	betaTub97EF	FBgn0003890	66	26	16	172	0.15	0.6	-0.45	0.166943	0.000856152	0.00516198	0.482995	0.00932439	0.0767763	1.48218e+06	1.43886e+06	1.96116e+06	1.29583e+06	4.58	9.62	2.7	1.48218e+06	1.48998e+06	1.43886e+06	1.36007e+06	1.96116e+06	2.00892e+06	1.67442e+06	1.29583e+06	1.29886e+06	1.23767e+06	1.23428e+06	1.43025e+06	1.43886e+06	1.0093e+06	1.78373e+06	1.95058e+06	1.21938e+06	1.22733e+06	1.18445e+06	1.15269e+06	5	5	5	5	5
513	E1JGN0	Non-specific serine/threonine protein kinase OS=Drosophila melanogaster OX=7227 GN=par-1 PE=1 SV=1	par-1	FBgn0260934	25	26	12	31	0.09	-0.03	0.12	0.0668522	0.992799	0.0772167	0.315835	0.999998	0.24859	1.09579e+06	1.16287e+06	1.06841e+06	1.09037e+06	1.87	1.73	6.31	1.09579e+06	1.16287e+06	1.13334e+06	1.17537e+06	1.06841e+06	1.07042e+06	1.03781e+06	1.09037e+06	1.099e+06	979412	912516	1.11625e+06	1.13334e+06	874440	971746	1.03933e+06	755774	1.03273e+06	1.0022e+06	912160	9	9	9	9	9
514	M9PJQ5	Wings up A, isoform K OS=Drosophila melanogaster OX=7227 GN=wupA PE=1 SV=1	wupA	FBgn0283471	63	26	10	117	-0.04	-0.11	0.07	0.987881	0.639608	0.724009	1	0.79068	0.920937	2.25443e+07	2.25362e+07	2.14956e+07	2.32375e+07	5.12	11.99	5.81	2.25443e+07	2.15401e+07	2.38513e+07	2.25362e+07	2.14956e+07	1.90009e+07	2.41683e+07	2.32375e+07	2.14059e+07	2.39893e+07	1.87737e+07	2.06765e+07	2.38513e+07	1.67663e+07	1.95508e+07	1.84491e+07	1.76003e+07	2.20091e+07	1.95205e+07	2.23421e+07	1	1	1	1	1
515	P06605	Tubulin alpha-3 chain OS=Drosophila melanogaster OX=7227 GN=alphaTub84D PE=2 SV=1	alphaTub84D	FBgn0003885	57	26	9	362	0.27	0.51	-0.24	0.114255	0.00608879	0.0954942	0.399833	0.0268791	0.278297	2.45254e+07	2.52981e+07	2.98752e+07	2.09288e+07	8.49	10.29	4.33	2.45254e+07	2.58649e+07	2.52981e+07	2.20269e+07	2.98752e+07	3.15037e+07	2.57092e+07	2.14344e+07	1.96923e+07	2.09288e+07	2.04234e+07	2.4828e+07	2.52981e+07	1.63874e+07	2.71723e+07	3.05888e+07	1.87224e+07	2.03013e+07	1.79578e+07	1.94917e+07	13	13	13	13	13
516	P02572	Actin-42A OS=Drosophila melanogaster OX=7227 GN=Act42A PE=1 SV=3	Act42A	FBgn0000043	68	26	7	791	0.02	0.28	-0.26	0.986757	0.250362	0.302667	1	0.385313	0.53988	8.03177e+06	7.7257e+06	9.23894e+06	7.62623e+06	9.36	13.36	2.76	8.03177e+06	7.7257e+06	8.64699e+06	7.19427e+06	9.23894e+06	1.00145e+07	7.66182e+06	7.60537e+06	7.98538e+06	7.62623e+06	6.68843e+06	7.41597e+06	8.64699e+06	5.35234e+06	8.40308e+06	9.7237e+06	5.57963e+06	7.20332e+06	7.28204e+06	7.10257e+06	2	2	2	2	2
517	Q9VAC1	GM14349p OS=Drosophila melanogaster OX=7227 GN=anon-WO0153538.36 PE=1 SV=1	anon-WO0153538.36	FBgn0039737	65	25	25	140	0.01	-0.31	0.32	0.871634	0.00266216	0.00172817	1	0.0172955	0.0544197	6.19667e+06	6.71285e+06	5.37507e+06	6.65889e+06	4.07	6.4	4.13	6.19667e+06	6.71285e+06	6.61403e+06	7.13606e+06	5.52805e+06	4.88377e+06	5.37507e+06	6.96836e+06	6.41724e+06	6.65889e+06	5.15954e+06	6.442e+06	6.61173e+06	5.30904e+06	5.02589e+06	4.73865e+06	3.91202e+06	6.59993e+06	5.84877e+06	6.19739e+06	1	1	1	1	1
518	Q9VLB7	Rab GDP dissociation inhibitor OS=Drosophila melanogaster OX=7227 GN=Gdi PE=1 SV=1	Gdi	FBgn0004868	59	25	25	113	-0.01	0.01	-0.03	0.806759	0.870246	0.991073	1	0.976439	0.999997	5.13467e+06	5.13521e+06	5.23029e+06	5.18178e+06	1.73	4.51	1.58	5.13467e+06	5.1357e+06	4.983e+06	5.13521e+06	5.23029e+06	5.24239e+06	4.83757e+06	5.18178e+06	5.07434e+06	5.23455e+06	4.27588e+06	4.9298e+06	4.983e+06	3.82046e+06	4.75709e+06	5.09014e+06	3.52291e+06	4.90785e+06	4.6274e+06	4.87511e+06	1	1	1	1	1
519	Q9VTK9	LD06393p OS=Drosophila melanogaster OX=7227 GN=Akr1B PE=1 SV=2	Akr1B	FBgn0086254	73	25	25	110	0.16	0.62	-0.46	0.223059	0.0176847	0.177459	0.56338	0.0556303	0.390818	8.96152e+06	8.21449e+06	1.1337e+07	7.35137e+06	20.26	10.49	6.01	8.96152e+06	7.71437e+06	8.21449e+06	1.10948e+07	1.1337e+07	9.91522e+06	1.22375e+07	6.78447e+06	7.64276e+06	7.35137e+06	7.46268e+06	7.40509e+06	8.21449e+06	8.25425e+06	1.03113e+07	9.62727e+06	8.91179e+06	6.42582e+06	6.96959e+06	6.84658e+06	13	12	13	12	13
520	P52029	Glucose-6-phosphate isomerase OS=Drosophila melanogaster OX=7227 GN=Pgi PE=2 SV=2	Pgi	FBgn0003074	44	25	25	99	-0.01	-0.58	0.57	0.672274	0.00475866	0.0115565	0.98911	0.0235392	0.103708	5.75278e+06	6.40888e+06	4.30834e+06	6.43471e+06	10.38	11.74	2.72	5.75278e+06	5.38486e+06	6.54692e+06	6.40888e+06	4.30834e+06	3.94742e+06	4.96782e+06	6.43471e+06	6.3831e+06	6.71276e+06	4.79061e+06	5.16898e+06	6.54692e+06	4.76803e+06	3.91856e+06	3.83279e+06	3.61776e+06	6.09455e+06	5.82088e+06	6.25182e+06	8	8	8	8	8
521	A0A0B4JCW4	Succinate--CoA ligase [ADP-forming] subunit beta, mitochondrial OS=Drosophila melanogaster OX=7227 GN=ScsbetaA PE=1 SV=1	ScsbetaA	FBgn0037643	50	25	25	95	0.11	0.02	0.1	0.0544587	0.832741	0.113946	0.281379	0.948911	0.302339	3.59101e+06	3.731e+06	3.48493e+06	3.44532e+06	6.62	1.34	3.22	3.59101e+06	3.54499e+06	3.731e+06	4.03968e+06	3.40644e+06	3.48853e+06	3.48493e+06	3.44532e+06	3.46125e+06	3.26468e+06	2.99041e+06	3.40287e+06	3.731e+06	3.00542e+06	3.09825e+06	3.38722e+06	2.53786e+06	3.26319e+06	3.15639e+06	3.04051e+06	19	19	19	19	19
522	P91938	Thioredoxin reductase 1, mitochondrial OS=Drosophila melanogaster OX=7227 GN=Trxr-1 PE=1 SV=2	Trxr-1	FBgn0020653	55	25	25	92	0.19	0.38	-0.19	0.0182688	0.00284679	0.231852	0.150935	0.0179745	0.457808	2.06667e+06	2.09327e+06	2.38848e+06	1.83382e+06	6.28	5.37	3.07	2.06667e+06	2.07585e+06	2.09327e+06	2.31924e+06	2.42427e+06	2.38848e+06	2.19136e+06	1.78182e+06	1.89433e+06	1.83382e+06	1.72101e+06	1.99263e+06	2.09327e+06	1.72543e+06	2.20494e+06	2.31911e+06	1.59583e+06	1.68763e+06	1.72748e+06	1.70707e+06	5	5	5	5	5
523	Q9VFQ9	Dipeptidase B, isoform A OS=Drosophila melanogaster OX=7227 GN=Dip-B PE=1 SV=2	Dip-B	FBgn0000454	48	25	25	68	-0.2	-0.29	0.09	0.00945747	0.000926239	0.0883734	0.109791	0.00974095	0.267612	3.48124e+06	3.30755e+06	3.10065e+06	3.79542e+06	2.58	2.72	5.15	3.48124e+06	3.30755e+06	3.25378e+06	3.42191e+06	2.98401e+06	3.10065e+06	3.14607e+06	3.62828e+06	4.02015e+06	3.79542e+06	2.899e+06	3.17495e+06	3.25378e+06	2.54269e+06	2.71404e+06	3.01061e+06	2.29109e+06	3.43648e+06	3.66606e+06	3.5348e+06	5	5	5	5	5
524	M9PBV1	Henna, isoform C OS=Drosophila melanogaster OX=7227 GN=Hn PE=1 SV=1	Hn	FBgn0001208	63	25	25	67	-0.44	-0.73	0.29	0.000896704	0.000111064	0.0393806	0.0387949	0.00417208	0.174119	1.84686e+06	1.75647e+06	1.43941e+06	2.3848e+06	7.22	3.84	5.15	1.84686e+06	1.79e+06	1.56226e+06	1.75647e+06	1.43941e+06	1.52724e+06	1.42255e+06	2.4837e+06	2.24084e+06	2.3848e+06	1.53797e+06	1.71824e+06	1.56226e+06	1.30676e+06	1.30918e+06	1.48289e+06	1.03596e+06	2.3524e+06	2.04347e+06	2.22105e+06	9	9	9	9	9
525	Q9VQL1	LP20978p OS=Drosophila melanogaster OX=7227 GN=SerRS PE=1 SV=1	SerRS	FBgn0031497	54	25	25	67	-0.03	0.27	-0.3	0.999335	0.00524525	0.00507235	1	0.0248111	0.076355	3.07115e+06	2.85791e+06	3.52276e+06	2.92708e+06	3.47	5.53	0.54	3.07115e+06	3.03307e+06	2.85791e+06	2.85761e+06	3.54891e+06	3.52276e+06	3.20818e+06	2.92708e+06	2.92756e+06	2.90004e+06	2.55749e+06	2.91147e+06	2.85791e+06	2.12598e+06	3.22783e+06	3.42045e+06	2.33632e+06	2.77235e+06	2.6697e+06	2.70091e+06	1	1	1	1	1
526	Q9W555	Coatomer subunit delta OS=Drosophila melanogaster OX=7227 GN=deltaCOP PE=1 SV=1	deltaCOP	FBgn0028969	51	25	25	60	-0.12	-0.15	0.03	0.0368111	0.0309513	0.988456	0.228424	0.0817166	0.999997	1.67051e+06	1.57803e+06	1.54537e+06	1.71722e+06	1.56	5.44	5.41	1.67051e+06	1.53723e+06	1.57803e+06	1.58083e+06	1.54537e+06	1.64901e+06	1.48102e+06	1.87949e+06	1.71025e+06	1.71722e+06	1.39111e+06	1.4756e+06	1.57803e+06	1.17609e+06	1.40556e+06	1.60112e+06	1.07854e+06	1.78013e+06	1.55961e+06	1.5993e+06	21	21	21	21	21
527	Q9VLG9	Argininosuccinate lyase, isoform B OS=Drosophila melanogaster OX=7227 GN=Argl PE=1 SV=3	Argl	FBgn0032076	52	25	25	60	0.03	0.05	-0.02	0.74474	0.346403	0.732402	1	0.499185	0.926028	3.87895e+06	3.78509e+06	3.83479e+06	3.69614e+06	6.52	6.83	1.31	3.87895e+06	3.78509e+06	3.64427e+06	4.13237e+06	3.83479e+06	3.82746e+06	4.30317e+06	3.6937e+06	3.69614e+06	3.77917e+06	3.23019e+06	3.63334e+06	3.64427e+06	3.07437e+06	3.48785e+06	3.71631e+06	3.13374e+06	3.49843e+06	3.37059e+06	3.51906e+06	3	3	3	3	3
528	X2JC79	Eukaryotic translation initiation factor 4H1, isoform D OS=Drosophila melanogaster OX=7227 GN=eIF4H1 PE=1 SV=1	eIF4H1	FBgn0262734	57	25	25	55	0.14	0.26	-0.12	0.240872	0.0446014	0.426869	0.584297	0.105456	0.664354	2.4819e+06	2.49357e+06	2.70812e+06	2.26509e+06	1.65	9.5	1.14	2.4819e+06	2.5103e+06	2.43258e+06	2.49357e+06	2.70812e+06	2.86101e+06	2.36995e+06	2.30641e+06	2.26509e+06	2.25877e+06	2.0668e+06	2.40966e+06	2.43258e+06	1.85515e+06	2.46312e+06	2.77792e+06	1.72589e+06	2.18449e+06	2.06558e+06	2.10367e+06	4	4	4	4	4
529	A0A0B4K7U5	Lingerer, isoform H OS=Drosophila melanogaster OX=7227 GN=lig PE=1 SV=1	lig	FBgn0020279	27	25	25	46	0.11	0.21	-0.11	0.440004	0.212484	0.818984	0.802057	0.337992	0.978632	1.70633e+06	1.72992e+06	1.8606e+06	1.60519e+06	1.01	8.66	3.54	1.70633e+06	1.72992e+06	1.74899e+06	1.71393e+06	1.88575e+06	1.8606e+06	1.60632e+06	1.69788e+06	1.59199e+06	1.60519e+06	1.42094e+06	1.66056e+06	1.74899e+06	1.27512e+06	1.71514e+06	1.80657e+06	1.16978e+06	1.60812e+06	1.45177e+06	1.49497e+06	1	1	1	1	1
530	Q9VSD6	D-Importin 7/RanBP7 OS=Drosophila melanogaster OX=7227 GN=msk PE=1 SV=1	msk	FBgn0026252	27	25	25	45	0.18	0.37	-0.18	0.0137704	0.00134637	0.104001	0.134099	0.0116617	0.290455	1.38313e+06	1.36901e+06	1.55367e+06	1.20521e+06	4.52	6.31	0.26	1.38313e+06	1.47847e+06	1.36814e+06	1.36901e+06	1.55367e+06	1.62999e+06	1.43699e+06	1.20521e+06	1.2018e+06	1.20795e+06	1.15179e+06	1.4192e+06	1.36814e+06	1.01851e+06	1.41311e+06	1.58265e+06	1.04647e+06	1.1415e+06	1.09594e+06	1.12501e+06	23	23	23	23	23
531	Q9XZU1	Exportin-2 OS=Drosophila melanogaster OX=7227 GN=Cse1 PE=2 SV=2	Cse1	FBgn0022213	28	25	25	43	0.42	0.9	-0.48	0.0101781	0.000458685	0.0245676	0.112673	0.00688095	0.139345	879767	829870	1.15701e+06	618883	9.47	11.9	0.82	879767	951627	829870	797072	1.15701e+06	1.23629e+06	975577	616192	626090	618883	732624	913475	829870	593000	1.05233e+06	1.20039e+06	710453	583618	570945	576387	5	5	5	5	5
532	M9PF24	Kinesin light chain, isoform B OS=Drosophila melanogaster OX=7227 GN=Klc PE=4 SV=1	Klc	FBgn0010235	45	25	25	39	0.06	0.11	-0.05	0.413611	0.515674	0.976971	0.775741	0.673077	0.999997	1.10903e+06	1.14041e+06	1.17974e+06	1.09561e+06	2.81	8.87	1.96	1.10903e+06	1.14041e+06	1.13746e+06	1.19522e+06	1.17974e+06	1.23318e+06	1.03609e+06	1.10375e+06	1.09561e+06	1.0634e+06	923539	1.09469e+06	1.13746e+06	889212	1.07301e+06	1.19736e+06	754518	1.0454e+06	999113	990381	3	3	3	3	3
533	Q9VSS1	Pixie, isoform A OS=Drosophila melanogaster OX=7227 GN=pix PE=1 SV=1	pix	FBgn0086706	36	25	25	39	-0.03	-0.01	-0.02	0.991362	0.934302	0.883677	1	0.999998	0.999997	1.60631e+06	1.67592e+06	1.70491e+06	1.71323e+06	6.55	5.54	4.55	1.60631e+06	1.67592e+06	1.58799e+06	1.8081e+06	1.70712e+06	1.70491e+06	1.54752e+06	1.71323e+06	1.73364e+06	1.59228e+06	1.33765e+06	1.60873e+06	1.58799e+06	1.34518e+06	1.55267e+06	1.6554e+06	1.12697e+06	1.62266e+06	1.58094e+06	1.48294e+06	2	2	2	2	2
534	A1ZBR1	FI06026p OS=Drosophila melanogaster OX=7227 GN=Dmel\CG16898 PE=2 SV=1	Dmel\CG16898	FBgn0034480	55	25	25	38	1.59	1.96	-0.37	6.08782e-05	1.61828e-05	0.0600132	0.0166115	0.00181535	0.217932	961873	1.09898e+06	1.41876e+06	365033	15.31	10.7	8.43	961873	929583	1.09898e+06	1.26584e+06	1.62221e+06	1.3168e+06	1.41876e+06	319751	365033	376009	800997	892314	1.09898e+06	941754	1.47545e+06	1.27855e+06	1.03319e+06	302848	332881	350190	2	2	2	2	2
535	Q7KML2	Probable peroxisomal acyl-coenzyme A oxidase 1 OS=Drosophila melanogaster OX=7227 GN=CG5009 PE=1 SV=1	CG5009	FBgn0027572	47	25	25	38	0.06	-0.26	0.32	0.807391	0.141014	0.0630495	1	0.247597	0.223961	942540	998482	801484	961045	13.8	2.52	14.89	942540	950260	998482	1.22359e+06	780869	801484	821281	961045	1.16041e+06	870035	784897	912163	998482	910318	710223	778208	598088	910241	1.0582e+06	810293	35	36	36	36	36
536	Q24492	Replication protein A 70 kDa DNA-binding subunit OS=Drosophila melanogaster OX=7227 GN=RpA-70 PE=1 SV=1	RpA-70	FBgn0010173	39	25	25	37	0.68	1.1	-0.42	0.00356978	0.000255964	0.029959	0.0698734	0.00545193	0.152069	1.46401e+06	1.47696e+06	1.97674e+06	924939	2.09	13.61	10.02	1.46401e+06	1.48481e+06	1.42839e+06	1.47696e+06	1.97674e+06	2.20669e+06	1.67656e+06	924939	1.03907e+06	852403	1.21915e+06	1.42528e+06	1.42839e+06	1.09882e+06	1.7979e+06	2.1426e+06	1.22094e+06	876043	947549	793873	20	20	20	20	20
537	A4V4F2	Flotillin 2, isoform F OS=Drosophila melanogaster OX=7227 GN=Flo2 PE=1 SV=1	Flo2	FBgn0264078	59	25	25	34	-0.11	-0.22	0.1	0.887998	0.179064	0.31968	1	0.295831	0.560037	997950	994262	924870	1.0762e+06	19.91	13.75	3.01	997950	1.27471e+06	994262	868050	728502	924870	943263	1.0762e+06	1.12734e+06	1.06608e+06	831040	1.22361e+06	994262	645806	662593	898011	686920	1.01931e+06	1.02805e+06	992877	4	4	4	4	4
538	Q8INM3	Protein slender lobes OS=Drosophila melanogaster OX=7227 GN=sle PE=1 SV=1	sle	FBgn0037810	22	25	25	33	0.37	0.6	-0.23	0.0218489	0.00141913	0.0669885	0.167492	0.0120704	0.231853	1.03571e+06	1.08158e+06	1.26759e+06	834320	8.47	7.71	3.99	1.03571e+06	1.08158e+06	1.14309e+06	965703	1.26759e+06	1.33997e+06	1.14874e+06	893285	834320	834144	862480	1.03822e+06	1.14309e+06	718457	1.1529e+06	1.30105e+06	836560	846062	760834	776867	8	8	8	8	8
539	P25171	Regulator of chromosome condensation OS=Drosophila melanogaster OX=7227 GN=Rcc1 PE=1 SV=2	Rcc1	FBgn0002638	57	25	25	33	0.31	0.76	-0.45	0.0391168	0.000750785	0.0141024	0.235916	0.0088493	0.111216	1.31262e+06	1.1987e+06	1.63828e+06	968482	4.79	14.02	3.11	1.31262e+06	1.28558e+06	1.1987e+06	1.17454e+06	1.63828e+06	1.88784e+06	1.42544e+06	993448	968482	933771	1.09308e+06	1.23404e+06	1.1987e+06	873828	1.49006e+06	1.83302e+06	1.03806e+06	940930	883179	869653	15	15	15	15	15
540	Q9VK44	LD24832p OS=Drosophila melanogaster OX=7227 GN=dUfd2 PE=1 SV=1	dUfd2	FBgn0032467	22	25	25	32	0.19	0.57	-0.38	0.059854	0.00305744	0.0722763	0.296946	0.018427	0.239955	833324	788353	1.02341e+06	690429	10.32	6.37	8.9	833324	936216	788353	785023	1.02341e+06	1.07507e+06	946535	735057	615263	690429	693948	898681	788353	584036	930824	1.04385e+06	689303	696199	561072	643020	1	1	1	1	1
541	Q9VMA7	Transport and Golgi organization protein 1 OS=Drosophila melanogaster OX=7227 GN=Tango1 PE=1 SV=2	Tango1	FBgn0286898	19	25	25	31	-0.07	-0.72	0.65	0.974579	0.0662133	0.0505863	1	0.142687	0.199812	862847	919233	584162	962232	12.04	24.42	10.02	862847	1.1106e+06	919233	896914	553358	584162	847357	962232	1.03337e+06	845444	718533	1.06608e+06	919233	667280	503295	567197	617078	911365	942355	787391	49	49	49	49	49
542	Q95TU9	LD15470p OS=Drosophila melanogaster OX=7227 GN=tacc PE=1 SV=1	tacc	FBgn0026620	22	25	25	31	0.05	0.26	-0.21	0.899342	0.0913204	0.160583	1	0.181383	0.367463	701575	692087	798176	666414	5.54	8.2	5.11	701575	692087	710406	637975	798176	801498	691450	696868	629163	666414	584234	664341	710406	474636	725964	778222	503540	660029	573747	620654	2	2	2	2	2
543	Q24298	DE-cadherin OS=Drosophila melanogaster OX=7227 GN=shg PE=1 SV=2	shg	FBgn0003391	21	25	25	31	0.02	-0.13	0.14	0.910401	0.999952	0.906603	1	0.999998	0.999997	492140	489317	443431	483833	9.51	12.78	6.41	492140	542095	489317	448486	443431	548466	441901	502623	483833	442922	409828	520362	489317	333662	403313	532538	321809	476053	441218	412509	1	1	1	1
544	Q7JQN4	LD15481p OS=Drosophila melanogaster OX=7227 GN=Rs1 PE=1 SV=1	Rs1	FBgn0021995	30	25	25	30	0.71	0.92	-0.2	0.00147089	0.000314202	0.161379	0.0466984	0.00580675	0.368583	779119	840299	967805	513080	5.95	6.3	12.1	779119	876772	778866	840299	967805	1.02531e+06	903789	513080	600115	475139	648809	841621	778866	625160	880246	995538	658174	485957	547258	442513	7	7	7	7	7
545	A1Z6H7	Nuclear pore membrane glycoprotein 210 OS=Drosophila melanogaster OX=7227 GN=Gp210 PE=1 SV=1	Gp210	FBgn0266580	15	25	25	29	0.22	-0.04	0.26	0.391939	0.978633	0.310995	0.754148	0.999998	0.549549	440484	505932	423089	433984	14.21	25.19	12.62	440484	590816	505932	445366	297282	423089	500376	433984	450309	353107	366812	567130	505932	331341	270386	410802	364393	411042	410646	328861	3	3	3	3	3
546	Q9NBD7	CLIP-associating protein OS=Drosophila melanogaster OX=7227 GN=chb PE=1 SV=1	chb	FBgn0021760	17	25	25	28	0.04	0.12	-0.07	0.176916	0.108302	0.922574	0.49433	0.20196	0.999997	594731	593774	625057	576959	3.28	3.93	5.45	594731	625518	593774	589276	625207	625057	583575	576959	579132	525151	495261	600440	593774	438405	568643	606905	424982	546458	528123	489091	1	1	1	1	1
547	Q9VXE6	Nuclear pore complex protein Nup153 OS=Drosophila melanogaster OX=7227 GN=Nup153 PE=1 SV=4	Nup153	FBgn0061200	19	25	25	28	0.02	0.15	-0.13	0.847558	0.099589	0.20196	1	0.191879	0.423817	347533	349528	382048	344347	2.27	8.33	2.22	347533	340547	356342	349528	382048	410292	347149	344347	332015	345750	289407	326894	356342	260039	347484	398377	252807	326144	302771	322008	2	2	2	2	2
548	Q9VF87	Cytoplasmic FMR1-interacting protein OS=Drosophila melanogaster OX=7227 GN=Sra-1 PE=1 SV=1	Sra-1	FBgn0038320	21	25	25	27	0.06	0.29	-0.23	0.704113	0.0744099	0.211498	1	0.155666	0.435328	403732	389785	458043	373826	3.65	11.56	8.62	403732	405491	389785	377025	458043	497675	394505	373826	398675	335449	336206	389234	389785	280497	416603	483222	287293	354064	363560	312415	20	20	20	20	20
549	Q9V460	Transcription elongation factor SPT5 OS=Drosophila melanogaster OX=7227 GN=Spt5 PE=1 SV=1	Spt5	FBgn0040273	27	25	25	27	-0.02	0.11	-0.14	0.994968	0.137883	0.155778	1	0.24341	0.361272	1.06843e+06	1.02036e+06	1.12056e+06	1.0355e+06	0.79	9.06	3.4	1.06843e+06	1.03056e+06	1.02036e+06	1.01472e+06	1.12056e+06	1.2388e+06	1.03463e+06	1.04e+06	1.0355e+06	977896	889735	989246	1.02036e+06	754921	1.01918e+06	1.20283e+06	753459	985026	944294	910748	9	9	9	9	9
550	X2JE60	Rugose, isoform P OS=Drosophila melanogaster OX=7227 GN=rg PE=1 SV=1	rg	FBgn0266098	9	25	25	26	-0.07	-0.19	0.12	0.271769	0.0223401	0.188158	0.624358	0.0644661	0.404352	616384	607283	559885	639581	2.42	6.83	4.79	616384	607283	625230	596040	559885	524880	601582	632966	690256	639581	513292	582937	625230	443438	509232	509637	438095	599505	629459	595663	7	7	7	7	7
551	Q9VIB5	Carboxylic ester hydrolase OS=Drosophila melanogaster OX=7227 GN=alpha-Est7 PE=1 SV=1	alpha-Est7	FBgn0015575	49	25	24	56	0.83	0.62	0.22	0.00816581	0.0254095	0.581957	0.101906	0.0707097	0.804524	1.68507e+06	2.10367e+06	1.81228e+06	1.18095e+06	4.27	2.42	26.74	1.68507e+06	2.10367e+06	1.9731e+06	2.14206e+06	1.81228e+06	1.74956e+06	1.83326e+06	1.18095e+06	1.39241e+06	799292	1.40323e+06	2.01933e+06	1.9731e+06	1.59364e+06	1.64832e+06	1.69875e+06	1.33505e+06	1.11852e+06	1.26977e+06	744408	6	6	6	6	6
552	Q9VKU1	Fatty acid transport protein 1, isoform A OS=Drosophila melanogaster OX=7227 GN=Fatp1 PE=1 SV=2	Fatp1	FBgn0267828	44	25	24	37	-0.25	-1.46	1.2	0.599781	0.00652794	0.0189964	0.93361	0.0278639	0.124963	1.75254e+06	1.79881e+06	781977	2.14604e+06	9.64	35.41	18.91	1.75254e+06	2.07326e+06	1.73378e+06	1.79881e+06	724599	781977	1.33135e+06	2.14604e+06	2.74567e+06	1.91414e+06	1.45942e+06	1.99014e+06	1.73378e+06	1.33827e+06	659044	759268	969541	2.0326e+06	2.50384e+06	1.7827e+06	4	4	4	4	4
553	Q9VKC8	FI03495p OS=Drosophila melanogaster OX=7227 GN=Tom70 PE=1 SV=2	Tom70	FBgn0032397	38	25	24	31	0.33	-0.27	0.6	0.279824	0.580536	0.0751041	0.636846	0.737338	0.245151	757895	846550	559605	675532	12.03	21.24	13.62	757895	1.01079e+06	809907	846550	559605	553531	789886	675532	829589	648302	631135	970267	809907	629810	508977	537456	575225	639821	756520	603786	1	1	1	1	1
554	P92177	14-3-3 protein epsilon OS=Drosophila melanogaster OX=7227 GN=14-3-3epsilon PE=1 SV=2	14-3-3epsilon	FBgn0020238	81	25	23	180	0.17	0.43	-0.26	0.219294	0.0119934	0.114959	0.558243	0.0427108	0.303954	7.8678e+06	7.97521e+06	9.52575e+06	7.07842e+06	0.53	11.05	2.69	7.8678e+06	7.91613e+06	7.99816e+06	7.97521e+06	9.52575e+06	9.88819e+06	7.98797e+06	7.3939e+06	7.04421e+06	7.07842e+06	6.55189e+06	7.59876e+06	7.99816e+06	5.93334e+06	8.66394e+06	9.60103e+06	5.81715e+06	7.00303e+06	6.42377e+06	6.59238e+06	5	5	5	5	5
555	Q9Y112	BcDNA.GH10614 OS=Drosophila melanogaster OX=7227 GN=dm1 PE=1 SV=1	dm1	FBgn0027552	72	25	22	73	-0.01	-0.03	0.03	0.79461	0.518631	0.243451	1	0.676237	0.470494	5.85455e+06	5.78726e+06	5.6744e+06	5.81237e+06	7.94	4.97	3.72	5.85455e+06	5.78726e+06	5.75118e+06	6.60012e+06	5.73189e+06	5.22879e+06	5.6744e+06	5.65772e+06	6.08732e+06	5.81237e+06	4.87536e+06	5.55524e+06	5.75118e+06	4.91031e+06	5.21332e+06	5.07694e+06	4.13231e+06	5.35863e+06	5.55115e+06	5.41326e+06	13	13	13	13	13
556	Q8MZI3	GH10652p OS=Drosophila melanogaster OX=7227 GN=BcDNA:HL07910 PE=1 SV=1	BcDNA:HL07910	FBgn0035720	35	25	22	34	-0.06	0.01	-0.06	0.552173	0.765365	0.246049	0.902234	0.897459	0.473706	1.18974e+06	1.18963e+06	1.24365e+06	1.23727e+06	5.52	4.71	4.19	1.18974e+06	1.20525e+06	1.18963e+06	1.08722e+06	1.24365e+06	1.30725e+06	1.19004e+06	1.24491e+06	1.15343e+06	1.23727e+06	990756	1.15693e+06	1.18963e+06	808865	1.13113e+06	1.26929e+06	866634	1.1791e+06	1.05184e+06	1.15231e+06	3	3	3	3	3
557	A1Z729	Uncharacterized protein OS=Drosophila melanogaster OX=7227 GN=Dmel\CG2064 PE=1 SV=1	Dmel\CG2064	FBgn0033205	66	25	21	65	2.02	2.09	-0.07	0.000672621	0.000389769	0.723472	0.0376885	0.00636801	0.920733	1.77029e+06	2.46561e+06	2.59072e+06	608764	17.84	13.1	27.05	1.77029e+06	2.46561e+06	1.79904e+06	2.52735e+06	2.59072e+06	2.21656e+06	2.88693e+06	608764	849267	504234	1.4742e+06	2.36676e+06	1.79904e+06	1.88028e+06	2.35633e+06	2.15219e+06	2.10237e+06	576583	774464	469610	23	23	23	23	23
558	Q9W414	Regulatory particle triple-A ATPase 4 OS=Drosophila melanogaster OX=7227 GN=Rpt4 PE=1 SV=3	Rpt4	FBgn0028685	60	25	16	49	0.22	0.26	-0.05	0.0799152	0.0330265	0.762621	0.343183	0.085234	0.944399	1.47351e+06	1.55653e+06	1.60641e+06	1.33733e+06	1.89	6.37	7.01	1.47351e+06	1.51028e+06	1.56435e+06	1.55653e+06	1.60641e+06	1.69334e+06	1.49056e+06	1.4759e+06	1.29167e+06	1.33733e+06	1.22706e+06	1.44973e+06	1.56435e+06	1.15802e+06	1.46108e+06	1.64417e+06	1.08549e+06	1.39788e+06	1.17791e+06	1.2455e+06	4	4	4	4	4
559	Q9VIX2	LD06038p OS=Drosophila melanogaster OX=7227 GN=Pax PE=1 SV=3	Pax	FBgn0041789	58	25	13	87	-0.16	-0.28	0.12	0.132639	0.0404982	0.633882	0.43257	0.0982625	0.850229	2.56786e+06	2.54048e+06	2.34087e+06	2.83874e+06	8.73	3.31	6.18	2.56786e+06	2.26891e+06	2.7011e+06	2.54048e+06	2.46513e+06	2.31978e+06	2.34087e+06	2.9923e+06	2.64418e+06	2.83874e+06	2.13838e+06	2.17795e+06	2.7011e+06	1.89005e+06	2.24211e+06	2.25241e+06	1.70471e+06	2.83412e+06	2.41129e+06	2.64382e+06	9	9	9	9	9
560	E1JIK9	Myofilin, isoform I OS=Drosophila melanogaster OX=7227 GN=Mf PE=1 SV=1	Mf	FBgn0038294	83	25	1	125	0.09	0.8	-0.71	0.332909	0.0047322	0.0244054	0.698181	0.0234312	0.139274	81310.6	79421.3	130175	74707.8	10.59	13.78	11.77	81310.6	76342	92853.4	79421.3	130374	101467	130175	74707.8	61269	76547.2	67711.1	73281.4	92853.4	59087.3	118579	98520.2	94798.8	70758.4	55872.5	71291	2	2	2	2	2
561	X2JDP6	Nucleosome-destabilizing factor, isoform C OS=Drosophila melanogaster OX=7227 GN=Ndf PE=4 SV=1	Ndf	FBgn0043456	52	25	1	45	0.01	0.19	-0.18	0.99978	0.235976	0.230185	1	0.36777	0.455586	1.29327e+06	1.21244e+06	1.37278e+06	1.20516e+06	3.54	13.14	0.44	1.29327e+06	1.21244e+06	1.24235e+06	1.15815e+06	1.37278e+06	1.54205e+06	1.18318e+06	1.21083e+06	1.20516e+06	1.20014e+06	1.07697e+06	1.16384e+06	1.24235e+06	861630	1.24859e+06	1.49727e+06	861637	1.14682e+06	1.09626e+06	1.11774e+06	3	3	3	3	3
562	M9MRG2	Nucleosome-destabilizing factor, isoform B OS=Drosophila melanogaster OX=7227 GN=Ndf PE=4 SV=1	Ndf	FBgn0043456	52	25	1	43	0.28	0.47	-0.18	0.422042	0.0902411	0.471008	0.783549	0.179841	0.704991	67851.1	61005.4	69331.1	50216.5	4.92	21.65	10.46	67851.1	61005.4	64313.4	58296	69331.1	88196.3	57437.7	58874.5	50216.5	48662.4	56502.8	58559.6	64313.4	43370.6	63058.6	85635	41828.3	55762.2	45793.5	45321	3	3	3	3	3
563	P41042	40S ribosomal protein S4 OS=Drosophila melanogaster OX=7227 GN=RpS4 PE=1 SV=2	RpS4	FBgn0011284	74	24	24	101	0.2	0.07	0.14	0.0216285	0.512086	0.0893206	0.166688	0.669606	0.269268	5.94491e+06	6.47741e+06	5.89097e+06	5.62576e+06	7.87	4.62	1.85	5.94491e+06	7.16734e+06	6.15045e+06	6.47741e+06	6.15001e+06	5.60708e+06	5.89097e+06	5.62576e+06	5.47034e+06	5.66642e+06	4.95061e+06	6.87999e+06	6.15045e+06	4.81902e+06	5.59361e+06	5.44425e+06	4.29003e+06	5.32836e+06	4.98851e+06	5.27733e+06	1	1	1	1	1
564	P40796	La protein homolog OS=Drosophila melanogaster OX=7227 GN=La PE=1 SV=2	La	FBgn0011638	52	24	24	64	0.71	1.65	-0.93	0.0159434	0.000343596	0.00963693	0.141073	0.00599127	0.098079	5.15589e+06	4.31635e+06	8.25142e+06	2.63459e+06	15.59	17.94	11.48	5.15589e+06	5.427e+06	4.08236e+06	4.31635e+06	8.25142e+06	9.45715e+06	6.56655e+06	2.63459e+06	3.14748e+06	2.56142e+06	4.29355e+06	5.20942e+06	4.08236e+06	3.21125e+06	7.5049e+06	9.18251e+06	4.78201e+06	2.49532e+06	2.87026e+06	2.38554e+06	16	16	16	16	16
565	A0A0B4K7Z5	Regulatory particle non-ATPase 6, isoform C OS=Drosophila melanogaster OX=7227 GN=Rpn6 PE=1 SV=1	Rpn6	FBgn0028689	55	24	24	55	0.3	0.39	-0.09	0.0874273	0.0148532	0.361221	0.359831	0.0493783	0.602938	2.94991e+06	3.0552e+06	3.25637e+06	2.48646e+06	9.68	4.03	5.47	2.94991e+06	3.0552e+06	3.15247e+06	2.61792e+06	3.25637e+06	3.27587e+06	3.04393e+06	2.68426e+06	2.48646e+06	2.41792e+06	2.45653e+06	2.93272e+06	3.15247e+06	1.94766e+06	2.96176e+06	3.18074e+06	2.21671e+06	2.54236e+06	2.26745e+06	2.2519e+06	1	1	1	1	1
566	Q8I0D4	RE20510p OS=Drosophila melanogaster OX=7227 GN=Dmel\CG9297 PE=1 SV=1	Dmel\CG9297	FBgn0038181	25	24	24	54	0.06	-0.44	0.5	0.992202	0.121402	0.141365	1	0.220803	0.343247	911044	964412	679786	923404	5.88	21.23	10.47	911044	1.02566e+06	964412	911990	679786	663021	952310	923404	1.10133e+06	922749	758669	984540	964412	678496	618284	643766	693509	874589	1.00432e+06	859387	2	2	2	2	2
567	Q9VTU4	Eukaryotic translation initiation factor 3 subunit L OS=Drosophila melanogaster OX=7227 GN=eIF3l PE=2 SV=1	eIF3l	FBgn0036258	44	24	24	49	0	-0.07	0.06	0.990455	0.915266	0.857158	1	0.999998	0.999997	2.19369e+06	2.17135e+06	2.07682e+06	2.1743e+06	2.31	7.73	1.15	2.19369e+06	2.17135e+06	2.14016e+06	2.23876e+06	2.07682e+06	2.33198e+06	2.02158e+06	2.19616e+06	2.1743e+06	2.14636e+06	1.82679e+06	2.0843e+06	2.14016e+06	1.66558e+06	1.88892e+06	2.26426e+06	1.47219e+06	2.08006e+06	1.98279e+06	1.99898e+06	6	6	6	6	6
568	Q9V3Y7	Uncharacterized protein, isoform A OS=Drosophila melanogaster OX=7227 GN=BG:DS01759.2 PE=1 SV=1	BG:DS01759.2	FBgn0028526	75	24	24	39	0.63	1.53	-0.9	0.0035618	4.13006e-05	0.00113572	0.0698734	0.00283987	0.0498531	999187	878730	1.64178e+06	567418	15.91	8.83	5.57	999187	794744	878730	1.07885e+06	1.83567e+06	1.54524e+06	1.64178e+06	524771	567418	585365	832070	762882	878730	802636	1.66959e+06	1.50036e+06	1.19561e+06	497030	517441	545171	7	7	7	7	7
569	Q86B44	Glutathione synthetase OS=Drosophila melanogaster OX=7227 GN=Gss2 PE=1 SV=2	Gss2	FBgn0030882, FBgn0052495	49	24	24	39	0.1	-0.05	0.15	0.329899	0.522879	0.0780917	0.69424	0.680107	0.249893	1.1082e+06	1.15961e+06	1.04363e+06	1.0829e+06	5.1	3.94	4.55	1.1082e+06	1.1098e+06	1.15961e+06	1.22823e+06	1.04363e+06	1.10016e+06	1.01908e+06	1.0829e+06	1.15663e+06	1.061e+06	922801	1.06082e+06	1.15961e+06	912439	948410	1.06821e+06	738657	1.02327e+06	1.05287e+06	988147	16	16	16	16	16
570	A0A0B4K618	Fmr1, isoform G OS=Drosophila melanogaster OX=7227 GN=Fmr1 PE=1 SV=1	Fmr1	FBgn0028734	42	24	24	39	0.2	0.28	-0.08	0.332375	0.0696497	0.472679	0.697932	0.148822	0.706256	966134	1.05356e+06	1.11694e+06	919156	7.83	8.95	3.93	966134	1.08014e+06	1.05356e+06	930298	1.11694e+06	1.19076e+06	995561	969234	898206	919156	804545	1.03683e+06	1.05356e+06	692117	1.01589e+06	1.15618e+06	725006	917997	819093	856041	5	5	5	5	5
571	Q9VLQ9	Sorting nexin OS=Drosophila melanogaster OX=7227 GN=Snx6 PE=1 SV=2	Snx6	FBgn0032005	43	24	24	39	-0.01	0.35	-0.35	0.947556	0.0297595	0.0433757	1	0.0793796	0.181837	1.10091e+06	1.00555e+06	1.28442e+06	1.01055e+06	2.81	12.16	4.64	1.10091e+06	1.03493e+06	1.00555e+06	978292	1.28442e+06	1.36637e+06	1.07366e+06	1.0154e+06	933723	1.01055e+06	916781	993437	1.00555e+06	727823	1.16822e+06	1.32669e+06	781882	961727	851482	941161	1	1	1	1	1
572	Q9V9T5	GM14617p OS=Drosophila melanogaster OX=7227 GN=Mccc1 PE=1 SV=2	Mccc1	FBgn0039877	38	24	24	38	0.07	-0.01	0.09	0.999226	0.727135	0.706002	1	0.866724	0.910551	1.16893e+06	1.20829e+06	1.13847e+06	1.1502e+06	5.1	5.19	7.85	1.16893e+06	1.20829e+06	1.11041e+06	1.2201e+06	1.07022e+06	1.1873e+06	1.13847e+06	1.1502e+06	1.28213e+06	1.1038e+06	973427	1.15985e+06	1.11041e+06	907720	973398	1.15282e+06	829074	1.0894e+06	1.1692e+06	1.028e+06	2	2	2	2	2
573	Q9VP77	LD23875p OS=Drosophila melanogaster OX=7227 GN=Dmel\CG10565 PE=1 SV=1	Dmel\CG10565	FBgn0037051	39	24	24	36	0.32	0.13	0.19	0.0659351	0.472927	0.315398	0.31282	0.631738	0.554459	1.50601e+06	1.63953e+06	1.44077e+06	1.31585e+06	4.84	6.13	8.88	1.50601e+06	1.6773e+06	1.52714e+06	1.63953e+06	1.44077e+06	1.4143e+06	1.58299e+06	1.31585e+06	1.52532e+06	1.30925e+06	1.25412e+06	1.61005e+06	1.52714e+06	1.21976e+06	1.31042e+06	1.37322e+06	1.1528e+06	1.24629e+06	1.39097e+06	1.21935e+06	3	3	3	3	3
574	Q9VBL3	GH01188p OS=Drosophila melanogaster OX=7227 GN=Dmel\CG5886 PE=1 SV=1	Dmel\CG5886	FBgn0039379	46	24	24	36	-0.12	-0.58	0.46	0.66445	0.00554663	0.0139233	0.986512	0.0254424	0.110947	946479	958754	698983	1.0452e+06	0.68	11.87	5.95	946479	954898	967582	958754	698983	692578	849226	946237	1.05568e+06	1.0452e+06	788177	916615	967582	713287	635745	672465	618439	896215	962693	973429	5	5	5	5	5
575	Q9W4M9	tRNA (cytosine(34)-C(5))-methyltransferase OS=Drosophila melanogaster OX=7227 GN=Nsun2 PE=2 SV=1	Nsun2	FBgn0026079	36	24	24	32	0.25	0.43	-0.18	0.0522096	0.00369563	0.108219	0.274175	0.0204421	0.295852	870748	858518	973826	721322	5.68	8.8	0.87	870748	878636	787619	858518	973826	1.026e+06	861675	727920	721322	715408	725112	843411	787619	638714	885722	996206	627505	689439	657789	666284	1	1	1	1	1
576	A0A0B4LFP7	Thin, isoform D OS=Drosophila melanogaster OX=7227 GN=tn PE=1 SV=1	tn	FBgn0265356	23	24	24	32	0.03	-0.09	0.13	0.815127	0.0490462	0.0234192	1	0.11295	0.137214	650423	676294	619728	660732	0.29	5.92	2.04	650423	676294	677396	673547	619728	631925	564608	651358	660732	678084	541638	649181	676790	498945	563661	613574	409783	612890	602535	631523	1	1	1	1	1
577	Q9V3E9	FI17138p1 OS=Drosophila melanogaster OX=7227 GN=spag PE=1 SV=1	spag	FBgn0015544	41	24	24	31	0.33	0.5	-0.17	0.00169026	0.000202464	0.0531768	0.0486242	0.0050471	0.204367	1.20989e+06	1.26351e+06	1.41845e+06	1.00629e+06	1.13	3.05	7.05	1.20989e+06	1.24586e+06	1.27415e+06	1.26351e+06	1.41845e+06	1.44832e+06	1.36345e+06	1.0643e+06	1.00629e+06	924174	1.00753e+06	1.19592e+06	1.27415e+06	940019	1.29012e+06	1.40626e+06	992920	1.00803e+06	917655	860715	17	17	17	17	17
578	Q9V463	Nuclear pore complex protein Nup154 OS=Drosophila melanogaster OX=7227 GN=Nup154 PE=1 SV=1	Nup154	FBgn0021761	20	24	24	31	0.39	0.88	-0.49	0.0228094	0.000471011	0.0113523	0.171552	0.00698286	0.102884	372904	364559	511741	277562	5.69	12.79	3.5	372904	386570	364559	344985	511741	551416	427060	293131	274882	277562	310535	371072	364559	256660	465443	535403	308482	277635	250671	257188	1	1	1	1	1
579	Q7K3E2	LD34147p OS=Drosophila melanogaster OX=7227 GN=Dmel\CG5080 PE=1 SV=1	Dmel\CG5080	FBgn0031313	50	24	24	31	-0.16	-0.19	0.03	0.153016	0.107552	0.959083	0.465455	0.20086	0.999997	693152	654781	640441	731387	4	11.94	1.9	693152	661155	613754	654781	708352	556956	640441	731387	721622	749079	577220	634477	613754	485474	644266	540782	464668	692723	653796	693305	3	3	3	3	3
580	Q9VXR5	LD02975p OS=Drosophila melanogaster OX=7227 GN=Dmel\CG9281 PE=1 SV=1	Dmel\CG9281	FBgn0030672	32	24	24	31	-0.09	-0.55	0.47	0.57687	0.000285454	0.000574779	0.919251	0.00568832	0.0384302	580511	620525	448787	658691	1.17	5.95	5.07	580511	609857	620525	623674	445504	448787	494776	658691	665024	605596	483419	585407	620525	463997	405199	435754	360315	623870	606449	564012	1	1	1	1	1
581	A0A0B4KER0	Relative of woc, isoform C OS=Drosophila melanogaster OX=7227 GN=row PE=1 SV=1	row	FBgn0033998	19	24	24	27	-0.19	-0.39	0.21	0.0656857	0.00350664	0.0796073	0.312371	0.0198003	0.252654	1.03356e+06	1.04208e+06	903657	1.18745e+06	8.38	6.01	2.43	1.03356e+06	946879	1.04208e+06	1.12021e+06	903657	958967	850338	1.18745e+06	1.22426e+06	1.16703e+06	860695	908918	1.04208e+06	833404	821902	931118	619249	1.12468e+06	1.11643e+06	1.0869e+06	2	2	2	2	2
582	Q9Y134	L.2.35Df OS=Drosophila melanogaster OX=7227 GN=Mtr4 PE=1 SV=1	Mtr4	FBgn0001986	24	24	24	27	0.29	0.54	-0.25	0.0801208	0.00458481	0.0938128	0.343774	0.0228932	0.276697	719513	717138	851915	587347	2.23	15.01	1.14	719513	719543	691003	717138	851915	991816	734099	587347	589033	576773	599172	690696	691003	533531	774840	963012	534599	556298	537151	537169	1	1	1	1	1
583	Q9VYS3	Regulator of nonsense transcripts 1 homolog OS=Drosophila melanogaster OX=7227 GN=Upf1 PE=1 SV=2	Upf1	FBgn0030354	25	24	24	27	0.06	0.1	-0.04	0.2895	0.320192	0.996122	0.648213	0.469591	0.999997	327527	332991	341570	318611	3.54	4.67	1.61	327527	332991	322745	346330	341570	343027	315367	318611	323056	312835	272747	319641	322745	257660	310667	333065	229662	301768	294601	291354	4	4	4	4	4
584	Q9VC06	LD37516p OS=Drosophila melanogaster OX=7227 GN=Dmel\CG11771 PE=1 SV=1	Dmel\CG11771	FBgn0039252	39	24	23	38	0.14	-0.1	0.24	0.474182	0.381908	0.0812867	0.830992	0.538587	0.256039	806933	871692	737699	792455	6.34	4.8	6.86	806933	871692	798676	905190	724608	737699	792631	792455	868988	761348	671971	836744	798676	673437	659051	716275	577224	750563	792449	709070	3	3	3	3	3
585	Q9V4I1	Cytochrome P450 9b2 OS=Drosophila melanogaster OX=7227 GN=Cyp9b2 PE=2 SV=1	Cyp9b2	FBgn0015039	44	24	22	41	-0.4	-1.12	0.72	0.366968	0.0515956	0.327283	0.727593	0.117348	0.568913	1.16389e+06	1.01612e+06	616585	1.34234e+06	10.95	46.95	20.6	1.16389e+06	1.19742e+06	979851	1.01612e+06	616585	535376	1.21333e+06	1.32057e+06	1.87035e+06	1.34234e+06	969227	1.14941e+06	979851	755962	560802	519828	883593	1.25076e+06	1.70561e+06	1.25016e+06	10	10	10	10	9
586	Q9VLN6	FI20146p1 OS=Drosophila melanogaster OX=7227 GN=Dme_CG7627 PE=1 SV=2	Dme_CG7627	FBgn0032026	22	24	18	36	0.34	0.63	-0.28	0.206225	0.105442	0.861189	0.54079	0.198349	0.999997	550450	555331	675010	437567	25.95	13.67	11.93	550450	798979	555331	497106	558957	675010	735619	437567	519198	415585	458386	766947	555331	369833	508387	655407	535706	414435	473467	387049	10	10	10	10	10
587	O96299	LD47736p OS=Drosophila melanogaster OX=7227 GN=Sodh-2 PE=1 SV=1	Sodh-2	FBgn0022359	60	24	15	48	-0.78	-0.5	-0.28	0.0244856	0.0819965	0.607593	0.179659	0.167004	0.827432	2.95596e+06	2.3317e+06	2.82504e+06	4.00875e+06	4.48	15.03	17.49	2.95596e+06	2.5095e+06	2.3317e+06	2.31809e+06	2.82504e+06	3.02472e+06	2.24407e+06	4.11884e+06	2.94952e+06	4.00875e+06	2.46156e+06	2.40889e+06	2.3317e+06	1.7246e+06	2.56945e+06	2.93688e+06	1.63422e+06	3.9011e+06	2.68973e+06	3.73348e+06	15	15	15	15	15
588	Q9VJ43	LD10783p OS=Drosophila melanogaster OX=7227 GN=ScpX PE=1 SV=1	ScpX	FBgn0015808	54	24	11	97	-0.29	-0.97	0.67	0.490174	0.00163345	0.00477639	0.847688	0.0131625	0.0747634	4.89878e+06	4.86152e+06	3.05253e+06	5.96061e+06	14.82	13.33	7.5	4.89878e+06	4.77086e+06	4.86152e+06	6.16547e+06	3.05253e+06	2.79127e+06	3.61399e+06	5.96061e+06	6.30912e+06	5.4307e+06	4.07945e+06	4.57959e+06	4.86152e+06	4.58695e+06	2.77636e+06	2.71021e+06	2.63184e+06	5.64551e+06	5.75342e+06	5.05779e+06	18	18	18	18	18
589	A1Z871	CAP, isoform B OS=Drosophila melanogaster OX=7227 GN=CAP PE=4 SV=1	CAP	FBgn0033504	15	24	3	37	0.07	0.29	-0.23	0.720505	0.0173546	0.0439084	1	0.0548738	0.183298	26938.6	23994.5	28083.1	22913.9	9.62	7.77	5.85	26938.6	26160.2	23994.5	21562.2	28083.1	31921.2	27878.2	22913.9	23858.9	21239.2	22433	25111.4	23994.5	16041.7	25542.4	30994.2	20302	21702.6	21757.5	19780.8	37	37	37	37	37
590	X2JFA0	AMP deaminase OS=Drosophila melanogaster OX=7227 GN=AMPdeam PE=1 SV=1	AMPdeam	FBgn0052626	30	24	2	44	0.02	0.43	-0.4	0.966896	0.0509343	0.0693408	1	0.116185	0.235946	821611	764069	1.01077e+06	751628	4.24	16.77	4.75	821611	764069	724915	788804	1.01077e+06	1.12436e+06	800866	751628	773397	704414	684194	733436	724915	586849	919326	1.09171e+06	583221	711894	705277	656044	3	3	3	3	3
591	B7Z0B8	Farmer, isoform I OS=Drosophila melanogaster OX=7227 GN=frm PE=1 SV=1	frm	FBgn0035612	37	24	1	50	-0.03	0.29	-0.32	0.992048	0.126683	0.147729	1	0.228636	0.351265	9841.26	9393.45	11741.3	9595.89	9.11	17.05	9.87	9841.26	9393.45	9350.81	10931.9	10725.5	14794.5	11741.3	8918.11	9595.89	10822.5	8195.28	9016.86	9350.81	8133.02	9755.15	14364.8	8550.48	8446.67	8750.69	10079.4	1	1	1	1	1
592	Q9VY76	AMP deaminase OS=Drosophila melanogaster OX=7227 GN=AMPdeam PE=1 SV=4	AMPdeam	FBgn0052626	32	24	1	44	0.22	0.09	0.13	0.124513	0.965975	0.171529	0.41971	0.999998	0.382794	73656.2	87079.7	79598.9	74903.3	14.97	7.53	6.49	73656.2	83427.5	87079.7	109219	71471	82874	79598.9	81844.5	72246.8	74903.3	61336.9	80082.8	87079.7	81256.1	65004.9	80467.3	57967	77517.8	65883.3	69760	12	12	12	12	12
593	X2JEY5	AMP deaminase OS=Drosophila melanogaster OX=7227 GN=AMPdeam PE=1 SV=1	AMPdeam	FBgn0052626	31	24	1	44	0.1	0.07	0.03	0.998804	0.908675	0.926847	1	0.999889	0.999997	9560.99	9203	9029.76	8612.57	11.59	3.31	19.76	9560.99	9203	10369.2	8225	8530.75	9047.39	9029.76	8612.57	8041.86	11501.6	7961.89	8834.04	10369.2	6119.18	7758.96	8784.65	6575.82	8157.27	7333.54	10711.8	2	2	2	2	2
594	E1JJH5	Discs large 1, isoform M OS=Drosophila melanogaster OX=7227 GN=dlg1 PE=1 SV=1	dlg1	FBgn0001624	25	24	1	37	-0.17	-2.1	1.94	0.786499	0.00685803	0.0138715	1	0.0286408	0.110908	72392.1	82517.7	21515.4	92544.9	39.25	45.16	34.42	72392.1	56261	82517.7	124568	13220.2	33701	21515.4	92544.9	150101	80743.9	60284.3	54005.5	82517.7	92674.9	12024.2	32722.3	15668.3	87652.6	136880	75199.6	2	2	2	2	2
595	Q9VM18	Trehalose 6-phosphate phosphatase OS=Drosophila melanogaster OX=7227 GN=21430192 PE=1 SV=1	21430192	FBgn0031908	62	23	23	142	-0.2	-0.28	0.08	0.159809	0.127177	0.982529	0.474159	0.229487	0.999997	1.43152e+07	1.37097e+07	1.29466e+07	1.56997e+07	5.32	5.65	10.52	1.43152e+07	1.37097e+07	1.39786e+07	1.26276e+07	1.29466e+07	1.27734e+07	1.41517e+07	1.68629e+07	1.36605e+07	1.56997e+07	1.1921e+07	1.316e+07	1.39786e+07	9.39461e+06	1.17753e+07	1.24024e+07	1.03058e+07	1.59715e+07	1.24573e+07	1.46217e+07	149	149	149	149	149
596	Q9W1G0	Probable transaldolase OS=Drosophila melanogaster OX=7227 GN=Taldo PE=2 SV=2	Taldo	FBgn0023477	64	23	23	83	-0.09	-0.58	0.49	0.121507	5.21348e-05	0.000184756	0.414019	0.00304553	0.0241367	5.78811e+06	6.10614e+06	4.35207e+06	6.50514e+06	2.18	6.33	2.82	5.78811e+06	5.91654e+06	6.17168e+06	6.10614e+06	4.35207e+06	4.11955e+06	4.67219e+06	6.78549e+06	6.4353e+06	6.50514e+06	4.82003e+06	5.67934e+06	6.17168e+06	4.54281e+06	3.95833e+06	3.99991e+06	3.40247e+06	6.42678e+06	5.86848e+06	6.05846e+06	10	10	10	10	10
597	Q7KW39	Probable methylmalonate-semialdehyde dehydrogenase [acylating], mitochondrial OS=Drosophila melanogaster OX=7227 GN=CG17896 PE=2 SV=1	CG17896	FBgn0023537	58	23	23	82	-0.27	-0.53	0.26	0.149421	0.00194041	0.0164387	0.461756	0.0142372	0.117468	3.70432e+06	3.63886e+06	3.03642e+06	4.38483e+06	8.72	7.23	5.95	3.70432e+06	3.55081e+06	3.63886e+06	4.16128e+06	3.03642e+06	2.72825e+06	3.14078e+06	4.03014e+06	4.52938e+06	4.38483e+06	3.08476e+06	3.40846e+06	3.63886e+06	3.09588e+06	2.76171e+06	2.64901e+06	2.28724e+06	3.81709e+06	4.13043e+06	4.08375e+06	7	7	7	7	7
598	Q9VL18	Probable elongation factor 1-delta OS=Drosophila melanogaster OX=7227 GN=eEF1delta PE=1 SV=1	eEF1delta	FBgn0032198	74	23	23	75	-0.15	-0.07	-0.08	0.00782068	0.0723152	0.207532	0.0998972	0.15226	0.430324	4.19346e+06	3.97112e+06	4.1899e+06	4.40689e+06	2.11	2.58	2.18	4.19346e+06	3.97112e+06	3.90975e+06	4.07614e+06	4.1899e+06	4.20221e+06	4.01165e+06	4.40689e+06	4.24668e+06	4.41466e+06	3.49209e+06	3.81191e+06	3.90975e+06	3.03254e+06	3.81083e+06	4.08018e+06	2.92144e+06	4.17392e+06	3.87264e+06	4.11152e+06	14	14	14	14	14
599	M9PC24	Uncharacterized protein, isoform K OS=Drosophila melanogaster OX=7227 GN=BcDNA:RH19933 PE=1 SV=1	BcDNA:RH19933	FBgn0264489	43	23	23	74	0.1	0.38	-0.29	0.104445	0.00151567	0.0161217	0.384285	0.0125018	0.116426	3.85313e+06	3.77023e+06	4.59462e+06	3.52026e+06	4.58	4.72	5.44	3.85313e+06	3.65818e+06	4.00024e+06	3.77023e+06	4.59462e+06	4.62319e+06	4.24318e+06	3.52026e+06	3.23254e+06	3.58458e+06	3.20868e+06	3.51152e+06	4.00024e+06	2.80495e+06	4.17893e+06	4.48893e+06	3.09005e+06	3.33416e+06	2.94782e+06	3.33844e+06	7	7	7	7	7
600	A0A0B4KH34	Annexin OS=Drosophila melanogaster OX=7227 GN=AnxB9 PE=1 SV=1	AnxB9	FBgn0000083	48	23	23	72	-0.08	-0.25	0.17	0.979081	0.42172	0.519712	1	0.579987	0.750216	5.63583e+06	5.37835e+06	4.78265e+06	5.67169e+06	21.48	10.93	8.22	5.63583e+06	7.01479e+06	5.37835e+06	4.6317e+06	4.43169e+06	4.78265e+06	5.48321e+06	5.67169e+06	6.23365e+06	5.29754e+06	4.69322e+06	6.73356e+06	5.37835e+06	3.44586e+06	4.03074e+06	4.64376e+06	3.99308e+06	5.37186e+06	5.6846e+06	4.93378e+06	2	2	2	2	2
601	Q9V3J1	V-type proton ATPase subunit H OS=Drosophila melanogaster OX=7227 GN=VhaSFD PE=2 SV=2	VhaSFD	FBgn0027779	56	23	23	68	0.31	0.04	0.27	0.00412489	0.636711	0.0105202	0.0760456	0.788063	0.099873	5.14105e+06	5.72491e+06	4.75961e+06	4.6281e+06	3.77	5.83	4.72	5.14105e+06	5.59029e+06	5.72491e+06	6.01599e+06	4.75961e+06	4.64001e+06	5.17931e+06	4.6281e+06	4.925e+06	4.49258e+06	4.28119e+06	5.36617e+06	5.72491e+06	4.47573e+06	4.329e+06	4.50526e+06	3.77177e+06	4.38344e+06	4.49121e+06	4.18409e+06	1	1	1	1	1
602	A1Z7Z4	Uncharacterized protein, isoform B OS=Drosophila melanogaster OX=7227 GN=Dmel\CG1648 PE=1 SV=1	Dmel\CG1648	FBgn0033446	86	23	23	61	0.4	0.67	-0.27	0.000677934	4.48949e-05	0.00823212	0.0376885	0.00290551	0.09347	6.32252e+06	6.07941e+06	7.32575e+06	4.61956e+06	5.64	4.64	3.64	6.32252e+06	6.6628e+06	6.07941e+06	6.02652e+06	7.863e+06	7.21427e+06	7.32575e+06	4.61956e+06	4.88437e+06	4.56477e+06	5.26506e+06	6.39568e+06	6.07941e+06	4.48357e+06	7.15162e+06	7.00476e+06	5.33489e+06	4.37535e+06	4.45416e+06	4.25133e+06	4	4	4	4	4
603	Q9VG81	RH49330p OS=Drosophila melanogaster OX=7227 GN=Sccpdh2 PE=1 SV=1	Sccpdh2	FBgn0038038	53	23	23	61	0.06	-0.61	0.68	0.995916	0.00368634	0.00340606	1	0.0204266	0.0663699	2.43976e+06	2.83859e+06	1.7771e+06	2.71935e+06	11.03	11.69	6.82	2.43976e+06	2.5408e+06	2.83859e+06	3.16889e+06	1.7771e+06	1.61091e+06	2.03004e+06	2.71935e+06	3.04412e+06	2.7031e+06	2.0317e+06	2.43894e+06	2.83859e+06	2.35757e+06	1.61633e+06	1.56413e+06	1.47835e+06	2.57559e+06	2.77599e+06	2.51749e+06	4	4	4	4	4
604	X2J8C3	Angiotensin-converting enzyme OS=Drosophila melanogaster OX=7227 GN=Ance PE=3 SV=1	Ance	FBgn0012037	37	23	23	59	-0.17	-0.15	-0.02	0.160865	0.176812	0.996954	0.476202	0.292783	0.999997	2.56801e+06	2.41066e+06	2.45182e+06	2.71969e+06	5.44	5.75	4.16	2.56801e+06	2.41066e+06	2.58593e+06	2.32564e+06	2.58799e+06	2.45182e+06	2.30639e+06	2.71969e+06	2.54347e+06	2.74872e+06	2.1385e+06	2.31401e+06	2.58593e+06	1.73021e+06	2.35385e+06	2.38062e+06	1.6796e+06	2.57591e+06	2.31944e+06	2.55997e+06	2	2	2	2	2
605	Q8I725	Uncharacterized protein OS=Drosophila melanogaster OX=7227 GN=Dmel\CG1236 PE=1 SV=2	Dmel\CG1236	FBgn0037370	62	23	23	57	0.17	0.2	-0.03	0.623589	0.201319	0.60231	0.955495	0.323804	0.822793	2.41656e+06	2.47241e+06	2.52196e+06	2.19526e+06	6.7	9.19	11.59	2.41656e+06	2.47241e+06	2.54767e+06	2.23692e+06	2.52196e+06	2.88534e+06	2.43145e+06	2.54111e+06	2.02888e+06	2.19526e+06	2.01239e+06	2.37329e+06	2.54767e+06	1.66421e+06	2.29379e+06	2.80155e+06	1.77067e+06	2.40678e+06	1.85018e+06	2.04452e+06	1	1	1	1	1
606	E2QD63	Hsc/Hsp70-interacting protein related, isoform B OS=Drosophila melanogaster OX=7227 GN=HIP-R PE=4 SV=1	HIP-R	FBgn0029676	47	23	23	53	0.13	0.3	-0.16	0.17047	0.00665279	0.0718782	0.485704	0.0281503	0.239525	4.04631e+06	4.05655e+06	4.54186e+06	3.69592e+06	3.42	6.48	4.28	4.04631e+06	4.12455e+06	4.05655e+06	3.86038e+06	4.54186e+06	4.75701e+06	4.18111e+06	3.84401e+06	3.52848e+06	3.69592e+06	3.36955e+06	3.95919e+06	4.05655e+06	2.87202e+06	4.13095e+06	4.61886e+06	3.04484e+06	3.6408e+06	3.21769e+06	3.44214e+06	3	3	3	3	3
607	A8DYI6	Prohibitin OS=Drosophila melanogaster OX=7227 GN=Phb2 PE=1 SV=1	Phb2	FBgn0010551	61	23	23	53	0.11	-0.03	0.14	0.754655	0.876645	0.481899	1	0.98122	0.714952	3.32616e+06	3.31202e+06	3.00602e+06	3.05894e+06	8.44	10.23	14.49	3.32616e+06	3.76031e+06	3.21906e+06	3.31202e+06	2.79795e+06	3.00602e+06	3.41566e+06	3.05894e+06	3.75194e+06	2.86292e+06	2.76985e+06	3.60955e+06	3.21906e+06	2.46405e+06	2.54481e+06	2.91872e+06	2.48741e+06	2.89723e+06	3.42147e+06	2.66634e+06	2	2	2	2	2
608	Q9VXF9	AT13091p OS=Drosophila melanogaster OX=7227 GN=rngo PE=1 SV=1	rngo	FBgn0030753	63	23	23	51	0.23	0.24	0	0.00638426	0.00674232	0.998346	0.0910388	0.0284219	0.999997	1.33425e+06	1.38132e+06	1.38199e+06	1.17426e+06	1.86	4.63	3.39	1.33425e+06	1.34863e+06	1.39913e+06	1.38132e+06	1.38199e+06	1.43496e+06	1.30818e+06	1.24393e+06	1.1729e+06	1.17426e+06	1.11109e+06	1.29456e+06	1.39913e+06	1.02766e+06	1.25696e+06	1.39329e+06	952667	1.17817e+06	1.06959e+06	1.09363e+06	1	1	1	1	1
609	P23128	ATP-dependent RNA helicase me31b OS=Drosophila melanogaster OX=7227 GN=me31B PE=1 SV=3	me31B	FBgn0004419	56	23	23	51	0.24	0.5	-0.26	0.0597532	0.00211764	0.0430642	0.296724	0.0149823	0.181837	1.09586e+06	1.13308e+06	1.35292e+06	956292	3.47	9.18	2.61	1.09586e+06	1.13604e+06	1.13308e+06	1.06783e+06	1.35292e+06	1.39056e+06	1.16712e+06	991884	943278	956292	912573	1.0905e+06	1.13308e+06	794436	1.23052e+06	1.35017e+06	849939	939449	860195	890628	1	1	1	1	1
610	Q9VM69	CG10206-PA OS=Drosophila melanogaster OX=7227 GN=nop5 PE=1 SV=2	nop5	FBgn0026196	51	23	23	50	0.58	0.83	-0.25	0.00518178	0.000752759	0.133128	0.0824281	0.0088493	0.329589	1.51514e+06	1.66843e+06	1.98625e+06	1.11806e+06	4.3	12.79	9.61	1.51514e+06	1.67473e+06	1.55033e+06	1.66843e+06	1.98625e+06	2.20707e+06	1.70546e+06	1.11806e+06	1.17498e+06	972152	1.26173e+06	1.60759e+06	1.55033e+06	1.24126e+06	1.80655e+06	2.14297e+06	1.24198e+06	1.05896e+06	1.07149e+06	905398	17	17	17	17	17
611	Q9VY05	GH11762p OS=Drosophila melanogaster OX=7227 GN=Dmel\CG9512 PE=1 SV=1	Dmel\CG9512	FBgn0030593	38	23	23	50	0.39	0.02	0.37	0.254181	0.910357	0.150577	0.601905	0.999998	0.354474	1.67046e+06	1.92106e+06	1.48444e+06	1.4654e+06	14.44	17.68	26.73	1.67046e+06	1.92106e+06	1.87668e+06	2.41524e+06	1.18055e+06	1.48444e+06	1.69073e+06	1.4654e+06	2.03749e+06	1.21731e+06	1.39107e+06	1.84404e+06	1.87668e+06	1.79687e+06	1.07374e+06	1.44133e+06	1.23126e+06	1.38793e+06	1.85803e+06	1.13372e+06	22	22	22	22	22
612	O16043	Anon1A4 OS=Drosophila melanogaster OX=7227 GN=Df31 PE=1 SV=1	Df31	FBgn0022893	93	23	23	50	0.19	0.36	-0.17	0.426665	0.0743691	0.393827	0.78832	0.155666	0.63308	5.96897e+06	6.01061e+06	6.78057e+06	5.26773e+06	6.9	14.75	8.95	5.96897e+06	6.01061e+06	6.26382e+06	5.46507e+06	6.78057e+06	7.71091e+06	5.72462e+06	5.72279e+06	4.78207e+06	5.26773e+06	4.97064e+06	5.76964e+06	6.26382e+06	4.06586e+06	6.16712e+06	7.48698e+06	4.16889e+06	5.42026e+06	4.36087e+06	4.90602e+06	5	5	5	5	5
613	Q9V3Z4	GH11341p OS=Drosophila melanogaster OX=7227 GN=Rpn5 PE=1 SV=1	Rpn5	FBgn0028690	36	23	23	49	0.14	0.26	-0.12	0.0491846	0.000893373	0.0148322	0.265664	0.0095516	0.112518	2.8162e+06	2.82121e+06	3.06903e+06	2.55892e+06	3.65	1.73	4.24	2.8162e+06	2.82121e+06	2.82548e+06	2.64849e+06	3.06626e+06	3.16063e+06	3.06903e+06	2.6342e+06	2.42209e+06	2.55892e+06	2.34518e+06	2.70811e+06	2.82548e+06	1.97041e+06	2.78885e+06	3.06885e+06	2.23498e+06	2.49495e+06	2.20875e+06	2.38321e+06	10	10	10	10	10
614	Q9VWV4	GH28326p OS=Drosophila melanogaster OX=7227 GN=45555989 PE=1 SV=2	45555989	FBgn0052549	36	23	23	48	0.42	0.97	-0.55	0.00429084	6.80295e-05	0.00222907	0.0760456	0.00337126	0.0589295	1.62314e+06	1.57422e+06	2.30492e+06	1.17518e+06	5.51	10.94	1.5	1.62314e+06	1.69505e+06	1.52369e+06	1.57422e+06	2.30492e+06	2.5237e+06	2.02526e+06	1.14844e+06	1.17518e+06	1.18147e+06	1.35167e+06	1.62709e+06	1.52369e+06	1.17118e+06	2.09639e+06	2.45041e+06	1.47487e+06	1.08773e+06	1.07167e+06	1.10034e+06	12	12	12	12	12
615	A0A0B4K5Z8	Protein transport protein SEC23 OS=Drosophila melanogaster OX=7227 GN=Sec23 PE=1 SV=1	Sec23	FBgn0262125	45	23	23	46	-0.08	0.03	-0.11	0.00652963	0.0993003	0.00075614	0.0914027	0.191879	0.0410063	1.04992e+06	1.03237e+06	1.11043e+06	1.08915e+06	1.29	0.57	1.1	1.04992e+06	1.05552e+06	1.03237e+06	1.03212e+06	1.11043e+06	1.09972e+06	1.11074e+06	1.09195e+06	1.08915e+06	1.07011e+06	874321	1.01321e+06	1.03237e+06	767867	1.00997e+06	1.06778e+06	808883	1.03423e+06	993216	996627	9	9	9	9	9
616	Q95U34	GH11113p OS=Drosophila melanogaster OX=7227 GN=Galk PE=1 SV=1	Galk	FBgn0263199	47	23	23	44	0.11	-0.44	0.55	0.326444	0.0172307	0.00350025	0.690795	0.054636	0.0673116	1.45861e+06	1.65393e+06	1.12694e+06	1.53381e+06	10.68	10.41	7.12	1.45861e+06	1.65393e+06	1.56242e+06	1.91451e+06	1.12694e+06	986501	1.21563e+06	1.53381e+06	1.60336e+06	1.39248e+06	1.21466e+06	1.58762e+06	1.56242e+06	1.42434e+06	1.02498e+06	957852	885271	1.45273e+06	1.46214e+06	1.29687e+06	2	2	2	2	2
617	Q9VKZ8	Ubiquitin carboxyl-terminal hydrolase OS=Drosophila melanogaster OX=7227 GN=Usp14 PE=1 SV=1	Usp14	FBgn0032216	59	23	23	42	0.26	0.26	0	0.0640027	0.0724545	0.994632	0.307261	0.152428	0.999997	1.1831e+06	1.243e+06	1.24558e+06	1.04083e+06	6.34	9.14	4.11	1.1831e+06	1.3262e+06	1.243e+06	1.16841e+06	1.24558e+06	1.35179e+06	1.12506e+06	1.10988e+06	1.04083e+06	1.02935e+06	984901	1.27303e+06	1.243e+06	869263	1.13289e+06	1.31253e+06	819313	1.05069e+06	948591	951050	22	22	22	22	22
618	Q7KUA4	SUMO-activating enzyme subunit OS=Drosophila melanogaster OX=7227 GN=Uba2 PE=1 SV=1	Uba2	FBgn0029113	42	23	23	42	0.31	0.63	-0.32	0.10836	0.00394532	0.0569033	0.387945	0.0211422	0.212461	1.49441e+06	1.4883e+06	1.86253e+06	1.20305e+06	3.12	14.57	5.55	1.49441e+06	1.4883e+06	1.54105e+06	1.4483e+06	1.86253e+06	2.15689e+06	1.61045e+06	1.32231e+06	1.20256e+06	1.20305e+06	1.24447e+06	1.42863e+06	1.54105e+06	1.0775e+06	1.69403e+06	2.09425e+06	1.17279e+06	1.25241e+06	1.09664e+06	1.12044e+06	3	3	3	3	3
619	O44081	H/ACA ribonucleoprotein complex subunit 4 OS=Drosophila melanogaster OX=7227 GN=Nop60B PE=1 SV=1	Nop60B	FBgn0259937	44	23	23	40	0.4	0.63	-0.23	0.00666202	0.00143057	0.275441	0.0927721	0.0121186	0.507918	1.88952e+06	2.00524e+06	2.35104e+06	1.51504e+06	0.92	10.56	5.63	1.88952e+06	2.02282e+06	1.98598e+06	2.00524e+06	2.35104e+06	2.36652e+06	1.95229e+06	1.59502e+06	1.51504e+06	1.42483e+06	1.57349e+06	1.94173e+06	1.98598e+06	1.49185e+06	2.13833e+06	2.29779e+06	1.42173e+06	1.5107e+06	1.3816e+06	1.32699e+06	8	8	8	8	8
620	X2JAU0	Integrin beta OS=Drosophila melanogaster OX=7227 GN=mys PE=3 SV=1	mys	FBgn0004657	28	23	23	40	0.14	0.06	0.08	0.866941	0.972609	0.750197	1	0.999998	0.93829	1.25683e+06	1.28779e+06	1.22137e+06	1.1683e+06	23.33	21.74	11.65	1.25683e+06	1.67183e+06	1.28779e+06	1.05367e+06	911303	1.22137e+06	1.42284e+06	1.1683e+06	1.37293e+06	1.10129e+06	1.04663e+06	1.6048e+06	1.28779e+06	783903	828856	1.1859e+06	1.03616e+06	1.10654e+06	1.252e+06	1.02567e+06	5	5	5	5	5
621	M9PFN1	RuvB-like helicase OS=Drosophila melanogaster OX=7227 GN=rept PE=3 SV=1	rept	FBgn0040075	53	23	23	39	0.38	0.71	-0.33	0.0136164	0.000456358	0.0178624	0.133209	0.00685623	0.122316	1.02212e+06	1.03183e+06	1.29666e+06	793147	5.57	9.65	6.46	1.02212e+06	1.05752e+06	1.03183e+06	949445	1.29666e+06	1.41456e+06	1.1653e+06	829607	793147	729496	851169	1.01513e+06	1.03183e+06	706361	1.17935e+06	1.37348e+06	848617	785751	723288	679405	17	17	17	17	17
622	O76874	SD17974p OS=Drosophila melanogaster OX=7227 GN=EG:125H10.1 PE=1 SV=2	EG:125H10.1	FBgn0024989	30	23	23	37	-0.18	-0.17	-0.01	0.0211076	0.00927325	0.742319	0.164304	0.0355548	0.93283	1.68537e+06	1.63507e+06	1.65018e+06	1.85367e+06	1.78	4.72	3.07	1.68537e+06	1.67666e+06	1.62022e+06	1.63507e+06	1.65844e+06	1.65018e+06	1.5229e+06	1.86972e+06	1.7654e+06	1.85367e+06	1.40348e+06	1.60944e+06	1.62022e+06	1.21645e+06	1.5084e+06	1.60225e+06	1.10903e+06	1.77088e+06	1.6099e+06	1.72639e+06	2	2	2	2	2
623	A1Z909	LD11307p OS=Drosophila melanogaster OX=7227 GN=Dmel\CG8545 PE=1 SV=1	Dmel\CG8545	FBgn0033741	26	23	23	36	0.8	1	-0.2	0.00127132	0.000368983	0.275977	0.0435093	0.00621981	0.508256	967352	1.03509e+06	1.18978e+06	594003	7.68	11.78	12.21	967352	1.14748e+06	989825	1.03509e+06	1.18978e+06	1.39273e+06	1.11164e+06	594003	657853	514390	805560	1.10147e+06	989825	770083	1.08214e+06	1.35229e+06	809538	562602	599910	479069	2	2	2	2	2
624	Q7KVL7	Vacuolar protein sorting-associated protein 35 OS=Drosophila melanogaster OX=7227 GN=Vps35 PE=1 SV=2	Vps35	FBgn0034708	27	23	23	35	-0.17	-0.17	0	0.100456	0.0515832	0.859747	0.382202	0.117346	0.999997	915922	885074	885051	993404	1.59	10.47	2.92	915922	867954	885074	895824	885051	937981	762109	993404	1.04243e+06	989750	762732	833157	885074	666469	804979	910741	554997	940888	950609	921788	4	4	4	4	4
625	Q9VDZ7	Mitochondrial import inner membrane translocase subunit TIM44 OS=Drosophila melanogaster OX=7227 GN=CG117799 PE=1 SV=1	CG117799	FBgn0038683	47	23	23	35	0.08	-0.21	0.29	0.412609	0.0356497	0.00780762	0.774843	0.0896661	0.0906043	949899	998017	814939	941095	9.63	2.47	3.36	949899	930600	998017	1.12362e+06	814939	782282	818197	941095	983862	921522	791025	893291	998017	835945	741210	759564	595842	891345	897205	858245	3	3	3	3	3
626	C7LA93	Dorsal, isoform F OS=Drosophila melanogaster OX=7227 GN=dl PE=1 SV=1	dl	FBgn0260632	26	23	23	33	0.15	0.18	-0.02	0.00495294	0.00298324	0.851931	0.082021	0.0182874	0.998824	1.00151e+06	1.04557e+06	1.06218e+06	940780	1.74	2.38	3.35	1.00151e+06	1.04557e+06	1.04222e+06	1.0755e+06	1.09403e+06	1.06218e+06	1.04383e+06	917591	980336	940780	834008	1.00365e+06	1.04222e+06	800144	995049	1.03133e+06	760159	869083	893989	876181	11	11	11	11	11
627	Q9VZI3	Unc-112-related protein OS=Drosophila melanogaster OX=7227 GN=Fit1 PE=1 SV=1	Fit1	FBgn0035498	33	23	23	33	0.21	0.44	-0.23	0.0528023	0.00297707	0.0790808	0.275927	0.0182874	0.251623	700085	715005	839403	619712	5.32	8.17	6.72	700085	742294	715005	667800	839403	886787	753535	619712	620992	550879	582994	712535	715005	496826	763461	861034	548753	586952	566296	513053	5	5	5	5	5
628	Q9VXP3	GH05406p OS=Drosophila melanogaster OX=7227 GN=mRpS30 PE=1 SV=1	mRpS30	FBgn0030692	41	23	23	33	-0.05	-0.36	0.32	0.810965	0.00174524	0.00300025	1	0.0134473	0.0643922	737637	759181	610135	785459	6.39	5.28	4.56	737637	759181	743906	836845	610135	571313	634672	785459	843253	775580	614265	728744	743906	622590	554935	554722	462193	743937	768980	722324	1	1	1	1	1
629	M9PCE8	Angiotensin-converting enzyme OS=Drosophila melanogaster OX=7227 GN=Acer PE=3 SV=1	Acer	FBgn0016122	32	23	23	32	-0.11	0.13	-0.25	0.3401	0.149669	0.0225152	0.705201	0.258637	0.134701	945956	847569	1.00782e+06	917832	6.53	5.33	3.11	945956	847569	829580	935843	1.07676e+06	1.00782e+06	969725	960439	917832	905510	787742	813588	829580	696242	979343	978554	706191	909667	836991	843333	27	27	27	27	27
630	Q9VN93	Putative cysteine proteinase CG12163 OS=Drosophila melanogaster OX=7227 GN=CG12163 PE=2 SV=2	CG12163	FBgn0260462	44	23	23	32	0.26	0.3	-0.04	0.588652	0.119775	0.422442	0.925257	0.218632	0.660471	1.19394e+06	1.30398e+06	1.34228e+06	1.09112e+06	14.66	2.56	8.16	1.19394e+06	1.30398e+06	1.30943e+06	1.00089e+06	1.34228e+06	1.30087e+06	1.36885e+06	1.19446e+06	1.01565e+06	1.09112e+06	994251	1.2517e+06	1.30943e+06	744633	1.22084e+06	1.26309e+06	996848	1.13132e+06	926195	1.0162e+06	1	1	1	1	1
631	Q9W373	SET and MYND domain containing, arthropod-specific, member 9, isoform A OS=Drosophila melanogaster OX=7227 GN=SmydA-9 PE=4 SV=1	SmydA-9	FBgn0030102	58	23	23	31	-0.84	-1.23	0.39	0.000995234	7.86804e-05	0.0158469	0.0387949	0.00357818	0.116018	652027	563557	429973	1.00902e+06	10.48	9.1	8.17	652027	501914	563557	619610	429973	367300	433782	1.00902e+06	876303	1.01687e+06	542973	481792	563557	460973	391072	356634	315897	955680	799119	947048	12	12	12	12	12
632	Q9VEP8	GH11385p OS=Drosophila melanogaster OX=7227 GN=Irc PE=1 SV=2	Irc	FBgn0038465	39	23	23	31	-0.27	-0.09	-0.18	0.0250939	0.307848	0.187603	0.182003	0.455189	0.403675	627156	576824	652971	694157	6.12	7.06	1.5	627156	625514	576824	555534	680431	591961	652971	694157	695764	677117	522263	600436	576824	413302	618871	574770	475518	657461	634482	630622	10	10	10	10	10
633	Q7KRW8	Pre-mRNA-processing factor 39 OS=Drosophila melanogaster OX=7227 GN=CG1646 PE=1 SV=1	CG1646	FBgn0039600	20	23	23	31	0.24	0.46	-0.22	0.150518	0.0076059	0.0962834	0.462742	0.031051	0.279706	1.00576e+06	1.01833e+06	1.18648e+06	864517	4.55	9.48	4.43	1.00576e+06	946217	1.03024e+06	1.01833e+06	1.18648e+06	1.2367e+06	1.0277e+06	864517	930408	860550	837545	908282	1.03024e+06	757607	1.07913e+06	1.20078e+06	748411	818815	848459	801460	2	2	2	2	2
634	Q7K4H4	Bifunctional lysine-specific demethylase and histidyl-hydroxylase NO66 OS=Drosophila melanogaster OX=7227 GN=CG2982 PE=1 SV=1	CG2982	FBgn0266570	33	23	23	28	0.44	0.72	-0.27	0.00291609	0.000272131	0.0440593	0.06386	0.00559946	0.183508	1.61378e+06	1.70603e+06	2.06354e+06	1.25606e+06	3.18	9.17	3.6	1.61378e+06	1.70603e+06	1.62255e+06	1.72253e+06	2.06354e+06	2.09959e+06	1.76918e+06	1.25606e+06	1.31298e+06	1.22294e+06	1.34387e+06	1.63763e+06	1.62255e+06	1.28151e+06	1.87685e+06	2.03861e+06	1.28838e+06	1.18966e+06	1.19733e+06	1.13897e+06	13	13	13	13	13
635	Q24368	Chromatin-remodeling complex ATPase chain Iswi OS=Drosophila melanogaster OX=7227 GN=Iswi PE=1 SV=1	Iswi	FBgn0011604	25	23	23	27	0.16	0.14	0.03	0.0648235	0.0369551	0.893021	0.310023	0.0920778	0.999997	736930	781140	765988	696919	2.04	9.33	4.93	736930	770704	802079	781140	765988	891467	757276	696919	703211	642153	613676	739805	802079	581147	696687	865578	551478	660077	641272	598059	1	1	1	1	1
636	A0A0B7P9G0	Unextended, isoform E OS=Drosophila melanogaster OX=7227 GN=uex PE=1 SV=1	uex	FBgn0262124	30	23	23	27	0.1	-0.04	0.14	0.885282	0.708618	0.450507	1	0.84866	0.686293	562503	573989	521268	535726	20.51	29.79	12.55	562503	771616	573989	531052	343790	521268	641037	535726	649911	518779	468422	740681	573989	395088	312686	506130	466828	507406	592667	483157	2	2	2	2	2
637	P12080	Integrin alpha-PS2 OS=Drosophila melanogaster OX=7227 GN=if PE=1 SV=2	if	FBgn0001250	21	23	23	27	0.15	0.28	-0.12	0.871088	0.996321	0.906918	1	0.999998	0.999997	910242	893315	973122	802333	20.07	23.02	13.65	910242	1.14004e+06	893315	771804	646370	973122	1.01618e+06	802333	988895	774122	758001	1.09433e+06	893315	574202	587892	944861	740018	759919	901794	720966	1	1	1	1	1
638	Q9VNF6	Metastasis associated 1-like, isoform A OS=Drosophila melanogaster OX=7227 GN=MTA1-like PE=1 SV=2	MTA1-like	FBgn0027951	28	23	23	26	0.23	0.29	-0.06	0.0313402	0.00425345	0.2238	0.207211	0.022072	0.448239	656490	669264	697428	571180	3.43	6.76	4.07	656490	669264	693781	647846	693149	779869	697428	611312	571180	569185	546690	642432	693781	481980	630438	757221	507894	578996	520871	530102	1	1	1	1	1
639	B7Z0E2	FI18812p1 OS=Drosophila melanogaster OX=7227 GN=Unr PE=1 SV=1	Unr	FBgn0263352	21	23	23	26	0.08	0.07	0.01	0.268645	0.281449	0.999197	0.62103	0.4236	0.999997	557078	585994	581845	556045	2.59	6.15	2.92	557078	585994	565486	594839	581845	617786	546206	556045	559157	530000	463905	562501	565486	442544	529204	599845	397716	526650	509907	492201	3	3	3	3	3
640	X2JKQ8	Rho kinase, isoform D OS=Drosophila melanogaster OX=7227 GN=Rok PE=1 SV=1	Rok	FBgn0026181	16	23	23	25	0.06	0.02	0.04	0.49841	0.763193	0.884193	0.853595	0.895745	0.999997	721989	730707	711983	701618	2.27	5.88	2.38	721989	702722	731386	730707	711983	752939	669326	706636	675846	701618	601234	674549	731386	543626	647569	731073	487429	669280	616318	653440	7	7	7	7	7
641	Q9VUH6	Myopic OS=Drosophila melanogaster OX=7227 GN=mop PE=1 SV=2	mop	FBgn0036448	15	23	23	25	0.08	0.26	-0.18	0.772337	0.0179015	0.0405429	1	0.0560936	0.177196	539962	525031	595071	498281	6.14	4.69	4.04	539962	525031	556065	491697	628035	595071	572232	532776	498281	496122	449651	503982	556065	365809	571216	577790	416722	504611	454393	462056	3	3	3	3	3
642	Q9VK45	Serine/threonine-protein kinase Tor OS=Drosophila melanogaster OX=7227 GN=Tor PE=1 SV=1	Tor	FBgn0021796	10	23	23	24	0.18	0.28	-0.11	0.15289	0.0439709	0.60924	0.465332	0.104247	0.82839	242996	254689	274602	225499	2.54	13.37	2.08	242996	254689	252016	264444	274602	313174	239472	225499	225797	217604	202354	244479	252016	196739	249758	304079	174392	213578	205909	202662	4	4	4	4	4
643	Q9VM12	MIP26555p1 OS=Drosophila melanogaster OX=7227 GN=Dmel\CG5958 PE=1 SV=1	Dmel\CG5958	FBgn0031913	62	23	22	91	0.04	-0.82	0.86	0.961708	0.000125377	0.000145736	1	0.00432014	0.021324	3.46266e+06	4.11491e+06	2.26524e+06	4.00762e+06	5.58	8.47	5.98	3.46266e+06	4.15122e+06	4.11491e+06	3.74714e+06	2.26524e+06	2.14368e+06	2.52702e+06	4.33067e+06	4.00762e+06	3.85495e+06	2.88352e+06	3.98479e+06	4.11491e+06	2.78777e+06	2.0603e+06	2.08143e+06	1.84027e+06	4.10173e+06	3.65463e+06	3.59025e+06	1	1	1	1	1
644	Q9VTY2	Uncharacterized protein, isoform A OS=Drosophila melanogaster OX=7227 GN=anon-WO0172774.89 PE=1 SV=1	anon-WO0172774.89	FBgn0036290	62	23	22	83	1.19	2.04	-0.85	0.000156682	7.14558e-06	0.00126866	0.0260654	0.00122498	0.0507198	3.72887e+06	3.74381e+06	6.7294e+06	1.64093e+06	10.76	8.64	9.57	3.72887e+06	4.19441e+06	3.38386e+06	3.74381e+06	6.7294e+06	6.75393e+06	5.78103e+06	1.63189e+06	1.92355e+06	1.64093e+06	3.1052e+06	4.02625e+06	3.38386e+06	2.78529e+06	6.12058e+06	6.55779e+06	4.20798e+06	1.54562e+06	1.75413e+06	1.52419e+06	17	17	17	17	17
645	Q9V3V6	26S proteasome regulatory complex subunit p50 OS=Drosophila melanogaster OX=7227 GN=Rpt5 PE=1 SV=1	Rpt5	FBgn0028684	64	23	22	77	0.31	0.51	-0.21	0.00717148	0.000337048	0.0213255	0.095645	0.00593097	0.131598	3.16814e+06	3.24167e+06	3.73943e+06	2.61726e+06	6.37	3.79	4.26	3.16814e+06	3.44361e+06	3.24167e+06	3.03077e+06	3.73943e+06	3.92301e+06	3.64149e+06	2.79821e+06	2.61726e+06	2.58865e+06	2.63826e+06	3.30555e+06	3.24167e+06	2.25481e+06	3.40112e+06	3.80908e+06	2.65187e+06	2.65029e+06	2.38674e+06	2.4109e+06	9	9	9	9	9
646	Q9VNS2	ADP-ribosylation factor GTPase activating protein 3, isoform A OS=Drosophila melanogaster OX=7227 GN=ArfGAP3 PE=1 SV=1	ArfGAP3	FBgn0037182	45	23	22	38	-0.19	-0.32	0.13	0.00359389	0.000181111	0.015474	0.0699288	0.00478664	0.115041	1.61431e+06	1.5533e+06	1.41623e+06	1.76863e+06	1.77	2.67	4.51	1.61431e+06	1.54372e+06	1.5533e+06	1.59585e+06	1.44085e+06	1.41623e+06	1.36714e+06	1.89866e+06	1.7489e+06	1.76863e+06	1.34207e+06	1.48183e+06	1.5533e+06	1.18727e+06	1.3105e+06	1.3751e+06	995601	1.79829e+06	1.59486e+06	1.64719e+06	6	6	6	6	6
647	Q9VCR0	Uncharacterized protein, isoform A OS=Drosophila melanogaster OX=7227 GN=Dmel\CG17109 PE=1 SV=1	Dmel\CG17109	FBgn0039051	62	23	21	54	-0.24	-0.7	0.47	0.18001	0.00612147	0.0613168	0.498734	0.0269409	0.22104	1.55544e+06	1.46918e+06	1.06402e+06	1.73175e+06	13.73	9.39	16.41	1.55544e+06	1.34871e+06	1.46918e+06	1.75613e+06	1.23445e+06	1.04409e+06	1.06402e+06	1.71513e+06	2.26439e+06	1.73175e+06	1.29528e+06	1.29464e+06	1.46918e+06	1.30652e+06	1.12277e+06	1.01377e+06	772159	1.62446e+06	2.06495e+06	1.61284e+06	9	9	9	9	9
648	P21914	Succinate dehydrogenase [ubiquinone] iron-sulfur subunit, mitochondrial OS=Drosophila melanogaster OX=7227 GN=SdhB PE=2 SV=2	SdhB	FBgn0014028	63	23	20	59	0.07	-0.26	0.33	0.585888	0.0252923	0.00819185	0.924933	0.0704805	0.0934519	2.06082e+06	2.23352e+06	1.78247e+06	2.12983e+06	6.19	8.49	1.29	2.06082e+06	2.0959e+06	2.23352e+06	2.37264e+06	1.78247e+06	1.61286e+06	1.91241e+06	2.08744e+06	2.12983e+06	2.13873e+06	1.71614e+06	2.01187e+06	2.23352e+06	1.76518e+06	1.6212e+06	1.56603e+06	1.39269e+06	1.97709e+06	1.94224e+06	1.99188e+06	3	3	3	3	3
649	Q5U124	LP11544p OS=Drosophila melanogaster OX=7227 GN=Mal-A5 PE=1 SV=1	Mal-A5	FBgn0050359	36	23	20	33	0.33	0.33	0	0.338567	0.214366	0.92644	0.702749	0.34045	0.999997	2.04216e+06	2.12462e+06	2.13041e+06	1.69596e+06	19.65	7.02	9.56	2.04216e+06	2.55297e+06	2.12462e+06	1.7157e+06	2.13041e+06	2.37003e+06	2.08233e+06	1.98114e+06	1.67648e+06	1.69596e+06	1.7006e+06	2.45061e+06	2.12462e+06	1.27643e+06	1.93767e+06	2.30121e+06	1.51643e+06	1.87346e+06	1.52881e+06	1.57677e+06	3	3	3	3	3
650	M9PJN8	Glyceraldehyde-3-phosphate dehydrogenase OS=Drosophila melanogaster OX=7227 GN=Gapdh2 PE=3 SV=1	Gapdh2	FBgn0001092	80	23	9	303	-0.3	-0.54	0.24	0.0981551	0.0108959	0.228785	0.381836	0.0398135	0.454151	2.16388e+07	2.18435e+07	1.84824e+07	2.69034e+07	12.14	10.38	8.19	2.16388e+07	1.78273e+07	2.24554e+07	2.18435e+07	1.84824e+07	1.54679e+07	1.87514e+07	2.69034e+07	2.33315e+07	2.70684e+07	1.80187e+07	1.71082e+07	2.24506e+07	1.62482e+07	1.68102e+07	1.5018e+07	1.36524e+07	2.54803e+07	2.12765e+07	2.52084e+07	5	5	5	5	5
651	P02574	Actin, larval muscle OS=Drosophila melanogaster OX=7227 GN=Act79B PE=1 SV=2	Act79B	FBgn0000045	57	23	4	724	-0.37	0.3	-0.66	0.543961	0.550522	0.148922	0.895697	0.705672	0.352854	932558	698864	1.10807e+06	900792	21.76	26.33	2.73	932558	942168	698864	628478	1.10807e+06	1.37361e+06	798471	912254	865559	900792	776585	904395	698864	467571	1.00782e+06	1.33372e+06	581477	864028	789321	838939	4	4	4	4	4
652	M9NF14	IGF-II mRNA-binding protein, isoform L OS=Drosophila melanogaster OX=7227 GN=Imp PE=1 SV=1	Imp	FBgn0285926	39	23	4	32	0.17	0.36	-0.19	0.323297	0.0615014	0.435438	0.688464	0.134836	0.672507	1.26097e+06	1.24628e+06	1.42269e+06	1.10935e+06	1.2	14.12	4.43	1.26097e+06	1.25646e+06	1.24628e+06	1.22706e+06	1.42269e+06	1.54407e+06	1.1634e+06	1.15979e+06	1.10935e+06	1.06147e+06	1.05007e+06	1.20609e+06	1.24628e+06	912898	1.29398e+06	1.49922e+06	847232	1.09848e+06	1.01164e+06	988588	4	4	4	4	4
653	Q9VB69	Malic enzyme OS=Drosophila melanogaster OX=7227 GN=Men-b PE=1 SV=1	Men-b	FBgn0029155	50	23	1	68	0.14	0.08	0.07	0.22816	0.993947	0.200034	0.569427	0.999998	0.421002	43795.6	49140.4	46920.9	44453.4	7.8	9.04	7.17	43795.6	49140.4	48813.5	55897	46920.9	40412.2	47917.8	44453.4	48947.9	42632.2	36470.7	47170.3	48813.5	41585.9	42675.9	39238.6	34895.6	42103.4	44636.6	39704.8	6	6	6	6	6
654	E1JIZ5	Malic enzyme OS=Drosophila melanogaster OX=7227 GN=Men-b PE=1 SV=1	Men-b	FBgn0029155	49	23	1	67	0.02	-0.47	0.49	0.667646	0.0020526	0.00455184	0.988206	0.0147181	0.0734111	1.78703e+06	1.97091e+06	1.40318e+06	1.94192e+06	8.7	4.96	6.26	1.78703e+06	1.70852e+06	1.97091e+06	2.01307e+06	1.40318e+06	1.34199e+06	1.48143e+06	2.13378e+06	1.89975e+06	1.94192e+06	1.48814e+06	1.64003e+06	1.97091e+06	1.49767e+06	1.27623e+06	1.30302e+06	1.07884e+06	2.02098e+06	1.73242e+06	1.80857e+06	21	21	21	21	20
655	Q9VHY6	ER membrane protein complex 1, isoform A OS=Drosophila melanogaster OX=7227 GN=EMC1 PE=1 SV=1	EMC1	FBgn0037530	28	23	1	32	0.41	-0.05	0.47	0.134264	0.938136	0.207305	0.435023	0.999998	0.430029	791622	866274	626309	650446	18.35	25.97	16.74	791622	1.15137e+06	866274	834705	564634	626309	905258	650446	763402	544827	659221	1.10521e+06	866274	620998	513551	608120	659243	616061	696162	507416	2	2	2	2	2
656	Q9VKX2	Malate dehydrogenase OS=Drosophila melanogaster OX=7227 GN=Mdh1 PE=1 SV=2	Mdh1	FBgn0262782	59	22	22	162	-0.4	-0.01	-0.38	5.61426e-05	0.948242	4.82406e-05	0.0161947	0.999998	0.0177227	7.51672e+06	6.14791e+06	8.02043e+06	8.10068e+06	0.35	2.23	4.18	7.51672e+06	6.11488e+06	6.15572e+06	6.14791e+06	8.02043e+06	8.25924e+06	7.90708e+06	8.289e+06	7.63782e+06	8.10068e+06	6.25952e+06	5.86972e+06	6.15572e+06	4.57388e+06	7.29481e+06	8.01938e+06	5.75824e+06	7.85081e+06	6.96509e+06	7.54444e+06	12	12	12	12	12
657	P54611	V-type proton ATPase subunit E OS=Drosophila melanogaster OX=7227 GN=Vha26 PE=2 SV=1	Vha26	FBgn0283535	82	22	22	152	0.34	0.21	0.13	0.00167835	0.0348079	0.0527473	0.0486242	0.087899	0.203491	4.99018e+06	5.34886e+06	4.89178e+06	4.23992e+06	4.73	5.85	3.75	4.99018e+06	5.28315e+06	5.34886e+06	5.76003e+06	5.10829e+06	4.89178e+06	4.54559e+06	4.23992e+06	4.39882e+06	4.08082e+06	4.15556e+06	5.07135e+06	5.34886e+06	4.28531e+06	4.64614e+06	4.74971e+06	3.31027e+06	4.01578e+06	4.01138e+06	3.8006e+06	20	21	21	21	21
658	P55830	40S ribosomal protein S3a OS=Drosophila melanogaster OX=7227 GN=RpS3A PE=1 SV=4	RpS3A	FBgn0017545	66	22	22	141	0.22	0	0.21	0.0033663	0.783018	0.0064302	0.0682639	0.911911	0.0837668	8.24915e+06	9.05449e+06	7.80939e+06	7.79786e+06	2.08	1.84	4.83	8.24915e+06	9.05449e+06	8.75869e+06	9.10267e+06	8.04949e+06	7.78739e+06	7.80939e+06	7.79786e+06	8.09321e+06	7.35026e+06	6.86945e+06	8.69148e+06	8.75869e+06	6.77214e+06	7.32124e+06	7.56124e+06	5.6871e+06	7.38564e+06	7.38037e+06	6.84555e+06	14	14	14	14	14
659	Q9W4C1	IP13321p OS=Drosophila melanogaster OX=7227 GN=Dmel\CG15784 PE=1 SV=1	Dmel\CG15784	FBgn0029766	25	22	22	118	4.08	4.59	-0.51	0.00197783	0.000845824	0.565323	0.0501712	0.00926187	0.789966	1.29473e+07	1.68485e+07	2.40349e+07	994928	24.72	5.83	84.03	1.29473e+07	1.87617e+07	1.13159e+07	1.68485e+07	2.45921e+07	2.40349e+07	2.19871e+07	994928	3.1157e+06	652684	1.07818e+07	1.80062e+07	1.13077e+07	1.253e+07	2.23672e+07	2.33369e+07	1.60119e+07	937445	2.83645e+06	602178	2	2	2	2	2
660	Q9VXI1	Beta hydroxy acid dehydrogenase 1, isoform A OS=Drosophila melanogaster OX=7227 GN=Had1 PE=1 SV=2	Had1	FBgn0286508	80	22	22	116	-0.12	-1.05	0.92	0.79254	0.00172464	0.00305612	1	0.0134371	0.0645639	4.41233e+06	5.0775e+06	2.67644e+06	5.53064e+06	8.38	14.51	12.59	4.41233e+06	4.45241e+06	5.0775e+06	5.23059e+06	2.67644e+06	2.47806e+06	3.26127e+06	5.53064e+06	5.76689e+06	4.51746e+06	3.67435e+06	4.27391e+06	5.0775e+06	3.89142e+06	2.43429e+06	2.4061e+06	2.37498e+06	5.23827e+06	5.25895e+06	4.20726e+06	2	1	2	2	2
661	O01666	ATP synthase subunit gamma, mitochondrial OS=Drosophila melanogaster OX=7227 GN=ATPsyngamma PE=2 SV=2	ATPsyngamma	FBgn0020235	63	22	22	116	0.08	-0.38	0.46	0.949463	0.0342522	0.0238459	1	0.087062	0.137989	6.70591e+06	7.30454e+06	5.31441e+06	6.90545e+06	6.38	14.61	6.57	6.70591e+06	6.91133e+06	7.30454e+06	7.84641e+06	5.31441e+06	4.81326e+06	6.38751e+06	6.90109e+06	7.71953e+06	6.90545e+06	5.58433e+06	6.63425e+06	7.30454e+06	5.83752e+06	4.83361e+06	4.67348e+06	4.65163e+06	6.53627e+06	7.0396e+06	6.43128e+06	11	11	11	11	11
662	Q94516	ATP synthase subunit b, mitochondrial OS=Drosophila melanogaster OX=7227 GN=ATPsynB PE=2 SV=2	ATPsynB	FBgn0019644	62	22	22	89	0.19	-0.18	0.36	0.289147	0.0359323	0.0057983	0.647924	0.0901482	0.078987	3.74289e+06	4.1033e+06	3.1884e+06	3.60852e+06	2.51	5.49	8.7	3.74289e+06	4.1033e+06	3.99471e+06	4.20012e+06	3.1884e+06	3.04021e+06	3.39119e+06	3.57973e+06	4.16411e+06	3.60852e+06	3.11688e+06	3.93879e+06	3.99471e+06	3.12478e+06	2.89994e+06	2.95192e+06	2.4696e+06	3.39049e+06	3.79734e+06	3.36073e+06	2	2	2	2	2
663	Q9VHX4	LD24679p OS=Drosophila melanogaster OX=7227 GN=Dmel\CG2767 PE=1 SV=1	Dmel\CG2767	FBgn0037537	60	22	22	87	0.03	0.01	0.02	0.916812	0.841936	0.984765	1	0.955292	0.999997	4.20907e+06	4.25479e+06	4.19129e+06	4.16824e+06	2.97	3.59	3.08	4.20907e+06	4.25479e+06	4.2835e+06	4.05459e+06	4.19129e+06	4.32366e+06	4.02427e+06	4.39308e+06	4.16517e+06	4.16824e+06	3.50509e+06	4.08421e+06	4.2835e+06	3.0165e+06	3.81209e+06	4.1981e+06	2.93063e+06	4.16084e+06	3.79831e+06	3.88203e+06	11	11	11	11	11
664	Q7K5N8	GH01592p OS=Drosophila melanogaster OX=7227 GN=BEST:GH19547 PE=1 SV=1	BEST:GH19547	FBgn0034229	64	22	22	81	-1.16	-1.64	0.48	1.65546e-05	1.67193e-06	0.00112772	0.0122165	0.000951516	0.0497182	2.99897e+06	2.2303e+06	1.59859e+06	4.97311e+06	4.27	7.15	7.79	2.99897e+06	2.37214e+06	2.2303e+06	2.18737e+06	1.59859e+06	1.43433e+06	1.64732e+06	4.97311e+06	4.57395e+06	5.34785e+06	2.49738e+06	2.27704e+06	2.2303e+06	1.62734e+06	1.45396e+06	1.39268e+06	1.19964e+06	4.71022e+06	4.17108e+06	4.98064e+06	6	6	6	6	6
665	Q8IRB2	LP04239p OS=Drosophila melanogaster OX=7227 GN=Dmel\CG32249 PE=2 SV=2	Dmel\CG32249	FBgn0052249	88	22	22	76	0.06	-0.8	0.86	0.939837	0.000573569	0.000454132	1	0.00766987	0.0345114	1.92753e+06	2.42491e+06	1.33142e+06	2.32237e+06	11.2	4.12	6.31	1.92753e+06	2.01726e+06	2.49814e+06	2.42491e+06	1.31363e+06	1.33142e+06	1.41797e+06	2.35348e+06	2.09277e+06	2.32237e+06	1.60515e+06	1.93639e+06	2.49814e+06	1.80407e+06	1.19478e+06	1.29275e+06	1.03262e+06	2.22906e+06	1.90844e+06	2.16291e+06	10	10	10	10	10
666	Q9VB10	GH01709p OS=Drosophila melanogaster OX=7227 GN=Dmel\CG5590 PE=1 SV=1	Dmel\CG5590	FBgn0039537	57	22	22	74	0.12	-0.1	0.22	0.199299	0.616003	0.0577335	0.528078	0.770653	0.213978	1.84532e+06	1.96882e+06	1.68657e+06	1.80738e+06	7.16	8.55	2.34	1.84532e+06	1.96882e+06	1.88955e+06	2.16873e+06	1.68657e+06	1.59012e+06	1.87885e+06	1.80738e+06	1.84785e+06	1.76327e+06	1.53668e+06	1.88989e+06	1.88955e+06	1.61348e+06	1.53398e+06	1.54394e+06	1.36825e+06	1.71184e+06	1.68509e+06	1.64219e+06	8	8	8	8	8
667	A0A0B4LHL7	ATP synthase subunit d, mitochondrial OS=Drosophila melanogaster OX=7227 GN=ATPsynD PE=3 SV=1	ATPsynD	FBgn0016120	87	22	22	72	0.14	-0.16	0.29	0.514298	0.0438635	0.0115665	0.869159	0.104076	0.103708	1.15389e+07	1.23772e+07	1.00927e+07	1.12547e+07	7.48	7.03	5.02	1.15389e+07	1.13636e+07	1.23772e+07	1.32036e+07	1.01498e+07	8.93819e+06	1.00927e+07	1.12547e+07	1.22163e+07	1.11733e+07	9.60898e+06	1.0908e+07	1.23772e+07	9.82309e+06	9.23153e+06	8.67862e+06	7.34992e+06	1.06597e+07	1.11403e+07	1.04061e+07	2	2	2	2	2
668	Q9VQB4	LD06553p OS=Drosophila melanogaster OX=7227 GN=Dmel\CG3609 PE=1 SV=1	Dmel\CG3609	FBgn0031418	65	22	22	66	0.04	-0.05	0.09	0.517156	0.72068	0.205175	0.870781	0.860757	0.427895	3.09197e+06	3.07045e+06	2.88356e+06	2.98087e+06	13.06	3.5	4.99	3.09197e+06	3.07045e+06	3.02035e+06	3.78922e+06	2.88356e+06	2.77785e+06	2.97963e+06	2.92084e+06	3.20794e+06	2.98087e+06	2.57482e+06	2.94736e+06	3.02035e+06	2.81908e+06	2.62268e+06	2.69718e+06	2.16988e+06	2.76643e+06	2.92538e+06	2.77618e+06	28	28	28	28	28
669	I0DHK3	Proteasome subunit alpha type OS=Drosophila melanogaster OX=7227 GN=Prosalpha6 PE=2 SV=1	Prosalpha6	FBgn0250843	75	22	22	65	0.24	0.53	-0.29	0.0891823	0.00177742	0.0230864	0.361891	0.0136065	0.136384	4.32572e+06	4.30863e+06	5.2645e+06	3.64813e+06	5.58	7.42	4.79	4.32572e+06	4.47103e+06	4.30863e+06	4.00256e+06	5.2645e+06	5.42508e+06	4.70028e+06	3.94831e+06	3.64813e+06	3.62845e+06	3.60223e+06	4.29178e+06	4.30863e+06	2.9778e+06	4.78821e+06	5.26753e+06	3.42292e+06	3.73958e+06	3.32681e+06	3.3793e+06	3	3	3	3	3
670	X2JDA5	Glutamine synthetase OS=Drosophila melanogaster OX=7227 GN=Gs2 PE=1 SV=1	Gs2	FBgn0001145	60	22	22	65	0.04	-0.23	0.28	0.806123	0.0414498	0.019618	1	0.0996137	0.126964	3.18475e+06	3.2876e+06	2.70904e+06	3.18762e+06	8.24	3.88	4.97	3.18475e+06	3.2876e+06	3.59904e+06	3.0551e+06	2.86022e+06	2.70904e+06	2.65522e+06	3.37681e+06	3.05994e+06	3.18762e+06	2.65209e+06	3.1558e+06	3.59904e+06	2.27291e+06	2.60145e+06	2.63037e+06	1.93364e+06	3.1983e+06	2.79042e+06	2.96874e+06	24	24	24	24	24
671	Q9W1H8	GH13256p OS=Drosophila melanogaster OX=7227 GN=Mtpbeta PE=1 SV=1	Mtpbeta	FBgn0025352	51	22	22	58	0.29	0.01	0.28	0.000289442	0.705285	0.00049796	0.0301912	0.845944	0.0361685	3.87425e+06	4.32274e+06	3.55704e+06	3.5272e+06	4.77	0.62	2.65	3.87425e+06	4.32274e+06	4.2022e+06	4.60914e+06	3.53727e+06	3.58143e+06	3.55704e+06	3.54855e+06	3.5272e+06	3.37874e+06	3.22627e+06	4.14944e+06	4.2022e+06	3.42908e+06	3.21725e+06	3.47742e+06	2.59037e+06	3.35852e+06	3.21653e+06	3.14674e+06	5	5	5	5	5
672	Q9V3A8	Ergic53, isoform A OS=Drosophila melanogaster OX=7227 GN=ergic53 PE=1 SV=1	ergic53	FBgn0035909	52	22	22	58	-0.03	-0.66	0.63	0.981948	0.0913599	0.0725676	1	0.181426	0.240645	1.77246e+06	1.86322e+06	1.20151e+06	1.89905e+06	10.33	25.39	9	1.77246e+06	2.17129e+06	1.86322e+06	1.79423e+06	1.15107e+06	1.20151e+06	1.78057e+06	1.89905e+06	2.06518e+06	1.72385e+06	1.47601e+06	2.08424e+06	1.86322e+06	1.33486e+06	1.04693e+06	1.16662e+06	1.29668e+06	1.79866e+06	1.88328e+06	1.60548e+06	3	3	3	3	3
673	Q9V438	Protein disulfide-isomerase A6 homolog OS=Drosophila melanogaster OX=7227 GN=CaBP1 PE=1 SV=1	CaBP1	FBgn0025678	51	22	22	57	0.25	0.18	0.07	0.0208374	0.0313676	0.93482	0.163504	0.0824797	0.999997	2.35739e+06	2.52932e+06	2.41543e+06	2.127e+06	4.95	7.3	8.62	2.35739e+06	2.69529e+06	2.44653e+06	2.52932e+06	2.41543e+06	2.7182e+06	2.3884e+06	2.17663e+06	2.127e+06	1.84861e+06	1.96311e+06	2.58723e+06	2.44653e+06	1.88175e+06	2.1969e+06	2.63926e+06	1.73932e+06	2.06156e+06	1.93965e+06	1.72168e+06	16	16	16	16	16
674	Q9V3D4	Chitinase-like protein Idgf2 OS=Drosophila melanogaster OX=7227 GN=Idgf2 PE=1 SV=1	Idgf2	FBgn0020415	51	22	22	57	-0.07	0.68	-0.75	0.988551	0.0067766	0.00784157	1	0.0285026	0.0908937	3.27544e+06	2.61158e+06	4.38556e+06	2.73738e+06	12.89	14.73	1.04	3.27544e+06	3.21127e+06	2.61158e+06	2.56531e+06	4.38556e+06	4.92951e+06	3.65994e+06	2.72023e+06	2.77597e+06	2.73738e+06	2.72761e+06	3.08253e+06	2.61158e+06	1.90852e+06	3.98879e+06	4.78635e+06	2.66531e+06	2.57643e+06	2.53146e+06	2.54942e+06	10	10	10	10	10
675	Q7JWF1	Electron transfer flavoprotein-ubiquinone oxidoreductase OS=Drosophila melanogaster OX=7227 GN=Etf-QO PE=1 SV=1	Etf-QO	FBgn0286783	45	22	22	56	-0.16	-0.38	0.22	0.372603	0.00593691	0.0286552	0.73396	0.0265039	0.149356	2.182e+06	2.11007e+06	1.81212e+06	2.35727e+06	5.22	5.48	6.22	2.182e+06	2.11007e+06	2.09367e+06	2.29739e+06	1.95417e+06	1.81212e+06	1.75888e+06	2.35727e+06	2.43983e+06	2.15932e+06	1.81706e+06	2.02547e+06	2.09367e+06	1.70737e+06	1.77737e+06	1.7595e+06	1.28088e+06	2.23265e+06	2.22453e+06	2.01105e+06	5	5	5	5	5
676	Q9V470	Succinate--CoA ligase [GDP-forming] subunit beta, mitochondrial OS=Drosophila melanogaster OX=7227 GN=ScsbetaG PE=1 SV=1	ScsbetaG	FBgn0029118	56	22	22	54	0.15	0.06	0.09	0.0777879	0.19786	0.753587	0.338803	0.319769	0.939002	2.14021e+06	2.24324e+06	2.11149e+06	2.02765e+06	2.62	4.64	5.64	2.14021e+06	2.24466e+06	2.14364e+06	2.24324e+06	2.11149e+06	2.08036e+06	2.26669e+06	2.02765e+06	2.10142e+06	1.87948e+06	1.78226e+06	2.15467e+06	2.14364e+06	1.66891e+06	1.92046e+06	2.01994e+06	1.65069e+06	1.92046e+06	1.91633e+06	1.75043e+06	63	63	63	63	63
677	A1ZAA5	Glutamate oxaloacetate transaminase 1, isoform B OS=Drosophila melanogaster OX=7227 GN=Got1 PE=1 SV=1	Got1	FBgn0001124	51	22	22	52	-0.06	-0.41	0.35	0.412486	0.047857	0.268583	0.774843	0.111021	0.500021	2.31146e+06	2.48755e+06	1.9541e+06	2.60194e+06	15.35	5.24	8.27	2.31146e+06	1.89364e+06	2.48755e+06	2.52203e+06	2.06013e+06	1.85515e+06	1.9541e+06	2.78869e+06	2.36218e+06	2.60194e+06	1.92486e+06	1.81772e+06	2.48755e+06	1.87633e+06	1.87374e+06	1.80127e+06	1.42204e+06	2.64127e+06	2.15413e+06	2.42327e+06	3	3	3	3	3
678	A0A0B4KEL0	Aldehyde dehydrogenase OS=Drosophila melanogaster OX=7227 GN=Aldh-III PE=1 SV=1	Aldh-III	FBgn0010548	46	22	22	50	-0.08	-0.77	0.69	0.998276	0.0172189	0.0183332	1	0.0546157	0.123477	1.48787e+06	1.59386e+06	989126	1.6837e+06	9.68	14.69	15.31	1.48787e+06	1.82197e+06	1.59386e+06	1.51561e+06	989126	981506	1.2592e+06	1.6837e+06	1.90495e+06	1.39757e+06	1.23902e+06	1.74893e+06	1.59386e+06	1.12757e+06	899638	953003	917001	1.59469e+06	1.73717e+06	1.3016e+06	26	26	26	26	26
679	Q95RI5	Failed axon connections OS=Drosophila melanogaster OX=7227 GN=fax PE=1 SV=1	fax	FBgn0014163	50	22	22	48	-0.1	0.05	-0.15	0.669683	0.75083	0.307757	0.988889	0.885559	0.546103	2.77667e+06	2.62481e+06	2.91454e+06	2.81119e+06	8.38	16.44	10.1	2.77667e+06	2.62481e+06	2.64243e+06	2.2692e+06	2.91454e+06	3.48847e+06	2.51593e+06	2.98602e+06	2.44237e+06	2.81119e+06	2.31226e+06	2.51958e+06	2.64243e+06	1.68822e+06	2.65085e+06	3.38716e+06	1.83219e+06	2.82816e+06	2.22725e+06	2.61816e+06	1	1	1	1	1
680	Q9VDI1	LD46328p OS=Drosophila melanogaster OX=7227 GN=Synd PE=1 SV=2	Synd	FBgn0053094	53	22	22	47	0.01	-0.13	0.14	0.726729	0.188812	0.477537	1	0.308254	0.710674	1.43363e+06	1.46053e+06	1.32278e+06	1.44611e+06	6.63	4.86	4.08	1.43363e+06	1.3006e+06	1.46053e+06	1.46409e+06	1.40308e+06	1.32278e+06	1.27471e+06	1.51971e+06	1.44611e+06	1.40199e+06	1.19385e+06	1.24845e+06	1.46053e+06	1.08924e+06	1.27614e+06	1.28436e+06	928296	1.43937e+06	1.31874e+06	1.30572e+06	3	3	3	3	3
681	Q7KLW9	BcDNA.LD02793 OS=Drosophila melanogaster OX=7227 GN=Prp19 PE=1 SV=1	Prp19	FBgn0261119	53	22	22	42	0.09	0.28	-0.19	0.627375	0.0339061	0.111475	0.958242	0.086291	0.300601	951115	919796	1.04823e+06	863709	3.07	9.02	2.07	951115	919796	927406	875787	1.04823e+06	1.09405e+06	916843	887300	863709	852034	792038	882921	927406	651562	953392	1.06228e+06	667680	840393	787634	793529	1	1	1	1	1
682	Q8SWX4	Aminopeptidase OS=Drosophila melanogaster OX=7227 GN=CG5839 PE=1 SV=1	CG5839	FBgn0051343	26	22	22	42	0.23	-0.65	0.87	0.993699	0.148973	0.129937	1	0.257715	0.326085	1.16043e+06	1.39281e+06	761402	1.1914e+06	8.27	41.53	28.42	1.16043e+06	1.4176e+06	1.39281e+06	1.21414e+06	761402	507457	1.17847e+06	1.1914e+06	1.76957e+06	1.05279e+06	966347	1.36076e+06	1.39281e+06	903290	692517	492720	858208	1.12842e+06	1.61371e+06	980503	1	1	1	1	1
683	Q9VPE2	NADH dehydrogenase (Ubiquinone) 39 kDa subunit, isoform A OS=Drosophila melanogaster OX=7227 GN=ND-39 PE=1 SV=1	ND-39	FBgn0037001	49	22	22	40	-0.21	-0.89	0.68	0.167776	0.000280704	0.00124571	0.483382	0.00568832	0.0507198	1.71156e+06	1.79988e+06	1.12196e+06	2.08494e+06	6.39	12.64	3.57	1.71156e+06	1.64015e+06	1.79988e+06	1.85832e+06	1.12196e+06	957303	1.23495e+06	2.08993e+06	2.08494e+06	1.9611e+06	1.4253e+06	1.57439e+06	1.79988e+06	1.38254e+06	1.02046e+06	929502	899340	1.97945e+06	1.9013e+06	1.82644e+06	17	17	17	17	17
684	P32392	Actin-related protein 3 OS=Drosophila melanogaster OX=7227 GN=Arp3 PE=2 SV=3	Arp3	FBgn0262716	56	22	22	39	0.06	0.31	-0.25	0.731223	0.0471917	0.125015	1	0.109964	0.317071	1.20458e+06	1.16524e+06	1.38439e+06	1.11787e+06	2.11	10.42	2.03	1.20458e+06	1.1583e+06	1.16524e+06	1.2044e+06	1.44105e+06	1.38439e+06	1.17698e+06	1.11787e+06	1.15558e+06	1.11431e+06	1.00311e+06	1.11186e+06	1.16524e+06	896040	1.31068e+06	1.34418e+06	857121	1.05878e+06	1.05379e+06	1.03779e+06	5	5	5	5	5
685	P52302	Protein lethal(3)malignant blood neoplasm 1 OS=Drosophila melanogaster OX=7227 GN=l(3)mbn PE=2 SV=2	l(3)mbn	FBgn0002440	48	22	22	38	-0.54	-0.39	-0.15	0.0184796	0.162253	0.255571	0.15193	0.274574	0.483661	930082	748746	832712	1.08782e+06	25.26	6.33	16.82	930082	748746	772124	470714	832712	812106	914246	1.08782e+06	1.06989e+06	1.42669e+06	774523	718728	772124	350199	757375	788521	665789	1.03031e+06	975654	1.32872e+06	5	5	5	5	5
686	Q9VCF8	LD23561p OS=Drosophila melanogaster OX=7227 GN=Dmel\CG5854 PE=1 SV=1	Dmel\CG5854	FBgn0039130	67	22	22	38	0.24	0.39	-0.16	0.505428	0.0414862	0.183381	0.861959	0.0996774	0.398554	859852	916896	1.02097e+06	776871	13.34	8.16	8.21	859852	916896	931011	726082	1.02097e+06	1.09897e+06	932906	833469	706849	776871	716039	880137	931011	540185	928604	1.06706e+06	679378	789408	644591	723527	8	8	8	8	8
687	Q9VZW7	Carnitine palmitoyltransferase 2 OS=Drosophila melanogaster OX=7227 GN=CPT2 PE=1 SV=1	CPT2	FBgn0035383	44	22	22	37	0.06	0.02	0.04	0.433763	0.998745	0.411419	0.795658	0.999998	0.648811	981290	1.04362e+06	1.01693e+06	1.00009e+06	9.23	4.01	6.17	981290	1.04362e+06	1.03402e+06	1.21394e+06	1.01693e+06	974395	1.05577e+06	967927	1.0892e+06	1.00009e+06	817166	1.00178e+06	1.03402e+06	903137	924924	946098	768851	916759	993267	931421	6	6	6	5	6
688	Q9VQQ6	FI18122p1 OS=Drosophila melanogaster OX=7227 GN=Snx1 PE=1 SV=1	Snx1	FBgn0031534	47	22	22	36	0.18	0.4	-0.22	0.0933956	0.00179838	0.0225023	0.370627	0.0136562	0.134701	700928	699503	813216	617027	6.38	5.09	4.05	700928	717635	699503	634628	813216	839875	759513	632349	617027	583975	583696	688865	699503	472146	739643	815485	553106	598920	562680	543876	14	14	14	14	14
689	Q0KI98	FI06027p OS=Drosophila melanogaster OX=7227 GN=TrpRS PE=1 SV=1	TrpRS	FBgn0010803	47	22	22	35	0.04	0.21	-0.17	0.999788	0.0539034	0.0552281	1	0.121584	0.209289	1.04457e+06	1.02358e+06	1.15534e+06	996922	5.82	4.34	2.78	1.04457e+06	1.02358e+06	951349	1.06831e+06	1.15534e+06	1.16538e+06	1.07565e+06	996154	1.04527e+06	996922	869863	982543	951349	794793	1.05082e+06	1.13153e+06	783333	943494	953201	928468	16	16	16	16	16
690	B7Z098	Eukaryotic translation initiation factor 2A OS=Drosophila melanogaster OX=7227 GN=anon-WO0118547.243 PE=1 SV=2	anon-WO0118547.243	FBgn0037135	37	22	22	34	0.02	-0.34	0.36	0.994618	0.0306257	0.0272579	1	0.0810689	0.145666	1.38767e+06	1.47076e+06	1.14734e+06	1.45512e+06	6.08	10.6	7.3	1.38767e+06	1.47076e+06	1.46377e+06	1.62715e+06	1.14734e+06	1.11728e+06	1.35219e+06	1.45512e+06	1.63866e+06	1.44075e+06	1.15558e+06	1.41179e+06	1.46377e+06	1.21055e+06	1.04354e+06	1.08483e+06	984714	1.37819e+06	1.49433e+06	1.34182e+06	5	5	5	5	5
691	Q9VDF4	Cortactin, isoform A OS=Drosophila melanogaster OX=7227 GN=Cortactin PE=1 SV=1	Cortactin	FBgn0025865	41	22	22	33	0.41	0.7	-0.28	0.0613378	0.0102172	0.33425	0.301701	0.0380778	0.575573	2.50135e+06	2.54726e+06	3.10069e+06	1.91448e+06	2.51	12.85	10.22	2.50135e+06	2.54726e+06	2.59699e+06	2.4704e+06	3.10489e+06	3.10069e+06	2.45969e+06	2.25867e+06	1.88874e+06	1.91448e+06	2.08299e+06	2.44513e+06	2.59699e+06	1.83791e+06	2.82399e+06	3.01065e+06	1.79124e+06	2.13926e+06	1.72238e+06	1.78302e+06	3	3	3	3	3
692	Q9W5B5	Uncharacterized protein OS=Drosophila melanogaster OX=7227 GN=Dmel\CG14630 PE=4 SV=2	Dmel\CG14630	FBgn0014903	62	22	22	33	0.2	-0.09	0.3	0.319125	0.17358	0.0242024	0.682748	0.288947	0.138971	746124	831323	676724	722516	7.36	8.61	9.64	746124	831323	778383	901142	676724	583001	682179	722516	831320	694590	621333	797995	778383	670425	615500	566070	496789	684321	758098	646895	1	1	1	1	1
693	Q9VGP4	LP08082p OS=Drosophila melanogaster OX=7227 GN=Ranbp9 PE=1 SV=1	Ranbp9	FBgn0037894	26	22	22	32	0.1	0.32	-0.22	0.132509	0.00797841	0.116106	0.43257	0.031977	0.305159	957489	910976	1.05755e+06	849672	3.75	7.75	2.13	957489	968970	906527	910976	1.05755e+06	1.09229e+06	939926	855615	849672	821968	796744	930123	906527	677426	960377	1.06056e+06	684490	809925	770454	764655	6	6	6	6	7
694	Q5U117	Enigma OS=Drosophila melanogaster OX=7227 GN=Egm PE=1 SV=1	Egm	FBgn0086712	39	22	22	31	0.38	0.16	0.21	0.023633	0.330754	0.162735	0.175798	0.482418	0.370372	661209	738094	636224	568881	8.7	1.21	9.89	661209	738094	664695	791379	632849	636224	647565	568881	644416	531499	550620	708503	664695	588765	575594	617747	471582	538807	587657	495003	15	15	15	15	15
695	Q4AB54	Histone H1 OS=Drosophila melanogaster OX=7227 GN=His1:CG33861 PE=3 SV=1	His1:CG33861	FBgn0053855, FBgn0053858, FBgn0053861	49	22	22	31	0.36	0.6	-0.24	0.137974	0.0314934	0.502342	0.441942	0.0827152	0.732685	4.79689e+06	4.81317e+06	5.69395e+06	3.7502e+06	13.81	20.4	11.23	4.79689e+06	5.84805e+06	4.81317e+06	4.51789e+06	4.8385e+06	7.22148e+06	5.69395e+06	3.7502e+06	4.24774e+06	3.3988e+06	3.9946e+06	5.61359e+06	4.81317e+06	3.36119e+06	4.40075e+06	7.01176e+06	4.14655e+06	3.55195e+06	3.87361e+06	3.16542e+06	2	2	2	2	2
696	Q8T0D3	Dek, isoform B OS=Drosophila melanogaster OX=7227 GN=Dek PE=1 SV=1	Dek	FBgn0026533	30	22	22	31	0.21	0.52	-0.31	0.418077	0.0249945	0.133457	0.779772	0.0699597	0.329942	1.75125e+06	1.71389e+06	2.12527e+06	1.48094e+06	3.23	15.16	6.11	1.75125e+06	1.62828e+06	1.71389e+06	1.72966e+06	2.12527e+06	2.31504e+06	1.70782e+06	1.62164e+06	1.44702e+06	1.48094e+06	1.45835e+06	1.563e+06	1.71389e+06	1.28682e+06	1.93299e+06	2.24781e+06	1.2437e+06	1.53591e+06	1.31957e+06	1.37925e+06	3	3	3	3	3
697	Q9VRV8	FI21453p1 OS=Drosophila melanogaster OX=7227 GN=Tnpo PE=1 SV=1	Tnpo	FBgn0024921	26	22	22	31	0.01	0.13	-0.13	0.999742	0.504077	0.515397	1	0.661839	0.746657	1.14495e+06	1.15425e+06	1.26031e+06	1.14924e+06	5.27	8.66	4.61	1.14495e+06	1.17964e+06	1.15425e+06	1.06592e+06	1.26031e+06	1.27632e+06	1.08762e+06	1.07302e+06	1.17287e+06	1.14924e+06	953458	1.13235e+06	1.15425e+06	793019	1.14628e+06	1.23925e+06	792047	1.0163e+06	1.06956e+06	1.07032e+06	1	1	1	1	1
698	Q9VZ20	Dynein light intermediate chain OS=Drosophila melanogaster OX=7227 GN=Dlic PE=1 SV=2	Dlic	FBgn0030276	50	22	22	30	-0.04	-0.26	0.22	0.534142	0.0235243	0.0929705	0.887437	0.0668076	0.275258	829177	849068	731124	874344	4.55	8.64	8.32	829177	794836	849068	868275	731124	772085	650228	874344	981559	837906	690494	762970	849068	645974	664978	749663	473521	828122	895105	780370	3	3	3	3	3
699	Q9W2U4	Serine/threonine-protein phosphatase 4 regulatory subunit 2 OS=Drosophila melanogaster OX=7227 GN=PPP4R2r PE=1 SV=2	PPP4R2r	FBgn0030208	33	22	22	29	-0.02	0.05	-0.07	0.954188	0.997325	0.973057	1	0.999998	0.999997	1.1316e+06	1.11477e+06	1.17305e+06	1.13322e+06	2.83	13.77	5.1	1.1316e+06	1.16236e+06	1.11477e+06	1.10171e+06	1.17305e+06	1.2984e+06	983346	1.21634e+06	1.103e+06	1.13322e+06	942336	1.11576e+06	1.11477e+06	819645	1.06692e+06	1.26069e+06	716110	1.15204e+06	1.00585e+06	1.05541e+06	4	4	4	4	4
700	Q9VC05	Oxysterol-binding protein OS=Drosophila melanogaster OX=7227 GN=Osbp PE=1 SV=1	Osbp	FBgn0020626	33	22	22	28	0.12	0.05	0.06	0.000452471	0.0085318	0.0292597	0.0342494	0.0335555	0.151068	765379	789649	755631	728962	0.84	1.15	1.78	765379	780967	793922	789649	755631	768789	752280	728962	729885	707137	637367	749657	793922	587478	687268	746462	547839	690427	665598	658580	30	30	30	30	30
701	Q9VU84	Drebrin-like protein OS=Drosophila melanogaster OX=7227 GN=Abp1 PE=1 SV=1	Abp1	FBgn0036372	49	22	22	28	0.03	0.15	-0.12	0.981799	0.777739	0.870665	1	0.907646	0.999997	823897	807164	877295	790119	2.39	10.36	3.55	823897	807164	796859	834443	877295	899064	738966	837977	786872	790119	686098	774804	796859	620803	797924	872954	538144	793679	717565	735865	3	3	3	3	3
702	Q9VLT3	LD23292p OS=Drosophila melanogaster OX=7227 GN=Mcr PE=1 SV=1	Mcr	FBgn0267488	16	22	22	27	0.19	0.24	-0.05	0.441644	0.484795	0.99584	0.802403	0.644266	0.999997	409801	428597	443872	375463	19.71	14.96	5.83	409801	535948	428597	363198	366865	496516	443872	375463	394788	351297	341261	514461	428597	270209	333674	482097	323245	355615	359612	327175	4	4	4	4	4
703	Q9W179	Sterile20-like kinase, isoform B OS=Drosophila melanogaster OX=7227 GN=Slik PE=1 SV=2	Slik	FBgn0035001	14	22	22	27	-0.03	-0.06	0.03	0.910859	0.624174	0.851091	1	0.777886	0.998561	591201	589246	578026	602293	4.48	6.32	1.7	591201	569190	621847	589246	578026	620315	547105	592087	612594	602293	492321	546371	621847	438383	525731	602301	398423	560787	558637	560936	1	1	1	1	1
704	Q9VXK5	Putative rRNA methyltransferase OS=Drosophila melanogaster OX=7227 GN=dSpb1 PE=1 SV=1	dSpb1	FBgn0030720	28	22	22	25	0.91	1.16	-0.25	0.000680987	0.00013401	0.0954796	0.0376885	0.00437211	0.278297	671750	762828	910170	406528	7.64	6.74	11.71	671750	766545	667860	762828	910170	922023	813714	406528	478544	383680	559398	735813	667860	567524	827825	895247	592578	385037	436394	357335	5	5	5	5	5
705	Q9VGK7	Putative elongator complex protein 1 OS=Drosophila melanogaster OX=7227 GN=Elp1 PE=1 SV=2	Elp1	FBgn0037926	21	22	22	25	0.2	0.44	-0.24	0.0642154	0.00167383	0.0287379	0.307697	0.0132981	0.149633	477475	464043	546812	402589	2.45	11.6	1.83	477475	483620	463353	464043	546812	649690	525047	408163	402589	393621	397616	464231	463353	345235	497341	630822	382360	386586	367129	366592	9	9	9	9	9
706	A0A0B4JD31	Lipin, isoform L OS=Drosophila melanogaster OX=7227 GN=Lpin PE=1 SV=1	Lpin	FBgn0263593	25	22	22	25	0	-0.62	0.63	0.972627	0.00330269	0.00406342	1	0.0192073	0.0708651	828089	943098	610383	940142	11.93	9.18	4.17	828089	795817	943098	1.00941e+06	610383	554995	667094	940142	958484	884298	689588	763912	943098	750972	555161	538878	485804	890443	874062	823577	1	1	1	1	1
707	Q9W4K8	FI22513p1 OS=Drosophila melanogaster OX=7227 GN=Dmel\CG3626 PE=1 SV=3	Dmel\CG3626	FBgn0029706	26	22	22	24	0.49	0.42	0.07	0.000101378	0.000173265	0.629229	0.0196829	0.00477947	0.845448	705407	795758	756722	566142	2.47	4.24	4.03	705407	801570	765345	795758	738869	756722	801861	566142	600622	556677	587426	769434	765345	592023	672022	734746	583946	536214	547720	518452	24	24	24	24	24
708	Q9VPR5	Splicing factor 3b subunit 1, isoform A OS=Drosophila melanogaster OX=7227 GN=Sf3b1 PE=1 SV=2	Sf3b1	FBgn0031266	21	22	22	24	0.11	0.14	-0.03	0.624508	0.460528	0.94999	0.956177	0.621257	0.999997	429550	446926	454838	412710	4.67	8.3	4.58	429550	414103	451637	446926	454838	476162	404255	437600	412710	400089	357707	397501	451637	332501	413688	462334	294394	414467	376359	372617	1	1	1	1	1
709	Q27580	Adenosylhomocysteinase OS=Drosophila melanogaster OX=7227 GN=Ahcy PE=1 SV=2	Ahcy	FBgn0014455	52	22	21	74	-0.26	-0.12	-0.14	0.00783125	0.0339611	0.432988	0.0998972	0.0864091	0.669708	3.94863e+06	3.54513e+06	3.90405e+06	4.25003e+06	6	3.75	2.05	3.94863e+06	3.51202e+06	3.54513e+06	3.90752e+06	3.90405e+06	3.90782e+06	3.6575e+06	4.39676e+06	4.23873e+06	4.25003e+06	3.2843e+06	3.37122e+06	3.54513e+06	2.90709e+06	3.54773e+06	3.79433e+06	2.66353e+06	4.16433e+06	3.86539e+06	3.9582e+06	9	9	9	9	9
710	Q9U915	Adenylate kinase OS=Drosophila melanogaster OX=7227 GN=Adk2 PE=1 SV=1	Adk2	FBgn0283494	73	22	21	62	-0.21	-0.96	0.75	0.185257	0.000298552	0.00126456	0.507711	0.00573493	0.0507198	2.54412e+06	2.61114e+06	1.55549e+06	3.02905e+06	9.66	11.27	5.15	2.54412e+06	2.47626e+06	2.61114e+06	2.97787e+06	1.53382e+06	1.55549e+06	1.86642e+06	3.02905e+06	3.29198e+06	3.00235e+06	2.11861e+06	2.37698e+06	2.61114e+06	2.21545e+06	1.39505e+06	1.51032e+06	1.3592e+06	2.86893e+06	3.00203e+06	2.79619e+06	4	4	4	4	4
711	Q7K2E1	LD05247p OS=Drosophila melanogaster OX=7227 GN=Dmel\CG8839 PE=1 SV=1	Dmel\CG8839	FBgn0033717	45	22	21	33	0.26	-0.03	0.29	0.153468	0.999879	0.150595	0.466241	0.999998	0.354474	418092	460649	377093	385154	13.94	11.95	9.21	418092	542609	460649	412476	337836	377093	428642	385154	413868	344048	348165	520855	460649	306871	307271	366142	312154	364793	377414	320423	25	25	25	25	25
712	A0A0B4KFB8	Uncharacterized protein, isoform C OS=Drosophila melanogaster OX=7227 GN=CG31367 PE=1 SV=1	CG31367	FBgn0261641	20	22	21	24	0.38	0.42	-0.04	0.035931	0.0196144	0.865266	0.224619	0.0594496	0.999997	353260	393542	404037	302160	4.83	12.24	6.83	353260	370722	408187	393542	404037	458110	358628	302160	333783	293572	294176	355859	408187	292785	367483	444806	261167	286187	304384	273413	20	20	20	20	20
713	M9PBG6	DISCO interacting protein 2, isoform D OS=Drosophila melanogaster OX=7227 GN=DIP2 PE=4 SV=1	DIP2	FBgn0024806	12	22	21	22	0.06	0.1	-0.04	0.667389	0.156583	0.456238	0.988206	0.268215	0.690662	263816	252975	259891	242186	5.52	5.5	4.12	263816	259264	252975	233005	259891	277370	248801	247342	228285	242186	219692	248869	252975	173350	236378	269315	181187	234267	208178	225556	1	1	1	1	1
714	A8DYJ3	Calpain-A, isoform C OS=Drosophila melanogaster OX=7227 GN=CalpA PE=1 SV=1	CalpA	FBgn0012051	34	22	20	36	0.28	0.57	-0.29	0.12454	0.0201906	0.35996	0.41971	0.0607584	0.601482	465122	440458	539627	363644	14.47	8.2	9.1	465122	547521	440458	421435	486088	572667	539627	358797	421133	363644	387329	525570	440458	313537	442111	556036	392977	339829	384040	338674	11	11	11	11	11
715	X2JFR1	No on or off transient A, isoform D OS=Drosophila melanogaster OX=7227 GN=nonA PE=1 SV=1	nonA	FBgn0004227	36	22	20	35	0.23	0.42	-0.2	0.109867	0.00572246	0.0916308	0.39151	0.0259023	0.272812	972669	987599	1.1306e+06	842657	2.78	10.82	4.66	972669	987599	994230	944374	1.1306e+06	1.25944e+06	1.01402e+06	891049	842657	812716	809987	948005	994230	700913	1.02832e+06	1.22287e+06	738451	843945	768367	753316	27	27	27	27	28
716	Q9VG82	Probable cytochrome P450 9f2 OS=Drosophila melanogaster OX=7227 GN=Cyp9f2 PE=2 SV=1	Cyp9f2	FBgn0038037	36	22	12	35	0.21	-0.61	0.81	0.273681	0.358653	0.0419759	0.626976	0.514341	0.180259	788920	984606	561040	853491	2.24	25.03	18.28	788920	1.00251e+06	958838	984606	514190	561040	806515	853491	857250	610373	656971	962319	958838	732520	467670	544747	587335	808372	781744	568461	5	5	5	5	5
717	P06604	Tubulin alpha-2 chain OS=Drosophila melanogaster OX=7227 GN=alphaTub85E PE=1 SV=1	alphaTub85E	FBgn0003886	47	22	5	217	1.06	2.12	-1.06	0.00813351	0.000247969	0.0109186	0.101755	0.00542442	0.101318	194824	186231	387176	89224.5	12.88	23.67	7.89	194824	200591	186231	155084	389397	387176	248271	88015.5	101263	89224.5	162239	192549	186231	115379	354168	375932	180800	83362.7	92343.7	83097.8	9	9	9	9	9
718	A4V4Q6	GH08696p OS=Drosophila melanogaster OX=7227 GN=wupA PE=1 SV=1	wupA	FBgn0283471	60	22	5	62	-0.01	0.21	-0.22	0.975923	0.101901	0.0779946	1	0.193455	0.249662	75608.2	74775	87310.1	75494.4	3.52	7.7	2.18	75608.2	74775	77689	72427.6	87310.1	88425.7	76681.5	77316.6	74021	75494.4	62962.5	71777.2	77689	53884.2	79411	85857.7	55842.4	73229.3	67501.3	70310.6	43	43	43	42	43
719	Q8MMC4	Protein CDV3 homolog OS=Drosophila melanogaster OX=7227 GN=CG3760 PE=1 SV=1	CG3760	FBgn0022343	73	22	3	36	-0.17	-0.33	0.15	0.00825288	0.000297587	0.0147066	0.102486	0.00573493	0.112398	1.76436e+06	1.74552e+06	1.56792e+06	1.96482e+06	1.76	3.9	3.24	1.76436e+06	1.70492e+06	1.74552e+06	1.76495e+06	1.62742e+06	1.50525e+06	1.56792e+06	2.01594e+06	1.89003e+06	1.96482e+06	1.46927e+06	1.63657e+06	1.74552e+06	1.31307e+06	1.48018e+06	1.46154e+06	1.14182e+06	1.90937e+06	1.72356e+06	1.82991e+06	17	17	17	17	17
720	A0A0B4KEU5	Coronin OS=Drosophila melanogaster OX=7227 GN=coro PE=1 SV=1	coro	FBgn0265935	48	22	1	48	0.11	0.22	-0.11	0.0275073	0.000490154	0.0101773	0.193286	0.00701929	0.0997996	2.11442e+06	2.08047e+06	2.25283e+06	1.93161e+06	3.42	2.78	0.19	2.11442e+06	2.15402e+06	2.08047e+06	2.01167e+06	2.25283e+06	2.35629e+06	2.24095e+06	1.93021e+06	1.93719e+06	1.93161e+06	1.76078e+06	2.06766e+06	2.08047e+06	1.49663e+06	2.04901e+06	2.28786e+06	1.63194e+06	1.82817e+06	1.76657e+06	1.79898e+06	1	1	1	1	1
721	A0A0B4KEJ7	Coronin OS=Drosophila melanogaster OX=7227 GN=coro PE=1 SV=1	coro	FBgn0265935	49	22	1	47	0.16	0.45	-0.29	0.0581897	0.00168556	0.0318676	0.29199	0.0133105	0.157714	36865.1	39742	48654.4	35554.9	4.28	4.9	8.59	36865.1	41202.1	37825	39742	48654.4	48694.9	44654.1	30674.3	35554.9	35908.5	30699.3	39550.3	37825	29567	44252.6	47280.7	32518.9	29052.7	32423.3	33442.8	6	6	6	6	6
722	P18432	Myosin regulatory light chain 2 OS=Drosophila melanogaster OX=7227 GN=Mlc2 PE=1 SV=2	Mlc2	FBgn0002773	85	21	21	327	-0.22	-0.25	0.03	0.467182	0.2607	0.872582	0.826621	0.39843	0.999997	1.99049e+07	1.91539e+07	1.87177e+07	2.22372e+07	9.71	7.31	10.27	1.99049e+07	1.75508e+07	2.12925e+07	1.91539e+07	1.87177e+07	1.71606e+07	1.98684e+07	2.22372e+07	1.87791e+07	2.28245e+07	1.65757e+07	1.68471e+07	2.12925e+07	1.425e+07	1.70242e+07	1.66622e+07	1.44689e+07	2.10617e+07	1.7125e+07	2.12573e+07	18	18	18	18	18
723	P14318	Muscle-specific protein 20 OS=Drosophila melanogaster OX=7227 GN=Mp20 PE=2 SV=2	Mp20	FBgn0002789	86	21	21	255	0.04	0.12	-0.08	0.345957	0.415151	0.986116	0.71118	0.57361	0.999997	3.12049e+07	3.08394e+07	3.25964e+07	3.00224e+07	11.45	2.29	7.65	3.12049e+07	3.69752e+07	3.02037e+07	3.08394e+07	3.25964e+07	3.13569e+07	3.26663e+07	2.70689e+07	3.15093e+07	3.00224e+07	2.59858e+07	3.54928e+07	3.02037e+07	2.29437e+07	2.96474e+07	3.04463e+07	2.37889e+07	2.56379e+07	2.8734e+07	2.79609e+07	6	6	6	6	6
724	B5RJQ0	L-lactate dehydrogenase OS=Drosophila melanogaster OX=7227 GN=Ldh PE=1 SV=1	Ldh	FBgn0001258	75	21	21	115	-0.41	-0.8	0.4	0.0164561	0.00159048	0.109979	0.143845	0.0129601	0.298706	4.64361e+06	4.59079e+06	3.48875e+06	6.09344e+06	17.15	7.77	1.79	4.64361e+06	3.41971e+06	4.7599e+06	4.59079e+06	3.48875e+06	3.05695e+06	3.52635e+06	6.26254e+06	6.05695e+06	6.09344e+06	3.86695e+06	3.28261e+06	4.7599e+06	3.41542e+06	3.17312e+06	2.96818e+06	2.56802e+06	5.93148e+06	5.52346e+06	5.67503e+06	4	4	4	4	4
725	P31009	40S ribosomal protein S2 OS=Drosophila melanogaster OX=7227 GN=RpS2 PE=1 SV=2	RpS2	FBgn0004867	65	21	21	109	0.44	0.34	0.1	0.00217627	0.0110786	0.278941	0.0532001	0.0403934	0.51248	5.52829e+06	5.97217e+06	5.58935e+06	4.40585e+06	6.21	1.73	7.43	5.52829e+06	6.47719e+06	5.74047e+06	5.97217e+06	5.70548e+06	5.58935e+06	5.51351e+06	4.98873e+06	4.40585e+06	4.38942e+06	4.60366e+06	6.21751e+06	5.74047e+06	4.44314e+06	5.1893e+06	5.42703e+06	4.01515e+06	4.725e+06	4.01779e+06	4.08801e+06	2	2	2	2	2
726	Q0KHZ6	Uncharacterized protein, isoform A OS=Drosophila melanogaster OX=7227 GN=ETFB PE=1 SV=1	ETFB	FBgn0039697	75	21	21	89	-0.12	-0.33	0.21	0.692407	0.0151878	0.040302	1	0.0501753	0.176502	2.66723e+06	2.68233e+06	2.3131e+06	2.9059e+06	9.83	6.04	2.17	2.66723e+06	2.5894e+06	2.68233e+06	3.10436e+06	2.3131e+06	2.20704e+06	2.48659e+06	2.85584e+06	2.9059e+06	2.98152e+06	2.22113e+06	2.48559e+06	2.68233e+06	2.30956e+06	2.10383e+06	2.14294e+06	1.81083e+06	2.70487e+06	2.64995e+06	2.77679e+06	3	3	3	3	3
727	A0A0B4K7X5	Glycogenin, isoform D OS=Drosophila melanogaster OX=7227 GN=Gyg PE=1 SV=1	Gyg	FBgn0265191	34	21	21	85	0.78	1.02	-0.23	0.0294288	0.00784418	0.49364	0.200823	0.0315715	0.724704	3.96231e+06	4.49215e+06	5.27943e+06	2.60841e+06	13.37	22.32	4.92	3.96231e+06	4.62097e+06	4.49215e+06	3.58298e+06	5.27943e+06	5.97675e+06	3.78613e+06	2.55516e+06	2.80353e+06	2.60841e+06	3.29637e+06	4.43571e+06	4.48775e+06	2.6622e+06	4.80179e+06	5.80318e+06	2.75721e+06	2.42009e+06	2.55659e+06	2.42485e+06	18	18	18	18	18
728	Q24439	ATP synthase subunit O, mitochondrial OS=Drosophila melanogaster OX=7227 GN=ATPsynO PE=2 SV=2	ATPsynO	FBgn0016691	66	21	21	84	0.25	0.05	0.21	0.0668976	0.988268	0.080446	0.315895	0.999998	0.254284	4.44444e+06	4.94914e+06	4.29283e+06	4.15043e+06	1.6	7.4	10.96	4.44444e+06	4.99094e+06	4.83854e+06	4.94914e+06	4.29283e+06	3.80766e+06	4.37897e+06	4.57255e+06	3.66766e+06	4.15043e+06	3.70109e+06	4.79084e+06	4.83854e+06	3.68202e+06	3.90445e+06	3.69708e+06	3.18893e+06	4.33082e+06	3.34461e+06	3.86544e+06	21	21	21	21	21
729	Q9VVU1	FI09602p OS=Drosophila melanogaster OX=7227 GN=GH07925p PE=1 SV=1	GH07925p	FBgn0036824	54	21	21	82	-0.88	-1.4	0.53	3.90754e-05	1.54952e-06	0.000230985	0.0123283	0.000951516	0.0274712	4.92916e+06	4.09643e+06	2.84607e+06	7.5238e+06	2.53	8.73	3.1	4.92916e+06	4.09585e+06	4.09643e+06	4.27836e+06	2.84607e+06	2.44863e+06	2.87344e+06	7.16446e+06	7.59422e+06	7.5238e+06	4.10474e+06	3.93164e+06	4.09643e+06	3.18298e+06	2.58858e+06	2.37752e+06	2.09255e+06	6.78572e+06	6.92533e+06	7.00717e+06	3	3	3	3	3
730	Q9VRP2	Uncharacterized protein, isoform A OS=Drosophila melanogaster OX=7227 GN=BEST:CK00496 PE=1 SV=1	BEST:CK00496	FBgn0035630	51	21	21	72	-0.03	0.07	-0.1	0.942484	0.398101	0.563756	1	0.55668	0.788649	2.194e+06	2.13519e+06	2.29417e+06	2.18252e+06	4.1	4.24	2.79	2.194e+06	2.28709e+06	2.12928e+06	2.13519e+06	2.32893e+06	2.29417e+06	2.14857e+06	2.20782e+06	2.09324e+06	2.18252e+06	1.82705e+06	2.1954e+06	2.12928e+06	1.58853e+06	2.11823e+06	2.22754e+06	1.56467e+06	2.0911e+06	1.90887e+06	2.03265e+06	6	6	6	6	6
731	Q9VWG3	40S ribosomal protein S10b OS=Drosophila melanogaster OX=7227 GN=RpS10b PE=1 SV=2	RpS10b	FBgn0285947	84	21	21	70	-0.16	-0.48	0.31	0.11089	0.00217291	0.0249351	0.39393	0.0152876	0.140516	7.42255e+06	7.11726e+06	5.72814e+06	7.96478e+06	2	8.5	9.02	7.42255e+06	7.11726e+06	6.97132e+06	7.25645e+06	5.72814e+06	5.28517e+06	6.26247e+06	7.96478e+06	7.65111e+06	9.06364e+06	6.18111e+06	6.83192e+06	6.97132e+06	5.39861e+06	5.2099e+06	5.13168e+06	4.56057e+06	7.54373e+06	6.97721e+06	8.44128e+06	2	2	2	2	2
732	Q9V9W3	RE08669p OS=Drosophila melanogaster OX=7227 GN=RpL6 PE=1 SV=1	RpL6	FBgn0039857	49	21	21	59	0.36	0.15	0.22	0.00384116	0.0798784	0.0741181	0.0731704	0.163747	0.243269	8.98774e+06	1.0858e+07	9.34537e+06	8.44928e+06	3.11	3.34	11.46	8.98774e+06	1.0858e+07	1.0697e+07	1.13518e+07	9.34537e+06	8.9669e+06	9.58284e+06	8.48853e+06	8.44928e+06	6.89249e+06	7.48452e+06	1.04227e+07	1.0697e+07	8.44541e+06	8.49988e+06	8.70649e+06	6.9786e+06	8.0398e+06	7.70508e+06	6.41921e+06	7	7	7	7	7
733	Q7K3B7	2-hydroxyacyl-CoA lyase OS=Drosophila melanogaster OX=7227 GN=Hacl PE=1 SV=1	Hacl	FBgn0034488	48	21	21	55	-0.38	-0.64	0.27	0.0363457	0.00322001	0.13048	0.22679	0.0189398	0.327122	1.23961e+06	1.14316e+06	949903	1.48256e+06	11.96	6.86	10.08	1.23961e+06	1.14316e+06	1.05892e+06	1.33403e+06	930986	949903	1.05567e+06	1.48256e+06	1.70537e+06	1.40857e+06	1.03228e+06	1.09733e+06	1.05839e+06	992485	846758	922317	768781	1.40419e+06	1.55516e+06	1.31185e+06	32	32	32	32	32
734	Q9VNE9	60S ribosomal protein L13a OS=Drosophila melanogaster OX=7227 GN=RpL13A PE=1 SV=1	RpL13A	FBgn0037351	60	21	21	53	0.41	0.15	0.27	0.00858671	0.146528	0.115053	0.104071	0.255015	0.303954	3.71738e+06	4.38565e+06	3.6459e+06	3.29339e+06	8.4	0.86	8.94	3.71738e+06	4.44691e+06	3.80551e+06	4.38565e+06	3.6459e+06	3.61041e+06	3.67317e+06	3.43266e+06	3.29339e+06	2.88189e+06	3.09563e+06	4.26863e+06	3.80551e+06	3.2628e+06	3.31605e+06	3.50556e+06	2.67494e+06	3.2512e+06	3.00331e+06	2.684e+06	1	1	1	1	1
735	P41374	Eukaryotic translation initiation factor 2 subunit 1 OS=Drosophila melanogaster OX=7227 GN=eIF2alpha PE=2 SV=1	eIF2alpha	FBgn0261609	58	21	21	50	0.09	0.18	-0.08	0.436861	0.0294035	0.151433	0.799218	0.0787212	0.355302	2.51389e+06	2.46492e+06	2.61021e+06	2.30883e+06	4.32	6.27	2.27	2.51389e+06	2.46492e+06	2.29221e+06	2.47981e+06	2.61021e+06	2.79066e+06	2.46246e+06	2.33823e+06	2.30883e+06	2.23707e+06	2.09343e+06	2.36609e+06	2.29221e+06	1.84491e+06	2.37406e+06	2.70962e+06	1.79326e+06	2.21463e+06	2.10547e+06	2.08346e+06	2	2	2	2	2
736	Q7K0B6	Glutathione S transferase T1 OS=Drosophila melanogaster OX=7227 GN=GstT1 PE=1 SV=1	GstT1	FBgn0050000	79	21	21	49	0.66	1.18	-0.52	0.00317065	7.66373e-05	0.00367418	0.0661381	0.00351696	0.0686941	1.88271e+06	1.79138e+06	2.56096e+06	1.13271e+06	8.36	5.98	11.59	1.88271e+06	1.92618e+06	1.62879e+06	1.79138e+06	2.56096e+06	2.82532e+06	2.54299e+06	1.13271e+06	1.34562e+06	1.0877e+06	1.56782e+06	1.84895e+06	1.62879e+06	1.33274e+06	2.32927e+06	2.74327e+06	1.8519e+06	1.07283e+06	1.2271e+06	1.01301e+06	27	27	27	27	27
737	Q9VCC6	GM05240p OS=Drosophila melanogaster OX=7227 GN=Dmel\CG6178 PE=1 SV=1	Dmel\CG6178	FBgn0039156	44	21	21	46	0.18	-1.31	1.5	0.800947	0.00415725	0.00232167	1	0.0218374	0.0602483	1.97563e+06	2.46893e+06	874258	2.17412e+06	10.04	28.98	15.51	1.97563e+06	2.46893e+06	2.30014e+06	2.798e+06	874258	826520	1.36096e+06	2.17412e+06	2.69251e+06	2.01177e+06	1.6452e+06	2.36995e+06	2.30014e+06	2.07852e+06	793546	802334	988712	2.05918e+06	2.45536e+06	1.87363e+06	12	12	12	12	12
738	Q9VFT4	AT27578p OS=Drosophila melanogaster OX=7227 GN=rin PE=1 SV=1	rin	FBgn0015778	30	21	21	44	0.12	0.21	-0.1	0.374777	0.0887381	0.518391	0.736176	0.177441	0.749692	2.10033e+06	2.07522e+06	2.21905e+06	1.91222e+06	4.3	7.47	4.09	2.10033e+06	2.17594e+06	2.07522e+06	1.9971e+06	2.34924e+06	2.21905e+06	2.02309e+06	2.04197e+06	1.89663e+06	1.91222e+06	1.74904e+06	2.0887e+06	2.07522e+06	1.48579e+06	2.1367e+06	2.15461e+06	1.47329e+06	1.93402e+06	1.72958e+06	1.78091e+06	2	2	2	2	2
739	Q9V3U6	26-29kD-proteinase OS=Drosophila melanogaster OX=7227 GN=26-29-p PE=1 SV=1	26-29-p	FBgn0250848	40	21	21	44	-0.01	0.26	-0.27	0.940732	0.10043	0.0657829	1	0.191879	0.229094	1.58886e+06	1.47145e+06	1.77457e+06	1.47851e+06	3.5	13.29	5.19	1.58886e+06	1.5106e+06	1.47145e+06	1.40903e+06	1.77457e+06	2.03833e+06	1.56308e+06	1.58459e+06	1.43293e+06	1.47851e+06	1.32312e+06	1.45004e+06	1.47145e+06	1.04828e+06	1.61402e+06	1.97914e+06	1.13829e+06	1.50082e+06	1.30672e+06	1.37699e+06	7	7	7	7	7
740	Q9VNE2	Protein krasavietz OS=Drosophila melanogaster OX=7227 GN=kra PE=1 SV=1	kra	FBgn0250753	42	21	21	42	-0.08	-0.12	0.04	0.105771	0.0318305	0.620678	0.386359	0.0830389	0.838085	2.42819e+06	2.38616e+06	2.31386e+06	2.51958e+06	2.81	2.17	2	2.42819e+06	2.38616e+06	2.4412e+06	2.30817e+06	2.29714e+06	2.39193e+06	2.31386e+06	2.52609e+06	2.51958e+06	2.43643e+06	2.02206e+06	2.2905e+06	2.4412e+06	1.71722e+06	2.08932e+06	2.32247e+06	1.68504e+06	2.39255e+06	2.29766e+06	2.26913e+06	7	7	7	7	7
741	Q7KTA1	HL01444p OS=Drosophila melanogaster OX=7227 GN=NimB2 PE=2 SV=1	NimB2	FBgn0028543	55	21	21	42	0.23	0.8	-0.57	0.185301	0.00155485	0.0102546	0.507711	0.0127314	0.0997996	1.4969e+06	1.36023e+06	2.01852e+06	1.15839e+06	1.1	15.24	0.76	1.4969e+06	1.36023e+06	1.36575e+06	1.33765e+06	2.01852e+06	2.13189e+06	1.58056e+06	1.15579e+06	1.17225e+06	1.15839e+06	1.24654e+06	1.3057e+06	1.36575e+06	995173	1.8359e+06	2.06998e+06	1.15102e+06	1.09469e+06	1.069e+06	1.07885e+06	20	20	20	20	20
742	A0A0B4K6N4	Tropomodulin, isoform N OS=Drosophila melanogaster OX=7227 GN=tmod PE=1 SV=1	tmod	FBgn0082582	39	21	21	41	-0.09	-0.15	0.06	0.0989914	0.00778344	0.150694	0.382186	0.0315083	0.354474	1.32359e+06	1.32664e+06	1.27498e+06	1.41411e+06	2.8	1.46	3.13	1.32359e+06	1.29029e+06	1.36471e+06	1.32664e+06	1.27498e+06	1.28015e+06	1.24587e+06	1.41411e+06	1.35055e+06	1.43474e+06	1.10221e+06	1.23856e+06	1.36471e+06	986983	1.15963e+06	1.24297e+06	907292	1.33935e+06	1.2316e+06	1.33623e+06	13	13	13	13	13
743	P05031	Aromatic-L-amino-acid decarboxylase OS=Drosophila melanogaster OX=7227 GN=Ddc PE=1 SV=4	Ddc	FBgn0000422	45	21	21	40	0	0.48	-0.48	0.981422	0.635435	0.533256	1	0.787257	0.761061	1.40832e+06	1.33838e+06	1.86621e+06	1.34165e+06	44.01	24.99	29.45	1.40832e+06	1.77353e+06	1.33838e+06	671607	1.86621e+06	1.99664e+06	1.20859e+06	1.6151e+06	872073	1.34165e+06	1.17277e+06	1.70243e+06	1.33838e+06	499657	1.69737e+06	1.93865e+06	880144	1.52972e+06	795262	1.24952e+06	7	7	7	7	7
744	Q0E9F9	FI16720p1 OS=Drosophila melanogaster OX=7227 GN=Dmel\CG2915 PE=1 SV=1	Dmel\CG2915	FBgn0033241	48	21	21	39	0.02	0.18	-0.16	0.733513	0.115654	0.30408	1	0.213074	0.541636	1.11061e+06	1.11568e+06	1.24483e+06	1.09875e+06	5.45	7.84	1.95	1.11061e+06	1.20971e+06	1.09233e+06	1.11568e+06	1.31762e+06	1.24483e+06	1.12653e+06	1.11983e+06	1.07707e+06	1.09875e+06	924858	1.16121e+06	1.09233e+06	830034	1.19841e+06	1.20868e+06	820383	1.06063e+06	982205	1.0233e+06	11	11	11	11	11
745	Q9W0H8	IP16409p OS=Drosophila melanogaster OX=7227 GN=scf PE=1 SV=2	scf	FBgn0025682	63	21	21	38	0.64	1	-0.36	0.000105942	4.67354e-06	0.000882926	0.0201809	0.00100392	0.0441288	995794	1.03686e+06	1.32723e+06	663987	5.49	5.12	4.28	995794	1.06102e+06	954489	1.03686e+06	1.32723e+06	1.44564e+06	1.3221e+06	688783	663987	632285	829244	1.01848e+06	954489	771399	1.20716e+06	1.40366e+06	962805	652371	605504	588869	8	8	8	8	8
746	Q8INP9	RE51612p OS=Drosophila melanogaster OX=7227 GN=Dmel\CG11980 PE=1 SV=1	Dmel\CG11980	FBgn0037652	60	21	21	37	0.33	0.59	-0.26	0.00172468	0.000116298	0.0166003	0.0486242	0.00420839	0.117942	1.25397e+06	1.2607e+06	1.5094e+06	999848	4.37	6.83	1.03	1.25397e+06	1.2607e+06	1.22798e+06	1.33651e+06	1.5094e+06	1.58147e+06	1.38063e+06	1.00411e+06	999848	984654	1.04424e+06	1.21016e+06	1.22798e+06	994327	1.37284e+06	1.53555e+06	1.00543e+06	951025	911783	917042	2	2	2	2	2
747	Q7K3M5	DEAH-box helicase 15, isoform A OS=Drosophila melanogaster OX=7227 GN=Dhx15 PE=1 SV=1	Dhx15	FBgn0033160	35	21	21	31	0.31	0.46	-0.15	0.0114193	0.00128441	0.120378	0.120469	0.0113162	0.311282	361973	353073	392096	285308	1.92	6.01	8.01	361973	363182	350202	353073	392096	424884	378255	285308	314512	268730	301432	348621	350202	262677	356622	412545	275460	270225	286810	250277	9	9	9	9	9
748	Q8MRN5	Aminopeptidase OS=Drosophila melanogaster OX=7227 GN=CG5839 PE=1 SV=1	CG5839	FBgn0051233	25	21	21	31	-0.24	-1.93	1.68	0.496019	0.00575115	0.0204207	0.851234	0.0259676	0.129259	535051	542695	168964	643055	11.66	47.13	32.35	535051	613692	486298	542695	168964	149291	336476	603884	1.05136e+06	643055	445562	589088	486298	403751	153677	144956	245035	571960	958758	598899	3	3	3	3	3
749	Q4U2G8	LD02432p OS=Drosophila melanogaster OX=7227 GN=Dmel\CG11961 PE=1 SV=1	Dmel\CG11961	FBgn0034436	29	21	21	31	0.29	-0.91	1.19	0.992737	0.0787582	0.0681357	1	0.16244	0.233778	1.10965e+06	1.37128e+06	599142	1.12355e+06	14.68	37.36	24.04	1.10965e+06	1.42152e+06	1.07186e+06	1.37128e+06	599142	561420	1.05761e+06	1.12355e+06	1.62185e+06	1.06669e+06	924055	1.36453e+06	1.07186e+06	1.02019e+06	544936	543334	770190	1.06415e+06	1.479e+06	993445	1	1	1	1	1
750	Q7K4Q5	Probable protein phosphatase CG10417 OS=Drosophila melanogaster OX=7227 GN=CG10417 PE=1 SV=1	CG10417	FBgn0033021	37	21	21	31	-0.03	0.04	-0.07	0.98893	0.9815	0.943451	1	0.999998	0.999997	829779	786214	825054	803736	6.33	10.77	6	829779	786214	868655	774739	825054	860895	698083	849514	803736	753313	690996	754693	868655	576385	750410	835894	508371	804605	732944	701586	2	2	2	2	2
751	Q7K0D8	Nuclear pore complex protein Nup50 OS=Drosophila melanogaster OX=7227 GN=Nup50 PE=2 SV=1	Nup50	FBgn0033264	44	21	21	30	0.17	0.42	-0.26	0.247039	0.00905533	0.0725797	0.592023	0.035001	0.240645	875530	844017	1.0084e+06	751299	6.23	8.68	5.28	875530	759645	851448	844017	1.00924e+06	1.0084e+06	864409	767832	693682	751299	729095	729189	851448	627926	917930	979119	629496	727242	632583	699710	13	13	13	13	13
752	Q9VB02	Carnitine O-octanoyltransferase, isoform A OS=Drosophila melanogaster OX=7227 GN=CROT PE=1 SV=1	CROT	FBgn0039543	32	21	21	30	0.01	-1.06	1.07	0.941248	0.0922298	0.0606181	1	0.182794	0.219604	676920	794622	377503	788257	5.29	44.97	13.57	676920	794622	789697	866881	377503	321081	712392	788257	856817	652545	563703	762764	789697	644936	343350	311757	518791	746586	781349	607737	8	8	8	8	8
753	Q95RE4	LD37574p OS=Drosophila melanogaster OX=7227 GN=yps PE=1 SV=1	yps	FBgn0022959	59	21	21	29	0.13	0.19	-0.06	0.190119	0.122006	0.935944	0.513689	0.221622	0.999997	791457	832043	865812	757878	3.6	10.15	4.42	791457	813693	832043	872753	865812	941717	767862	757878	780575	715187	659083	781071	832043	649305	787481	914369	559187	717814	711823	666078	1	1	1	1	1
754	Q53ZT0	DNAJ-1 OS=Drosophila melanogaster OX=7227 GN=DnaJ-1 PE=1 SV=1	DnaJ-1	FBgn0263106	57	21	21	29	0.11	0.34	-0.23	0.97216	0.178396	0.237203	1	0.295019	0.463391	806405	810402	953215	750920	6.89	16.16	6.57	806405	831401	810402	728435	953215	1.08239e+06	780168	832242	738753	750920	671532	798069	810402	541936	866976	1.05096e+06	568148	788246	673685	699357		1	1		1
755	A0A0B4LID7	Uncharacterized protein, isoform C OS=Drosophila melanogaster OX=7227 GN=ClpX PE=1 SV=1	ClpX	FBgn0038745	30	21	21	28	0.13	-0.04	0.17	0.030903	0.953826	0.0219388	0.205532	0.999998	0.13303	1.5101e+06	1.60166e+06	1.42739e+06	1.46393e+06	3.21	1.64	6.43	1.5101e+06	1.68055e+06	1.58241e+06	1.60166e+06	1.44002e+06	1.39476e+06	1.42739e+06	1.5136e+06	1.46393e+06	1.33451e+06	1.25753e+06	1.61318e+06	1.58241e+06	1.19159e+06	1.30974e+06	1.35426e+06	1.03948e+06	1.43359e+06	1.33499e+06	1.24288e+06	7	7	7	7	7
756	Q9W289	Golgi matrix protein 130 kD OS=Drosophila melanogaster OX=7227 GN=GM130 PE=1 SV=2	GM130	FBgn0034697	31	21	21	27	-0.4	-0.56	0.16	0.00134064	0.000403339	0.299509	0.0439618	0.0064701	0.535947	631783	594182	530691	782582	6.47	4.09	4.24	631783	539473	611669	594182	568442	530691	529251	782582	729989	789359	526115	517844	611669	442055	517014	515279	385421	741212	665692	735157	16	16	16	16	16
757	A1Z8W8	Gartenzwerg, isoform B OS=Drosophila melanogaster OX=7227 GN=garz PE=1 SV=1	garz	FBgn0264560	14	21	21	27	-0.23	-0.29	0.05	0.0340563	0.00518323	0.265353	0.21819	0.0247385	0.496296	309282	286350	275992	336869	7.46	1.92	4.07	309282	286350	280514	321376	280388	275992	269875	353953	326642	336869	257554	274870	280514	239095	255021	267977	196534	335242	297872	313737	3	3	3	3	3
758	M9PEB1	Fiery mountain, isoform B OS=Drosophila melanogaster OX=7227 GN=fmt PE=1 SV=1	fmt	FBgn0035688	32	21	21	27	0.01	0	0.01	0.833917	0.961948	0.688866	1	0.999998	0.896524	671982	677983	675046	673920	1.21	3.53	1.96	671982	685846	669452	677983	684725	675046	640016	680632	655321	673920	559591	658350	669452	504401	622777	655442	466084	644651	597601	627645	13	13	13	13	13
759	Q9VM33	Elongation factor G, mitochondrial OS=Drosophila melanogaster OX=7227 GN=mEFG1 PE=2 SV=2	mEFG1	FBgn0263133	30	21	21	26	0.27	0.04	0.23	0.091187	0.538286	0.367981	0.366608	0.694599	0.609439	525778	590008	502333	488546	7.36	8.49	6.57	525778	590008	522615	599804	502333	490609	572555	488546	517855	453963	437840	566354	522615	446238	456886	476362	416957	462719	472242	422791	1	1	1	1	1
760	A0A0B4LEV2	DNA helicase OS=Drosophila melanogaster OX=7227 GN=dpa PE=1 SV=1	dpa	FBgn0015929	29	21	21	25	0.12	0.3	-0.17	0.256599	0.0230724	0.206785	0.605022	0.0660444	0.429569	421347	422383	476155	387342	0.75	13.04	4.74	421347	421178	422383	427193	476155	550097	424675	387342	356953	388504	350875	404293	422383	317820	433077	534122	309265	366866	325513	361827	2	2	2	2	2
761	Q9W3N6	General vesicular transport factor p115 OS=Drosophila melanogaster OX=7227 GN=p115 PE=1 SV=2	p115	FBgn0040087	28	21	21	25	-0.14	-0.05	-0.09	0.400119	0.753002	0.793096	0.762477	0.887188	0.960544	544164	527884	560368	581052	2.64	9.25	5.91	544164	521704	527884	548588	560368	600941	499202	605304	538176	581052	453151	500788	527884	408134	509671	583489	363538	573305	490774	541154	18	18	18	18	18
762	A1Z7T0	Serine/threonine-protein kinase N OS=Drosophila melanogaster OX=7227 GN=Pkn PE=1 SV=1	Pkn	FBgn0020621	22	21	21	23	-0.09	-0.21	0.12	0.0152425	0.000487113	0.0177095	0.137537	0.0070125	0.121969	564979	585756	539695	622822	3.34	1.45	1.65	564979	558222	585756	595653	544601	539695	529299	638072	622822	618312	470484	535015	585756	443150	495330	524022	383522	604341	567964	575855	4	4	4	4	4
763	Q9VI80	Thawb OS=Drosophila melanogaster OX=7227 GN=thw PE=4 SV=5	thw	FBgn0037487	28	21	21	23	-0.49	-0.13	-0.35	0.0290003	0.63217	0.0932338	0.199175	0.784848	0.275716	464941	372948	476949	522490	9.72	17.26	11.43	464941	324641	393467	372948	476949	569896	403369	477393	522490	597906	387178	311626	393467	277463	433798	553345	293749	452156	476469	556851	1	1	1	1	1
764	Q9V3W1	Tetratricopeptide repeat protein 2 OS=Drosophila melanogaster OX=7227 GN=Tpr2 PE=1 SV=1	Tpr2	FBgn0032586	40	21	21	23	0.14	-0.07	0.21	0.0423678	0.601929	0.0133394	0.244147	0.757552	0.109849	526517	543670	469575	494605	5	2.62	2.24	526517	558957	506739	543670	489083	469575	465996	476142	494605	495618	438455	536548	506739	404476	444835	455938	339356	450971	451041	461586	1	1	1	1	1
765	X2JC00	Rho GTPase activating protein at 1A, isoform E OS=Drosophila melanogaster OX=7227 GN=RhoGAP1A PE=1 SV=1	RhoGAP1A	FBgn0025836	19	21	21	23	-0.28	-0.88	0.6	0.0748685	0.000795157	0.00877029	0.332083	0.00905072	0.0953751	457583	472680	312236	575009	13.82	7.34	2.64	457583	394953	472680	521895	310681	352758	312236	575009	549380	575607	381051	379119	472680	388276	282573	342514	227382	544612	500991	536082	5	5	5	5	5
766	Q7KTI8	Receptor protein-tyrosine kinase OS=Drosophila melanogaster OX=7227 GN=Pvr PE=1 SV=1	Pvr	FBgn0032006	16	21	21	23	0	0.04	-0.04	0.889249	0.996764	0.853789	1	0.999998	0.998824	360995	351099	362189	352286	19.88	15.49	7.37	360995	465888	351099	323341	295727	362189	404598	352286	382715	330601	300617	447210	351099	240557	268972	351671	294644	333663	349006	307900	2	2	2	2	2
767	Q7KK96	Structural maintenance of chromosomes protein OS=Drosophila melanogaster OX=7227 GN=SMC2 PE=1 SV=1	SMC2	FBgn0027783	17	21	21	22	0.09	0.19	-0.1	0.317758	0.0693355	0.490106	0.680834	0.148182	0.722035	389056	383821	410406	359810	3.13	11.43	4.47	389056	383821	398723	374775	410406	466491	371865	360186	332846	359810	323986	368433	398723	278822	373276	452943	270807	341145	303529	335104	4	4	4	4	4
768	Q9VFC2	Serine protease inhibitor 88Ea OS=Drosophila melanogaster OX=7227 GN=Spn88Ea PE=2 SV=1	Spn88Ea	FBgn0028984	48	21	20	47	0.61	1.32	-0.71	0.00297922	3.96078e-05	0.00123592	0.0642506	0.00277694	0.0507198	1.16556e+06	1.09924e+06	1.80004e+06	720509	5.36	12.67	3.85	1.16556e+06	1.12339e+06	1.09924e+06	1.01335e+06	1.90763e+06	1.80004e+06	1.48567e+06	755679	720509	700429	970620	1.07835e+06	1.09564e+06	753906	1.73505e+06	1.74776e+06	1.08192e+06	715730	657047	652334	1	1	1	1	1
769	Q9VFW8	Aminopeptidase OS=Drosophila melanogaster OX=7227 GN=Dmel\CG8774 PE=1 SV=2	Dmel\CG8774	FBgn0038136	31	21	20	37	-0.01	-0.73	0.72	0.810466	0.101985	0.226567	1	0.193505	0.451452	767763	876620	533963	883612	22.11	40.49	9.34	767763	607747	876620	947386	533963	330130	771130	883612	1.02395e+06	866667	639352	583381	876620	704830	485655	320543	561566	836901	933764	807157	1	1	1	1	1
770	F3YDF1	ATP-dependent zinc metalloprotease YME1L OS=Drosophila melanogaster OX=7227 GN=YME1L PE=2 SV=1	YME1L	FBgn0034792	32	21	20	25	0.19	-0.39	0.58	0.482787	0.0552209	0.0132512	0.83908	0.124084	0.10939	490493	554666	372000	486539	5.28	18.8	9.51	490493	604621	554666	550524	304682	372000	445223	486539	557711	466658	408457	580381	554666	409575	277117	361197	324228	460819	508588	434474	20	20	20	20	20
771	Q9Y136	Neprilysin-like 21 OS=Drosophila melanogaster OX=7227 GN=Nepl21 PE=4 SV=2	Nepl21	FBgn0027578	32	21	19	35	0.1	0.23	-0.13	0.513086	0.16168	0.618387	0.868619	0.273834	0.83667	552669	534882	585285	499928	14.47	12.43	3.36	552669	645155	534882	488450	585285	689242	542880	499928	480055	513275	460234	619290	534882	363393	532333	669225	395346	473500	437773	478031	8	8	8	8	8
772	Q9VMI3	NADH dehydrogenase [ubiquinone] flavoprotein 1, mitochondrial OS=Drosophila melanogaster OX=7227 GN=ND-51 PE=1 SV=1	ND-51	FBgn0031771	59	21	17	56	-0.2	-0.82	0.62	0.395493	0.000883271	0.00278726	0.758342	0.00951964	0.0632364	879943	956461	622036	1.09981e+06	7.66	14.77	3.22	879943	908184	956461	1.05451e+06	622036	516596	696329	1.09981e+06	1.11709e+06	1.04952e+06	730356	871160	952628	783477	563359	501340	507076	1.04167e+06	1.01582e+06	977017	3	3	3	3	3
773	Q8MT77	LD28489p OS=Drosophila melanogaster OX=7227 GN=CG17338 PE=2 SV=1	CG17338	FBgn0051793	22	21	15	31	0.67	1.13	-0.46	0.131664	0.0142794	0.234804	0.43257	0.0480229	0.46087	542808	493166	678568	309996	23.79	32.03	22.53	542808	679072	435073	493166	618713	678568	1.08641e+06	271720	416356	309996	450360	649130	434686	365228	559783	655259	790274	255155	378388	288710	28	28	28	28	27
774	Q9VJ44	SD06839p OS=Drosophila melanogaster OX=7227 GN=Dmel\CG17597 PE=1 SV=2	Dmel\CG17597	FBgn0032715	63	21	8	93	-0.07	-0.55	0.48	0.991236	0.0153739	0.0176944	1	0.0507116	0.121969	644126	660736	474146	695318	19.22	14.45	10.49	644126	644653	660736	896612	474146	378119	502665	695318	829002	693898	536394	618808	660736	667055	431249	367138	366060	658560	755984	646251	3	3	3	3	3
775	P07486	Glyceraldehyde-3-phosphate dehydrogenase 1 OS=Drosophila melanogaster OX=7227 GN=Gapdh1 PE=2 SV=2	Gapdh1	FBgn0001091	71	21	7	279	-0.23	-0.34	0.11	0.0904934	0.113187	0.983171	0.365197	0.2096	0.999997	1.37633e+07	1.37552e+07	1.27598e+07	1.61758e+07	12.39	8.08	7.85	1.37633e+07	1.11247e+07	1.37552e+07	1.4041e+07	1.27598e+07	1.22801e+07	1.43075e+07	1.61758e+07	1.45876e+07	1.70551e+07	1.14613e+07	1.06787e+07	1.37552e+07	1.04461e+07	1.16054e+07	1.19235e+07	1.04192e+07	1.53207e+07	1.33028e+07	1.5884e+07	177	177	177	177	177
776	Q7JQF6	HL05804p OS=Drosophila melanogaster OX=7227 GN=stw PE=2 SV=1	stw	FBgn0286203	27	21	7	30	-0.9	-0.79	-0.1	0.00559762	0.0055097	0.999854	0.0852391	0.0253652	0.999997	994567	761919	818089	1.41882e+06	2.65	16.17	14.66	994567	749229	761919	789025	631007	867926	818089	1.11234e+06	1.41882e+06	1.47674e+06	828222	719192	761919	583608	573919	842721	595764	1.05353e+06	1.29385e+06	1.37533e+06	3	3	2	2	3
777	Q7KLE5	Amphiphysin OS=Drosophila melanogaster OX=7227 GN=Amph PE=1 SV=1	Amph	FBgn0027356	41	21	4	55	0	0.09	-0.08	0.638098	0.0413915	0.134436	0.966432	0.0995597	0.331282	1.94306e+06	1.908e+06	2.02137e+06	1.9018e+06	3.25	3.02	2.4	1.94306e+06	1.908e+06	1.88483e+06	2.00319e+06	2.10779e+06	2.02137e+06	1.98866e+06	1.83889e+06	1.9271e+06	1.9018e+06	1.61807e+06	1.83151e+06	1.88483e+06	1.49032e+06	1.9171e+06	1.96267e+06	1.44822e+06	1.74167e+06	1.75736e+06	1.77121e+06	3	3	3	3	3
778	A0A0B4LGI9	Uncharacterized protein, isoform D OS=Drosophila melanogaster OX=7227 GN=anon-EST:fe2C9 PE=1 SV=1	anon-EST:fe2C9	FBgn0022343	73	21	2	35	-0.06	-0.17	0.12	0.99298	0.0850911	0.098238	1	0.171679	0.282864	73633.6	76835.7	70855.9	79898.5	10.17	2.18	3.12	73633.6	76835.7	75788.8	90556.2	69853.6	70855.9	72904.7	79898.5	84200.4	79725.9	61318.2	73755.3	75788.8	67371.4	63533.9	68798.2	53092	75674.7	76784.1	74251.5	1	1	1	1	1
779	Q9VZ69	IGF-II mRNA-binding protein OS=Drosophila melanogaster OX=7227 GN=Imp PE=1 SV=2	Imp	FBgn0285926	42	21	2	30	0.36	0.78	-0.41	0.0393419	0.00131476	0.0323634	0.236378	0.0114331	0.158766	54267.2	51358.5	68364.4	39934.9	4.7	13.85	1.7	54267.2	51609.2	47412.4	51358.5	68364.4	71012.1	54367.2	39997.3	38805	39934.9	45190.9	49540.1	47412.4	38209.3	62179.3	68949.8	39592.3	37882.9	35387.1	37192.8	6	6	6	6	6
780	P08841	Tubulin beta-3 chain OS=Drosophila melanogaster OX=7227 GN=betaTub60D PE=2 SV=2	betaTub60D	FBgn0288686	54	21	1	217	3.27	4.57	-1.3	0.0303679	0.0031009	0.149956	0.204375	0.0185247	0.354264	6083.06	5382.88	13258	558.833	60.97	25.86	65.59	6083.06	6751.45	5382.88	1438.65	14110.7	13258	8395.22	344.355	558.833	1242.64	5065.65	6480.78	5382.88	1070.32	12834	12873	6113.72	326.151	509.612	1157.31	7	7	7	7	7
781	A0A0B4LGH1	Tubulin beta chain OS=Drosophila melanogaster OX=7227 GN=betaTub60D PE=1 SV=1	betaTub60D	FBgn0288686	54	21	1	215	1.05	2.06	-1.01	0.0273896	0.00103983	0.0325508	0.19297	0.0101138	0.158973	744438	689068	1.38735e+06	333582	25.4	25.29	4.01	744438	792147	689068	468899	1.41311e+06	1.38735e+06	865344	339653	333582	314348	619929	760388	689068	348848	1.28526e+06	1.34706e+06	630177	321697	304201	292763	9	9	9	9	9
782	A0A0B4JCU8	3-hydroxyisobutyrate dehydrogenase OS=Drosophila melanogaster OX=7227 GN=Dmel\CG15093 PE=1 SV=1	Dmel\CG15093	FBgn0034390	74	20	20	134	-0.43	-0.28	-0.15	0.00310155	0.00859736	0.571342	0.0653967	0.0337757	0.795514	3.89777e+06	3.36725e+06	3.72745e+06	4.5414e+06	6.89	7.24	1.19	3.89777e+06	3.33952e+06	3.36725e+06	3.76913e+06	3.90587e+06	3.38308e+06	3.72745e+06	4.52154e+06	4.62383e+06	4.5414e+06	3.24585e+06	3.20563e+06	3.36725e+06	2.80413e+06	3.5525e+06	3.28483e+06	2.71447e+06	4.28251e+06	4.21657e+06	4.22957e+06	6	6	6	6	6
783	Q9V3G1	60S ribosomal protein L8 OS=Drosophila melanogaster OX=7227 GN=RpL8 PE=1 SV=1	RpL8	FBgn0261602	55	20	20	99	0.45	0.36	0.08	0.00186031	0.00503668	0.543492	0.0490384	0.024307	0.768716	8.3092e+06	9.44392e+06	8.91367e+06	6.9224e+06	2.24	1.15	12.04	8.3092e+06	9.73648e+06	9.44392e+06	9.32298e+06	8.91367e+06	8.77494e+06	8.974e+06	7.08611e+06	6.9224e+06	5.64587e+06	6.91946e+06	9.34613e+06	9.44392e+06	6.93604e+06	8.10723e+06	8.52011e+06	6.53521e+06	6.71151e+06	6.31268e+06	5.25819e+06	15	15	15	15	15
784	Q7KN94	Walrus, isoform A OS=Drosophila melanogaster OX=7227 GN=wal PE=1 SV=1	wal	FBgn0010516	71	20	20	94	-0.06	-0.22	0.16	0.940099	0.017421	0.0255755	1	0.0550321	0.141859	4.01172e+06	4.08599e+06	3.65476e+06	4.26174e+06	7.52	5.58	1.48	4.01172e+06	3.97414e+06	4.08599e+06	4.56971e+06	3.65476e+06	3.35405e+06	3.73214e+06	4.33095e+06	4.26174e+06	4.20477e+06	3.34075e+06	3.81481e+06	4.08599e+06	3.39974e+06	3.32411e+06	3.25664e+06	2.71789e+06	4.102e+06	3.88637e+06	3.91604e+06	14	14	14	14	14
785	A0A0B4K6N1	40S ribosomal protein S8 OS=Drosophila melanogaster OX=7227 GN=RpS8 PE=3 SV=1	RpS8	FBgn0039713	64	20	20	78	0.31	0.16	0.15	0.00290965	0.0386415	0.105895	0.06386	0.0951756	0.293213	5.60811e+06	6.20232e+06	5.58253e+06	4.99447e+06	2.81	1.55	9.11	5.60811e+06	6.20232e+06	6.14082e+06	6.47238e+06	5.50465e+06	5.67811e+06	5.58253e+06	4.99447e+06	5.12522e+06	4.30911e+06	4.67013e+06	5.95366e+06	6.14082e+06	4.81528e+06	5.00663e+06	5.51321e+06	4.06541e+06	4.73044e+06	4.6738e+06	4.01322e+06	13	14	14	14	14
786	Q7JR69	Cuticular protein 49Ac, isoform C OS=Drosophila melanogaster OX=7227 GN=Cpr49Ac PE=1 SV=1	Cpr49Ac	FBgn0033725	58	20	20	67	-0.09	0.43	-0.52	0.489177	0.249116	0.053882	0.846953	0.383747	0.206058	4.43847e+06	3.85291e+06	5.52444e+06	4.1007e+06	32.25	8.64	17.57	4.43847e+06	3.85291e+06	3.9447e+06	2.06452e+06	6.27477e+06	5.34441e+06	5.52444e+06	4.1007e+06	3.30981e+06	4.72869e+06	3.69612e+06	3.69844e+06	3.9447e+06	1.53595e+06	5.70708e+06	5.1892e+06	4.02311e+06	3.88392e+06	3.01829e+06	4.40399e+06	18	18	18	18	18
787	Q9W3N9	LD24105p OS=Drosophila melanogaster OX=7227 GN=154229_at PE=1 SV=1	154229_at	FBgn0029969	72	20	20	66	-0.17	-0.38	0.21	0.0449824	0.000838436	0.0146412	0.252674	0.00923102	0.112153	3.99748e+06	3.89829e+06	3.37264e+06	4.3964e+06	4.06	5.95	2.82	3.99748e+06	3.89829e+06	3.81637e+06	4.12583e+06	3.37264e+06	3.2144e+06	3.61613e+06	4.31535e+06	4.3964e+06	4.56009e+06	3.32889e+06	3.74201e+06	3.81637e+06	3.0695e+06	3.06751e+06	3.12105e+06	2.63341e+06	4.08723e+06	4.00917e+06	4.24697e+06	6	6	6	6	6
788	P41126	60S ribosomal protein L13 OS=Drosophila melanogaster OX=7227 GN=RpL13 PE=1 SV=1	RpL13	FBgn0011272	57	20	20	64	0.38	0.25	0.12	0.000217869	0.00223551	0.0411152	0.0290772	0.0154799	0.178823	6.31261e+06	7.1192e+06	6.52892e+06	5.48364e+06	3.63	2.01	5.32	6.31261e+06	7.4844e+06	6.97849e+06	7.1192e+06	6.52892e+06	6.33719e+06	6.5862e+06	5.53192e+06	5.48364e+06	5.0167e+06	5.25681e+06	7.18434e+06	6.97849e+06	5.29649e+06	5.93824e+06	6.15315e+06	4.79633e+06	5.23948e+06	5.00065e+06	4.67223e+06	11	11	11	11	11
789	P41093	60S ribosomal protein L18a OS=Drosophila melanogaster OX=7227 GN=RpL18A PE=1 SV=1	RpL18A	FBgn0010409	69	20	20	59	0.42	0.25	0.17	0.00480731	0.0312912	0.263017	0.080891	0.0824631	0.492952	7.70723e+06	8.91552e+06	7.9484e+06	6.68149e+06	8.06	2.54	8.94	7.70723e+06	9.31644e+06	7.94853e+06	8.91552e+06	7.98181e+06	7.62056e+06	7.9484e+06	6.80106e+06	6.68149e+06	5.75334e+06	6.41818e+06	8.94293e+06	7.94853e+06	6.6329e+06	7.25968e+06	7.39925e+06	5.78807e+06	6.44153e+06	6.09299e+06	5.35829e+06	3	3	3	3	3
790	Q9VGF3	IP11040p OS=Drosophila melanogaster OX=7227 GN=Dmel\CG18547 PE=1 SV=1	Dmel\CG18547	FBgn0037973	46	20	20	50	0.89	1.33	-0.44	0.00199932	0.000235301	0.0563515	0.0505892	0.00526739	0.211162	2.52567e+06	2.55037e+06	3.46935e+06	1.37885e+06	13.5	5.12	14.1	2.52567e+06	2.55037e+06	2.28879e+06	2.98564e+06	3.46935e+06	3.57369e+06	3.23137e+06	1.37885e+06	1.70053e+06	1.31536e+06	2.10324e+06	2.44812e+06	2.28879e+06	2.22124e+06	3.15547e+06	3.46991e+06	2.35321e+06	1.30595e+06	1.55075e+06	1.22504e+06	4	4	4	4	4
791	E1JHQ1	Glutamine synthetase OS=Drosophila melanogaster OX=7227 GN=Gs1 PE=1 SV=1	Gs1	FBgn0001142	49	20	20	50	0.33	0.35	-0.02	0.0347702	0.0358969	0.99961	0.220088	0.0901305	0.999997	2.35603e+06	2.43997e+06	2.47793e+06	1.93974e+06	2.28	3.73	11.84	2.35603e+06	2.43562e+06	2.53544e+06	2.43997e+06	2.55357e+06	2.37025e+06	2.47793e+06	2.31537e+06	1.86477e+06	1.93974e+06	1.96198e+06	2.33797e+06	2.53544e+06	1.81527e+06	2.32255e+06	2.30141e+06	1.80452e+06	2.19297e+06	1.70052e+06	1.80655e+06	3	3	3	3	3
792	Q9VHC7	FI21236p1 OS=Drosophila melanogaster OX=7227 GN=rump PE=1 SV=1	rump	FBgn0267790	28	20	20	45	0.17	0.46	-0.29	0.408841	0.0154207	0.0795465	0.770949	0.0508118	0.252654	1.3223e+06	1.25591e+06	1.53969e+06	1.11754e+06	2.77	15.76	5.92	1.3223e+06	1.25591e+06	1.31077e+06	1.24524e+06	1.53969e+06	1.85695e+06	1.36336e+06	1.21576e+06	1.08656e+06	1.11754e+06	1.10114e+06	1.20556e+06	1.31077e+06	926425	1.40039e+06	1.80302e+06	992849	1.15149e+06	990854	1.04081e+06	5	5	5	5	5
793	A8JV22	Bleomycin hydrolase OS=Drosophila melanogaster OX=7227 GN=Dmel\CG1440 PE=1 SV=1	Dmel\CG1440	FBgn0030038	33	20	20	44	0.18	0.13	0.05	0.0384398	0.130991	0.615068	0.233929	0.234775	0.833812	2.96713e+06	3.11318e+06	3.00178e+06	2.75261e+06	1.39	8.59	3.14	2.96713e+06	3.17576e+06	3.11318e+06	3.09213e+06	3.00178e+06	3.26171e+06	2.74582e+06	2.76406e+06	2.75261e+06	2.61135e+06	2.47087e+06	3.04844e+06	3.11318e+06	2.30046e+06	2.7302e+06	3.16698e+06	1.99961e+06	2.61794e+06	2.51016e+06	2.43204e+06	19	19	19	19	19
794	Q9V3D8	GH27579p OS=Drosophila melanogaster OX=7227 GN=grsm PE=1 SV=1	grsm	FBgn0040493	42	20	20	44	0.14	0.29	-0.15	0.795021	0.114495	0.262829	1	0.21144	0.492945	1.70391e+06	1.6878e+06	1.87275e+06	1.52647e+06	6.15	7.27	8.5	1.70391e+06	1.70227e+06	1.6878e+06	1.52101e+06	1.87275e+06	1.91916e+06	1.67013e+06	1.72634e+06	1.47196e+06	1.52647e+06	1.41892e+06	1.63402e+06	1.6878e+06	1.13159e+06	1.70332e+06	1.86343e+06	1.21625e+06	1.63508e+06	1.34231e+06	1.42166e+06	1	1	1	1	1
795	Q7JVI3	Eukaryotic translation initiation factor 3 subunit M OS=Drosophila melanogaster OX=7227 GN=eIF3m PE=2 SV=1	eIF3m	FBgn0033902	55	20	20	43	0.04	0.04	0	0.761448	0.927804	0.935844	1	0.999998	0.999997	2.4353e+06	2.40195e+06	2.40834e+06	2.33525e+06	3.26	7.75	1.53	2.4353e+06	2.40195e+06	2.30083e+06	2.45393e+06	2.40834e+06	2.50632e+06	2.15257e+06	2.33704e+06	2.33525e+06	2.27472e+06	2.02799e+06	2.30565e+06	2.30083e+06	1.82566e+06	2.19045e+06	2.43354e+06	1.56758e+06	2.2135e+06	2.12956e+06	2.11852e+06	13	13	13	13	13
796	O77410	Eukaryotic translation initiation factor 3 subunit E OS=Drosophila melanogaster OX=7227 GN=eIF3e PE=1 SV=1	eIF3e	FBgn0025582	44	20	20	42	0.02	-0.03	0.04	0.99989	0.399185	0.392866	1	0.558118	0.631991	1.03351e+06	1.05088e+06	1.01962e+06	1.03904e+06	4.37	6.53	1.96	1.03351e+06	997972	1.05088e+06	1.08909e+06	917126	1.01962e+06	1.03673e+06	1.0279e+06	1.06768e+06	1.03904e+06	860656	957962	1.05088e+06	810254	834152	990005	754984	973559	973640	967694	1	1	1	1	1
797	P40320	S-adenosylmethionine synthase OS=Drosophila melanogaster OX=7227 GN=Sam-S PE=2 SV=2	Sam-S	FBgn0005278	44	20	20	41	-0.32	-0.39	0.06	0.0114489	0.00289654	0.395289	0.12053	0.0180962	0.634069	1.3803e+06	1.26448e+06	1.21081e+06	1.58356e+06	8.14	2.32	4.97	1.3803e+06	1.26448e+06	1.2355e+06	1.43322e+06	1.21064e+06	1.26002e+06	1.21081e+06	1.58356e+06	1.68135e+06	1.52426e+06	1.14944e+06	1.21378e+06	1.2355e+06	1.06627e+06	1.10111e+06	1.22343e+06	881761	1.49985e+06	1.53325e+06	1.4196e+06	9	9	9	9	9
798	Q9VL89	Methionine aminopeptidase 2 OS=Drosophila melanogaster OX=7227 GN=und PE=1 SV=1	und	FBgn0283478	41	20	20	40	-0.13	-0.18	0.05	0.0202877	0.00149737	0.0790254	0.1607	0.0124515	0.251605	1.95742e+06	1.85762e+06	1.7958e+06	2.02835e+06	2.91	0.67	2.72	1.95742e+06	1.85347e+06	1.95045e+06	1.85762e+06	1.80261e+06	1.7958e+06	1.77932e+06	2.08454e+06	1.97427e+06	2.02835e+06	1.63003e+06	1.77917e+06	1.95045e+06	1.38202e+06	1.63953e+06	1.74365e+06	1.29577e+06	1.97435e+06	1.80037e+06	1.88907e+06	10	10	10	10	10
799	Q9W0P5	UDP-glucose 4-epimerase OS=Drosophila melanogaster OX=7227 GN=Gale PE=1 SV=1	Gale	FBgn0035147	54	20	20	38	-0.29	-0.23	-0.06	0.0198994	0.0261051	0.969913	0.159457	0.0721086	0.999997	2.12373e+06	1.9737e+06	2.05301e+06	2.41233e+06	5.56	3.76	8.88	2.12373e+06	1.94408e+06	1.9737e+06	2.15193e+06	2.05301e+06	2.1208e+06	1.96729e+06	2.717e+06	2.29065e+06	2.41233e+06	1.76853e+06	1.86614e+06	1.9737e+06	1.60098e+06	1.86727e+06	2.05921e+06	1.43266e+06	2.57337e+06	2.08889e+06	2.24668e+06	1	1	1	1	1
800	Q9V3E7	LD24793p OS=Drosophila melanogaster OX=7227 GN=Ref1 PE=1 SV=1	Ref1	FBgn0010774	56	20	20	37	0.44	0.54	-0.1	0.000892805	0.00040374	0.537966	0.0387949	0.0064701	0.764004	1.89249e+06	2.09402e+06	2.23857e+06	1.53847e+06	1.41	7.06	6.87	1.89249e+06	2.13173e+06	2.07324e+06	2.09402e+06	2.23857e+06	2.36321e+06	2.05224e+06	1.53847e+06	1.56662e+06	1.37644e+06	1.57597e+06	2.04627e+06	2.07324e+06	1.55789e+06	2.03605e+06	2.29458e+06	1.49452e+06	1.45714e+06	1.42863e+06	1.28192e+06	3	3	3	3	3
801	Q9VVT8	LD09909p OS=Drosophila melanogaster OX=7227 GN=ACSL1 PE=1 SV=1	ACSL1	FBgn0036821	36	20	20	37	0.59	0.11	0.48	0.0227893	0.477341	0.103129	0.171552	0.63637	0.288996	1.04345e+06	1.25846e+06	899612	835185	13.49	18.59	13.05	1.04345e+06	1.49086e+06	1.25846e+06	1.1475e+06	822420	899612	1.16336e+06	835185	922515	709121	868933	1.43109e+06	1.25846e+06	853711	748014	873486	847206	791034	841261	660429	5	5	5	5	5
802	Q9VAJ9	SD09259p OS=Drosophila melanogaster OX=7227 GN=Dmel\CG1907 PE=1 SV=1	Dmel\CG1907	FBgn0039674	60	20	20	37	0.07	-0.93	1	0.965186	0.088084	0.0639307	1	0.176553	0.225922	931422	1.01147e+06	506408	965736	14.69	38.11	15.99	931422	1.26744e+06	1.01147e+06	974927	499762	506408	928779	965736	1.22216e+06	913218	775639	1.21603e+06	1.01147e+06	721773	454547	491702	676373	914683	1.11452e+06	850511	4	4	4	4	4
803	Q9VJD7	RH50269p OS=Drosophila melanogaster OX=7227 GN=SPH93 PE=2 SV=1	SPH93	FBgn0032638	35	20	20	35	2.15	4.35	-2.2	0.000241494	4.21527e-06	0.000269883	0.0300959	0.00100392	0.0279591	2.08867e+06	1.19114e+06	5.4546e+06	267732	14.77	25.79	13.89	2.08867e+06	1.19114e+06	1.31794e+06	978275	6.19067e+06	5.4546e+06	3.63788e+06	267732	294814	222842	1.73933e+06	1.14339e+06	1.31794e+06	727810	5.63059e+06	5.29619e+06	2.64924e+06	250350	262524	205553	5	5	5	5	5
804	Q9VJD1	Glucosidase 2 beta subunit, isoform A OS=Drosophila melanogaster OX=7227 GN=GCS2beta PE=1 SV=1	GCS2beta	FBgn0032643	43	20	20	34	0.24	0.17	0.07	0.0349473	0.421713	0.189688	0.220794	0.579987	0.406774	741720	779100	742404	660795	7.7	9.36	7.26	741720	882043	779100	769422	631736	742404	750238	660795	683269	593144	617665	846681	779100	572429	574582	720844	546352	625863	623088	552415	7	7	7	7	7
805	M9PEF6	Nicotinate phosphoribosyltransferase, isoform H OS=Drosophila melanogaster OX=7227 GN=Naprt PE=4 SV=1	Naprt	FBgn0031589	32	20	20	33	-0.3	-0.39	0.1	0.0141897	0.00303391	0.333491	0.134845	0.018427	0.574561	1.29752e+06	1.22149e+06	1.14164e+06	1.49864e+06	5.66	7.53	4.42	1.29752e+06	1.22149e+06	1.23958e+06	1.11468e+06	1.14164e+06	1.16113e+06	1.00846e+06	1.49864e+06	1.39136e+06	1.50817e+06	1.0805e+06	1.17252e+06	1.23958e+06	829290	1.03836e+06	1.12741e+06	734396	1.41942e+06	1.26881e+06	1.40461e+06	2	2	2	2	2
806	Q9VJG0	Xaa-Pro aminopeptidase ApepP OS=Drosophila melanogaster OX=7227 GN=ApepP PE=1 SV=1	ApepP	FBgn0026150	34	20	20	33	0.1	0.17	-0.08	0.251811	0.242914	0.999533	0.598972	0.37655	0.999997	1.49559e+06	1.49319e+06	1.57559e+06	1.3956e+06	3.84	8.56	0.39	1.49559e+06	1.46273e+06	1.49319e+06	1.57494e+06	1.57559e+06	1.60397e+06	1.36652e+06	1.39572e+06	1.3956e+06	1.38624e+06	1.24544e+06	1.40409e+06	1.49319e+06	1.17171e+06	1.43304e+06	1.55738e+06	995156	1.32194e+06	1.27268e+06	1.29105e+06	23	23	23	23	23
807	Q9NHA8	Gram-negative bacteria-binding protein 3 OS=Drosophila melanogaster OX=7227 GN=GNBP3 PE=1 SV=2	GNBP3	FBgn0040321	44	20	20	32	0.85	1.48	-0.64	0.000701928	4.95991e-05	0.00971336	0.037695	0.00303487	0.0986066	1.4168e+06	1.39352e+06	2.16566e+06	774422	10.05	10.01	9.77	1.4168e+06	1.59572e+06	1.39352e+06	1.31653e+06	2.16566e+06	2.21817e+06	1.83553e+06	854425	774422	702595	1.17983e+06	1.53174e+06	1.39352e+06	979466	1.96972e+06	2.15375e+06	1.3367e+06	809256	706211	654351	5	5	5	5	5
808	Q9VMF0	FI04444p OS=Drosophila melanogaster OX=7227 GN=Dmel\CG9498 PE=1 SV=1	Dmel\CG9498	FBgn0031801	56	20	20	32	-0.11	-0.79	0.68	0.942825	0.00582158	0.00808816	1	0.0261221	0.0926879	891803	979133	611815	1.05531e+06	20.39	9.87	12.23	891803	849883	979133	1.26064e+06	614745	514131	611815	936083	1.19571e+06	1.05531e+06	742646	815810	979133	937880	559128	499201	445547	886598	1.09039e+06	982842	14	14	14	14	14
809	Q9VTZ4	Phosphoacetylglucosamine mutase OS=Drosophila melanogaster OX=7227 GN=nst PE=1 SV=1	nst	FBgn0036298	40	20	20	31	-0.12	-0.22	0.1	0.169265	0.00628686	0.0673887	0.485539	0.0273234	0.232536	875179	865706	807903	944055	2.86	4.3	4.21	875179	865706	849371	898369	824255	807903	758462	962684	944055	887436	728802	830999	849371	668362	749683	784441	552341	911793	860903	826500	3	3	3	3	3
810	Q9V9A7	Probable methylcrotonoyl-CoA carboxylase beta chain, mitochondrial OS=Drosophila melanogaster OX=7227 GN=Mccc2 PE=2 SV=1	Mccc2	FBgn0042083	35	20	20	31	-0.03	-0.12	0.09	0.622586	0.0760579	0.258379	0.954683	0.158033	0.487314	1.10838e+06	1.10287e+06	1.03421e+06	1.12313e+06	5.18	0.55	4.99	1.10838e+06	1.15874e+06	1.04455e+06	1.10287e+06	1.03339e+06	1.03421e+06	1.0437e+06	1.09121e+06	1.20161e+06	1.12313e+06	922996	1.11229e+06	1.04455e+06	820507	939900	1.00417e+06	760062	1.03353e+06	1.09577e+06	1.04601e+06	10	10	10	10	10
811	P12370	cAMP-dependent protein kinase catalytic subunit 1 OS=Drosophila melanogaster OX=7227 GN=Pka-C1 PE=1 SV=3	Pka-C1	FBgn0000273	47	20	20	31	-0.02	-0.35	0.33	0.644679	0.0123292	0.0354043	0.97188	0.0436603	0.165176	1.46407e+06	1.57479e+06	1.25079e+06	1.59698e+06	10.9	2.82	5.86	1.46407e+06	1.33317e+06	1.65019e+06	1.57479e+06	1.19321e+06	1.25571e+06	1.25079e+06	1.59698e+06	1.69994e+06	1.51251e+06	1.2192e+06	1.27972e+06	1.65019e+06	1.1716e+06	1.08526e+06	1.21924e+06	910873	1.51255e+06	1.55021e+06	1.40865e+06	1	1	1	1	1
812	Q9VEP6	Adenylosuccinate lyase OS=Drosophila melanogaster OX=7227 GN=AdSL PE=1 SV=1	AdSL	FBgn0038467	39	20	20	31	0	0.22	-0.22	0.994018	0.0968815	0.110663	1	0.189564	0.299188	1.10265e+06	1.03119e+06	1.20387e+06	1.03333e+06	3.03	8.36	2.55	1.10265e+06	1.07315e+06	1.01147e+06	1.03119e+06	1.20387e+06	1.22699e+06	1.04877e+06	1.06022e+06	1.00756e+06	1.03333e+06	918225	1.03012e+06	1.01147e+06	767176	1.09496e+06	1.19136e+06	763758	1.00417e+06	918814	962375	2	2	2	2	2
813	Q8SWR8	Ataxin-2 homolog OS=Drosophila melanogaster OX=7227 GN=Atx2 PE=1 SV=1	Atx2	FBgn0041188	21	20	20	31	-0.05	0.12	-0.16	0.696179	0.8994	0.455679	1	0.994267	0.690566	1.21903e+06	1.1584e+06	1.29696e+06	1.19513e+06	5.48	9.9	4.7	1.21903e+06	1.20019e+06	1.1584e+06	1.07671e+06	1.29696e+06	1.31968e+06	1.0969e+06	1.26259e+06	1.1504e+06	1.19513e+06	1.01514e+06	1.15208e+06	1.1584e+06	801042	1.17962e+06	1.28135e+06	798803	1.19584e+06	1.04908e+06	1.11306e+06	1	1	1	1	1
814	Q9VWT1	GH22474p OS=Drosophila melanogaster OX=7227 GN=HisRS PE=1 SV=1	HisRS	FBgn0027087	42	20	20	31	-0.01	0	-0.02	0.901829	0.922131	0.998587	1	0.999998	0.999997	1.09115e+06	1.11834e+06	1.13041e+06	1.12968e+06	6.29	4.4	4.5	1.09115e+06	1.1947e+06	1.05365e+06	1.11834e+06	1.13041e+06	1.16977e+06	1.07142e+06	1.0983e+06	1.12968e+06	1.19867e+06	908652	1.1468e+06	1.05365e+06	832012	1.02814e+06	1.1358e+06	780247	1.04024e+06	1.03018e+06	1.11636e+06	4	4	4	4	4
815	O18388	Importin subunit beta OS=Drosophila melanogaster OX=7227 GN=Fs(2)Ket PE=1 SV=2	Fs(2)Ket	FBgn0262743	24	20	20	30	0.19	0.25	-0.06	0.0932113	0.0246166	0.55423	0.370451	0.0693054	0.779186	634906	650332	676672	569130	1.11	9.25	5.46	634906	643506	657907	650332	676672	758405	632737	604408	569130	542182	528716	617707	657907	483830	615452	736380	460784	572457	519001	504952	6	6	6	6	6
816	Q9VHC8	LD31448p OS=Drosophila melanogaster OX=7227 GN=Dmel\CG8149 PE=1 SV=1	Dmel\CG8149	FBgn0037700	65	20	20	30	0.2	0.6	-0.4	0.0975061	0.00245835	0.033213	0.380878	0.0164232	0.160146	1.28984e+06	1.24962e+06	1.64846e+06	1.08694e+06	2.31	12.53	2.23	1.28984e+06	1.29767e+06	1.24495e+06	1.24962e+06	1.64846e+06	1.72522e+06	1.35158e+06	1.09511e+06	1.04999e+06	1.08694e+06	1.07411e+06	1.24565e+06	1.24495e+06	929686	1.49932e+06	1.67512e+06	984274	1.03722e+06	957511	1.0123e+06	5	5	5	5	5
817	A1ZAK8	P-element somatic inhibitor, isoform C OS=Drosophila melanogaster OX=7227 GN=Psi PE=1 SV=1	Psi	FBgn0014870	24	20	20	29	0.06	0.16	-0.1	0.393042	0.0497791	0.294203	0.755361	0.114117	0.53096	946552	888559	950727	853871	4.28	7.02	1.98	946552	865814	940736	888559	950727	1.03224e+06	898398	862917	853871	830324	788238	831102	940736	661064	864713	1.00227e+06	654248	817300	778663	773309	2	2	2	2	2
818	Q95SK3	CDK5RAP3-like protein OS=Drosophila melanogaster OX=7227 GN=CG30291 PE=2 SV=1	CG30291	FBgn0050291	35	20	20	27	-0.21	-0.21	0	0.144599	0.0849425	0.909795	0.452802	0.171413	0.999997	893288	841605	841887	973718	6.66	2.89	4.98	893288	826621	841605	933340	832939	879292	841887	980970	973718	895681	743883	793480	841605	694380	757582	853757	613094	929112	887953	834179	2	2	2	2	2
819	A0A0B4KFQ8	Stranded at second, isoform C OS=Drosophila melanogaster OX=7227 GN=sas PE=1 SV=1	sas	FBgn0002306	17	20	20	27	-0.03	-0.14	0.11	0.979605	0.336837	0.266867	1	0.489662	0.49839	642528	636200	591485	650043	14.89	11.06	4.28	642528	757844	636200	565540	485451	591485	592701	650043	656423	606346	535064	727461	636200	420746	441531	574308	431627	615680	598606	564711	5	5	5	5	5
820	Q9NCC3	Sorting nexin OS=Drosophila melanogaster OX=7227 GN=SH3PX1 PE=1 SV=1	SH3PX1	FBgn0040475	40	20	20	26	0.1	0	0.1	0.349994	0.989721	0.297466	0.713966	0.999998	0.533824	605788	648273	604984	603237	8	5.32	4.1	605788	587864	648273	690051	604984	612470	554648	603237	613286	567001	504468	564296	648273	513379	550250	594684	403916	571348	559269	528068	2	2	2	2	2
821	Q960X8	Hepatocyte growth factor-regulated tyrosine kinase substrate OS=Drosophila melanogaster OX=7227 GN=Hrs PE=1 SV=1	Hrs	FBgn0031450	34	20	20	26	0.05	0.21	-0.16	0.992749	0.100886	0.0871693	1	0.192504	0.265719	765875	747536	837516	722354	6.48	5.76	4.94	765875	747536	751018	668315	852738	837516	764494	763231	691824	722354	637780	717567	751018	497209	775589	813193	556734	722883	630889	672753	2	2	2	2	2
822	O61491	Flotillin-1 OS=Drosophila melanogaster OX=7227 GN=Flo1 PE=2 SV=1	Flo1	FBgn0024754	49	20	20	26	-0.09	-0.09	0	0.982995	0.677289	0.77618	1	0.822061	0.951765	1.01926e+06	959629	961040	1.02146e+06	16.98	12.17	2.24	1.01926e+06	1.20124e+06	959629	869538	816223	1.04188e+06	961040	1.02146e+06	1.03961e+06	994328	848789	1.15308e+06	959629	646913	742378	1.01162e+06	699866	967466	948041	926051	5	5	5	5	5
823	Q9VAX8	LD28793p OS=Drosophila melanogaster OX=7227 GN=Dmel\CG4849 PE=1 SV=1	Dmel\CG4849	FBgn0039566	21	20	20	26	-0.02	-0.01	-0.01	0.842768	0.979519	0.927743	1	0.999998	0.999997	423915	404741	406178	409740	2.02	11.01	3.58	423915	404741	407105	392028	406178	458735	368631	430639	401968	409740	353014	388514	407105	291658	369430	445413	268451	407874	366563	381605	12	12	12	12	12
824	Q9V9R2	Cullin 2, isoform A OS=Drosophila melanogaster OX=7227 GN=Cul2 PE=1 SV=3	Cul2	FBgn0032956	27	20	20	25	0.24	0.45	-0.21	0.0119047	0.00110942	0.0903449	0.123271	0.0104286	0.270705	689719	693336	802491	586301	8.24	5.01	3.69	689719	774101	693336	660600	802491	843590	763094	587979	586301	550398	574361	743066	693336	491469	729888	819091	555714	556896	534660	512604	7	7	7	7	7
825	Q7KVB1	ATP binding cassette subfamily B member 7, isoform B OS=Drosophila melanogaster OX=7227 GN=ABCB7 PE=1 SV=1	ABCB7	FBgn0035244	28	20	20	25	0.61	0.13	0.49	0.150398	0.747754	0.375836	0.462742	0.883375	0.616688	635878	742537	530073	485799	15.72	24.17	20.74	635878	899750	662320	742537	530073	528256	786561	470949	673093	485799	529525	863678	662320	552428	482117	512915	572804	446053	613808	452441	10	10	10	10	10
826	A0A0B4LEK8	Secretory 24AB, isoform C OS=Drosophila melanogaster OX=7227 GN=Sec24AB PE=1 SV=1	Sec24AB	FBgn0033460	23	20	20	25	-0.01	-0.06	0.06	0.671049	0.0770594	0.235467	0.988889	0.159588	0.460911	593748	595067	571893	598224	2.73	3.79	1.41	593748	572153	595067	603172	571893	583267	541750	611944	596357	598224	494441	549214	595067	448744	520152	566328	394523	579594	543831	557146	5	5	5	5	5
827	Q9VEP9	GH03554p OS=Drosophila melanogaster OX=7227 GN=Sf3a1 PE=1 SV=1	Sf3a1	FBgn0266917	29	20	20	25	0.06	0.08	-0.03	0.780596	0.533422	0.899248	1	0.689556	0.999997	670777	711780	724261	683085	4.86	9.35	4.94	670777	656112	711780	716993	724261	774750	642510	692703	631237	683085	558588	629808	711780	533423	658736	752250	467901	656084	575638	636180	1	1	1	1	1
828	Q9W3J5	Phenylalanine--tRNA ligase alpha subunit OS=Drosophila melanogaster OX=7227 GN=alpha-PheRS PE=1 SV=1	alpha-PheRS	FBgn0030007	36	20	20	24	-0.15	-0.3	0.15	0.00244406	0.000100547	0.00805783	0.0555255	0.00393458	0.0925454	807324	804203	726978	893315	0.45	3.6	1.65	807324	798096	804203	804583	726978	765078	714166	912757	883763	893315	672296	766099	804203	598588	661207	742859	520083	864505	805922	831975	4	4	4	4	4
829	Q86BI3	Zinc-finger protein at 72D, isoform B OS=Drosophila melanogaster OX=7227 GN=Zn72D PE=1 SV=1	Zn72D	FBgn0263603	26	20	20	24	0.3	0.41	-0.11	0.0041775	0.000614476	0.124197	0.0760456	0.00801518	0.315922	689847	708297	766272	576774	3.01	4.45	7.17	689847	730893	708297	688207	766272	823900	761157	599309	576774	520619	574468	701591	708297	512008	696946	799973	554304	567627	525973	484870	6	6	6	6	6
830	M9PEY6	5'-3' exoribonuclease OS=Drosophila melanogaster OX=7227 GN=Rat1 PE=1 SV=1	Rat1	FBgn0031868	27	20	20	24	0.32	0.5	-0.18	0.0130452	0.00103907	0.0729036	0.129631	0.0101138	0.241224	602296	614704	697380	492741	0.39	8.02	5.46	602296	617492	612720	614704	697380	755986	643915	539698	490619	492741	501560	592736	612720	457323	634287	734031	468923	511167	447406	458907	3	3	3	3	3
831	Q7KJA9	O-glycosyltransferase OS=Drosophila melanogaster OX=7227 GN=sxc PE=1 SV=1	sxc	FBgn0261403	28	20	20	24	-0.02	-0.13	0.11	0.875076	0.0195167	0.0348491	1	0.0593675	0.164165	383862	391575	361933	396587	1.38	3.64	2.72	383862	383875	391575	394237	374697	361933	348366	396587	382674	403784	319660	368485	391575	293301	340797	351422	253693	375622	348968	376058	2	2	2	2	2
832	Q9VGW6	DNA replication licensing factor Mcm5 OS=Drosophila melanogaster OX=7227 GN=Mcm5 PE=1 SV=1	Mcm5	FBgn0017577	28	20	20	24	0.03	0.03	0.01	0.852142	0.909171	0.991135	1	0.999998	0.999997	433435	418199	415588	408406	2.94	11.23	1.26	433435	435670	418199	411696	415588	470068	376021	408406	404691	414862	360942	418203	418199	306291	377989	456417	273833	386816	369047	386375	19	19	19	19	19
833	Q9VDS5	Rho GTPase-activating protein 92B OS=Drosophila melanogaster OX=7227 GN=RhoGAP92B PE=1 SV=1	RhoGAP92B	FBgn0038747	29	20	20	24	0.01	0.03	-0.03	0.956694	0.99168	0.913745	1	0.999998	0.999997	587182	565531	576558	563169	4.09	8.21	5.31	587182	565531	604202	561373	576558	606835	515557	601791	563169	542219	488974	542858	604202	417646	524396	589212	375449	569978	513566	504987	19	19	19	19	19
834	A0A0B4LEY9	Nucleolar GTP-binding protein 1 OS=Drosophila melanogaster OX=7227 GN=Non1 PE=1 SV=1	Non1	FBgn0028473	29	20	20	23	0.67	0.79	-0.12	2.64874e-05	1.04044e-05	0.14458	0.0122165	0.00159156	0.347295	551534	606753	661029	381208	4.02	1.96	6.3	551534	640163	592142	606753	654118	679312	661029	381208	396572	350098	459288	614498	592142	451408	594939	659584	481387	361056	361642	326058	12	12	12	12	12
835	X2JD07	RNA cytidine acetyltransferase OS=Drosophila melanogaster OX=7227 GN=l(1)G0020 PE=1 SV=1	l(1)G0020	FBgn0027330	25	20	20	23	0.66	1.05	-0.39	0.00140235	0.00017237	0.0504565	0.0450896	0.00476781	0.199533	574605	582087	765073	368554	11.3	5.71	11.68	574605	685547	555536	582087	765073	826818	740655	368554	387578	308229	478500	658063	555536	433057	695856	802807	539374	349070	353440	287064	5	5	5	5	5
836	Q9VWH7	6-phosphofructo 2-kinase/fructose 2,6-bisphosphatase long form OS=Drosophila melanogaster OX=7227 GN=Pfrx PE=1 SV=2	Pfrx	FBgn0027621	35	20	20	23	-0.33	-0.81	0.49	0.104435	0.00299189	0.0406579	0.384285	0.0183014	0.177468	540881	542714	387322	679875	15.52	10.99	4.45	540881	451005	542714	617430	387322	357438	443201	679875	695597	637785	450417	432923	542714	459351	352280	347058	322756	643934	634330	593991	4	4	4	4	4
837	P10351	Xanthine dehydrogenase OS=Drosophila melanogaster OX=7227 GN=ry PE=2 SV=2	ry	FBgn0003308	17	20	20	23	-0.25	0.15	-0.4	0.28528	0.515618	0.065893	0.642326	0.673077	0.229241	541129	466059	615420	552909	8.47	13.84	7.96	541129	511937	466059	432600	615420	681044	515127	581799	496663	552909	450624	491413	466059	321842	559742	661265	375136	551043	452917	514943	3	3	3	3	3
838	P34082	Fasciclin-2 OS=Drosophila melanogaster OX=7227 GN=Fas2 PE=1 SV=1	Fas2	FBgn0000635	27	20	20	23	0.17	-0.02	0.19	0.472001	0.963989	0.353502	0.829898	0.999998	0.595024	342887	369425	323205	328799	17.03	18.9	5.08	342887	468639	369425	341199	269458	393325	323205	328799	354689	322578	285538	449851	369425	253843	245080	381903	235370	311418	323448	300428	24	24	24	24	24
[truncated: 5,031 more rows]
[truncated: 11 more columns]

## Sheet: Table S2
Table S2: Protein differences in T205I versus WT
		Uniprot_ID	Flybase_ID	Symbol	Abundance Ratio (log2): (T205I) / (WT)	log10(Adj.p-value)
Defense response – Up	1	P91931	FBgn0019932	SamDC	0.73	1.72214
	2	Q9VQT8	FBgn0031561	IM33	0.71	1.59715
	3	Q9VJD7	FBgn0032638	SPH93	2.15	1.52149
	4	Q9W4J5	FBgn0029714	CG3527	0.39	1.50376
	5	Q9NHA8	FBgn0040321	GNBP3	0.85	1.42372
[truncated: 5,852 more rows]

## Sheet: Table S3
Table S3: Protein differences in V72G versus WT
[truncated: 5,857 more rows]
