# Supplementary material for: Dysregulation of innate immune signaling in animal models of spinal muscular atrophy
Source: BMC Biol. 2024 Apr 25;22:94. doi: 10.1186/s12915-024-01888-z (PMC11044505; doi:10.1186/s12915-024-01888-z)
Supplement: Supplementary file 3 — Additional file 3: Table S6–S10. [file 12915_2024_1888_MOESM3_ESM.xlsx]

## Sheet: Table S6
Table S6: Processed data table – kallisto -> sleuth
	SRA number	genotype	bio_rep	sample	reads_mapped	reads_proc	frac_mapped	bootstraps	variable	platform	type	read_length	spots
1	SRR948304	Oregon-R	1	SRR01	22091071	24529344	0.9006	100	control	Illumina	paired	48	24529344
2	SRR948305	Oregon-R	2	SRR02	16728285	21152536	0.7908	100	control	Illumina	paired	48	21152536
3	SRR10203973	w1118	1	SRR03	29289628	33743757	0.868	100	control	Illumina	paired	100	33743757
4	SRR10203974	w1118	2	SRR04	26723187	30293752	0.8821	100	control	Illumina	paired	100	30293752
5	SRR948306	SmnX7/D	1	SRR05	21158050	25010507	0.846	100	mutant	Illumina	paired	48	25010507
6	SRR948307	SmnX7/D	2	SRR06	20876365	24054296	0.8679	100	mutant	Illumina	paired	48	24054296
7	SRR10203975	SmnΔ/Δ	1	SRR07	24022222	28097880	0.8549	100	mutant	Illumina	paired	150	28097880
8	SRR10203976	SmnΔ/Δ	2	SRR08	21745524	25133355	0.8652	100	mutant	Illumina	paired	150	25133355

## Sheet: Table S7
Table S7: Transcript level differential expression – symbol appended sleuth output test table
		target_id	symbol	pval	qval	b	se_b	mean_obs	var_obs	tech_var	sigma_sq	smooth_sigma_sq	final_sigma_sq
	1	FBtr0079561	spz3-RA	6.81733e-12	1.37961e-09	2.27594	0.3317	5.53097	1.66859	0.00876744	0.211283	0.117337	0.211283
	2	FBtr0086530	CalpA-RA	1.38334e-09	1.80377e-07	1.47086	0.242821	5.79677	0.686836	0.01492	0.0652409	0.103004	0.103004
	3	FBtr0335276	Src42A-RB	1.37532e-08	1.42583e-06	1.41962	0.250091	5.53372	0.665649	0.00795951	0.0968548	0.117131	0.117131
	4	FBtr0081007	dl-RC	3.00801e-08	2.8902e-06	1.45549	0.262677	6.04912	0.723552	0.0353676	0.102631	0.0960384	0.102631
	5	FBtr0113465	upd3-RB	6.78488e-08	5.77879e-06	2.889	0.53532	4.16927	2.8456	0.0597767	0.477979	0.513359	0.513359
	6	FBtr0084180	BomBc3-RA	7.47827e-08	6.30568e-06	4.03024	0.749214	3.95564	5.60307	0.123312	0.999332	0.633551	0.999332
	7	FBtr0304994	Sarm-RE	8.06563e-08	6.68945e-06	1.49991	0.279539	6.90308	0.776736	0.0042924	0.151991	0.0985888	0.151991
	8	FBtr0081792	puc-RA	0.00342994	0.0448856	0.664318	0.227015	7.075	0.181693	0.00171128	0.0631576	0.10136	0.10136
	9	FBtr0331328	Tep4-RB	0.00294103	0.0402143	1.93353	0.650182	6.0436	1.79285	0.57958	0.265893	0.0961545	0.265893
	10	FBtr0078121	spen-RB	0.00293401	0.0401617	0.849727	0.285664	6.86333	0.259555	0.0652236	-0.00308828	0.0979843	0.0979843
	11	FBtr0087438	AttB-RA	0.00284689	0.0394325	1.61946	0.542751	6.15922	1.25432	0.00733705	0.581821	0.0938931	0.581821
	12	FBtr0073210	Fit1-RB	0.00246589	0.0354659	0.711091	0.234878	7.46104	0.165355	0.0017299	0.0226344	0.108605	0.108605
	13	FBtr0087437	AttA-RA	0.00229455	0.0336595	2.96816	0.973426	5.79875	4.14153	0.0178735	1.87724	0.102931	1.87724
	14	FBtr0304999	Sarm-RJ	0.00191811	0.0295676	2.17133	0.699835	4.32854	1.90282	0.557552	0.0908503	0.421987	0.421987
	15	FBtr0304996	Sarm-RG	0.00188485	0.0291438	1.02798	0.330774	5.59176	0.489489	0.0576117	0.161211	0.11311	0.161211
	16	FBtr0345610	IM33-RB	0.00178712	0.0280788	2.44437	0.782572	6.6408	2.75698	0.0351026	1.18973	0.0946097	1.18973
	17	FBtr0073947	CG14411-RB	0.00165387	0.0263786	3.68968	1.17273	2.10202	5.65961	0.935766	1.12919	1.81482	1.81482
	18	FBtr0330652	spen-RE	0.00163202	0.026162	0.945071	0.300011	5.19087	0.389498	0.0267385	0.129956	0.153275	0.153275
	19	FBtr0089308	for-RD	0.00143008	0.0236904	1.18705	0.37229	5.80764	0.487209	0.174592	-0.0758769	0.102607	0.102607
	20	FBtr0083140	Spn88Eb-RA	0.00113929	0.0200135	1.19299	0.366661	7.63505	0.637105	0.000561602	0.268319	0.112387	0.268319
	21	FBtr0086664	BomS2-RA	0.00103573	0.0185027	3.82166	1.16491	6.02789	6.49921	0.0230995	2.69095	0.0964903	2.69095
	22	FBtr0078649	Rm62-RC	0.00100378	0.0180724	1.04058	0.316337	6.30122	0.480919	0.0551791	0.144959	0.0924274	0.144959
	23	FBtr0346632	CG9008-RE	0.000953382	0.0175011	0.744429	0.225316	6.26523	0.213219	0.00890951	0.0551211	0.092625	0.092625
	24	FBtr0077546	IM33-RA	0.000865119	0.0163192	1.75624	0.527229	9.52508	1.35777	0.000190277	0.55575	0.18458	0.55575
	25	FBtr0083549	htl-RA	0.000849804	0.0160903	3.9809	1.1933	2.19069	5.97646	1.068	0.622021	1.77993	1.77993
	26	FBtr0290076	kay-RF	0.000844567	0.0160031	1.34475	0.40289	7.01392	0.794934	0.00370392	0.320936	0.100345	0.320936
	27	FBtr0076439	PGRP-LF-RA	0.000816254	0.0155482	1.15792	0.345935	5.63729	0.588231	0.0066799	0.232662	0.110363	0.232662
	28	FBtr0080847	cact-RD	0.000632327	0.0128434	1.97123	0.576829	4.49387	1.11938	0.329008	-0.318319	0.336455	0.336455
	29	FBtr0111050	Dscam1-RAB	0.000578961	0.012034	4.11555	1.19594	1.36463	4.84918	0.908658	-0.897215	1.95187	1.95187
	30	FBtr0087656	BaraA1-RA	0.000568023	0.0118652	6.58551	1.91081	5.63062	18.6504	0.0273204	7.27511	0.110745	7.27511
	31	FBtr0071562	insc-RA	0.00056725	0.0118644	0.899843	0.261065	5.37481	0.286491	0.00513388	0.0591999	0.131176	0.131176
	32	FBtr0303099	BaraA1-RC	0.000529984	0.0112575	3.71621	1.07246	8.30078	5.91751	0.0469213	2.25343	0.130435	2.25343
	33	FBtr0344373	sima-RC	0.000458014	0.00997068	0.800475	0.228434	6.87745	0.243906	0.00616682	0.064803	0.0981977	0.0981977
	34	FBtr0112854	Ets21C-RB	0.000450994	0.00986027	3.90446	1.11292	1.79617	5.60232	0.571084	0.883346	1.90612	1.90612
	35	FBtr0304804	IKKbeta-RB	0.000349518	0.00805228	0.788243	0.220455	6.70485	0.23495	0.00166545	0.0653337	0.0955352	0.0955352
	36	FBtr0080389	vir-1-RB	0.000330557	0.00774955	1.55549	0.433272	6.01586	0.77051	0.278695	-0.18628	0.0967537	0.0967537
	37	FBtr0089339	Rel-RB	0.000256125	0.00638318	0.888941	0.243142	7.57074	0.273381	0.00728703	0.0482516	0.110949	0.110949
	38	FBtr0300844	BomBc2-RB	0.000206868	0.0053671	3.82161	1.02995	5.40173	5.99129	0.0307672	2.09083	0.128483	2.09083
	39	FBtr0072164	EbpIII-RA	0.000203203	0.00529375	1.72683	0.464826	7.84368	1.22238	0.000708876	0.431417	0.117396	0.431417
	40	FBtr0086214	GNBP-like3-RA	0.00019533	0.00514694	4.24836	1.14051	4.86861	7.3866	0.0685712	2.53294	0.209512	2.53294
	41	FBtr0343341	EbpIII-RC	0.000166975	0.00449342	2.63483	0.69994	4.03648	2.82337	0.266265	0.713567	0.587463	0.713567
	42	FBtr0078079	Ets21C-RA	0.000159169	0.00430623	4.7173	1.24918	3.67305	9.03304	0.285028	2.83588	0.824869	2.83588
	43	FBtr0073011	spz5-RA	0.000151442	0.00413256	1.04113	0.274798	5.2526	0.418538	0.00591299	0.121067	0.145115	0.145115
	44	FBtr0071691	CG10433-RB	0.000142621	0.00395348	1.00199	0.263435	5.52163	0.405823	0.0164609	0.122335	0.118047	0.122335
	45	FBtr0088432	Def-RA	0.000119628	0.00345054	2.4517	0.637321	3.77982	2.28069	0.0646506	0.592546	0.747705	0.747705
	46	FBtr0070244	Atf3-RA	9.39877e-05	0.00282365	0.851645	0.218057	6.304	0.253407	0.00268102	0.0511936	0.0924166	0.0924166
	47	FBtr0330391	Atf3-RB	9.39877e-05	0.00282365	0.851645	0.218057	6.304	0.253407	0.00268102	0.0511936	0.0924166	0.0924166
	48	FBtr0344014	Ets21C-RC	8.40147e-05	0.00258544	2.36747	0.602003	4.40662	2.13013	0.344994	0.271856	0.379822	0.379822
	49	FBtr0087436	Dro-RA	7.047e-05	0.00222521	3.81475	0.95976	5.56909	5.73691	0.0306487	1.81163	0.114607	1.81163
	50	FBtr0335196	BomBc3-RB	5.9626e-05	0.00193372	4.10254	1.02199	1.67461	6.24696	0.15979	1.51805	1.92912	1.92912
	51	FBtr0085624	Fer2LCH-RC	5.5227e-05	0.00181431	0.987053	0.244785	6.20215	0.33659	0.0265916	0.0413387	0.0932476	0.0932476
	52	FBtr0086665	BomS3-RA	4.29175e-05	0.0014651	4.19775	1.02605	7.10418	6.83935	0.00939515	2.09615	0.101857	2.09615
	53	FBtr0086662	BomS1-RA	3.41204e-05	0.00120378	3.39965	0.820367	5.78583	4.4559	0.0107617	1.33524	0.103415	1.33524
	54	FBtr0100038	Dso2-RA	3.18318e-05	0.0011454	2.25377	0.541778	5.11846	1.95446	0.0131243	0.573923	0.163859	0.573923
	55	FBtr0332800	Rac2-RB	3.1345e-05	0.00113478	0.959962	0.230568	7.28136	0.312143	0.00127616	0.0557146	0.105047	0.105047
	56	FBtr0473620	upd2-RC	2.83482e-05	0.00104078	3.27033	0.78119	3.37877	3.8338	0.168237	0.739508	1.05228	1.05228
	57	FBtr0080811	Tep1-RA	1.08849e-05	0.000464467	1.0298	0.234108	7.05934	0.396948	0.00111869	0.108495	0.101097	0.108495
	58	FBtr0335197	BomT3-RC	9.76104e-06	0.000427189	3.70102	0.836881	3.58757	4.267	0.511035	-0.0987266	0.889703	0.889703
	59	FBtr0329846	sick-RJ	8.21891e-06	0.00037126	5.09729	1.14304	2.81527	9.02284	1.17385	0.692016	1.43925	1.43925
	60	FBtr0089342	lola-RE	7.8522e-06	0.000358159	5.24458	1.1735	1.92916	7.8757	0.882065	-0.862295	1.87215	1.87215
	61	FBtr0086663	BomS4-RA	7.05331e-06	0.000326778	3.91619	0.871799	3.0251	5.08989	0.21902	0.607013	1.30105	1.30105
	62	FBtr0099988	kay-RD	1.7418e-06	9.59923e-05	1.7258	0.360949	4.83057	1.02601	0.0427241	0.161491	0.217844	0.217844
	63	FBtr0329838	sick-RH	1.57919e-06	8.95675e-05	4.96087	1.03331	3.47944	8.86189	0.663998	1.47147	0.973883	1.47147
	64	FBtr0305263	vir-1-RE	1.41553e-06	8.19391e-05	2.25112	0.466766	5.84467	1.82137	0.152279	0.283462	0.101338	0.283462
	65	FBtr0301577	Dif-RC	1.32883e-06	7.76304e-05	1.14269	0.236319	5.72688	0.407324	0.00584664	0.0341158	0.105846	0.105846
	66	FBtr0300123	bnl-RC	1.00503e-06	6.1088e-05	1.65673	0.338755	6.00551	0.980943	0.00995204	0.219558	0.096985	0.219558
	67	FBtr0084182	BomT3-RA	1.00473e-06	6.1088e-05	4.50916	0.921986	4.13296	7.26654	0.231528	1.46859	0.534216	1.46859
	68	FBtr0083974	TotZ-RA	8.25831e-07	5.13273e-05	4.84022	0.981955	1.72696	7.03655	0.0083029	0.391768	1.92017	1.92017
	69	FBtr0304995	Sarm-RF	7.72643e-07	4.84982e-05	1.51554	0.306655	8.54438	0.81745	0.00103692	0.187038	0.138723	0.187038
	70	FBtr0329842	sick-RB	5.34356e-07	3.52926e-05	5.73117	1.14314	2.17442	9.79772	0.826916	-0.344997	1.7866	1.7866
	71	FBtr0081004	SPH93-RA	5.20655e-07	3.45682e-05	1.88645	0.375896	8.088	1.25899	0.000774713	0.281821	0.123987	0.281821
	72	FBtr0071559	Dso1-RA	3.58601e-07	2.47846e-05	3.97624	0.781231	5.95428	5.56355	0.0149594	1.20568	0.0982026	1.20568
	73	FBtr0083972	TotC-RA	8.34912e-08	6.80794e-06	3.66778	0.684361	5.87766	4.64648	0.0254362	0.911265	0.100304	0.911265
	1722	FBtr0076510	GNBP3-RA	0.00229022	0.0336431	-0.718861	0.23571	7.55532	0.168437	0.000507462	0.0237492	0.110611	0.110611
	35	FBtr0300627	CG42500-RA	1.58135e-19	1.14291e-16	-8.66318	0.958424	5.45854	23.0177	0.179038	1.65811	0.123226	1.65811
	128	FBtr0310079	eater-RC	9.08501e-12	1.79543e-09	-1.89187	0.277388	6.07455	1.15453	0.00275574	0.151133	0.0955164	0.151133
	205	FBtr0331232	crq-RD	2.15624e-09	2.6607e-07	-1.89086	0.315902	6.30747	1.11034	0.107185	-0.00356305	0.0924039	0.0924039
	206	FBtr0100588	Fuca-RB	2.23809e-09	2.70884e-07	-1.37811	0.230473	5.81759	0.595643	0.00398117	0.0578703	0.102254	0.102254
	225	FBtr0077816	Npc2a-RA	4.78426e-09	5.37879e-07	-1.40462	0.239921	7.3839	0.662379	0.000731404	0.114393	0.107036	0.114393
	234	FBtr0336994	CG42500-RB	6.85954e-09	7.41534e-07	-6.21449	1.07251	3.43425	13.0062	0.244304	2.05627	1.00922	2.05627
	316	FBtr0113700	rl-RE	9.1695e-08	7.34025e-06	-1.77612	0.332454	5.10954	1.00516	0.0558098	0.0653417	0.165242	0.165242
	338	FBtr0082237	jumu-RA	1.73253e-07	1.29663e-05	-1.16171	0.222295	6.04609	0.411439	0.00272846	0.0274301	0.0961019	0.0961019
	484	FBtr0300731	spirit-RC	2.57832e-06	0.000134755	-1.63154	0.347	5.71395	0.966964	0.0581075	0.182711	0.106433	0.182711
	767	FBtr0073059	Drsl2-RA	5.3046e-05	0.00174948	-4.7364	1.17186	4.55962	8.76373	0.0480405	2.69847	0.306932	2.69847
	787	FBtr0340120	Dsor1-RB	6.49533e-05	0.00208775	-1.62595	0.407094	4.78864	1.03945	0.0843028	0.247148	0.228106	0.247148
	924	FBtr0086712	Atg7-RA	0.000150807	0.0041217	-0.958448	0.252906	5.55414	0.340505	0.0122779	0.0787706	0.115645	0.115645
	934	FBtr0072034	CG13551-RB	0.00015586	0.00422123	-0.867827	0.22949	6.00772	0.265284	0.00839615	0.0500602	0.0969353	0.0969353
	1430	FBtr0079550	Wwox-RA	0.0010804	0.0191118	-1.0773	0.32958	5.90887	0.517805	0.046711	0.170535	0.0994018	0.170535
	1688	FBtr0072982	Prx4-RA	0.00216463	0.0324285	-0.766383	0.249908	6.20628	0.274876	0.00842579	0.116482	0.0931954	0.116482
	1787	FBtr0086336	Toll-7-RA	0.00259046	0.0366506	-0.662958	0.220064	6.13537	0.155206	0.00252485	0.0320439	0.0943315	0.0943315
	1833	FBtr0340217	Dcr-2-RB	0.00286647	0.0395581	4.09885	1.37467	2.36628	6.56356	2.07926	-0.0219808	1.70016	1.70016
	1838	FBtr0330155	Tl-RD	0.0028819	0.0396612	3.46135	1.1615	1.74419	4.46261	0.781264	0.431475	1.91691	1.91691
	1863	FBtr0072587	Dci-RA	0.0030135	0.0409012	-1.2378	0.417279	7.07208	0.736252	0.00109408	0.34715	0.101311	0.34715
	1983	FBtr0344978	Srg3-RB	0.00373545	0.047627	-1.42715	0.492174	6.05504	0.997188	0.0490982	0.435372	0.0959151	0.435372
	2004	FBtr0084527	Pli-RA	0.00388374	0.0490234	-0.68848	0.238438	5.84389	0.232892	0.00573338	0.107972	0.101363	0.107972
	1063	FBtr0089357	lola-RR	0.000311851	0.00742106	-4.46585	1.23871	2.58796	7.65476	1.48923	0.793391	1.57955	1.57955
	1065	FBtr0089343	lola-RB	0.000315215	0.00749166	-4.94537	1.37278	2.55428	7.97604	2.16994	-1.0168	1.59909	1.59909
	1187	FBtr0089349	lola-RD	0.000520862	0.0111	-0.842569	0.24283	5.94664	0.298303	0.0195371	0.0918422	0.0983956	0.0983956
	1396	FBtr0310443	CG4325-RB	0.000987898	0.0178923	-3.17006	0.962389	2.82826	3.20104	0.421505	-0.0367233	1.43088	1.43088
	1508	FBtr0070072	ac-RA	0.00137588	0.0230798	-3.27019	1.02204	1.83081	3.36129	0.190992	0.165803	1.89814	1.89814
	1913	FBtr0303109	Pvr-RL	0.00329163	0.0435259	4.00961	1.36423	3.25096	6.39213	2.57447	-0.475977	1.14777	1.14777
	427	FBtr0334807	Mmp2-RC	1.21689e-06	7.20898e-05	-1.54671	0.318721	5.23098	0.833518	0.0552819	0.119716	0.147885	0.147885
	1053	FBtr0081306	Hf-RA	0.000296403	0.00712042	-0.829876	0.229347	7.25103	0.252046	0.000721352	0.0637678	0.104479	0.104479
	1061	FBtr0075766	26-29-p-RA	0.000310341	0.00739904	-1.10278	0.305776	8.4427	0.50775	0.000246933	0.186751	0.135139	0.186751
	1865	FBtr0345507	Atf3-RC	0.00301863	0.0409432	4.07833	1.3751	2.49357	7.03914	2.14853	0.519538	1.63328	1.63328
	1964	FBtr0100506	hh-RB	0.00364695	0.0469786	-0.873772	0.300556	5.06461	0.295288	0.00819714	0.0818124	0.172471	0.172471
	1526	FBtr0082593	Aos1-RA	0.00142918	0.0236904	-0.705007	0.221096	6.76888	0.188709	0.00124735	0.0532346	0.0965194	0.0965194
	1569	FBtr0081413	cad-RB	0.00160673	0.0258779	-4.09477	1.298	3.32934	7.67885	1.30052	2.06908	1.09002	2.06908
	1868	FBtr0299744	Doa-RL	0.0030253	0.0409846	1.39824	0.471559	5.46136	0.939798	0.0159787	0.428756	0.12298	0.428756
	1680	FBtr0070914	dx-RA	0.00213387	0.0321109	-0.695101	0.226348	5.90349	0.16637	0.00291428	0.0301292	0.0995526	0.0995526
	656	FBtr0074559	Tsf1-RA	2.03854e-05	0.000784886	-1.18577	0.27831	8.94448	0.513345	0.000161819	0.130055	0.154751	0.154751
	748	FBtr0306587	Fer1HCH-RF	4.72455e-05	0.00159701	-4.68184	1.15065	2.69559	8.53248	0.630157	2.01786	1.51477	2.01786
	883	FBtr0085634	Fer1HCH-RD	0.000122993	0.00352347	-2.75316	0.716954	6.5916	3.04687	0.0435398	0.984505	0.0939662	0.984505
	973	FBtr0300566	ben-RB	0.000204585	0.0053188	-0.848948	0.228624	7.13969	0.291286	0.00206636	0.0975296	0.102472	0.102472
	670	FBtr0072956	msn-RA	2.21324e-05	0.000835613	1.01218	0.238596	7.45304	0.335816	0.0054171	0.0448668	0.108439	0.108439
	1	FBtr0345352	Lsp2-RB	9.85647e-69	2.49329e-64	-9.47473	0.540755	4.04422	25.7622	0.00155091	0.130869	0.583281	0.583281
	2	FBtr0073356	CG32237-RA	2.7452e-59	3.47212e-55	5.45457	0.335928	5.84128	8.69413	0.0257085	0.199986	0.101449	0.199986
	3	FBtr0343913	Sgsf-RA	5.21142e-54	4.39427e-50	-8.84277	0.571466	4.1451	22.9012	0.062396	0.590752	0.527277	0.590752
	4	FBtr0305649	CG33267-RB	6.77341e-50	4.28351e-46	5.138	0.345951	5.83755	7.74775	0.0292191	0.210146	0.101573	0.210146
	5	FBtr0112771	CG13051-RA	2.04706e-37	1.03565e-33	4.24727	0.332266	5.31625	5.34335	0.0256829	0.195118	0.137499	0.195118
	6	FBtr0075377	CG4998-RA	5.67932e-37	2.3944e-33	6.77491	0.533325	6.03719	13.6017	0.0434911	0.52538	0.0962904	0.52538
	7	FBtr0085075	TwdlC-RA	4.8529e-36	1.7537e-32	5.60028	0.446801	4.61787	9.15598	0.115995	0.111584	0.283267	0.283267
	8	FBtr0076863	CG8543-RA	1.72367e-35	5.45025e-32	5.19635	0.417938	4.67455	7.86328	0.0867633	0.0863796	0.262581	0.262581
	9	FBtr0073750	CG12715-RA	4.58305e-34	1.28814e-30	-7.42124	0.609881	4.03972	16.1291	0.158204	0.300808	0.585705	0.585705
	10	FBtr0075392	CG4229-RA	1.00848e-32	2.42809e-29	7.00981	0.588399	4.21217	14.5681	0.203931	0.413029	0.488496	0.488496
	11	FBtr0075117	CG4306-RA	1.05586e-32	2.42809e-29	-2.70321	0.226979	5.9785	2.11579	0.00542815	0.0272079	0.0976108	0.0976108
	12	FBtr0075463	CG13069-RA	4.57173e-32	9.63721e-29	4.66102	0.395448	4.80897	6.4559	0.0897895	0.200388	0.222969	0.222969
	13	FBtr0089324	Lsp2-RA	4.97982e-32	9.68997e-29	-9.29966	0.78948	8.71936	25.7781	0.0158937	1.23066	0.145337	1.23066
	14	FBtr0078456	CG14569-RA	8.00725e-31	1.44679e-27	6.33558	0.548867	5.36165	11.9849	0.0897554	0.512754	0.132542	0.512754
	15	FBtr0072968	CG16762-RA	2.0196e-29	3.40585e-26	2.64133	0.234533	7.45381	2.00753	0.00155639	0.0150202	0.108455	0.108455
	16	FBtr0075585	Eig71Ee-RA	2.00395e-28	3.16825e-25	-8.71452	0.78807	4.82372	22.7626	0.164025	1.07808	0.219431	1.07808
	17	FBtr0343602	CG12715-RB	6.50933e-27	9.68589e-24	-8.00792	0.745524	3.31081	18.6294	0.00768224	0.350994	1.10393	1.10393
	18	FBtr0081695	Ccp84Af-RA	4.05132e-26	5.69345e-23	5.22161	0.493945	4.51384	8.20831	0.117737	0.370226	0.327184	0.370226
	19	FBtr0078452	CG14565-RA	7.28474e-26	9.69867e-23	5.91727	0.562689	5.34277	10.5468	0.0526239	0.580613	0.134556	0.580613
	20	FBtr0075503	CG13445-RA	7.10689e-25	8.9888e-22	6.34112	0.615692	5.2824	12.1383	0.128116	0.630037	0.14145	0.630037
	21	FBtr0073147	CG32266-RA	1.30747e-24	1.57494e-21	4.37508	0.427239	6.22373	5.78186	0.014649	0.350417	0.0929928	0.350417
	22	FBtr0343428	Fbp2-RB	7.17111e-24	8.24547e-21	-8.15867	0.809843	4.68867	20.1426	0.249739	1.06195	0.257796	1.06195
	23	FBtr0078455	CG14568-RA	6.27587e-23	6.90236e-20	5.28721	0.53629	4.37123	8.48007	0.13851	0.436705	0.398595	0.436705
	24	FBtr0078959	Nepl11-RA	1.42585e-22	1.50285e-19	3.47533	0.355492	6.25164	3.66747	0.00684258	0.245906	0.0927284	0.245906
	25	FBtr0080589	NimC2-RB	4.69392e-22	4.7495e-19	-7.82922	0.810921	3.22146	18.6406	0.00940089	1.30578	1.16861	1.30578
	26	FBtr0078433	CG14573-RA	8.02582e-22	7.80851e-19	5.54593	0.577726	4.17443	9.30842	0.157159	0.450199	0.510375	0.510375
	27	FBtr0085031	TwdlN-RA	1.3229e-21	1.23941e-18	6.28105	0.657843	5.88239	12.0138	0.0449272	0.820589	0.100163	0.820589
	28	FBtr0083502	Edg91-RA	1.80571e-21	1.63133e-18	2.3612	0.248138	6.57699	1.69848	0.00482714	0.118318	0.0937896	0.118318
	29	FBtr0346321	sage-RC	2.84091e-21	2.47806e-18	-2.70896	0.286104	5.80917	2.23703	0.00575078	0.157961	0.102553	0.157961
	30	FBtr0084549	Kal1-RA	4.92963e-21	4.15666e-18	-2.48743	0.26432	5.36293	1.80884	0.00732351	0.0405459	0.132407	0.132407
	31	FBtr0078434	CG14572-RA	6.44718e-21	5.2609e-18	2.20417	0.234925	7.4964	1.47504	0.00103343	0.100392	0.109346	0.109346
	32	FBtr0073334	CG11345-RA	1.71478e-20	1.35553e-17	2.71717	0.292838	5.87413	2.25644	0.00726379	0.164244	0.100411	0.164244
	33	FBtr0085150	CG6277-RA	3.05092e-20	2.33867e-17	-2.93912	0.318875	6.69031	2.64243	0.00252476	0.200838	0.0953183	0.200838
	34	FBtr0303800	CG42819-RA	6.35322e-20	4.72679e-17	5.67777	0.621327	3.90601	9.8724	0.100841	0.671252	0.66393	0.671252
	36	FBtr0345300	CG10232-RD	5.89085e-19	4.1393e-16	2.67711	0.300999	5.10226	2.16064	0.0148195	0.116953	0.166382	0.166382
	37	FBtr0078435	CG14564-RA	6.79795e-19	4.64759e-16	5.85043	0.658969	4.75932	10.5237	0.121331	0.74715	0.236049	0.74715
	38	FBtr0079897	Cpr30F-RA	1.68717e-18	1.12312e-15	5.03923	0.574176	4.18142	7.82054	0.151386	0.507971	0.506327	0.507971
	39	FBtr0085032	TwdlH-RA	2.21546e-18	1.43698e-15	8.44564	0.965685	4.55921	21.9783	0.148996	1.7161	0.307105	1.7161
	40	FBtr0273402	CG8620-RB	3.03871e-18	1.92168e-15	3.29926	0.37879	5.53083	3.356	0.0390902	0.247873	0.117348	0.247873
	41	FBtr0070071	y-RA	6.00361e-18	3.70408e-15	4.6596	0.539775	4.88213	6.70285	0.104312	0.478402	0.206657	0.478402
	42	FBtr0078976	TwdlV-RA	7.28328e-18	4.38662e-15	4.82907	0.560845	4.92474	7.20207	0.0517068	0.577387	0.197957	0.577387
	43	FBtr0290130	Miox-RB	1.02541e-17	6.03227e-15	-2.24332	0.261732	8.17507	1.55529	0.000474367	0.136533	0.126541	0.136533
	44	FBtr0307384	HDAC6-RF	1.17046e-17	6.7291e-15	-2.30882	0.269854	5.62863	1.5698	0.0347818	0.0197763	0.11086	0.11086
	45	FBtr0086143	Tdc1-RA	1.30157e-17	7.31653e-15	1.90203	0.222627	6.12057	1.1186	0.00368852	0.0954372	0.0946135	0.0954372
	46	FBtr0302928	CG13066-RB	2.0023e-17	1.10109e-14	6.11485	0.719931	4.03499	11.5718	0.143986	0.892615	0.588275	0.892615
	47	FBtr0303562	br-RL	2.39925e-17	1.29131e-14	-2.89868	0.342123	6.21716	2.60132	0.0229208	0.211175	0.0930656	0.211175
	48	FBtr0087445	hui-RA	4.52285e-17	2.38354e-14	2.34478	0.27919	5.41827	1.61018	0.0290007	0.0168828	0.126894	0.126894
	49	FBtr0085058	TwdlP-RA	4.76355e-17	2.45916e-14	5.3883	0.642046	5.55891	9.00205	0.0409939	0.783453	0.115309	0.783453
	50	FBtr0070263	br-RB	5.08353e-17	2.57186e-14	-3.09096	0.368641	4.73286	2.88389	0.028029	0.151823	0.243764	0.243764
	51	FBtr0087920	Cpr49Ae-RA	5.40648e-17	2.68162e-14	3.01521	0.359918	4.82247	2.81965	0.0223261	0.236756	0.219725	0.236756
	52	FBtr0305701	nw-RA	6.70616e-17	3.26229e-14	-2.71769	0.32539	6.76048	2.29175	0.0529586	0.158799	0.0963885	0.158799
	53	FBtr0085481	sro-RA	8.83993e-17	4.21915e-14	-4.05283	0.487153	4.34166	4.8057	0.0599158	0.0715946	0.414721	0.414721
	54	FBtr0072305	CG11413-RA	1.36008e-16	6.37123e-14	4.68999	0.567233	5.14276	6.83614	0.100844	0.542662	0.160181	0.542662
	55	FBtr0074400	CG10598-RA	1.79962e-16	8.27695e-14	5.83988	0.709177	3.76096	10.6062	0.136049	0.869816	0.760962	0.869816
	56	FBtr0303039	Unc-115b-RE	2.83075e-16	1.25626e-13	-6.98446	0.853812	2.79908	14.2904	0.00834791	0.402837	1.44964	1.44964
	57	FBtr0303038	p24-2-RB	2.83075e-16	1.25626e-13	-6.98446	0.853812	2.79908	14.2904	0.00834791	0.402837	1.44964	1.44964
	58	FBtr0303923	dachs-RD	3.00903e-16	1.31235e-13	-2.47851	0.303257	5.181	1.8665	0.0292783	0.100632	0.154652	0.154652
	59	FBtr0085080	CG31075-RA	4.21324e-16	1.80641e-13	-3.35067	0.412022	8.58504	3.49874	0.000646652	0.338877	0.140208	0.338877
	60	FBtr0077059	Lcp65Ag2-RA	6.36172e-16	2.6821e-13	4.76223	0.589226	7.61837	7.07485	0.00808201	0.686292	0.112009	0.686292
	61	FBtr0079808	Fbp2-RA	6.63947e-16	2.75331e-13	-9.09394	1.12591	5.74209	25.8016	0.889277	1.64606	0.105182	1.64606
	62	FBtr0085054	TwdlO-RA	1.09027e-15	4.44832e-13	6.53335	0.815014	5.51737	13.3343	0.120048	1.20845	0.118375	1.20845
	63	FBtr0080106	CG17105-RA	1.14122e-15	4.58227e-13	-6.14086	0.766589	4.91066	11.7817	0.11993	1.05539	0.200782	1.05539
	64	FBtr0084585	CG13607-RA	1.52843e-15	6.04111e-13	-1.84452	0.231299	6.90347	1.03145	0.00840367	0.0608689	0.0985948	0.0985948
	65	FBtr0301272	DnaJ-60-RC	1.81838e-15	6.96937e-13	7.26398	0.913347	2.93884	15.2418	0.309904	-0.116252	1.3585	1.3585
	66	FBtr0301274	CG42568-RB	1.81838e-15	6.96937e-13	7.26398	0.913347	2.93884	15.2418	0.309904	-0.116252	1.3585	1.3585
	67	FBtr0088763	Lcp1-RA	2.18504e-15	8.24966e-13	-5.28581	0.666528	8.50704	8.74438	0.00162812	0.88689	0.137385	0.88689
	68	FBtr0073177	Ubi-p63E-RA	2.8092e-15	1.03599e-12	-3.23979	0.410147	6.95517	3.0831	0.23704	-0.138846	0.0994009	0.0994009
	69	FBtr0300628	CG7606-RB	2.82586e-15	1.03599e-12	-8.75743	1.10877	3.68557	24.0197	0.00222982	2.45649	0.815573	2.45649
	70	FBtr0301031	CG13075-RB	2.97495e-15	1.07506e-12	1.98657	0.25172	8.16417	1.23052	0.00051095	0.11961	0.126215	0.126215
	71	FBtr0089062	Tsp42Ep-RA	3.14974e-15	1.1222e-12	-7.57693	0.960951	4.30317	17.9858	0.373152	1.4737	0.436217	1.4737
	72	FBtr0073223	Cpr64Ad-RB	3.40794e-15	1.19732e-12	5.06982	0.643789	5.84018	8.05425	0.0273085	0.801619	0.101485	0.801619
	73	FBtr0306795	CG12971-RB	5.62764e-15	1.95009e-12	5.44675	0.697226	3.94434	9.30967	0.27943	0.692819	0.640333	0.692819
	74	FBtr0084285	CG5326-RA	6.42527e-15	2.1964e-12	2.01427	0.258395	6.41181	1.27368	0.00231465	0.131222	0.0924363	0.131222
	75	FBtr0333557	Lcp1-RB	7.43327e-15	2.50709e-12	-4.31957	0.555437	4.3402	5.85992	0.138779	0.478241	0.415525	0.478241
	76	FBtr0077057	Lcp65Af-RA	1.01532e-14	3.37942e-12	6.05619	0.782724	5.90174	11.5295	0.0403982	1.18491	0.099602	1.18491
	77	FBtr0085859	CG2150-RA	1.19153e-14	3.91442e-12	5.76314	0.746816	3.93916	10.4458	0.194933	0.920536	0.643471	0.920536
	78	FBtr0076649	CG5989-RA	1.49249e-14	4.84027e-12	-6.89495	0.896825	2.75433	13.6145	0.130486	-0.0936453	1.47811	1.47811
	79	FBtr0300408	CG34043-RB	2.45481e-14	7.86037e-12	1.67394	0.219555	6.16781	0.857665	0.00266	0.063926	0.0937486	0.0937486
	80	FBtr0085056	TwdlL-RA	2.86056e-14	9.0451e-12	5.63313	0.740765	4.73319	10.007	0.148166	0.9493	0.243663	0.9493
	81	FBtr0334054	CG8100-RB	2.89836e-14	9.05147e-12	-3.78409	0.497725	5.43685	4.51593	0.288081	0.20738	0.125166	0.20738
	82	FBtr0074329	Twdlalpha-RA	3.98652e-14	1.22979e-11	2.15949	0.285593	6.20866	1.47222	0.00320292	0.159924	0.0931659	0.159924
	83	FBtr0081694	Ccp84Ae-RA	4.21859e-14	1.2857e-11	6.14522	0.813498	4.39393	11.9241	0.116439	1.20712	0.386481	1.20712
	84	FBtr0086999	CG30458-RA	6.13334e-14	1.84701e-11	4.17106	0.555756	5.45119	5.50027	0.0242747	0.593454	0.123874	0.593454
	85	FBtr0077220	lcs-RA	6.24413e-14	1.85825e-11	2.98743	0.398172	5.4258	2.82171	0.0147184	0.302364	0.126186	0.302364
	86	FBtr0077612	CG31698-RA	7.74915e-14	2.27933e-11	-7.67032	1.0262	3.42822	18.6149	0.067983	2.03817	1.01392	2.03817
	87	FBtr0075431	CG13040-RA	9.14812e-14	2.65989e-11	5.87038	0.787691	3.40519	10.8688	0.209069	0.984052	1.03184	1.03184
	88	FBtr0332317	CG10026-RD	1.93275e-13	5.55577e-11	-2.39403	0.325569	5.55485	1.81924	0.0208688	0.191121	0.115595	0.191121
	89	FBtr0304970	CG43084-RA	2.16077e-13	6.14145e-11	-6.13785	0.836395	3.04121	11.2266	0.10886	0.431113	1.29025	1.29025
	90	FBtr0087996	CG13170-RA	2.6305e-13	7.39345e-11	5.41764	0.740917	3.99482	9.32702	0.113531	0.984384	0.610679	0.984384
	91	FBtr0082956	CG14851-RA	2.71805e-13	7.55557e-11	6.03016	0.825182	5.04014	11.5567	0.0947948	1.26706	0.1766	1.26706
	92	FBtr0304579	CG12480-RB	3.03307e-13	8.33964e-11	5.46639	0.749548	4.07867	9.50069	0.0997138	1.02393	0.564663	1.02393
	93	FBtr0080140	CG17134-RA	3.12614e-13	8.50311e-11	-1.64551	0.225757	7.03809	0.851956	0.00118962	0.090194	0.100743	0.100743
	94	FBtr0303827	CG42815-RA	3.35726e-13	9.0346e-11	6.23952	0.857168	2.99307	11.7462	0.147012	0.579622	1.32246	1.32246
	95	FBtr0070265	br-RA	3.51161e-13	9.35049e-11	-1.64991	0.226849	6.4572	0.863246	0.0102503	0.0894662	0.092671	0.092671
	96	FBtr0085462	Obp99b-RA	4.04522e-13	1.06592e-10	-8.79895	1.21297	7.67631	24.6427	0.0758936	2.86671	0.113335	2.86671
	97	FBtr0076160	Sgs8-RA	4.25564e-13	1.1098e-10	-7.36461	1.0162	5.97005	17.2667	0.0445915	2.02075	0.0978137	2.02075
	98	FBtr0290229	CG17127-RB	4.79645e-13	1.23807e-10	6.48145	0.896349	2.54873	12.8875	0.00461151	1.02774	1.60227	1.60227
	99	FBtr0077578	CG15404-RA	4.878e-13	1.2464e-10	-7.30066	1.00996	3.32876	16.9771	0.0582251	1.98181	1.09045	1.98181
	100	FBtr0071783	Alp7-RA	8.97381e-13	2.27001e-10	-4.51276	0.631562	5.81145	6.50234	0.0239293	0.773811	0.102471	0.773811
	101	FBtr0289964	CG13047-RB	9.46528e-13	2.37063e-10	3.62925	0.508436	4.89596	4.20643	0.0413813	0.475633	0.203785	0.475633
	102	FBtr0071911	CycB-RA	1.07498e-12	2.66596e-10	-1.60018	0.224727	6.18568	0.760741	0.00753195	0.0264711	0.0934729	0.0934729
	103	FBtr0075469	CG4982-RA	1.12092e-12	2.7529e-10	3.90491	0.548845	4.18629	4.8255	0.0989534	0.448018	0.503508	0.503508
	104	FBtr0290018	Zip88E-RB	1.27132e-12	3.07618e-10	-1.72836	0.243521	5.59049	0.919595	0.0054129	0.0717041	0.113192	0.113192
	105	FBtr0346956	Oatp58Db-RB	1.27688e-12	3.07618e-10	-2.80923	0.395846	4.86615	2.52341	0.0191149	0.294273	0.210037	0.294273
	106	FBtr0343429	Fbp2-RC	1.37823e-12	3.28904e-10	-7.91201	1.11653	7.40864	20.0228	0.103044	2.39026	0.107532	2.39026
	107	FBtr0302946	CG15282-RB	1.55002e-12	3.66442e-10	2.88565	0.408158	7.50269	2.66472	0.0016539	0.331531	0.109479	0.331531
	108	FBtr0082648	Dtg-RA	1.73614e-12	4.06643e-10	-2.25557	0.31975	4.95556	1.57197	0.0125384	0.12556	0.191941	0.191941
	109	FBtr0333624	CG13674-RB	1.7807e-12	4.13253e-10	5.96027	0.845349	3.84997	11.375	0.187366	1.24186	0.70003	1.24186
	110	FBtr0070393	Mct1-RA	1.9339e-12	4.44726e-10	-1.63551	0.232345	7.38783	0.81259	0.000853936	0.0555317	0.107114	0.107114
	111	FBtr0100589	Adh-RC	2.07394e-12	4.72633e-10	-6.43149	0.91494	6.68703	13.2534	0.237187	1.43704	0.0952699	1.43704
	112	FBtr0082093	p24-2-RA	2.17906e-12	4.92156e-10	-6.23145	0.887353	2.9162	11.7219	0.201335	0.530532	1.37346	1.37346
	113	FBtr0070815	Cpr5C-RA	2.31441e-12	5.181e-10	4.90784	0.699711	3.70646	7.41548	0.178992	0.44344	0.800198	0.800198
	114	FBtr0089963	Tm1-RH	2.40951e-12	5.34657e-10	1.69256	0.241503	5.98615	0.910359	0.0192167	0.0879475	0.0974303	0.0974303
	115	FBtr0083687	Muc91C-RA	2.75402e-12	5.95432e-10	5.3084	0.759457	3.53507	8.40972	0.223148	0.195148	0.930401	0.930401
	116	FBtr0072734	CG9192-RA	2.75365e-12	5.95432e-10	3.89226	0.556852	6.04592	4.86006	0.0153407	0.604828	0.0961056	0.604828
	117	FBtr0078457	CG14570-RA	2.74635e-12	5.95432e-10	4.30232	0.615486	4.57656	5.93798	0.107795	0.649851	0.2998	0.649851
	118	FBtr0080156	dUTPase-RB	3.07118e-12	6.58377e-10	-2.49403	0.357597	5.38375	1.99642	0.0330145	0.222737	0.130267	0.222737
	119	FBtr0088691	CG14752-RA	3.60702e-12	7.66749e-10	5.60561	0.806357	3.53669	10.0926	0.117186	1.18324	0.929142	1.18324
	120	FBtr0347219	CG7606-RC	3.99042e-12	8.41181e-10	-6.31055	0.909626	2.46213	12.3475	0.00440112	1.1267	1.65044	1.65044
	121	FBtr0076697	CG13679-RB	4.77799e-12	9.98876e-10	3.05814	0.442438	4.44342	2.70633	0.0305176	0.00945281	0.360986	0.360986
	122	FBtr0075620	Tom-RA	5.07206e-12	1.05166e-09	-3.62725	0.525419	4.19543	3.93166	0.0539232	0.147355	0.498207	0.498207
	123	FBtr0083397	kuk-RA	5.64845e-12	1.16165e-09	-1.54116	0.223737	6.51839	0.699575	0.00695462	0.0174941	0.0931621	0.0931621
	124	FBtr0301271	DnaJ-60-RA	5.94764e-12	1.21332e-09	-6.27475	0.911908	2.44423	11.3083	0.00313131	0.0656893	1.66002	1.66002
	126	FBtr0070007	Ech1-RA	7.82083e-12	1.57012e-09	-1.64157	0.239932	6.928	0.868614	0.00120886	0.113926	0.0989745	0.113926
	127	FBtr0075204	Eip74EF-RB	8.64992e-12	1.7229e-09	-2.24276	0.328497	6.35508	1.62212	0.0085302	0.20729	0.0923234	0.20729
	129	FBtr0333194	CG9444-RB	9.91341e-12	1.94395e-09	-3.76043	0.552374	4.96458	4.32497	0.42001	-0.0878201	0.190225	0.190225
	130	FBtr0081693	Ccp84Ac-RA	1.09114e-11	2.1232e-09	5.3948	0.794061	4.94249	9.3963	0.119645	1.14142	0.194465	1.14142
	131	FBtr0075014	Gbs-76A-RA	1.23246e-11	2.37987e-09	-6.52493	0.962897	3.50594	13.7536	0.528824	1.32552	0.953148	1.32552
	132	FBtr0079166	CG11147-RB	1.27113e-11	2.43595e-09	1.76907	0.261237	5.62337	1.00461	0.0253216	0.103521	0.111168	0.111168
	133	FBtr0070563	CG14424-RA	1.53644e-11	2.92223e-09	5.12012	0.759164	3.53072	8.47817	0.137547	1.01511	0.933793	1.01511
	134	FBtr0070427	Cyp4d1-RB	1.60771e-11	3.03498e-09	-2.61897	0.388697	7.51007	2.21872	0.00198297	0.300187	0.109636	0.300187
	135	FBtr0076095	Sgs7-RA	1.62431e-11	3.04359e-09	-8.72292	1.29491	6.09084	24.6143	0.0494681	3.30409	0.0951913	3.30409
	136	FBtr0340232	raw-RE	1.8956e-11	3.52581e-09	1.60167	0.238563	6.32096	0.796454	0.0214607	0.0526165	0.0923637	0.0923637
	137	FBtr0305290	CG43139-RA	2.02751e-11	3.74364e-09	-3.97423	0.592813	4.11185	4.76813	0.156665	0.141317	0.546189	0.546189
	138	FBtr0074313	RpS19a-RC	2.04854e-11	3.75505e-09	1.47568	0.220168	6.43549	0.638648	0.00440436	0.0148046	0.0925439	0.0925439
	139	FBtr0310156	CG7320-RB	2.46055e-11	4.47784e-09	-5.37033	0.80446	5.06728	9.34955	0.0819597	1.21235	0.172029	1.21235
	140	FBtr0308319	br-RO	4.24102e-11	7.66292e-09	-6.15948	0.933906	2.38659	11.1796	0.0544009	0.342016	1.68996	1.68996
	141	FBtr0083437	CG17283-RA	4.3998e-11	7.89343e-09	3.49326	0.530089	4.18443	3.59292	0.0574007	0.0667317	0.504587	0.504587
	142	FBtr0302290	PPO3-RA	4.97647e-11	8.86512e-09	2.09589	0.318929	4.95852	1.30681	0.0120556	0.0483102	0.191376	0.191376
	143	FBtr0074953	serp-RB	5.09515e-11	9.01307e-09	2.54747	0.387853	6.26463	2.11205	0.0407714	0.260088	0.0926292	0.260088
	144	FBtr0077792	CG3597-RA	5.41898e-11	9.51935e-09	-5.19755	0.792437	4.13094	8.7921	0.720545	0.532062	0.535367	0.535367
	145	FBtr0088963	CG12164-RA	5.67368e-11	9.83023e-09	3.86257	0.589518	5.25495	4.85847	0.0339753	0.661087	0.14482	0.661087
	146	FBtr0073606	CG15741-RA	5.65829e-11	9.83023e-09	4.42667	0.675569	4.09713	6.38107	0.135573	0.777215	0.554444	0.777215
	147	FBtr0082778	TBC1D5-RA	6.0358e-11	1.03865e-08	-1.4302	0.21859	6.57141	0.603874	0.00183886	0.0208568	0.0937241	0.0937241
	148	FBtr0075750	Fbp1-RB	6.32991e-11	1.07464e-08	-6.94474	1.06258	2.77922	15.5805	0.79583	1.30489	1.46232	1.46232
	149	FBtr0075749	Fbp1-RA	6.32593e-11	1.07464e-08	-10.4408	1.59747	6.09512	35.5205	0.153347	4.95048	0.095107	4.95048
	150	FBtr0300583	CG42494-RA	7.38779e-11	1.24588e-08	2.15448	0.330819	6.28366	1.51383	0.0114523	0.20743	0.0925103	0.20743
	151	FBtr0081118	CG33120-RA	7.95339e-11	1.33238e-08	-1.59928	0.245988	6.11574	0.834506	0.00310204	0.117918	0.0947063	0.117918
	152	FBtr0086613	CG15080-RA	8.28184e-11	1.37827e-08	2.63098	0.405054	4.63729	2.25899	0.018902	0.309235	0.275917	0.309235
	153	FBtr0343241	CG42460-RB	8.36089e-11	1.38233e-08	-6.74148	1.03812	3.04917	14.8325	0.0646195	2.09075	1.28492	2.09075
	154	FBtr0085397	stg-RA	8.56483e-11	1.40686e-08	-1.60177	0.246793	5.57276	0.811707	0.00745541	0.0843128	0.114359	0.114359
	155	FBtr0087630	Cpr50Cb-RA	9.00682e-11	1.46991e-08	4.04562	0.62406	4.1459	5.34393	0.0918956	0.687006	0.526816	0.687006
	156	FBtr0076096	Sgs3-RA	9.93026e-11	1.61023e-08	-8.76758	1.35553	6.10228	25.1129	0.110248	3.56468	0.0949668	3.56468
	157	FBtr0113367	CG30288-RC	1.0109e-10	1.62877e-08	-3.44491	0.53283	4.35699	3.87738	0.0535109	0.514304	0.406313	0.514304
	158	FBtr0077678	Rrp1-RA	1.19914e-10	1.91984e-08	-1.46809	0.227984	6.32573	0.642386	0.0116009	0.0194181	0.0923528	0.0923528
	159	FBtr0081596	Gld-RA	1.34019e-10	2.11884e-08	-1.47775	0.230087	5.76962	0.670856	0.00183489	0.0529192	0.104046	0.104046
	160	FBtr0472596	Gld-RB	1.34019e-10	2.11884e-08	-1.47775	0.230087	5.76962	0.670856	0.00183489	0.0529192	0.104046	0.104046
	161	FBtr0336846	CG17104-RB	1.37661e-10	2.1629e-08	3.37959	0.526543	4.98682	3.73861	0.328083	0.226411	0.186074	0.226411
	162	FBtr0076945	Prat2-RB	1.46768e-10	2.27769e-08	-2.02585	0.31611	7.00775	1.34389	0.00150114	0.19835	0.100245	0.19835
	163	FBtr0304969	CG43083-RA	1.4664e-10	2.27769e-08	-5.55537	0.866831	2.97697	9.04376	0.169602	0.0940718	1.33319	1.33319
	164	FBtr0304604	pros-RI	1.51867e-10	2.34246e-08	-6.20516	0.969028	2.40943	11.9823	0.199761	0.944955	1.67827	1.67827
	165	FBtr0082737	CG8630-RA	1.68051e-10	2.57637e-08	2.13398	0.33406	7.31267	1.49242	0.00149926	0.221693	0.105643	0.221693
	166	FBtr0305959	FASN3-RC	1.69933e-10	2.58953e-08	-2.21233	0.346417	6.04807	1.60412	0.00455517	0.235455	0.0960605	0.235455
	167	FBtr0076862	CG8541-RA	1.90232e-10	2.8815e-08	6.24433	0.980421	4.50398	12.7883	0.103951	1.8185	0.33173	1.8185
	168	FBtr0303768	Srx-RC	2.27133e-10	3.41997e-08	-2.20826	0.348209	5.59808	1.60112	0.029468	0.213031	0.112708	0.213031
	169	FBtr0074326	TwdlY-RA	2.39387e-10	3.58316e-08	7.02702	1.10947	4.09652	16.2185	0.104489	2.35736	0.554786	2.35736
	170	FBtr0303003	CG32249-RB	2.4244e-10	3.60751e-08	-3.96074	0.62554	7.76549	5.15294	0.00203972	0.780561	0.115455	0.780561
	171	FBtr0112356	CG34165-RA	2.92873e-10	4.33246e-08	2.16887	0.344127	5.62175	1.54701	0.0135753	0.223272	0.111263	0.223272
	172	FBtr0306593	CG13285-RB	3.08037e-10	4.52274e-08	1.42229	0.225951	6.37383	0.665495	0.00300443	0.0991035	0.0923369	0.0991035
	173	FBtr0110866	CG4998-RB	3.09311e-10	4.52274e-08	5.78457	0.919056	2.82641	10.829	0.257257	1.2228	1.43207	1.43207
	174	FBtr0088194	CG13217-RA	3.91928e-10	5.69783e-08	4.19336	0.670165	3.95167	5.79401	0.104488	0.793755	0.635926	0.793755
	175	FBtr0070298	CG14787-RA	4.2207e-10	6.10096e-08	-1.4589	0.233587	5.74426	0.675435	0.00403705	0.0745047	0.105089	0.105089
	176	FBtr0076830	CG7548-RA	4.28771e-10	6.16261e-08	5.44525	0.872192	3.74979	9.77573	0.126543	1.3949	0.768894	1.3949
	177	FBtr0082671	Vha55-RA	4.56754e-10	6.52771e-08	2.01065	0.322567	7.58333	1.33344	0.0121212	0.195978	0.111227	0.195978
	178	FBtr0089049	Gadd45-RA	4.68745e-10	6.66144e-08	2.14619	0.344536	6.84634	1.51954	0.0023263	0.235084	0.097725	0.235084
	179	FBtr0075371	CG13059-RA	5.3549e-10	7.56745e-08	4.23691	0.682456	5.72126	5.9274	0.0303444	0.901147	0.106099	0.901147
	180	FBtr0085057	TwdlB-RA	5.81197e-10	8.12263e-08	7.01823	1.1328	4.96689	16.2729	0.0956105	2.47088	0.189788	2.47088
	181	FBtr0334713	Syp-RK	5.78805e-10	8.12263e-08	-1.69632	0.273772	6.78247	0.950632	0.0191282	0.130775	0.0967317	0.130775
	182	FBtr0307380	CG32694-RE	5.96854e-10	8.29561e-08	2.63939	0.426308	5.62747	2.30194	0.0119522	0.351526	0.110928	0.351526
	183	FBtr0300207	spok-RB	6.2308e-10	8.61281e-08	-2.09254	0.338353	5.1039	1.44732	0.0102487	0.218717	0.166123	0.218717
	184	FBtr0342746	para-RBG	6.79591e-10	9.3429e-08	1.64703	0.266909	5.38326	0.888034	0.0121636	0.119639	0.130317	0.130317
	185	FBtr0334497	CG6763-RB	6.93494e-10	9.4825e-08	3.22783	0.523356	4.73176	3.21065	0.303707	-0.0309168	0.244095	0.244095
	186	FBtr0085029	TwdlM-RA	7.05515e-10	9.5437e-08	6.96369	1.12958	5.83671	16.0425	0.0970847	2.45482	0.101601	2.45482
	187	FBtr0290225	CG15023-RB	7.02694e-10	9.5437e-08	5.66271	0.918454	2.86273	10.103	0.278604	0.819433	1.40851	1.40851
	188	FBtr0305617	CR10102-RB	7.10696e-10	9.56264e-08	6.05615	0.982554	3.60138	12.1341	0.167121	1.7637	0.879087	1.7637
	189	FBtr0077163	CG15212-RA	8.44732e-10	1.1306e-07	2.45085	0.399403	5.65126	1.98966	0.00807489	0.310971	0.109585	0.310971
	190	FBtr0301213	CG7432-RB	8.82275e-10	1.17463e-07	3.35366	0.547146	5.45608	3.72665	0.0140175	0.584721	0.123442	0.584721
	191	FBtr0074984	CG18294-RA	1.00191e-09	1.32693e-07	5.0606	0.82837	3.25907	7.98225	0.23045	0.545617	1.14194	1.14194
	192	FBtr0087881	CG8785-RA	1.15121e-09	1.51671e-07	3.4444	0.565871	5.24807	3.93862	0.36164	0.278781	0.145687	0.278781
	193	FBtr0070890	mab-21-RA	1.32705e-09	1.73932e-07	-1.32796	0.218988	6.18354	0.548857	0.00240734	0.050098	0.0935041	0.0935041
	195	FBtr0305703	nw-RC	1.40895e-09	1.82774e-07	-1.65671	0.273635	5.63178	0.91043	0.0390738	0.108199	0.110678	0.110678
	196	FBtr0085053	TwdlK-RA	1.44364e-09	1.86318e-07	6.778	1.12023	4.58542	15.2774	0.0267081	2.48313	0.296151	2.48313
	197	FBtr0307103	CG43355-RA	1.53347e-09	1.96907e-07	-1.92223	0.318207	4.96962	1.21344	0.0132375	0.170791	0.189274	0.189274
	198	FBtr0073203	CG1136-RA	1.75271e-09	2.23922e-07	2.05418	0.341271	5.52138	1.40527	0.00842987	0.224501	0.118065	0.224501
	199	FBtr0079936	Cpr31A-RA	1.8563e-09	2.35965e-07	3.48603	0.580047	6.20467	4.04889	0.0113775	0.661531	0.0932155	0.661531
	200	FBtr0082508	Tango9-RA	1.88295e-09	2.38156e-07	-1.36966	0.227988	7.16308	0.621925	0.0010732	0.0991847	0.102884	0.102884
	201	FBtr0074063	sog-RA	2.08083e-09	2.61874e-07	-6.0641	1.01214	2.3389	10.6148	0.335266	-0.209059	1.71359	1.71359
	202	FBtr0076266	CG12523-RA	2.09268e-09	2.62062e-07	5.13493	0.857187	3.02527	8.69814	0.168606	1.19005	1.30093	1.30093
	203	FBtr0334105	CG7255-RI	2.13943e-09	2.65491e-07	-5.98241	0.999258	5.14369	11.9372	0.513043	1.48399	0.160044	1.48399
	204	FBtr0076909	Cpr65Ec-RA	2.14106e-09	2.65491e-07	3.64294	0.608503	5.05182	4.42648	0.0310397	0.709512	0.174612	0.709512
	207	FBtr0346536	Pdp1-RP	2.2223e-09	2.70884e-07	1.8408	0.307792	5.21791	1.11624	0.0398667	0.132895	0.149605	0.149605
	208	FBtr0074933	Cpr76Bb-RA	2.22891e-09	2.70884e-07	4.39171	0.734378	3.60012	5.84555	0.198568	0.192199	0.880053	0.880053
	209	FBtr0301809	CG40198-RB	2.20867e-09	2.70884e-07	3.50575	0.586083	6.12072	4.10037	0.0142714	0.672716	0.0946106	0.672716
	210	FBtr0006151	Adhr-RA	2.47661e-09	2.94124e-07	-3.52354	0.590902	4.03067	3.91646	0.107698	0.323059	0.590632	0.590632
	211	FBtr0345612	CG17105-RB	2.4646e-09	2.94124e-07	-5.37672	0.901562	2.76171	9.27959	0.152191	1.03762	1.47344	1.47344
	212	FBtr0100591	Adh-RF	2.47661e-09	2.94124e-07	-3.52354	0.590902	4.03067	3.91646	0.107698	0.323059	0.590632	0.590632
	213	FBtr0342791	CG15225-RB	2.44519e-09	2.94124e-07	4.70133	0.788142	3.52951	7.37986	0.103146	1.13919	0.934735	1.13919
	214	FBtr0070836	CG3097-RA	2.88943e-09	3.41547e-07	1.85655	0.312669	5.17499	1.15239	0.0116589	0.183865	0.1555	0.183865
	215	FBtr0299942	Jabba-RB	3.0334e-09	3.56897e-07	-1.34961	0.227598	6.18988	0.535717	0.010189	0.00766849	0.0934128	0.0934128
	216	FBtr0302300	RpL28-RE	3.07776e-09	3.6044e-07	1.67198	0.282076	5.35861	0.873951	0.026273	0.0615	0.132861	0.132861
	217	FBtr0070203	CG11381-RA	3.40353e-09	3.96755e-07	5.28173	0.893567	2.7859	8.41652	0.138855	0.38151	1.45807	1.45807
	218	FBtr0072121	CG3906-RA	3.4197e-09	3.9681e-07	5.47286	0.926023	2.51296	9.01702	0.0925312	0.443266	1.62251	1.62251
	219	FBtr0086989	CG17290-RA	3.48087e-09	4.02064e-07	5.72885	0.969817	4.53813	10.9894	0.0466979	1.83439	0.316262	1.83439
	220	FBtr0112644	CG34396-RC	3.50232e-09	4.02704e-07	2.01883	0.341819	5.52471	1.36478	0.00920243	0.224478	0.117811	0.224478
	221	FBtr0076589	CG13311-RA	3.66137e-09	4.19086e-07	1.31542	0.222998	6.87412	0.563099	0.0013093	0.078858	0.0981473	0.0981473
	222	FBtr0072380	CG3650-RA	3.91657e-09	4.46278e-07	5.0966	0.865638	3.13048	7.61368	0.268422	-0.0442232	1.23023	1.23023
	223	FBtr0074987	CG14095-RA	4.03001e-09	4.57144e-07	3.91017	0.664662	4.72638	5.12575	0.0724145	0.811135	0.245731	0.811135
	224	FBtr0082756	CG14377-RA	4.45992e-09	5.03652e-07	4.87789	0.83153	3.59383	7.98357	0.118708	1.26418	0.884886	1.26418
	226	FBtr0301499	Meltrin-RD	4.85259e-09	5.43146e-07	1.30445	0.222901	6.15139	0.546984	0.00533824	0.0656121	0.0940317	0.0940317
	227	FBtr0303932	CG42847-RA	5.2678e-09	5.87023e-07	-2.44137	0.418151	4.51239	1.94249	0.0218545	0.257627	0.327846	0.327846
	228	FBtr0334282	Rgk1-RA	5.45309e-09	6.05006e-07	2.79861	0.479812	4.49528	2.47259	0.124648	0.149304	0.335791	0.335791
	229	FBtr0308065	lectin-28C-RB	5.67271e-09	6.26624e-07	-2.31114	0.396686	6.79948	1.79587	0.00234264	0.312376	0.0969976	0.312376
	230	FBtr0087646	CG6337-RA	5.70888e-09	6.27877e-07	2.02178	0.347083	6.06401	1.3744	0.00545871	0.235475	0.0957305	0.235475
	231	FBtr0071593	RpL29-RB	5.77123e-09	6.31988e-07	1.38906	0.238537	7.61317	0.637927	0.00190783	0.0991736	0.111892	0.111892
	232	FBtr0072379	Dll-RA	5.87029e-09	6.40064e-07	-2.19349	0.376862	4.69061	1.54058	0.0269002	0.166637	0.25715	0.25715
	233	FBtr0347285	CG33939-RB	6.8025e-09	7.38524e-07	1.96564	0.339154	5.15778	1.30112	0.0136211	0.21643	0.157973	0.21643
	235	FBtr0112462	CG34267-RA	6.93444e-09	7.46441e-07	5.26907	0.909635	3.81365	9.35077	0.113974	1.5409	0.724385	1.5409
	236	FBtr0305650	CG42259-RB	6.99648e-09	7.49928e-07	-5.64382	0.974583	2.70491	10.3683	0.39061	1.08813	1.50901	1.50901
	237	FBtr0079365	ihog-RA	7.19112e-09	7.67539e-07	-1.35366	0.233939	5.75289	0.604842	0.00472839	0.0901191	0.104726	0.104726
	238	FBtr0331796	CG12971-RC	7.82118e-09	8.29189e-07	5.17641	0.896773	3.04462	8.51502	0.320431	0.682014	1.28797	1.28797
	239	FBtr0070379	csw-RB	7.83428e-09	8.29189e-07	1.42993	0.247736	5.89183	0.689408	0.0110307	0.111715	0.0998862	0.111715
	240	FBtr0343143	CG11581-RB	1.07222e-08	1.13012e-06	5.47257	0.956928	3.26484	10.1266	0.318411	1.51301	1.13778	1.51301
	241	FBtr0072570	mth-RA	1.32747e-08	1.39335e-06	-2.36749	0.416629	5.31685	1.73708	0.20973	-0.0514823	0.137431	0.137431
	242	FBtr0333338	Hr4-RF	1.3577e-08	1.41919e-06	5.45804	0.961153	2.03587	8.65929	0.00916701	0.163257	1.83846	1.83846
	243	FBtr0307047	chinmo-RH	1.37474e-08	1.42583e-06	1.34127	0.236284	7.55079	0.545321	0.00114705	0.0353963	0.110513	0.110513
	245	FBtr0083460	Sgs5bis-RA	1.42344e-08	1.46969e-06	-8.54415	1.50676	4.68883	24.7499	0.0752306	4.46542	0.257741	4.46542
	246	FBtr0113686	klhl10-RB	1.50051e-08	1.54296e-06	1.23062	0.217367	6.43713	0.454006	0.0019443	0.0229177	0.0925525	0.0925525
	247	FBtr0088106	CG13228-RA	1.59562e-08	1.63412e-06	2.95272	0.522517	4.68493	2.95905	0.0245259	0.521522	0.259048	0.521522
	248	FBtr0080860	Idgf1-RA	1.95845e-08	1.9896e-06	1.33011	0.236859	7.59795	0.521328	0.000652573	0.0178308	0.111552	0.111552
	249	FBtr0345206	CG14327-RB	1.95552e-08	1.9896e-06	5.42643	0.966264	2.02007	8.52933	0.0235278	0.11196	1.8438	1.8438
	250	FBtr0073578	regucalcin-RD	1.97542e-08	1.99881e-06	-1.62007	0.28857	5.58113	0.892647	0.0421074	0.124437	0.113801	0.124437
	251	FBtr0305917	CG43175-RA	2.00343e-08	2.01907e-06	3.97606	0.70853	5.25208	5.37747	0.0351039	0.968924	0.145181	0.968924
	252	FBtr0089510	Atpalpha-RA	2.03231e-08	2.04005e-06	-1.35959	0.242385	7.33319	0.612239	0.011462	0.0866539	0.106039	0.106039
	253	FBtr0086321	ppk6-RA	2.05064e-08	2.05031e-06	3.19528	0.569806	5.02457	3.47369	0.0355384	0.613818	0.179298	0.613818
	254	FBtr0112468	CG34273-RA	2.08596e-08	2.07742e-06	5.54091	0.988615	4.90417	10.4474	0.150687	1.80403	0.2021	1.80403
	255	FBtr0307079	CG18641-RC	2.15785e-08	2.14059e-06	2.29156	0.409292	4.77315	1.78753	0.0212327	0.313807	0.232224	0.313807
	256	FBtr0333056	CG34461-RB	2.35314e-08	2.32519e-06	5.06177	0.906509	2.89225	7.87826	0.254307	0.39649	1.38921	1.38921
	257	FBtr0075432	CG13041-RA	2.41293e-08	2.3747e-06	2.89499	0.518867	5.50703	2.85608	0.0141632	0.524283	0.119185	0.524283
	258	FBtr0070540	ng2-RA	2.42201e-08	2.3747e-06	2.40788	0.431614	7.63057	1.9759	0.00253117	0.37005	0.112285	0.37005
	259	FBtr0071048	brk-RA	2.65219e-08	2.59034e-06	-1.41061	0.253572	5.46019	0.599887	0.00551532	0.0310759	0.123082	0.123082
	260	FBtr0112477	CG34281-RA	2.69275e-08	2.61984e-06	4.70925	0.846938	3.08146	6.97086	0.171381	0.568941	1.26323	1.26323
	261	FBtr0076001	CAH2-RA	2.74044e-08	2.65603e-06	1.33036	0.239392	7.70245	0.555387	0.000670307	0.0573269	0.113947	0.113947
	262	FBtr0083500	CG14324-RA	2.7824e-08	2.6864e-06	5.04842	0.90887	2.86421	7.56685	0.244545	0.0879434	1.40755	1.40755
	264	FBtr0071386	CARPB-RA	3.02776e-08	2.8902e-06	-5.54715	1.00132	3.37731	10.5105	0.500706	1.50458	1.05341	1.50458
	265	FBtr0086325	CG16898-RA	3.01909e-08	2.8902e-06	2.84966	0.514348	6.36749	2.77368	0.00717963	0.521929	0.0923296	0.521929
	266	FBtr0344433	CG45071-RA	3.04837e-08	2.89893e-06	-1.60264	0.289356	5.23849	0.815819	0.020541	0.0750997	0.146913	0.146913
	267	FBtr0479872	CG14907-RC	3.13306e-08	2.96831e-06	1.20324	0.217432	6.44905	0.485297	0.00193354	0.0816549	0.0926202	0.0926202
	268	FBtr0087955	Cpr49Ad-RA	3.16371e-08	2.98617e-06	3.44204	0.62219	4.30949	4.04867	0.117165	0.657077	0.432649	0.657077
	269	FBtr0084703	Esp-RA	3.32204e-08	3.12395e-06	1.92936	0.349296	5.58111	1.2727	0.0873897	0.156626	0.113802	0.156626
	270	FBtr0339612	CG12290-RB	3.34384e-08	3.1328e-06	1.23624	0.223858	6.01075	0.459681	0.00335748	0.0235103	0.0968674	0.0968674
	271	FBtr0079937	Pen-RA	3.38557e-08	3.1602e-06	-1.31339	0.237924	7.64741	0.547655	0.000546475	0.063383	0.112669	0.112669
	272	FBtr0083467	CG14326-RA	3.4108e-08	3.16043e-06	3.67079	0.665128	3.69868	4.57767	0.0788856	0.770165	0.805905	0.805905
	273	FBtr0335002	Lsd-1-RD	3.40306e-08	3.16043e-06	-2.27333	0.411886	7.63281	1.76742	0.00417451	0.335126	0.112336	0.335126
	274	FBtr0075676	shd-RB	3.47029e-08	3.20381e-06	-1.24031	0.224861	6.83209	0.482897	0.00361953	0.046973	0.0975053	0.0975053
	275	FBtr0112408	CG34215-RA	3.56282e-08	3.27727e-06	1.85068	0.3358	6.70074	1.17188	0.00236062	0.223163	0.0954735	0.223163
	276	FBtr0071309	CG15369-RA	3.59662e-08	3.29638e-06	-3.83886	0.696759	5.90604	5.04276	0.0213087	0.949637	0.0994808	0.949637
	277	FBtr0299828	CAP-RN	3.70696e-08	3.38525e-06	1.73008	0.314315	5.05655	0.999924	0.0237721	0.145085	0.173816	0.173816
	278	FBtr0082484	GC1-RA	3.73221e-08	3.39605e-06	-5.89264	1.07079	2.25317	10.361	0.539956	-0.0265072	1.75323	1.75323
	279	FBtr0110973	Mhcl-RF	3.83145e-08	3.47385e-06	2.33085	0.423911	4.63041	1.69734	0.0809133	0.0883574	0.278488	0.278488
	280	FBtr0080560	Vajk1-RA	4.17496e-08	3.77178e-06	5.51154	1.00515	2.81543	10.4112	0.348256	1.67241	1.43915	1.67241
	281	FBtr0087354	CG8192-RA	4.24232e-08	3.81899e-06	2.10685	0.38443	5.4424	1.52159	0.0143233	0.28125	0.124662	0.28125
	282	FBtr0079449	CG6055-RA	4.45042e-08	3.99212e-06	1.8623	0.340334	5.78935	1.18946	0.00713763	0.224516	0.103281	0.224516
	283	FBtr0088108	CG13226-RA	4.48229e-08	4.0065e-06	5.52195	1.00936	3.5288	10.4585	0.155045	1.88259	0.935289	1.88259
	284	FBtr0082556	KLHL18-RA	4.75912e-08	4.23897e-06	-1.22862	0.225019	6.11507	0.443202	0.00654774	0.00735114	0.0947191	0.0947191
	285	FBtr0330103	ZnT63C-RF	4.99746e-08	4.43564e-06	-5.51414	1.01151	2.95732	10.0655	0.700048	0.907768	1.34625	1.34625
	286	FBtr0299968	CG42369-RA	5.02284e-08	4.44258e-06	1.36511	0.250455	6.69744	0.639967	0.00181306	0.123643	0.0954242	0.123643
	287	FBtr0332724	CG8563-RB	5.06244e-08	4.462e-06	4.71397	0.865091	3.85896	7.63195	0.407797	1.08897	0.694116	1.08897
	288	FBtr0071178	CG15343-RA	5.53901e-08	4.86509e-06	-1.75939	0.32383	5.16874	1.06419	0.00800297	0.201729	0.156391	0.201729
	289	FBtr0100318	polo-RB	5.56139e-08	4.86785e-06	-1.20032	0.220957	6.67424	0.425764	0.00256119	0.0139094	0.0950827	0.0950827
	290	FBtr0112474	CG34279-RA	5.69645e-08	4.96888e-06	-6.8752	1.2666	3.7127	16.2555	0.451228	2.75733	0.795639	2.75733
	291	FBtr0300294	CG42460-RA	5.81186e-08	5.05212e-06	-5.34516	0.985376	2.6825	9.45655	0.419103	1.08994	1.52283	1.52283
	292	FBtr0330087	CG13675-RD	5.85302e-08	5.07048e-06	5.23995	0.966203	2.68677	8.9638	0.346893	0.958533	1.5202	1.5202
	293	FBtr0079799	Cks30A-RA	6.00047e-08	5.18048e-06	-1.42531	0.26303	5.35612	0.654973	0.00524482	0.0817248	0.133125	0.133125
	294	FBtr0088744	Lcp4-RA	6.15938e-08	5.29958e-06	-2.54294	0.469688	6.83167	2.22577	0.00529648	0.435918	0.0974989	0.435918
	295	FBtr0081822	CG2767-RA	6.48366e-08	5.55968e-06	-1.26019	0.233156	7.43241	0.475596	0.000707578	0.0247965	0.108015	0.108015
	296	FBtr0084264	CG33110-RA	6.64143e-08	5.67573e-06	2.95412	0.546998	5.32841	3.00631	0.0161128	0.582301	0.136133	0.582301
	298	FBtr0310413	Osi2-RC	7.06127e-08	5.99402e-06	4.48691	0.832511	5.83532	6.94023	0.397707	0.988443	0.101647	0.988443
	299	FBtr0076666	Jon66Cii-RA	7.40621e-08	6.26581e-06	-3.3414	0.62096	8.13187	3.851	0.00121117	0.76997	0.12526	0.76997
	301	FBtr0073253	Cpr64Ab-RA	7.6652e-08	6.4205e-06	5.58938	1.03992	3.67758	10.7799	0.0946769	2.06817	0.8215	2.06817
	302	FBtr0081486	CG31626-RB	7.6645e-08	6.4205e-06	4.98261	0.927023	5.41431	8.56648	0.194106	1.52464	0.12727	1.52464
	303	FBtr0073891	CG1368-RA	7.78717e-08	6.50113e-06	2.00664	0.373537	7.52827	1.38965	0.00106188	0.277998	0.110026	0.277998
	304	FBtr0084643	Jhbp12-RA	7.92457e-08	6.59407e-06	4.35833	0.811783	3.61569	6.55685	0.0815284	1.23645	0.868144	1.23645
	306	FBtr0310444	CG1628-RC	8.16626e-08	6.72878e-06	1.64368	0.306462	5.83093	0.932917	0.0155271	0.172311	0.101795	0.172311
	307	FBtr0078721	CG1236-RA	8.15251e-08	6.72878e-06	-1.68118	0.313436	7.39786	0.97595	0.000977572	0.195507	0.107315	0.195507
	308	FBtr0075859	CG33263-RA	8.36998e-08	6.80794e-06	4.41494	0.823842	3.18004	6.47451	0.160578	0.895787	1.19685	1.19685
	309	FBtr0088028	otk-RA	8.33443e-08	6.80794e-06	-1.35907	0.253571	5.45987	0.552653	0.00548626	0.0235821	0.12311	0.12311
	310	FBtr0087171	CG7997-RB	8.31244e-08	6.80794e-06	-5.03805	0.939898	2.72479	8.7664	0.174545	1.59227	1.49665	1.59227
	312	FBtr0074977	Cpr76Ba-RA	8.40736e-08	6.81643e-06	4.9269	0.919513	2.73453	7.58382	0.20045	0.555902	1.49056	1.49056
	313	FBtr0076608	Jon66Ci-RA	8.44489e-08	6.82498e-06	-2.03101	0.379106	10.769	1.31816	2.98448e-05	0.162824	0.287413	0.287413
	314	FBtr0078396	Alp1-RA	8.8198e-08	7.08272e-06	-3.93221	0.735062	5.40603	5.34406	0.233795	0.846837	0.128066	0.846837
	315	FBtr0088467	CG1773-RA	8.79957e-08	7.08272e-06	-3.61994	0.676636	3.68223	4.48559	0.0976247	0.767571	0.818047	0.818047
	317	FBtr0075529	Pka-C3-RA	9.40453e-08	7.50463e-06	1.65067	0.309238	6.84575	0.942427	0.00416054	0.187096	0.0977161	0.187096
	318	FBtr0076017	Ak1-RA	9.4736e-08	7.53598e-06	1.75314	0.328517	6.82809	1.06316	0.0048745	0.210972	0.0974434	0.210972
	319	FBtr0084730	CG13640-RA	9.69403e-08	7.68716e-06	2.19938	0.412458	4.53655	1.53592	0.023282	0.1562	0.316961	0.316961
	320	FBtr0082568	CG4115-RA	1.01355e-07	8.01211e-06	2.72395	0.511609	7.02441	2.56868	0.00226751	0.521221	0.100517	0.521221
	321	FBtr0333198	Obp99b-RB	1.02384e-07	8.06823e-06	-5.72683	1.07598	2.17027	9.37163	0.527171	-0.525793	1.78829	1.78829
	322	FBtr0078642	CG1213-RB	1.21632e-07	9.55529e-06	1.99668	0.377372	5.77619	1.3832	0.0757715	0.209048	0.103787	0.209048
	323	FBtr0070423	FarO-RA	1.27051e-07	9.9501e-06	-1.57712	0.298525	5.07778	0.788126	0.00792985	0.0824435	0.170305	0.170305
	324	FBtr0340437	Cbs-RC	1.42387e-07	1.10713e-05	1.26249	0.23992	7.39434	0.554074	0.00137841	0.113745	0.107245	0.113745
	325	FBtr0347200	Bin1-RB	1.41821e-07	1.10713e-05	5.27343	1.00201	4.73451	9.6666	0.0368876	1.97114	0.243267	1.97114
	326	FBtr0303563	br-RM	1.42681e-07	1.10713e-05	-2.3284	0.442512	5.01949	1.88467	0.0213123	0.370322	0.180191	0.370322
	327	FBtr0087641	tum-RA	1.43236e-07	1.10804e-05	-1.185	0.225239	5.94491	0.421792	0.00302577	0.0209927	0.0984399	0.0984399
	328	FBtr0087547	Arc2-RA	1.48774e-07	1.14389e-05	1.14158	0.217276	6.44972	0.446966	0.00179308	0.0852644	0.0926243	0.0926243
	329	FBtr0072786	Cpr62Bb-RA	1.48389e-07	1.14389e-05	4.77833	0.90937	2.76079	6.94417	0.179886	0.310847	1.47402	1.47402
	330	FBtr0075477	CG13049-RA	1.50914e-07	1.15682e-05	4.07066	0.775151	4.54506	5.76441	0.0525352	1.14918	0.313219	1.14918
	331	FBtr0112764	CG34458-RA	1.5593e-07	1.19166e-05	3.57846	0.682207	3.87891	4.45652	0.100776	0.830037	0.681151	0.830037
	332	FBtr0075464	CG13068-RA	1.59971e-07	1.21886e-05	3.92115	0.748211	5.24888	5.35266	0.0244805	1.09516	0.145584	1.09516
	333	FBtr0302319	CG34375-RB	1.61275e-07	1.22511e-05	5.06127	0.966039	2.61599	8.64701	0.303447	1.24591	1.56302	1.56302
	334	FBtr0100009	drd-RA	1.62995e-07	1.23446e-05	1.17476	0.224309	6.94937	0.4401	0.00131929	0.0521113	0.0993094	0.0993094
	335	FBtr0329856	esn-RB	1.64289e-07	1.24056e-05	-5.00879	0.956646	2.60081	8.55802	0.258335	1.36337	1.57201	1.57201
	336	FBtr0080925	CG31810-RA	1.67386e-07	1.26018e-05	-1.37819	0.263399	5.36859	0.65302	0.00694034	0.121779	0.131818	0.131818
	337	FBtr0335171	CG15394-RC	1.71888e-07	1.29023e-05	2.72022	0.520375	4.48258	2.22072	0.19977	-0.0754578	0.34181	0.34181
	339	FBtr0345800	CG12164-RB	1.91037e-07	1.42551e-05	5.10865	0.98095	2.52461	8.53769	0.30856	0.952663	1.61597	1.61597
	340	FBtr0070679	CG3546-RA	1.96521e-07	1.45783e-05	5.04257	0.969241	3.55738	8.87546	0.154537	1.72432	0.91305	1.72432
	341	FBtr0339691	CG7860-RB	1.96188e-07	1.45783e-05	-1.93855	0.372589	6.88172	1.31169	0.00181243	0.275833	0.0982625	0.275833
	342	FBtr0087389	CG8160-RA	2.03373e-07	1.50425e-05	2.4976	0.480656	7.34267	2.17833	0.00133092	0.460729	0.106223	0.460729
	343	FBtr0080610	rk-RA	2.1381e-07	1.57683e-05	2.24765	0.43333	4.47714	1.71628	0.0311333	0.287223	0.344417	0.344417
	344	FBtr0089628	CG10383-RA	2.23328e-07	1.64224e-05	1.173	0.2265	6.87229	0.481068	0.00279412	0.0998107	0.0981196	0.0998107
	345	FBtr0307190	CG31268-RB	2.43896e-07	1.78694e-05	5.04521	0.977312	1.82946	7.39132	0.0118138	0.126681	1.89847	1.89847
	346	FBtr0305291	CG43139-RB	2.44419e-07	1.78694e-05	-4.61456	0.893961	2.96601	7.14466	0.257851	0.979517	1.34048	1.34048
	347	FBtr0310048	CG11737-RC	2.47089e-07	1.80125e-05	-1.26292	0.244758	5.88136	0.556779	0.019619	0.0982966	0.100194	0.100194
	348	FBtr0070556	CG14423-RA	2.51985e-07	1.83167e-05	5.0865	0.986479	2.92247	9.06038	0.119704	1.82658	1.36932	1.82658
	349	FBtr0074631	CG6891-RA	2.5862e-07	1.87451e-05	-1.65985	0.322217	8.10694	0.965158	0.000442225	0.207205	0.124533	0.207205
	350	FBtr0071709	HmgD-RB	2.5979e-07	1.87761e-05	-1.19837	0.232671	6.639	0.4731	0.0136869	0.0595631	0.0945849	0.0945849
	351	FBtr0083644	fru-RF	2.60668e-07	1.8786e-05	1.13595	0.220579	6.44523	0.403969	0.00471242	0.0364551	0.0925976	0.0925976
	352	FBtr0084026	CG5810-RA	2.61702e-07	1.88068e-05	1.83296	0.355976	5.30564	1.17716	0.0104447	0.242993	0.138714	0.242993
	353	FBtr0080633	Cpr35B-RA	2.6467e-07	1.89663e-05	3.40121	0.660813	3.73328	3.454	0.0926236	0.0809675	0.780724	0.780724
	354	FBtr0302710	CG42673-RC	2.78765e-07	1.99199e-05	1.54481	0.300706	5.17615	0.804519	0.0255128	0.117616	0.155336	0.155336
	355	FBtr0077383	CG15629-RA	2.82115e-07	2.01025e-05	1.68961	0.329037	5.65857	1.00125	0.00806462	0.208467	0.10919	0.208467
	356	FBtr0088725	CG8586-RA	2.94786e-07	2.09464e-05	-1.26595	0.24693	6.22392	0.56242	0.00293042	0.119018	0.0929908	0.119018
	357	FBtr0076595	Prm-RC	2.97042e-07	2.10476e-05	1.80183	0.351555	6.1863	1.13946	0.0084958	0.238685	0.0934638	0.238685
	358	FBtr0074665	CG14191-RA	3.01041e-07	2.12713e-05	3.10866	0.60683	5.14434	3.39235	0.0265774	0.709907	0.159947	0.709907
	359	FBtr0309226	Cda5-RG	3.02348e-07	2.13041e-05	5.82763	1.13777	2.22067	9.73114	0.821704	-0.789133	1.76734	1.76734
	360	FBtr0085255	Nep7-RA	3.07534e-07	2.16094e-05	1.89492	0.37019	5.99925	1.26085	0.00422964	0.269852	0.0971271	0.269852
	361	FBtr0303819	CG42807-RA	3.263e-07	2.28645e-05	1.91742	0.375406	8.65582	1.29202	0.000268459	0.281591	0.142868	0.281591
	362	FBtr0112737	CG34436-RA	3.38855e-07	2.36787e-05	-3.36842	0.660418	4.08202	3.98948	0.121458	0.750845	0.562822	0.750845
	363	FBtr0076204	Mocs1-RA	3.4326e-07	2.39204e-05	1.55415	0.304855	6.30353	0.849432	0.00672759	0.179146	0.0924183	0.179146
	364	FBtr0273405	CG14866-RB	3.45799e-07	2.40223e-05	5.16317	1.01306	2.92708	9.27074	0.686299	1.24347	1.36628	1.36628
	365	FBtr0072255	speck-RB	3.46622e-07	2.40223e-05	1.4833	0.291063	5.54396	0.773853	0.0144301	0.155005	0.116376	0.155005
	367	FBtr0083376	EMC2B-RA	3.678e-07	2.53512e-05	-5.8052	1.14165	2.20945	9.70238	0.834645	-0.748646	1.7721	1.7721
	368	FBtr0077618	Cpr23B-RA	3.75091e-07	2.57834e-05	4.95004	0.974191	3.12494	8.62777	0.21673	1.68137	1.23397	1.68137
	369	FBtr0088530	Map60-RA	3.81637e-07	2.61623e-05	-1.10279	0.217174	6.39928	0.368303	0.00193559	0.0223722	0.0923933	0.0923933
	370	FBtr0079196	stai-RC	4.0887e-07	2.79535e-05	-1.81543	0.358441	6.79442	1.1619	0.00375441	0.253206	0.0969186	0.253206
	371	FBtr0070777	CG15784-RA	4.11245e-07	2.804e-05	1.55869	0.307817	9.60502	0.813222	8.85396e-05	0.138837	0.189414	0.189414
	372	FBtr0303445	CG31808-RC	4.16651e-07	2.83323e-05	1.34027	0.264813	6.44518	0.633451	0.00261016	0.137642	0.0925974	0.137642
	373	FBtr0085103	CG14258-RA	4.23217e-07	2.87016e-05	-3.21237	0.63508	6.67539	3.63979	0.00354479	0.803109	0.0950994	0.803109
	374	FBtr0079358	sip2-RB	4.24996e-07	2.87452e-05	-1.58603	0.313605	5.28594	0.784183	0.0556698	0.0207136	0.141027	0.141027
	375	FBtr0339439	Pfrx-RM	4.3677e-07	2.94627e-05	5.47058	1.08281	2.04217	8.65633	0.50866	-0.38534	1.8363	1.8363
	376	FBtr0070550	CG32793-RA	4.49987e-07	3.02736e-05	3.46703	0.687018	3.70128	3.49505	0.139995	-0.0692074	0.803993	0.803993
	377	FBtr0086273	RpS18-RB	4.5596e-07	3.05941e-05	-1.38943	0.275464	8.8063	0.638403	0.00291408	0.0983807	0.148847	0.148847
	378	FBtr0305602	CG43153-RA	4.73756e-07	3.17041e-05	2.60198	0.51661	6.02393	2.39189	0.00546314	0.528308	0.0965763	0.528308
	379	FBtr0300073	CG15308-RB	4.95713e-07	3.30853e-05	-1.7254	0.343161	6.8803	1.05245	0.00152974	0.233989	0.098241	0.233989
	380	FBtr0072012	yellow-d2-RA	4.97012e-07	3.30853e-05	-3.14266	0.625098	6.2212	3.49165	0.00551545	0.77598	0.0930204	0.77598
	382	FBtr0073410	feo-RA	5.32229e-07	3.52441e-05	-1.11437	0.222239	6.06198	0.387117	0.00300789	0.0346855	0.095772	0.095772
	384	FBtr0343121	CG9135-RC	5.54712e-07	3.65171e-05	-1.12089	0.223894	6.84886	0.421075	0.00249324	0.0699614	0.0977637	0.0977637
	385	FBtr0334523	Xrp1-RF	5.55782e-07	3.65171e-05	1.2576	0.25122	6.2128	0.560068	0.0153901	0.110833	0.0931163	0.110833
	386	FBtr0339499	CG14615-RB	5.73667e-07	3.75945e-05	1.52685	0.305377	5.49139	0.825944	0.0142128	0.172298	0.120444	0.172298
	387	FBtr0078337	Cpr78Cb-RA	5.8776e-07	3.84185e-05	4.98352	0.997662	2.51669	7.48742	0.370237	0.0866139	1.62042	1.62042
	388	FBtr0079285	CG13983-RA	5.94039e-07	3.86293e-05	4.80748	0.962816	2.19983	7.65601	0.0778961	1.15016	1.77613	1.77613
	389	FBtr0074961	Oat-RA	5.9255e-07	3.86293e-05	-2.03132	0.406783	7.6959	1.4626	0.000910261	0.330034	0.113792	0.330034
	390	FBtr0300774	Hexo1-RE	6.03069e-07	3.9116e-05	-1.18655	0.237775	7.45553	0.436473	0.00458326	0.0353318	0.108491	0.108491
	391	FBtr0300428	br-RI	6.10773e-07	3.95144e-05	-4.93208	0.988833	1.77289	6.9908	0.0444575	0.00301085	1.91112	1.91112
	392	FBtr0076194	CG14147-RA	6.56978e-07	4.23952e-05	4.94219	0.993671	3.99878	8.6713	0.0556092	1.91916	0.608422	1.91916
	393	FBtr0083777	CG7342-RA	6.6518e-07	4.28153e-05	-4.50161	0.905526	3.55889	7.19552	0.302728	1.33723	0.91188	1.33723
	394	FBtr0087056	Cbp53E-RA	6.94525e-07	4.44777e-05	1.41203	0.284518	5.90922	0.70844	0.00751132	0.15439	0.0993922	0.15439
	395	FBtr0080884	grp-RB	6.9282e-07	4.44777e-05	-1.09727	0.221074	6.47572	0.380592	0.00494785	0.0377408	0.0927998	0.0927998
	396	FBtr0339840	CG42258-RF	7.18996e-07	4.59286e-05	1.41258	0.285014	5.83969	0.586019	0.060965	-0.042401	0.101502	0.101502
	397	FBtr0114538	TwdlJ-RB	7.22655e-07	4.60461e-05	6.13014	1.23712	4.40948	13.3604	0.0229208	3.03801	0.378332	3.03801
	398	FBtr0077141	CG13285-RA	7.28776e-07	4.63194e-05	2.58295	0.521437	4.35515	2.02099	0.136478	-0.00254299	0.407315	0.407315
	399	FBtr0342741	Muc11A-RB	7.32612e-07	4.63304e-05	1.47099	0.297019	9.38003	0.748816	0.00014999	0.152197	0.176291	0.176291
	400	FBtr0332245	CG13962-RB	7.3245e-07	4.63304e-05	-1.51249	0.305396	5.18531	0.802148	0.032485	0.140812	0.154048	0.154048
	401	FBtr0301447	loj-RE	7.40977e-07	4.67425e-05	-1.17505	0.237369	6.09148	0.450331	0.0175096	0.0476287	0.0951787	0.0951787
	402	FBtr0299918	stw-RA	7.45724e-07	4.6925e-05	1.22026	0.246564	6.57361	0.529658	0.00487326	0.116715	0.0937498	0.116715
	404	FBtr0081690	Ccp84Ad-RA	7.75967e-07	4.85863e-05	3.74689	0.758278	6.04288	4.99689	0.0419922	1.10798	0.0961695	1.10798
	405	FBtr0088085	Roc2-RA	8.11771e-07	5.07026e-05	-1.16662	0.236516	5.69276	0.455066	0.00444013	0.0728025	0.10744	0.10744
	406	FBtr0304650	CycA-RC	8.15027e-07	5.07806e-05	-1.24836	0.253129	5.63158	0.540837	0.0174588	0.094047	0.110689	0.110689
	408	FBtr0071441	CG2909-RA	8.38858e-07	5.20092e-05	1.31198	0.266333	5.90877	0.6134	0.00374357	0.138123	0.0994046	0.138123
	409	FBtr0073227	pav-RA	8.48399e-07	5.24721e-05	-1.11665	0.226782	5.88969	0.366888	0.00291188	0.00948867	0.0999482	0.0999482
	410	FBtr0076991	Lcp65Ac-RA	8.95332e-07	5.52398e-05	1.49878	0.305042	8.09972	0.801328	0.000434329	0.185667	0.124324	0.185667
	411	FBtr0344634	Edg78E-RB	9.07064e-07	5.58275e-05	3.28237	0.668399	3.77266	3.14592	0.140794	-0.0618803	0.752721	0.752721
	412	FBtr0074625	Pgant7-RB	9.60685e-07	5.89842e-05	-1.11166	0.226892	6.76047	0.398165	0.00657191	0.0460219	0.0963882	0.0963882
	413	FBtr0088749	Mal-A5-RA	9.74964e-07	5.9716e-05	-1.82753	0.373222	7.59949	1.19303	0.000827221	0.277761	0.111586	0.277761
	414	FBtr0332871	CG32269-RB	9.97225e-07	6.09319e-05	4.50724	0.921314	2.90025	6.34078	0.313684	0.312162	1.38395	1.38395
	417	FBtr0083724	Sgsh-RA	1.00702e-06	6.1088e-05	-1.10295	0.22554	5.92876	0.374895	0.00287516	0.0290048	0.098861	0.098861
	418	FBtr0081760	dsx-RB	1.07691e-06	6.5171e-05	-4.8718	0.998926	1.74275	6.84916	0.0785231	0.000675332	1.91718	1.91718
	419	FBtr0300922	CG30026-RB	1.08844e-06	6.57119e-05	3.23833	0.664281	4.62725	3.75268	0.0628049	0.819733	0.27968	0.819733
	420	FBtr0300709	CG13795-RB	1.16386e-06	7.00407e-05	-1.14859	0.236253	6.78381	0.472615	0.00159409	0.110037	0.0967526	0.110037
	421	FBtr0333686	Glut4EF-RH	1.16568e-06	7.00407e-05	1.18624	0.244014	5.58758	0.488796	0.00570579	0.0954987	0.113379	0.113379
	422	FBtr0080036	Myo31DF-RB	1.17504e-06	7.02432e-05	1.65084	0.339693	6.18741	0.976463	0.0205236	0.210259	0.0934479	0.210259
	423	FBtr0330159	Ten-m-RE	1.17738e-06	7.02432e-05	1.55297	0.31958	4.98013	0.724409	0.0169525	0.0242879	0.18731	0.18731
	424	FBtr0306107	Ten-m-RD	1.17738e-06	7.02432e-05	1.55297	0.31958	4.98013	0.724409	0.0169525	0.0242879	0.18731	0.18731
	425	FBtr0073283	CG11594-RC	1.18665e-06	7.04636e-05	-1.79135	0.368753	5.23426	1.14994	0.0835759	0.188382	0.147459	0.188382
	426	FBtr0347567	ScsbetaA-RI	1.18664e-06	7.04636e-05	-1.1379	0.234239	6.62674	0.432825	0.0153168	0.0580419	0.0944187	0.0944187
	428	FBtr0074162	Ranbp16-RB	1.22697e-06	7.25175e-05	-5.90253	1.21671	2.2608	10.1347	1.2109	-1.00038	1.74985	1.74985
	429	FBtr0074979	CG9451-RA	1.25744e-06	7.41449e-05	1.54077	0.317923	6.58925	0.85155	0.0044991	0.197651	0.0939372	0.197651
	430	FBtr0086011	EcR-RB	1.27513e-06	7.50133e-05	-1.06693	0.220276	6.27584	0.34687	0.00448787	0.0207479	0.0925554	0.0925554
	431	FBtr0081109	ScpX-RA	1.2875e-06	7.55653e-05	-1.55564	0.321303	7.81423	0.868412	0.000526573	0.205945	0.116656	0.205945
	432	FBtr0112966	CG15249-RB	1.29451e-06	7.58005e-05	3.6018	0.744081	3.50286	4.45096	0.15176	0.716711	0.955554	0.955554
	434	FBtr0100477	fax-RC	1.3341e-06	7.7759e-05	-1.58057	0.326927	6.92848	0.896993	0.00822727	0.205536	0.0989819	0.205536
	435	FBtr0343375	pigs-RC	1.36293e-06	7.92565e-05	1.11024	0.229846	6.63696	0.41504	0.011101	0.0622386	0.0945571	0.0945571
	436	FBtr0306052	CG43179-RA	1.37874e-06	7.99919e-05	1.6489	0.341524	6.35706	0.976768	0.00299619	0.230281	0.0923237	0.230281
	438	FBtr0307099	CG43351-RA	1.42247e-06	8.21528e-05	2.47974	0.514273	4.26509	2.21028	0.0389989	0.489955	0.457916	0.489955
	439	FBtr0306080	CG13545-RB	1.46431e-06	8.43761e-05	2.31307	0.480283	7.21398	1.92409	0.00194632	0.459398	0.103798	0.459398
	440	FBtr0330692	Btk-RG	1.47962e-06	8.50649e-05	4.83141	1.00362	2.45868	7.6586	0.362227	0.791971	1.65229	1.65229
	441	FBtr0085919	Df31-RA	1.50957e-06	8.65026e-05	-1.33701	0.277966	8.93505	0.561478	0.000195693	0.0589993	0.154335	0.154335
	442	FBtr0078339	CG7632-RA	1.51147e-06	8.65026e-05	1.08753	0.226112	5.94939	0.391225	0.00392745	0.0582592	0.0983257	0.0983257
	443	FBtr0073037	CG32284-RA	1.54734e-06	8.83558e-05	1.84646	0.384277	7.41114	1.22726	0.00104483	0.294293	0.107583	0.294293
	445	FBtr0075664	CG13461-RA	1.57717e-06	8.95675e-05	1.55872	0.324651	7.36633	0.874853	0.00110923	0.209688	0.106687	0.209688
	446	FBtr0070954	Fum1-RB	1.5723e-06	8.95675e-05	-1.1286	0.235037	6.85165	0.380189	0.0126782	0.00629259	0.0978064	0.0978064
	447	FBtr0074445	CG8664-RA	1.59398e-06	9.02041e-05	-2.68877	0.560268	8.80426	2.60368	0.000448027	0.627353	0.148763	0.627353
	448	FBtr0306745	cnc-RE	1.60265e-06	9.04923e-05	5.18799	1.08128	2.97954	9.69438	0.761803	1.57655	1.33148	1.57655
	449	FBtr0308071	CG12268-RC	1.60896e-06	9.06464e-05	4.85098	1.01121	1.73234	6.76066	0.125926	-0.0825054	1.91917	1.91917
	450	FBtr0342989	CG13506-RB	1.61563e-06	9.08199e-05	1.13696	0.237046	7.0932	0.44024	0.0107127	0.0720075	0.101669	0.101669
	451	FBtr0087618	shot-RE	1.63325e-06	9.16068e-05	1.32442	0.276254	5.97205	0.580012	0.0548674	0.0371189	0.0977654	0.0977654
	452	FBtr0080127	CG17108-RA	1.66616e-06	9.32461e-05	-1.59803	0.333603	6.68637	0.92041	0.001474	0.221108	0.0952601	0.221108
	453	FBtr0088195	CG13218-RA	1.69518e-06	9.46609e-05	3.22485	0.673707	4.5224	3.74942	0.0422971	0.865465	0.323291	0.865465
	454	FBtr0307592	CG43386-RC	1.71386e-06	9.54928e-05	5.34293	1.11671	4.18778	10.294	0.57649	1.91759	0.502642	1.91759
	455	FBtr0078988	CG14636-RA	1.73734e-06	9.59799e-05	1.2501	0.261429	5.42917	0.535078	0.0108175	0.0925231	0.125873	0.125873
	456	FBtr0301505	par-1-RS	1.73476e-06	9.59799e-05	-5.79385	1.21157	2.20378	10.2032	1.16133	-0.44712	1.77448	1.77448
	457	FBtr0074986	CG14096-RA	1.72803e-06	9.59799e-05	4.48882	0.938518	2.68263	6.54047	0.238884	0.675172	1.52275	1.52275
	458	FBtr0113246	Xrp1-RE	1.73778e-06	9.59799e-05	4.60745	0.96355	2.45181	7.29655	0.200881	1.23556	1.65598	1.65598
	460	FBtr0071822	CG13506-RA	1.75335e-06	9.64189e-05	1.16714	0.244175	6.7366	0.487157	0.0232242	0.0910497	0.0960186	0.0960186
	461	FBtr0080685	CG15279-RB	1.76629e-06	9.692e-05	4.92719	1.03112	2.66077	8.33402	0.590326	1.0403	1.5361	1.5361
	462	FBtr0082691	Cyp304a1-RA	1.88911e-06	0.000103435	-1.57978	0.331543	6.56604	0.901497	0.00231418	0.217527	0.0936622	0.217527
	463	FBtr0339598	tx-RB	1.92811e-06	0.000105306	1.45023	0.304618	5.17025	0.759978	0.0226135	0.162971	0.156175	0.162971
	464	FBtr0070356	Ldaf1-RA	1.93161e-06	0.000105306	-1.08422	0.227755	5.93781	0.346644	0.00512142	0.00745503	0.0986231	0.0986231
	465	FBtr0071107	Gclc-RA	1.95342e-06	0.000106266	1.56376	0.328646	6.93222	0.883827	0.0121078	0.203909	0.0990403	0.203909
	466	FBtr0332220	Syt1-RG	1.99674e-06	0.000108214	-1.09239	0.229794	7.21648	0.406346	0.00176763	0.0745333	0.103843	0.103843
	467	FBtr0070552	CG3598-RA	1.99779e-06	0.000108214	4.27511	0.899332	2.7706	6.1909	0.149789	0.980751	1.46781	1.46781
	468	FBtr0083465	CG14327-RA	2.01746e-06	0.000109046	4.61174	0.970551	2.96536	7.54827	0.543026	1.17391	1.34091	1.34091
	469	FBtr0077863	CG15353-RA	2.03405e-06	0.000109709	-1.97921	0.416674	7.98051	1.41685	0.000593166	0.346642	0.120985	0.346642
	470	FBtr0080336	CG17211-RA	2.08069e-06	0.000111748	-1.45705	0.307044	5.0194	0.625444	0.00834518	0.0136709	0.180207	0.180207
	471	FBtr0340211	mthl3-RB	2.07785e-06	0.000111748	1.8598	0.391892	6.2318	1.25153	0.0283779	0.278781	0.092909	0.278781
	472	FBtr0080135	CG7384-RA	2.12881e-06	0.000113849	-3.15437	0.665368	3.72375	3.17668	0.0978202	0.291615	0.78761	0.78761
	473	FBtr0086808	CG10911-RA	2.12621e-06	0.000113849	1.90088	0.400942	8.84977	1.30797	0.000215114	0.321294	0.15066	0.321294
	474	FBtr0080051	Cdk1-RA	2.15527e-06	0.00011502	-1.08585	0.229164	5.83311	0.370802	0.00331098	0.0362711	0.101721	0.101721
	475	FBtr0076064	prc-RB	2.21891e-06	0.000118167	3.90225	0.824584	6.74708	5.51635	0.00656426	1.35331	0.0961804	1.35331
	476	FBtr0081334	nesd-RB	2.23271e-06	0.000118653	-1.33588	0.282359	5.19836	0.558434	0.00721075	0.0494389	0.152243	0.152243
	477	FBtr0307489	CARPB-RB	2.2695e-06	0.000120355	-4.35688	0.921541	3.05865	6.87937	0.337718	1.36076	1.27855	1.36076
	478	FBtr0082475	sad-RA	2.29635e-06	0.000121524	-2.56843	0.543533	4.62659	2.39125	0.028102	0.562755	0.279932	0.562755
	479	FBtr0088190	Cpr47Ea-RA	2.35178e-06	0.000124198	4.56539	0.967125	2.2737	6.32939	0.126579	0.31013	1.74408	1.74408
	480	FBtr0073651	Lsp1alpha-RA	2.36841e-06	0.000124815	-9.40941	1.99388	8.37895	32.1116	0.109866	7.84126	0.132984	7.84126
	481	FBtr0111280	CG3107-RC	2.45817e-06	0.000129276	-5.97151	1.26741	2.32076	10.5309	1.49038	-1.0906	1.72229	1.72229
	482	FBtr0075304	CG11905-RE	2.46824e-06	0.000129536	5.11069	1.0849	1.8622	7.72211	0.463642	-0.160889	1.89038	1.89038
	483	FBtr0343833	Ugt36D1-RE	2.54218e-06	0.000133141	4.65885	0.99025	2.60115	7.8824	0.191117	1.77007	1.57181	1.77007
	485	FBtr0332065	Ldh-RB	2.62802e-06	0.000137069	1.33765	0.284732	5.32977	0.60883	0.0261627	0.0877027	0.135981	0.135981
	486	FBtr0077886	CG17646-RA	2.64496e-06	0.000137459	1.06651	0.227079	6.86014	0.348249	0.00519425	0.0219503	0.0979359	0.0979359
	487	FBtr0084281	sit-RA	2.64638e-06	0.000137459	3.70323	0.788505	5.75068	4.98409	0.0442937	1.19919	0.104818	1.19919
	488	FBtr0112738	CG34437-RA	2.67899e-06	0.000138868	-1.15082	0.245168	5.55909	0.422485	0.00491734	0.0465196	0.115297	0.115297
	489	FBtr0082087	alphaTub85E-RA	2.77013e-06	0.000143299	1.64007	0.349907	6.69649	0.978412	0.00202696	0.242842	0.09541	0.242842
	490	FBtr0290221	Ilp8-RB	2.82036e-06	0.0001456	3.05188	0.651627	3.80187	3.10475	0.116794	0.400751	0.732441	0.732441
	491	FBtr0336908	Incenp-RB	2.83798e-06	0.000146211	-1.06174	0.226761	6.09191	0.337042	0.0076712	0.00977686	0.0951702	0.0951702
	492	FBtr0080273	CG31704-RA	2.89828e-06	0.000149014	2.47828	0.529785	4.20874	2.1501	0.0708603	0.390295	0.490485	0.490485
	493	FBtr0078625	jagn-RA	2.97219e-06	0.000152504	-5.40355	1.1564	2.86911	9.66209	1.27018	0.269478	1.40435	1.40435
	494	FBtr0310335	CG43658-RC	3.04799e-06	0.000156077	-4.43433	0.950033	2.3375	6.76008	0.0908563	1.24147	1.71427	1.71427
	495	FBtr0073333	CG15022-RA	3.13945e-06	0.000160435	4.56599	0.979514	2.27539	6.3054	0.175574	0.231315	1.74332	1.74332
	496	FBtr0343014	Ppa-RC	3.20216e-06	0.00016331	-1.02684	0.220474	6.48325	0.358965	0.00435982	0.0629689	0.0928573	0.0928573
	497	FBtr0078558	CG11131-RA	3.24301e-06	0.000165061	1.87847	0.403555	7.5728	1.28737	0.000868603	0.324845	0.110994	0.324845
	498	FBtr0070959	CG14441-RA	3.30111e-06	0.000167681	1.16848	0.251224	5.84174	0.49829	0.00777029	0.118456	0.101434	0.118456
	499	FBtr0070272	b6-RA	3.42114e-06	0.000173429	3.50443	0.754653	3.50152	4.01626	0.182401	0.409553	0.956602	0.956602
	500	FBtr0088105	CG7737-RA	3.45977e-06	0.000175037	1.13966	0.245541	5.56539	0.421515	0.00572013	0.0531036	0.11486	0.11486
	501	FBtr0112442	CG34248-RA	3.47183e-06	0.000175296	4.59299	0.989713	1.60335	6.0808	0.0201093	0.0423117	1.93895	1.93895
	502	FBtr0085736	CG15554-RA	3.63997e-06	0.00018342	3.09195	0.667672	3.77846	2.96868	0.142915	0.133827	0.748656	0.748656
	503	FBtr0075434	CG13043-RA	3.66752e-06	0.000184441	1.77752	0.383965	7.15488	1.15547	0.00167676	0.293181	0.102739	0.293181
	504	FBtr0100109	CG34054-RA	3.69514e-06	0.000185094	2.7529	0.594858	5.10481	2.77189	0.0333254	0.674386	0.16598	0.674386
	505	FBtr0086963	Vajk4-RA	3.68998e-06	0.000185094	3.63052	0.784448	4.02693	4.8208	0.115574	1.11514	0.592682	1.11514
	506	FBtr0087371	ItgaPS4-RA	3.72004e-06	0.000185973	1.74558	0.377304	4.65441	0.964453	0.0150537	0.0944632	0.269663	0.269663
	507	FBtr0085354	WASp-RC	3.73012e-06	0.000186109	4.87809	1.05452	1.7459	6.88877	0.307455	-0.202476	1.91658	1.91658
	508	FBtr0347265	CG15599-RD	3.74049e-06	0.000186259	1.50725	0.325869	5.5111	0.831124	0.00502371	0.207358	0.118864	0.207358
	509	FBtr0087765	CG4630-RA	3.75637e-06	0.000186682	-1.8198	0.39352	4.74355	1.21166	0.0439076	0.265808	0.240584	0.265808
	510	FBtr0082279	Mcm5-RA	3.77379e-06	0.00018718	-1.04121	0.225201	5.93602	0.353247	0.00276141	0.0479877	0.0986697	0.0986697
	511	FBtr0087924	Cpr49Ah-RA	3.8272e-06	0.000189458	-3.87727	0.839136	3.13627	4.5647	0.181965	0.132434	1.22633	1.22633
	512	FBtr0076567	Cpr66D-RA	3.84485e-06	0.00018996	2.71627	0.587989	5.28549	2.70072	0.015332	0.676131	0.141081	0.676131
	513	FBtr0071003	CG4586-RA	3.956e-06	0.00019507	-2.08984	0.452966	6.20634	1.59957	0.00295217	0.407405	0.0931946	0.407405
	514	FBtr0333189	CG40198-RC	4.08403e-06	0.000200991	3.1992	0.694413	5.24797	3.7509	0.0386611	0.925758	0.145701	0.925758
	515	FBtr0303001	CG42718-RA	4.19004e-06	0.000205808	4.54697	0.988101	1.58034	5.99289	0.011145	0.0889057	1.94154	1.94154
	516	FBtr0305152	cwo-RC	4.28295e-06	0.000209964	1.07318	0.233444	6.28668	0.336123	0.0164979	-0.00825821	0.0924942	0.0924942
	517	FBtr0084318	Nepl14-RA	4.29457e-06	0.000210127	-1.22145	0.26573	5.33074	0.477101	0.00535116	0.0539498	0.135874	0.135874
	518	FBtr0075134	CG13699-RA	4.39785e-06	0.000214764	3.71168	0.808357	4.20689	5.05635	0.0496171	1.25727	0.491559	1.25727
	519	FBtr0346349	RpS3-RB	4.53373e-06	0.000220974	-1.14279	0.249231	8.05662	0.408015	0.00113823	0.0395549	0.123093	0.123093
	520	FBtr0084716	Mink-RA	4.54649e-06	0.000221169	-1.09678	0.239227	5.62522	0.375343	0.00339962	0.0335238	0.111059	0.111059
	521	FBtr0100375	sdt-RF	4.6476e-06	0.000225654	5.5826	1.21888	3.26591	11.4513	0.966264	2.00508	1.137	2.00508
	522	FBtr0074257	Nipsnap-RC	4.66246e-06	0.000225942	-5.92273	1.29333	3.44907	12.89	1.65377	1.69166	0.997646	1.69166
	523	FBtr0083295	Dhfr-RA	4.78466e-06	0.000230979	-5.25008	1.14781	2.42267	8.51019	0.963521	-0.222738	1.67139	1.67139
	524	FBtr0074839	polo-RA	4.78419e-06	0.000230979	-1.36323	0.298036	5.22937	0.581503	0.0295563	0.0294015	0.148094	0.148094
	525	FBtr0084320	rumi-RA	4.8222e-06	0.000232348	-1.24589	0.272482	5.27743	0.473578	0.00644308	0.028649	0.14205	0.14205
	526	FBtr0070916	RpL7A-RD	4.83685e-06	0.00023261	1.3279	0.290459	6.86322	0.648436	0.0130665	0.155666	0.0979827	0.155666
	527	FBtr0074615	Hou-RA	4.91995e-06	0.000236158	-0.995208	0.217857	6.54648	0.328834	0.00147749	0.0520154	0.0934458	0.0934458
	528	FBtr0334960	CG31313-RB	5.04199e-06	0.000241557	-1.07617	0.235846	7.54417	0.379216	0.000877585	0.0554916	0.110369	0.110369
	529	FBtr0346712	Mhc-RV	5.07865e-06	0.000242853	4.72508	1.03586	2.70046	8.2184	0.315874	1.83013	1.51177	1.83013
	530	FBtr0343357	Nost-RH	5.14023e-06	0.000245335	5.56549	1.22077	2.0896	8.88061	1.16116	-1.12533	1.81942	1.81942
	531	FBtr0332494	CG4116-RB	5.54355e-06	0.00026325	4.6302	1.01918	1.9585	7.41091	0.213992	1.28581	1.86344	1.86344
	532	FBtr0336709	TwdlG-RB	5.54681e-06	0.00026325	4.67704	1.02951	4.56092	8.06686	0.416711	1.70308	0.306377	1.70308
	533	FBtr0303278	CG42749-RB	5.54248e-06	0.00026325	3.93256	0.865606	3.58249	4.59935	0.604932	-0.39404	0.893616	0.893616
	534	FBtr0112463	CG34268-RA	5.70306e-06	0.000270158	5.19939	1.14597	3.422	9.97518	0.0975145	2.52898	1.01877	2.52898
	535	FBtr0112391	CG34198-RA	5.76944e-06	0.000272792	1.22491	0.270122	5.67831	0.553772	0.00423631	0.141695	0.10816	0.141695
	536	FBtr0340476	Mcm3-RB	5.9071e-06	0.00027878	-1.11781	0.246774	5.52603	0.43969	0.0040843	0.092388	0.117711	0.117711
	537	FBtr0081628	CG1979-RA	5.99563e-06	0.000282431	-1.06615	0.235534	5.70299	0.377329	0.00400537	0.057317	0.106947	0.106947
	538	FBtr0306927	CG43333-RA	6.00728e-06	0.000282454	2.22819	0.492294	4.67949	1.83399	0.0175873	0.46712	0.260892	0.46712
	539	FBtr0305913	CG13024-RC	6.42411e-06	0.000301492	3.85384	0.854146	3.6564	4.37197	0.621812	-0.471879	0.837317	0.837317
	540	FBtr0089658	Sh-RB	6.47763e-06	0.000302457	1.31354	0.29124	5.1382	0.54846	0.00877959	0.0559602	0.160862	0.160862
	541	FBtr0302327	CG4572-RD	6.48053e-06	0.000302457	-1.17247	0.259966	7.64879	0.50862	0.00246849	0.132696	0.112701	0.132696
	542	FBtr0330172	CG11370-RB	6.46739e-06	0.000302457	1.9742	0.437689	8.27097	1.44197	0.00962912	0.373514	0.129489	0.373514
	543	FBtr0081068	Ugt301D1-RA	6.8352e-06	0.000318422	-1.44779	0.321819	5.22043	0.773229	0.0578652	0.145541	0.14927	0.14927
	544	FBtr0071958	l(2)k09913-RB	7.0163e-06	0.000325659	-1.09463	0.243619	6.97115	0.402887	0.0190461	0.0515842	0.0996547	0.0996547
	545	FBtr0085710	Cpr100A-RA	7.00888e-06	0.000325659	1.35398	0.301325	7.2006	0.679439	0.00117997	0.180413	0.103555	0.180413
	547	FBtr0301385	ect-RD	7.38768e-06	0.000341458	2.55305	0.569597	5.71442	2.41849	0.00824028	0.640642	0.106411	0.640642
	548	FBtr0452144	Sur-RC	7.39719e-06	0.000341458	1.7639	0.393558	5.27228	1.15448	0.0118344	0.297942	0.142676	0.297942
	549	FBtr0086280	tapas-RB	7.43895e-06	0.000342138	1.46134	0.326138	5.48357	0.693732	0.0916422	0.00587846	0.12109	0.12109
	550	FBtr0081828	ato-RA	7.42936e-06	0.000342138	-4.46631	0.996721	1.82622	5.85987	0.0876683	0.0995449	1.89924	1.89924
	551	FBtr0079635	Su(var)205-RA	7.47221e-06	0.000343044	-1.03759	0.231617	7.27279	0.35499	0.00240729	0.052882	0.104886	0.104886
	552	FBtr0082730	grsm-RB	7.50314e-06	0.00034384	-1.09274	0.243975	7.89079	0.369158	0.000444359	0.0322145	0.118603	0.118603
	553	FBtr0084450	Hmgcr-RA	7.5751e-06	0.00034651	1.005	0.224488	6.96325	0.353013	0.00126107	0.0739108	0.0995291	0.0995291
	554	FBtr0084338	CG6660-RA	7.85808e-06	0.000358159	-1.77246	0.396612	4.57527	1.08857	0.0142641	0.208526	0.300338	0.300338
	556	FBtr0310266	Sec23-RF	7.92022e-06	0.000360341	-1.07085	0.239706	6.58539	0.406146	0.0210279	0.0705712	0.0938903	0.0938903
	557	FBtr0336486	Mettl4-RC	8.00462e-06	0.000363528	1.15994	0.259781	5.38904	0.400014	0.0052358	0.0129609	0.129737	0.129737
	558	FBtr0074930	CG12519-RA	8.13401e-06	0.000368742	1.38415	0.310235	5.56903	0.712387	0.00637909	0.186113	0.114611	0.186113
	559	FBtr0084010	Rab11-RA	8.17314e-06	0.000369853	1.03908	0.232947	7.11637	0.338687	0.00646229	0.0287735	0.102067	0.102067
	561	FBtr0075366	CG13063-RA	8.35541e-06	0.000376753	1.46425	0.328612	6.6161	0.797699	0.00212175	0.21385	0.0942778	0.21385
	562	FBtr0087922	Cpr49Ag-RA	8.38553e-06	0.000377438	2.13437	0.479084	7.49188	1.69504	0.00150962	0.457533	0.109251	0.457533
	563	FBtr0329928	Socs36E-RD	8.42681e-06	0.00037758	1.75887	0.394893	6.67847	1.15122	0.00291483	0.308966	0.0951444	0.308966
	564	FBtr0081040	Socs36E-RA	8.42681e-06	0.00037758	1.75887	0.394893	6.67847	1.15122	0.00291483	0.308966	0.0951444	0.308966
	565	FBtr0073341	dyl-RB	8.43346e-06	0.00037758	6.06155	1.36096	4.0726	13.6731	0.561523	3.14291	0.567987	3.14291
	566	FBtr0086221	HnRNP-K-RC	8.53313e-06	0.000381367	-1.3117	0.294675	5.50592	0.629007	0.0543937	0.105927	0.119273	0.119273
	567	FBtr0073892	CG11581-RA	8.77421e-06	0.000391451	5.08248	1.14332	2.69295	9.62133	0.618253	1.99611	1.5164	1.99611
	568	FBtr0075400	CG13033-RA	8.95703e-06	0.000398903	3.51338	0.791135	5.00676	4.59976	0.0908493	1.16094	0.182453	1.16094
	569	FBtr0301410	HmgD-RC	9.00945e-06	0.000400533	-1.45096	0.326817	7.33059	0.784615	0.00440225	0.209217	0.105988	0.209217
	570	FBtr0342899	CG33225-RC	9.25235e-06	0.00041061	-4.81554	1.08606	1.71462	7.22968	0.436644	0.26819	1.92241	1.92241
	571	FBtr0344971	unc-13-RG	9.32262e-06	0.000413004	1.0214	0.230444	6.21665	0.362385	0.0131377	0.0618914	0.0930714	0.0930714
	572	FBtr0299936	Pkcdelta-RC	9.35144e-06	0.000413556	4.50178	1.01583	2.5154	7.55928	0.384451	1.67935	1.62114	1.67935
	573	FBtr0085482	Drice-RA	9.37195e-06	0.00041374	-0.978076	0.220726	6.73404	0.337405	0.00146065	0.0733016	0.0959792	0.0959792
	574	FBtr0078950	CG9855-RA	9.48693e-06	0.000418086	-5.48324	1.23816	2.99521	10.2436	1.74503	0.183864	1.32103	1.32103
	575	FBtr0334062	Ank2-RX	9.52575e-06	0.000419067	1.13424	0.256171	5.59804	0.480068	0.00896188	0.122285	0.112711	0.122285
	576	FBtr0089391	Ptx1-RC	9.54896e-06	0.000419358	1.04007	0.234931	5.83437	0.397069	0.00870633	0.0939567	0.101679	0.101679
	577	FBtr0086301	Cpr56F-RA	9.70153e-06	0.000425321	1.34615	0.304303	6.72791	0.676492	0.00214094	0.18306	0.0958851	0.18306
	579	FBtr0332768	CG14566-RB	9.82765e-06	0.000429352	2.06895	0.46799	5.42476	1.59847	0.0454384	0.39259	0.126283	0.39259
	580	FBtr0083461	Sgs5-RA	9.8444e-06	0.000429352	-8.31143	1.88018	5.16227	25.7972	0.0201618	7.04996	0.157322	7.04996
	581	FBtr0087560	Arc1-RA	9.87719e-06	0.00043004	1.88308	0.426052	11.3488	1.15116	1.96778e-05	0.160999	0.363021	0.363021
	582	FBtr0071451	PPP4R2r-RA	9.99374e-06	0.000434367	-1.38902	0.31445	6.52395	0.720761	0.0168442	0.180914	0.0932156	0.180914
	583	FBtr0339423	Pal1-RD	1.00191e-05	0.000434724	-1.36641	0.30937	5.46897	0.661404	0.0690967	0.080179	0.122323	0.122323
	584	FBtr0088827	CG12769-RB	1.00866e-05	0.0004369	2.69846	0.611159	3.93921	2.50315	0.103593	0.389522	0.643439	0.643439
	585	FBtr0305279	CG43131-RA	1.01838e-05	0.00044036	-3.61444	0.818999	3.18173	4.70737	0.145802	0.991414	1.19572	1.19572
	586	FBtr0304667	CG42394-RC	1.02724e-05	0.00044343	1.05643	0.239479	5.75942	0.404646	0.0102433	0.0898317	0.104457	0.104457
	587	FBtr0080147	CG16743-RA	1.07378e-05	0.000461945	1.05516	0.239713	7.71968	0.34865	0.000571197	0.0350662	0.114354	0.114354
	588	FBtr0074511	scu-RA	1.07319e-05	0.000461945	-1.1271	0.25605	8.31329	0.412895	0.000287015	0.0579711	0.130836	0.130836
	589	FBtr0088128	CG13204-RA	1.07884e-05	0.000463333	-1.79888	0.408768	4.70744	1.211	0.032724	0.301459	0.251659	0.301459
	590	FBtr0331939	CG30015-RG	1.08561e-05	0.000464467	1.01507	0.23073	6.49545	0.326973	0.0135159	0.0244988	0.0929564	0.0929564
	591	FBtr0079751	CG9289-RA	1.08689e-05	0.000464467	4.08508	0.928613	2.68927	5.74765	0.205975	0.936987	1.51867	1.51867
	592	FBtr0078346	rgn-RA	1.08882e-05	0.000464467	1.06368	0.241815	7.76295	0.386613	0.00155574	0.0723534	0.115393	0.115393
	594	FBtr0078290	siz-RA	1.12762e-05	0.000480205	1.01652	0.231494	6.46853	0.353637	0.014431	0.0537086	0.0927477	0.0927477
	595	FBtr0077393	Sgs1-RA	1.15287e-05	0.000488491	-5.96127	1.35906	5.22543	13.3197	0.0607612	3.63333	0.148611	3.63333
	596	FBtr0081716	Pak-RB	1.15286e-05	0.000488491	1.03335	0.235584	6.52075	0.364592	0.0178154	0.0516061	0.0931847	0.0931847
	597	FBtr0083415	TwdlW-RA	1.14906e-05	0.000488491	4.05572	0.924478	2.67243	6.09487	0.180329	1.4474	1.52899	1.52899
	598	FBtr0075465	CG13067-RA	1.17028e-05	0.000495039	2.40811	0.549415	7.94065	2.17433	0.000915603	0.602798	0.119914	0.602798
	599	FBtr0445668	CR31427-RC	1.17523e-05	0.000496303	4.26521	0.973319	2.26206	5.72705	0.1454	0.472144	1.7493	1.7493
	600	FBtr0087016	CG8963-RA	1.19466e-05	0.000503669	-1.0445	0.238549	6.59695	0.346079	0.0197783	0.020321	0.0940327	0.0940327
	601	FBtr0085867	CG11550-RA	1.19962e-05	0.000504918	-2.19193	0.500708	4.23167	1.55171	0.0242214	0.18459	0.477195	0.477195
	602	FBtr0081540	alpha-Est2-RA	1.20372e-05	0.000505803	-2.38538	0.544992	6.77426	2.1349	0.00765645	0.586377	0.0966034	0.586377
	603	FBtr0340064	CG8303-RC	1.20915e-05	0.00050724	1.86926	0.427168	5.91007	1.31113	0.0426873	0.322258	0.0993686	0.322258
	604	FBtr0339465	CG7220-RF	1.21821e-05	0.000510196	1.62861	0.372312	6.36915	0.995444	0.0255878	0.251645	0.0923313	0.251645
	605	FBtr0087856	sca-RB	1.25829e-05	0.000526109	-1.70381	0.390135	4.65508	0.86539	0.0349875	0.00697766	0.269423	0.269423
	606	FBtr0302930	CG10195-RB	1.28231e-05	0.000535269	-1.02109	0.234029	5.78033	0.391785	0.00422571	0.105314	0.103626	0.105314
	607	FBtr0077788	CG31948-RA	1.33691e-05	0.000555822	-4.59389	1.0551	2.48438	7.93807	0.33104	1.89544	1.63833	1.89544
	608	FBtr0086860	Dlish-RA	1.33578e-05	0.000555822	-1.43754	0.330153	4.88218	0.698893	0.0113552	0.115183	0.206646	0.206646
	609	FBtr0082955	CG14850-RA	1.33814e-05	0.000555822	-2.28174	0.524082	7.22134	1.95837	0.00126798	0.548056	0.103932	0.548056
	610	FBtr0080833	fzy-RA	1.34578e-05	0.000557165	-0.988665	0.227147	5.8861	0.316888	0.00313839	0.0407445	0.100054	0.100054
	611	FBtr0072014	eIF2Bdelta-RA	1.34463e-05	0.000557165	-5.03243	1.15616	1.82307	7.845	0.773433	-0.0627199	1.89998	1.89998
	612	FBtr0304745	CG7342-RB	1.34895e-05	0.000557567	-4.85397	1.11534	2.38271	8.42152	0.796045	1.17538	1.69192	1.69192
	613	FBtr0333932	CG34279-RC	1.39457e-05	0.000574543	-4.75497	1.09443	2.2503	7.78415	0.641043	0.903888	1.75449	1.75449
	614	FBtr0088469	dap-RA	1.39333e-05	0.000574543	-0.990883	0.228056	5.87133	0.301668	0.00352293	0.0211403	0.100496	0.100496
	615	FBtr0079154	CG9021-RA	1.43363e-05	0.000589675	-4.44893	1.02542	4.6401	7.45769	0.260224	1.84275	0.274874	1.84275
	616	FBtr0301222	frac-RE	1.44226e-05	0.000592263	4.14454	0.955552	2.98423	6.47306	0.198753	1.62741	1.32835	1.62741
	617	FBtr0307496	Mhc-RU	1.445e-05	0.000592427	5.25937	1.2127	1.93654	8.0522	1.07128	-0.897365	1.87	1.87
	618	FBtr0082378	Ugt302K1-RA	1.44814e-05	0.000592752	1.88108	0.433786	4.4632	1.32586	0.0251559	0.342183	0.351185	0.351185
	619	FBtr0078522	CG11370-RA	1.47438e-05	0.000602517	1.80738	0.41717	9.04982	1.23166	0.00155559	0.346507	0.159536	0.346507
	620	FBtr0085452	Cap-D2-RA	1.51199e-05	0.000616893	-1.00907	0.233207	5.73315	0.312853	0.0032014	0.0223869	0.105569	0.105569
	621	FBtr0304672	CG6650-RB	1.51745e-05	0.000618122	-1.02903	0.237863	6.05351	0.322466	0.0172109	0.0060319	0.0959469	0.0959469
	622	FBtr0077182	CG15213-RA	1.55661e-05	0.000633054	1.60139	0.370647	6.36065	0.968206	0.0025739	0.272185	0.0923249	0.272185
	623	FBtr0345030	Argk1-RH	1.56456e-05	0.000635268	-1.3323	0.308446	9.60761	0.625579	0.00070337	0.137465	0.189574	0.189574
	624	FBtr0112465	Cpr65Ax1-RA	1.61184e-05	0.000653122	4.5991	1.06638	3.26293	7.99278	0.98642	1.28791	1.13916	1.28791
	625	FBtr0111127	Cht10-RA	1.6137e-05	0.000653122	-1.44196	0.334363	7.02573	0.78573	0.0224265	0.201171	0.100539	0.201171
	626	FBtr0307096	CG43348-RA	1.62221e-05	0.000655516	1.95696	0.453903	5.32776	1.44739	0.0112781	0.400777	0.136205	0.400777
	627	FBtr0085368	Pdhb-RB	1.64508e-05	0.000663698	1.74707	0.405512	5.96311	1.15397	0.0472887	0.281591	0.0979833	0.281591
	628	FBtr0073985	CG9521-RA	1.67027e-05	0.000672789	1.98254	0.460526	6.13052	1.48656	0.00373747	0.420431	0.0944237	0.420431
	629	FBtr0076476	CG3448-RB	1.67661e-05	0.000674271	1.3434	0.31212	4.99754	0.636473	0.0107225	0.130257	0.184115	0.184115
	630	FBtr0071142	Nek2-RA	1.68191e-05	0.000675325	-2.5811	0.59978	3.88428	1.98686	0.0417636	0.0555468	0.677708	0.677708
	631	FBtr0112394	CG34201-RA	1.68578e-05	0.000675807	4.29283	0.997661	1.80226	5.50182	0.0858966	0.19008	1.90476	1.90476
	632	FBtr0100013	osy-RB	1.7198e-05	0.000688355	-4.55866	1.06053	1.58618	6.12408	0.308534	-0.0908916	1.94091	1.94091
	633	FBtr0290214	CG15024-RB	1.72596e-05	0.000689728	4.29436	0.999228	1.69381	5.73926	0.0709071	0.477714	1.92601	1.92601
	634	FBtr0083001	UQCR-C1-RB	1.75556e-05	0.00069987	-5.46744	1.2733	2.91471	11.3202	1.39116	1.85143	1.37444	1.85143
	635	FBtr0075985	Smyd4-2-RA	1.75785e-05	0.00069987	1.68419	0.392253	4.87993	1.07419	0.0147054	0.29302	0.207119	0.29302
	636	FBtr0088478	Marc-RA	1.75964e-05	0.00069987	-1.08194	0.252002	6.41824	0.443324	0.00167893	0.125331	0.0924622	0.125331
	637	FBtr0080681	ProtB-RA	1.76398e-05	0.000700497	-2.39094	0.556959	4.05632	2.16509	0.0349336	0.585473	0.576803	0.585473
	638	FBtr0343763	baz-RC	1.79683e-05	0.000712421	1.09904	0.256261	6.4479	0.457686	0.00661157	0.124727	0.0926134	0.124727
	639	FBtr0301737	CG34166-RB	1.80133e-05	0.00071309	-1.35491	0.315963	8.69106	0.695651	0.0020903	0.197575	0.144228	0.197575
	640	FBtr0075569	RhoGAP71E-RC	1.84392e-05	0.000728809	5.43642	1.2693	2.02506	8.51369	1.38013	-1.29905	1.84213	1.84213
	641	FBtr0346736	Sgs4-RC	1.86631e-05	0.000736507	-6.65357	1.55446	5.6594	16.7909	0.0654786	4.7672	0.109145	4.7672
	642	FBtr0300543	TMEM216-RB	1.87504e-05	0.000738445	1.20962	0.28267	6.00213	0.555029	0.0160993	0.143705	0.0970615	0.143705
	643	FBtr0087686	Nadk1a-RC	1.87706e-05	0.000738445	0.944955	0.220834	6.35403	0.295317	0.00521162	0.0416785	0.0923234	0.0923234
	644	FBtr0452131	CG46315-RB	1.88686e-05	0.000739461	1.33202	0.311375	5.30102	0.673146	0.0357263	0.158182	0.139249	0.158182
	645	FBtr0301265	CG42561-RA	1.89052e-05	0.000739461	2.33156	0.545083	4.12543	1.85308	0.0557242	0.294146	0.538506	0.538506
	646	FBtr0086886	CG6424-RA	1.88686e-05	0.000739461	1.33202	0.311375	5.30102	0.673146	0.0357263	0.158182	0.139249	0.158182
	647	FBtr0113327	CG3655-RB	1.89133e-05	0.000739461	1.47591	0.345052	4.95428	0.728418	0.0459337	0.0777874	0.192188	0.192188
	648	FBtr0340277	sub-RB	1.90613e-05	0.000744096	-1.12282	0.26261	5.37908	0.443858	0.00718708	0.0904088	0.13074	0.13074
	649	FBtr0075077	CG3961-RA	1.91262e-05	0.000745479	-2.91006	0.680739	6.48158	3.21397	0.284692	0.642118	0.0928443	0.642118
	650	FBtr0079817	borr-RA	1.91653e-05	0.000745856	-4.31587	1.0097	2.41198	6.89196	0.362043	1.46967	1.67695	1.67695
	651	FBtr0077469	lectin-24Db-RA	1.99288e-05	0.000774377	-2.02032	0.47362	4.64834	1.55074	0.0164736	0.432159	0.271857	0.432159
	652	FBtr0333569	ImpL2-RD	2.00363e-05	0.000777359	1.3905	0.326065	7.88934	0.734684	0.0014338	0.211203	0.118566	0.211203
	653	FBtr0331840	frac-RG	2.01022e-05	0.000778723	2.28697	0.536375	6.43537	1.98755	0.0774554	0.497941	0.0925432	0.497941
	654	FBtr0302576	yellow-e2-RB	2.01674e-05	0.000780054	-1.13215	0.265575	5.33607	0.403498	0.00577327	0.0377162	0.135287	0.135287
	655	FBtr0089493	CG4452-RA	2.02483e-05	0.000781984	-0.939991	0.220545	6.52435	0.308019	0.00406035	0.0607679	0.0932194	0.0932194
	657	FBtr0088743	Lcp3-RA	2.03641e-05	0.000784886	-3.27657	0.768993	9.50233	4.08115	0.000320742	1.18238	0.183239	1.18238
	658	FBtr0084771	fd96Cb-RA	2.06241e-05	0.000792869	-2.92057	0.685897	3.62301	2.59755	0.0783416	0.108898	0.862567	0.862567
	659	FBtr0330209	drl-RB	2.07883e-05	0.000796759	-1.52252	0.357713	4.71103	0.727203	0.00540248	0.0703169	0.250514	0.250514
	660	FBtr0081195	drl-RA	2.07883e-05	0.000796759	-1.52252	0.357713	4.71103	0.727203	0.00540248	0.0703169	0.250514	0.250514
	661	FBtr0114508	CG11585-RB	2.08775e-05	0.00079776	3.15067	0.740411	4.93641	3.77598	0.0404931	1.05592	0.195652	1.05592
	662	FBtr0085101	TwdlT-RA	2.08729e-05	0.00079776	3.27137	0.768767	4.50226	4.07082	0.0538627	1.12814	0.332528	1.12814
	663	FBtr0075864	CG10171-RA	2.11561e-05	0.000807185	-0.97817	0.230032	5.99184	0.314206	0.00853164	0.0391029	0.0972976	0.0972976
	664	FBtr0077023	Cpr65Aw-RA	2.13081e-05	0.00081176	-3.86725	0.909787	3.89678	5.69198	0.600155	1.05527	0.669747	1.05527
	665	FBtr0086076	CG30440-RA	2.15211e-05	0.000818643	-1.07619	0.25331	5.46023	0.382657	0.00525369	0.0551203	0.123078	0.123078
	666	FBtr0086269	CG30151-RA	2.1557e-05	0.000818777	0.942333	0.221823	6.05645	0.274976	0.00252529	0.0222829	0.0958859	0.0958859
	667	FBtr0303412	CG42779-RA	2.16924e-05	0.000822685	5.62888	1.32547	3.19801	12.0644	0.0165285	3.49719	1.18473	3.49719
	668	FBtr0079388	Pcp-RA	2.17793e-05	0.000824107	-2.66189	0.626943	6.25761	2.69829	0.00403369	0.782082	0.092681	0.782082
	669	FBtr0073807	Tango2-RA	2.1795e-05	0.000824107	-0.95683	0.225367	6.21715	0.317451	0.00851451	0.0566702	0.0930657	0.0930657
	671	FBtr0081314	CG13962-RA	2.26086e-05	0.00085232	-2.00749	0.47375	6.46853	1.53618	0.00566082	0.443218	0.0927477	0.443218
	672	FBtr0079701	Bace-RA	2.27749e-05	0.000856037	2.63744	0.622655	7.67858	2.65208	0.00348299	0.771915	0.113388	0.771915
	673	FBtr0305619	Ugt301D1-RB	2.27543e-05	0.000856037	-1.83267	0.432642	6.02852	1.2805	0.0147176	0.35964	0.0964767	0.35964
	674	FBtr0087127	CG15712-RA	2.28493e-05	0.00085756	4.23985	1.00113	1.66656	5.97558	0.074158	0.905246	1.93037	1.93037
	675	FBtr0345738	Lsp1beta-RB	2.29408e-05	0.000859719	-4.66029	1.10064	3.47443	8.28193	1.00707	1.41576	0.977801	1.41576
	676	FBtr0085349	Nepl19-RA	2.37662e-05	0.000889334	1.06274	0.251464	5.49349	0.4136	0.00619627	0.0998646	0.120272	0.120272
	677	FBtr0110882	Wdr62-RB	2.39146e-05	0.000893566	1.67984	0.397613	5.74881	0.909852	0.211296	-0.0904198	0.104897	0.104897
	678	FBtr0084809	Jhbp7-RA	2.39823e-05	0.000894773	1.05171	0.248973	7.52433	0.422289	0.000765007	0.12321	0.109941	0.12321
	679	FBtr0085455	Obp99d-RA	2.51503e-05	0.00093697	4.06107	0.963836	2.37064	5.08158	0.159974	0.271111	1.69798	1.69798
	680	FBtr0344233	CG6847-RB	2.53248e-05	0.000942083	4.93751	1.17228	2.89066	9.32126	1.12662	1.62186	1.39025	1.62186
	681	FBtr0085904	CG1416-RB	2.55966e-05	0.000950796	-0.975641	0.231773	6.44877	0.341947	0.0148186	0.0668274	0.0926186	0.0926186
	682	FBtr0070555	CG14422-RA	2.6025e-05	0.000963878	4.37359	1.03992	3.07946	7.31911	0.0442707	2.11858	1.26457	2.11858
	683	FBtr0074664	CG7406-RA	2.59987e-05	0.000963878	3.83896	0.912744	4.46698	5.63891	0.05789	1.60831	0.349337	1.60831
	684	FBtr0075266	Ogdh-RA	2.65958e-05	0.000983578	1.19009	0.2833	6.68682	0.542248	0.0461442	0.114374	0.0952668	0.114374
	685	FBtr0075862	sens-RA	2.77472e-05	0.00102466	-2.34343	0.55913	4.03002	1.64287	0.0342616	0.0518607	0.590991	0.590991
	686	FBtr0334870	Orct-RB	2.79175e-05	0.00102945	-2.02935	0.484352	6.08871	1.57881	0.0213493	0.447845	0.0952335	0.447845
	687	FBtr0073208	CG14990-RA	2.80607e-05	0.00103322	-0.933189	0.222789	6.71119	0.3339	0.00125785	0.0980123	0.0956306	0.0980123
	688	FBtr0089668	salto-RG	2.8211e-05	0.00103725	-2.59233	0.619072	5.2604	2.17406	0.622362	-0.326021	0.14414	0.14414
	690	FBtr0303889	CG34398-RE	2.89962e-05	0.00106303	1.36709	0.326959	5.16288	0.613861	0.0565719	0.0366244	0.157233	0.157233
	691	FBtr0307212	CG16978-RB	2.92487e-05	0.00106918	4.14819	0.992571	1.38095	5.05959	0.018424	0.148603	1.95197	1.95197
	692	FBtr0340428	Lsd-2-RE	2.92201e-05	0.00106918	-1.36519	0.326643	6.22807	0.604995	0.120444	-0.0358658	0.092947	0.092947
	693	FBtr0310390	CG43666-RA	2.9304e-05	0.00106966	4.04361	0.967647	2.47112	5.11841	0.227113	0.294096	1.64557	1.64557
	694	FBtr0076387	CG8329-RA	2.96689e-05	0.00108142	-3.35889	0.804333	3.25107	3.53092	0.146211	0.212487	1.14769	1.14769
	695	FBtr0113139	CG15019-RB	3.01048e-05	0.00109573	3.83245	0.918464	3.58348	5.2922	0.794294	0.484046	0.892859	0.892859
	696	FBtr0084918	CG31380-RA	3.06993e-05	0.00111576	-4.529	1.08655	2.4365	7.8844	0.0848842	2.27632	1.66412	2.27632
	697	FBtr0075475	CG13048-RA	3.10876e-05	0.00112825	4.15439	0.997368	2.20983	6.6364	0.182806	1.80668	1.77193	1.80668
	698	FBtr0333109	rhea-RI	3.13572e-05	0.00113478	1.43585	0.344876	6.86735	0.792942	0.138138	0.0997403	0.0980451	0.0997403
	700	FBtr0071708	HmgD-RA	3.14102e-05	0.00113507	-1.1407	0.274009	7.38667	0.500477	0.00423673	0.145925	0.107091	0.145925
	701	FBtr0073051	CG14960-RA	3.16177e-05	0.00114094	3.64956	0.876983	2.97827	4.55833	0.205874	0.672425	1.33232	1.33232
	702	FBtr0088831	PolZ1-RA	3.17686e-05	0.00114475	0.95114	0.228617	5.85852	0.286937	0.00363806	0.0295656	0.100894	0.100894
	704	FBtr0340212	mthl3-RC	3.19814e-05	0.00114915	1.35298	0.325322	5.91023	0.704443	0.0330143	0.178655	0.0993639	0.178655
	705	FBtr0303264	DAAM-RD	3.20791e-05	0.0011494	4.18094	1.00547	2.34197	6.72746	0.201901	1.82005	1.7121	1.82005
	706	FBtr0071341	CG12115-RA	3.20401e-05	0.0011494	-2.02477	0.486903	7.24076	1.57775	0.00116526	0.472984	0.104289	0.472984
	707	FBtr0114111	CG41520-RA	3.3113e-05	0.00118476	4.24587	1.02287	3.52343	6.68558	1.15306	0.63763	0.939482	0.939482
	708	FBtr0074028	Cyp4s3-RA	3.32455e-05	0.00118782	-1.66426	0.401024	7.28642	1.06705	0.00086217	0.320779	0.105143	0.320779
	709	FBtr0075023	CG6836-RA	3.33687e-05	0.00119054	1.23488	0.297621	5.08677	0.57764	0.00830794	0.157297	0.168848	0.168848
	710	FBtr0084692	asp-RA	3.3446e-05	0.00119162	-0.956903	0.230655	5.79374	0.270817	0.00328663	0.00744547	0.103117	0.103117
	711	FBtr0306242	fry-RG	3.35365e-05	0.00119316	5.17494	1.24757	3.11546	9.90818	1.87251	0.760364	1.24035	1.24035
	712	FBtr0074384	CG4991-RB	3.37281e-05	0.00119662	3.96797	0.956896	2.80128	6.00556	0.383066	1.37515	1.44823	1.44823
	713	FBtr0087637	CG6347-RA	3.36995e-05	0.00119662	3.65351	0.88102	2.9463	4.89549	0.198827	1.0632	1.35356	1.35356
	714	FBtr0071411	CG32694-RA	3.38591e-05	0.00119958	2.49934	0.602857	6.1272	2.23836	0.632386	-0.103204	0.0944867	0.0944867
	715	FBtr0300486	Ace-RB	3.39699e-05	0.00120182	-0.970014	0.234016	5.82294	0.349985	0.00745877	0.0872152	0.102068	0.102068
	716	FBtr0078916	Sfxn1-3-RB	3.41144e-05	0.00120378	2.04684	0.493916	5.21584	1.61522	0.26612	0.221787	0.14988	0.221787
	718	FBtr0083369	CG31274-RB	3.42573e-05	0.00120693	-5.55079	1.33975	4.31899	11.8803	1.47151	2.11837	0.427318	2.11837
	719	FBtr0113218	cu-RC	3.45298e-05	0.00121484	-1.01182	0.244322	5.74462	0.31682	0.0143125	0.0140524	0.105074	0.105074
	720	FBtr0344029	ctrip-RL	3.51108e-05	0.00123206	5.52932	1.33639	2.80577	9.91791	2.12653	-0.746756	1.44535	1.44535
	721	FBtr0344643	CG9759-RC	3.51167e-05	0.00123206	-3.0632	0.740356	4.60442	3.62056	0.116529	0.979726	0.288518	0.979726
	722	FBtr0075370	CG13060-RA	3.56702e-05	0.00124974	2.42403	0.586384	3.98198	2.13859	0.0696261	0.466747	0.618066	0.618066
	723	FBtr0301815	SIFaR-RC	3.62915e-05	0.001268	4.30731	1.04296	1.46051	5.40336	0.225112	-0.105489	1.9504	1.9504
	724	FBtr0301126	Clc-RC	3.62481e-05	0.001268	1.47225	0.356461	4.89841	0.653578	0.0508495	-0.0108457	0.203279	0.203279
	725	FBtr0084834	CG31437-RA	3.70651e-05	0.00129324	4.11433	0.9974	1.59392	5.01832	0.0495649	0.162574	1.94005	1.94005
	726	FBtr0085595	janA-RC	3.7184e-05	0.0012956	-0.981556	0.237993	5.88871	0.302248	0.0133039	0.0181686	0.099977	0.099977
	727	FBtr0332313	CG2861-RE	3.80737e-05	0.00132296	0.981068	0.238189	5.92383	0.360031	0.0144748	0.08473	0.0989928	0.0989928
	728	FBtr0303197	CG14610-RB	3.80335e-05	0.00132296	1.7738	0.430627	4.47218	0.980155	0.0240658	0.0706573	0.346814	0.346814
	729	FBtr0303924	dachs-RE	3.95516e-05	0.00137242	-1.8374	0.447047	4.62841	1.17326	0.120458	0.122995	0.279244	0.279244
	730	FBtr0087172	CG7997-RA	3.96967e-05	0.00137557	-0.956766	0.232833	7.3857	0.316122	0.00135041	0.0623248	0.107072	0.107072
	731	FBtr0082492	mfas-RD	3.97917e-05	0.00137698	1.6596	0.403925	6.80863	1.06663	0.105652	0.220659	0.0971406	0.220659
	732	FBtr0346344	Osi6-RB	3.99786e-05	0.00138156	5.39916	1.31443	4.25684	11.2907	0.508301	2.94716	0.462661	2.94716
	733	FBtr0310389	CG43667-RA	4.03568e-05	0.00139272	4.08215	0.994331	1.34793	5.20815	0.0257771	0.49574	1.95161	1.95161
	734	FBtr0307383	HDAC6-RE	4.05925e-05	0.00139858	-1.59371	0.388323	7.25018	0.984195	0.117161	0.184429	0.104463	0.184429
	735	FBtr0331863	CG32333-RC	4.06371e-05	0.00139858	2.16453	0.527443	4.96497	1.81554	0.0846647	0.471727	0.19015	0.471727
	736	FBtr0076199	CG7888-RC	4.07044e-05	0.00139899	1.69519	0.413113	4.87228	1.01926	0.132593	0.0986507	0.208733	0.208733
	737	FBtr0084999	Ald1-RD	4.08871e-05	0.00140337	5.0794	1.23815	3.41917	9.99956	0.999793	2.06625	1.02097	2.06625
	738	FBtr0479909	CG13868-RC	4.10986e-05	0.00140871	1.12051	0.273214	8.81217	0.40544	0.000202438	0.0542971	0.149089	0.149089
	739	FBtr0073302	CG12607-RB	4.22005e-05	0.00144453	4.00479	0.97795	2.43228	5.53928	0.246428	0.869943	1.66635	1.66635
	740	FBtr0299969	Nepl6-RA	4.25007e-05	0.00145284	-0.913977	0.223278	6.89015	0.320537	0.0013154	0.0941929	0.0983908	0.0983908
	742	FBtr0088107	CG13227-RA	4.3456e-05	0.00148149	2.11017	0.516148	6.03194	1.72893	0.00456227	0.528256	0.0964028	0.528256
	743	FBtr0084623	CG17781-RA	4.41868e-05	0.00150437	3.96337	0.970363	2.23694	5.7889	0.122874	1.39473	1.76033	1.76033
	744	FBtr0071797	flap-RA	4.46106e-05	0.00151676	1.95042	0.477785	5.04397	1.47823	0.0969095	0.359648	0.175943	0.359648
	745	FBtr0080656	CG15282-RA	4.46743e-05	0.00151689	2.86935	0.702949	5.21806	3.19943	0.0358752	0.952401	0.149585	0.952401
	746	FBtr0302195	CG31975-RB	4.70684e-05	0.00159604	1.84198	0.452606	4.43937	1.07927	0.0466784	0.0815101	0.363026	0.363026
	747	FBtr0071712	LBR-RA	4.72866e-05	0.00159701	-1.01689	0.249934	5.62576	0.328145	0.013906	0.0242406	0.111028	0.111028
	749	FBtr0073352	CG13705-RA	4.7214e-05	0.00159701	3.97749	0.97751	7.33721	6.15818	0.0129437	1.89811	0.106117	1.89811
	750	FBtr0445725	Usp5-RC	4.74064e-05	0.00159892	-1.13879	0.279935	6.6287	0.428647	0.0622826	0.00552137	0.0944451	0.0944451
	751	FBtr0078463	Cpr78E-RA	4.74955e-05	0.0015998	-6.33014	1.55623	4.53009	15.6005	0.179263	4.66441	0.319831	4.66441
	752	FBtr0333964	CG12607-RD	4.81801e-05	0.0016207	4.1645	1.02466	1.3891	5.17917	0.147882	0.113457	1.95197	1.95197
	753	FBtr0336935	CG1698-RB	4.84282e-05	0.00162688	1.29336	0.318321	6.64457	0.651646	0.00192342	0.200733	0.0946617	0.200733
	754	FBtr0088137	Prip-RA	4.87183e-05	0.00163445	-0.909438	0.223906	6.9305	0.291955	0.00125454	0.0636678	0.0990134	0.0990134
	755	FBtr0089041	Spn43Aa-RA	4.90859e-05	0.00164461	-3.71078	0.914	3.25403	5.36637	0.129575	1.54122	1.14557	1.54122
	756	FBtr0081520	nrv3-RD	4.93643e-05	0.00165175	0.912713	0.224883	6.60179	0.300662	0.00705104	0.0660397	0.0940935	0.0940935
	757	FBtr0300959	Fa2h-RB	4.98641e-05	0.00166626	1.55879	0.384293	6.22975	0.947407	0.00317909	0.292183	0.0929297	0.292183
	758	FBtr0345031	LanB2-RB	5.04145e-05	0.00168243	4.88497	1.20506	1.74934	7.05199	0.988459	-0.71544	1.9159	1.9159
	759	FBtr0340138	Gclc-RC	5.06708e-05	0.00168876	1.53906	0.37978	5.6151	0.924033	0.025879	0.262587	0.11166	0.262587
	760	FBtr0344096	CG45002-RJ	5.1594e-05	0.0017152	4.70115	1.16127	1.73364	6.44833	0.778172	-0.622067	1.91892	1.91892
	761	FBtr0078453	CG14566-RA	5.15997e-05	0.0017152	1.74771	0.431719	7.50303	1.19222	0.0013395	0.371423	0.109487	0.371423
	762	FBtr0082335	CG14695-RA	5.17419e-05	0.00171767	1.75523	0.433646	5.15336	1.20261	0.0128283	0.363269	0.158618	0.363269
	763	FBtr0073852	up-RB	5.19585e-05	0.00172034	1.64682	0.406959	9.36187	1.05877	0.00116276	0.330069	0.175295	0.330069
	764	FBtr0080251	CG14926-RA	5.19304e-05	0.00172034	-4.45234	1.10022	3.42905	6.9327	1.40771	0.0726572	1.01327	1.01327
	765	FBtr0334961	CG31313-RC	5.21399e-05	0.00172184	-2.27509	0.562331	5.01355	2.02095	0.184204	0.448227	0.181242	0.448227
	766	FBtr0273263	Mmp1-RC	5.20803e-05	0.00172184	1.20492	0.297798	6.29567	0.566837	0.0103974	0.16697	0.0924508	0.16697
	768	FBtr0071410	CG32694-RB	5.34373e-05	0.00176009	3.64632	0.902541	3.27083	4.75799	0.495729	0.623367	1.13343	1.13343
	769	FBtr0083736	cry-RA	5.37762e-05	0.00176895	-3.47907	0.86146	3.00447	3.86932	0.169378	0.310178	1.31485	1.31485
	771	FBtr0078597	Osi7-RA	5.53754e-05	0.00181683	4.6699	1.1583	4.77362	8.53084	0.0555281	2.62778	0.232097	2.62778
	772	FBtr0081759	dsx-RA	5.71698e-05	0.00187085	-4.25322	1.05691	1.43348	5.17381	0.282804	-0.276664	1.95132	1.95132
	773	FBtr0330074	dsx-RE	5.71698e-05	0.00187085	-4.25322	1.05691	1.43348	5.17381	0.282804	-0.276664	1.95132	1.95132
	774	FBtr0073254	Cpr64Aa-RA	5.89365e-05	0.00191627	-3.52329	0.877089	2.91925	4.05477	0.167121	0.425582	1.37145	1.37145
	775	FBtr0343585	Met-RB	5.88629e-05	0.00191627	0.986143	0.245473	5.71208	0.350964	0.0139941	0.071304	0.10652	0.10652
	776	FBtr0079308	AkhR-RA	5.8769e-05	0.00191627	-1.09038	0.271395	5.54069	0.383292	0.0306952	0.0201673	0.116615	0.116615
	777	FBtr0073039	CG14958-RA	5.87101e-05	0.00191627	1.33676	0.332698	5.14634	0.700302	0.00881766	0.212559	0.159652	0.212559
	778	FBtr0082761	CG14374-RA	5.89223e-05	0.00191627	5.81687	1.44803	3.50327	13.2619	0.00301104	4.19058	0.955234	4.19058
	779	FBtr0339959	O-fut1-RB	5.94656e-05	0.00193099	-1.2606	0.313978	5.64649	0.623027	0.0234542	0.17371	0.109847	0.17371
	781	FBtr0300552	CG15615-RB	6.00307e-05	0.00194435	3.08564	0.768969	5.65075	3.73401	0.0182071	1.16442	0.109613	1.16442
	782	FBtr0073899	CG11590-RA	6.01127e-05	0.00194452	-0.886721	0.220997	6.08537	0.292426	0.00237957	0.0766923	0.0952998	0.0952998
	783	FBtr0086499	CG16926-RA	6.09213e-05	0.00196815	-1.08012	0.269409	8.70897	0.413303	0.000234133	0.0930685	0.144928	0.144928
	784	FBtr0330019	Ggamma30A-RH	6.27441e-05	0.00202446	0.877734	0.21931	6.20117	0.295863	0.00293386	0.0854337	0.0932603	0.0932603
	785	FBtr0071933	CG2852-RA	6.30915e-05	0.00203307	-1.14525	0.286244	9.13796	0.409733	0.000132761	0.040693	0.163739	0.163739
	786	FBtr0071136	RpS6-RA	6.39813e-05	0.00205912	2.06431	0.516385	4.40624	1.33876	0.153292	-0.0118734	0.380015	0.380015
	788	FBtr0300972	Gss1-RH	6.53138e-05	0.00209402	-1.36688	0.342341	6.85202	0.734726	0.015308	0.219087	0.097812	0.219087
	789	FBtr0300979	Gss2-RH	6.53138e-05	0.00209402	-1.36688	0.342341	6.85202	0.734726	0.015308	0.219087	0.097812	0.219087
	790	FBtr0112396	CG34203-RA	6.58265e-05	0.00210778	3.97591	0.996247	1.29481	5.29108	0.0352266	0.868418	1.94979	1.94979
	791	FBtr0300541	grh-RN	6.59286e-05	0.00210838	3.9739	0.995836	2.89625	6.17682	0.596796	1.34552	1.38658	1.38658
	792	FBtr0076929	Cpr65Ea-RA	6.74697e-05	0.00214951	5.68988	1.42781	3.85535	12.7447	0.0555017	4.02179	0.696484	4.02179
	793	FBtr0076075	CycA-RA	6.74489e-05	0.00214951	-0.921614	0.231264	5.97962	0.264322	0.00938219	0.0158695	0.0975843	0.0975843
	794	FBtr0074119	shi-RC	6.73856e-05	0.00214951	-5.21783	1.30926	1.92379	8.05371	1.55462	-1.23387	1.87369	1.87369
	795	FBtr0339461	CG11883-RD	6.80679e-05	0.00216584	1.20212	0.301817	5.59689	0.569045	0.013911	0.168277	0.112784	0.168277
	796	FBtr0075513	CG17026-RA	6.84564e-05	0.00217547	-1.20446	0.302508	5.17681	0.571371	0.00606143	0.176961	0.155243	0.176961
	797	FBtr0087576	Sox15-RA	6.85924e-05	0.00217706	-2.84242	0.713977	3.5158	2.55852	0.0740842	0.217726	0.945441	0.945441
	798	FBtr0336469	CG7985-RB	6.9367e-05	0.00219888	-1.58769	0.399074	4.56251	0.782027	0.0128178	0.0592888	0.305702	0.305702
	799	FBtr0304985	jim-RE	6.95365e-05	0.0022015	-0.876301	0.220294	6.18373	0.254635	0.00355769	0.0375484	0.0935013	0.0935013
	800	FBtr0074492	Srx-RA	6.99814e-05	0.00221281	-1.49159	0.375116	6.00703	0.87689	0.010388	0.271036	0.0969506	0.271036
	801	FBtr0074444	CG8661-RA	7.05494e-05	0.00222521	-1.14497	0.288083	8.12044	0.516829	0.000371772	0.165612	0.124925	0.165612
	803	FBtr0332348	dpy-RT	7.08083e-05	0.00223059	4.65193	1.17072	1.63282	6.31991	0.805972	-0.64624	1.93522	1.93522
	804	FBtr0333102	Mvk-RB	7.1651e-05	0.00225433	-5.05901	1.27407	3.22928	10.0952	0.836647	2.40987	1.16314	2.40987
	805	FBtr0332890	CG14223-RB	7.19601e-05	0.00226125	-3.79331	0.955562	2.45961	5.17414	0.174405	1.06571	1.65179	1.65179
	806	FBtr0075333	sina-RB	7.28069e-05	0.00228502	-4.7503	1.19748	2.4112	7.72709	1.19054	0.302626	1.67736	1.67736
	807	FBtr0346643	CG17290-RC	7.36388e-05	0.00230615	3.92138	0.989196	2.41176	5.25184	0.27995	0.721441	1.67707	1.67707
	808	FBtr0085470	CG31041-RA	7.36626e-05	0.00230615	2.7067	0.682797	6.49005	2.89242	0.0065303	0.925892	0.0929117	0.925892
	809	FBtr0343636	UQCR-11-RF	7.5127e-05	0.00234909	2.10584	0.531854	4.15377	1.42949	0.0434401	0.146114	0.522296	0.522296
	810	FBtr0084203	CG7080-RA	7.54947e-05	0.00235666	3.95986	1.0004	2.29801	6.19581	0.114751	1.88686	1.73297	1.88686
	811	FBtr0077366	CG12576-RB	7.55553e-05	0.00235666	2.85463	0.721217	4.96363	2.79007	0.849902	-0.311129	0.190405	0.190405
	812	FBtr0088936	Gdap2-RB	7.62519e-05	0.00237545	0.868838	0.219632	6.52357	0.289679	0.00326445	0.0830678	0.0932118	0.0932118
	813	FBtr0088761	Lcp2-RA	7.67551e-05	0.00238819	-5.77203	1.45968	7.15297	13.1715	0.127151	4.13418	0.102705	4.13418
	814	FBtr0073610	Hsc70-3-RD	7.79564e-05	0.00242259	1.24763	0.315809	5.44565	0.504923	0.0751014	-0.00488869	0.124369	0.124369
	815	FBtr0071894	CG9826-RA	7.84042e-05	0.00243013	-1.35919	0.344167	5.3518	0.73089	0.0112485	0.225654	0.133585	0.225654
	816	FBtr0301417	IA-2-RD	7.84873e-05	0.00243013	0.95874	0.242782	7.81876	0.278829	0.00111736	0.0177891	0.116769	0.116769
	817	FBtr0073642	Chrac-16-RA	7.84467e-05	0.00243013	-1.28399	0.325134	5.02568	0.600679	0.0323217	0.118931	0.179103	0.179103
	818	FBtr0290334	Octbeta3R-RF	7.86328e-05	0.00243166	3.95818	1.00245	2.10943	5.69142	0.19775	1.21984	1.81204	1.81204
	819	FBtr0304889	CG43106-RA	7.98952e-05	0.00246768	-3.93417	0.997326	2.13322	5.29601	0.186365	0.833086	1.80296	1.80296
	820	FBtr0303163	Pde11-RE	8.01365e-05	0.00247211	0.907993	0.230222	6.18137	0.296435	0.0124677	0.0585567	0.0935364	0.0935364
	821	FBtr0073296	TP53INP-RA	8.30198e-05	0.00255794	-0.919508	0.233644	7.36479	0.281963	0.00252165	0.0446033	0.106657	0.106657
	823	FBtr0310462	CG13643-RC	8.45297e-05	0.00259813	3.58885	0.912919	3.18107	5.10868	0.252099	1.41474	1.19616	1.41474
	824	FBtr0078338	Cpr78Cc-RA	8.47146e-05	0.00260066	2.62925	0.668908	6.79943	2.74216	0.00487977	0.889996	0.0969968	0.889996
	825	FBtr0308292	CG4702-RB	8.55503e-05	0.00262313	4.05528	1.03233	2.51045	6.52557	0.48854	1.64286	1.62391	1.64286
	826	FBtr0304152	CG13004-RC	8.69412e-05	0.00266255	-4.2888	1.09285	2.05428	5.94236	0.55655	0.244946	1.83209	1.83209
	827	FBtr0113064	CG7220-RE	8.81651e-05	0.00269676	1.3118	0.334555	5.11072	0.630986	0.0587967	0.103743	0.165057	0.165057
	828	FBtr0081691	Ccp84Aa-RA	8.86714e-05	0.00270898	2.76735	0.706016	5.40926	3.04256	0.0443499	0.952567	0.127754	0.952567
	829	FBtr0071639	CG4038-RA	8.89985e-05	0.00271569	0.9179	0.234231	6.47081	0.334778	0.00201777	0.107711	0.0927639	0.107711
	830	FBtr0339643	ATP8B-RF	8.91675e-05	0.00271757	1.22718	0.313189	5.76412	0.598424	0.0609526	0.135222	0.104266	0.135222
	831	FBtr0070251	CG11384-RA	8.97018e-05	0.00273056	1.91605	0.489176	4.96683	1.45914	0.0149308	0.463656	0.1898	0.463656
	832	FBtr0346735	Lipt2-RB	9.02165e-05	0.00274042	-0.946514	0.241735	5.64899	0.340354	0.0071618	0.0912888	0.10971	0.10971
	833	FBtr0334746	Csp-RD	9.02424e-05	0.00274042	-5.20863	1.33028	1.91119	7.82497	1.66204	-1.57618	1.87726	1.87726
	834	FBtr0072592	nerfin-1-RA	9.09363e-05	0.00275818	-0.916178	0.234102	5.72597	0.310251	0.00372057	0.0784448	0.105887	0.105887
	835	FBtr0306386	Ca-beta-RJ	9.11616e-05	0.00276171	1.44829	0.370123	4.75367	0.731173	0.0363295	0.117527	0.237653	0.237653
	836	FBtr0089332	Mob2-RA	9.29226e-05	0.00280833	0.930093	0.237975	5.70269	0.284076	0.00630312	0.0367618	0.106961	0.106961
	837	FBtr0332079	stv-RG	9.2831e-05	0.00280833	1.73092	0.442847	6.46335	1.19221	0.298327	0.0939006	0.0927118	0.0939006
	838	FBtr0334329	ich-RB	9.33338e-05	0.00281739	4.39761	1.12549	1.50566	5.81426	0.585458	-0.248484	1.94798	1.94798
	839	FBtr0305157	Glut4EF-RF	9.35552e-05	0.00282071	0.863391	0.221001	6.13246	0.277224	0.00329619	0.0716508	0.0943868	0.0943868
	840	FBtr0346185	CG42807-RB	9.3883e-05	0.00282365	2.20165	0.563675	4.05846	1.65343	0.0598093	0.253439	0.575649	0.575649
	843	FBtr0302527	CG33346-RB	9.43206e-05	0.00283029	-1.69885	0.435071	4.44147	1.14285	0.0166053	0.354691	0.361969	0.361969
	844	FBtr0339835	CG2157-RB	9.60459e-05	0.00287864	2.20335	0.564909	4.36624	1.93414	0.234406	0.403838	0.401288	0.403838
	845	FBtr0086179	Tsp42Ec-RA	9.77484e-05	0.0029262	0.928713	0.238369	7.66394	0.337915	0.000590696	0.106141	0.113049	0.113049
	846	FBtr0080500	CG7110-RB	9.81588e-05	0.00293502	-4.9964	1.28274	1.80505	7.51302	1.38671	-0.942857	1.90413	1.90413
	847	FBtr0085035	TwdlD-RA	9.83981e-05	0.0029387	5.09052	1.3071	2.81634	10.3327	0.130756	3.28627	1.43857	3.28627
	848	FBtr0304007	Mmp1-RG	9.90955e-05	0.00295604	4.46332	1.14656	2.68165	7.94538	0.0351869	2.59401	1.52335	2.59401
	849	FBtr0300594	nAChRalpha5-RD	0.000100217	0.00298596	1.16741	0.3001	5.11163	0.476468	0.0152049	0.0863917	0.164916	0.164916
	850	FBtr0332003	CG43799-RA	0.000101095	0.00300858	1.29305	0.332579	4.8617	0.585619	0.0102269	0.11567	0.21099	0.21099
	851	FBtr0077988	Pino-RA	0.000101361	0.00300943	1.00025	0.257311	8.34721	0.343075	0.000481299	0.0662733	0.131937	0.131937
	852	FBtr0088816	Obp44a-RA	0.000101348	0.00300943	-1.2899	0.331821	8.41895	0.664138	0.000240603	0.21997	0.134328	0.21997
	853	FBtr0084980	E(spl)m4-BFM-RA	0.000101614	0.00301339	-2.00206	0.515104	4.18361	1.2436	0.0256065	0.0891757	0.505059	0.505059
	854	FBtr0076946	Prat2-RA	0.000102228	0.00302807	-4.16977	1.07323	2.17292	6.38146	0.516442	1.13294	1.78721	1.78721
	855	FBtr0070201	CG11380-RA	0.000102973	0.00304437	3.04476	0.784029	3.33713	3.61667	0.145284	0.983981	1.08412	1.08412
	856	FBtr0080709	yuri-RB	0.000103019	0.00304437	-4.44849	1.14552	2.57256	7.90354	0.888307	1.73614	1.58854	1.73614
	857	FBtr0076872	Sh3beta-RA	0.00010316	0.00304496	-1.30316	0.335604	6.41144	0.678289	0.0430185	0.182241	0.0924349	0.182241
	858	FBtr0301931	AnxB10-RB	0.000104104	0.00306925	-1.24152	0.319912	5.37842	0.505916	0.07388	0.0025633	0.130807	0.130807
	859	FBtr0339451	CG12911-RC	0.00010442	0.00307498	4.53611	1.16907	2.23349	6.84012	0.97164	0.149747	1.76183	1.76183
	860	FBtr0343865	CG31636-RB	0.000105387	0.00309984	-1.86698	0.481447	4.47854	1.37161	0.119838	0.318511	0.343745	0.343745
	861	FBtr0074468	CG15814-RB	0.000107619	0.00316181	-0.937021	0.241953	6.20931	0.319551	0.0239244	0.0562161	0.093158	0.093158
	862	FBtr0076004	Est-P-RA	0.000108083	0.00317177	-4.52873	1.1697	3.21959	8.20532	0.812153	1.92426	1.16991	1.92426
	863	FBtr0081507	CG9265-RA	0.00010948	0.00320906	1.28504	0.332175	6.82146	0.660961	0.00495354	0.215727	0.0973404	0.215727
	864	FBtr0301805	HP1b-RB	0.000110991	0.00324957	-0.878635	0.227319	5.9517	0.279659	0.00508016	0.0638557	0.0982673	0.0982673
	865	FBtr0084319	Nepl13-RA	0.000111842	0.00327071	-0.987502	0.255608	6.0611	0.39062	0.0023578	0.128313	0.0957902	0.128313
	866	FBtr0304603	pros-RH	0.000112331	0.0032812	-2.05222	0.531348	4.75359	1.55787	0.326986	0.0866547	0.237677	0.237677
	867	FBtr0333554	Lcp3-RB	0.000113026	0.00329769	-2.77754	0.719423	5.1385	3.09146	0.0445159	0.990624	0.160817	0.990624
	868	FBtr0079382	nrv2-RA	0.000115189	0.00335693	-0.861373	0.223377	6.51066	0.246966	0.00670413	0.0341023	0.0930901	0.0930901
	869	FBtr0077545	CG3604-RA	0.000116026	0.00337356	1.06494	0.276294	7.61577	0.454894	0.000635898	0.152041	0.111951	0.152041
	870	FBtr0306333	GramD1B-RE	0.000115927	0.00337356	3.12384	0.810421	4.63251	3.06838	1.03586	-0.70887	0.2777	0.2777
	871	FBtr0072969	Non2-RA	0.000116415	0.00338098	-0.933235	0.242175	7.82151	0.310106	0.000460008	0.0710209	0.116837	0.116837
	872	FBtr0088828	CG12769-RA	0.000117357	0.00340268	4.05636	1.05317	1.33503	4.8629	0.267008	-0.0782926	1.95131	1.95131
	873	FBtr0088474	CG1698-RA	0.000117488	0.00340268	1.68473	0.437444	4.49986	1.06497	0.0490696	0.247293	0.333644	0.333644
	874	FBtr0344157	red-RG	0.000117566	0.00340268	1.43413	0.37239	4.81376	0.657208	0.0555466	0.0256196	0.221803	0.221803
	875	FBtr0071616	CG9752-RA	0.000118328	0.00342082	-1.09786	0.285191	5.16948	0.446147	0.00638286	0.112356	0.156285	0.156285
	876	FBtr0090025	MRP-RM	0.000119019	0.00343689	1.74426	0.453273	6.435	1.22148	0.0360167	0.374896	0.0925413	0.374896
	878	FBtr0074867	CG7365-RA	0.000120379	0.00346697	1.71487	0.445958	5.62481	1.18115	0.107221	0.290537	0.111083	0.290537
	879	FBtr0343202	Mthfs-RB	0.000120472	0.00346697	-1.3025	0.338737	6.81789	0.681416	0.00257332	0.226912	0.097285	0.226912
	880	FBtr0071145	dec-RA	0.000120996	0.00347807	4.13837	1.07655	1.37604	5.0248	0.365971	-0.212415	1.95196	1.95196
	881	FBtr0073928	CG13403-RA	0.000121501	0.00348864	-1.28159	0.333479	6.56598	0.659918	0.0122055	0.210211	0.0936614	0.210211
	882	FBtr0083222	Jhbp4-RA	0.000122391	0.00351021	3.69422	0.961713	2.41723	4.87993	0.175561	0.968615	1.67422	1.67422
	884	FBtr0114603	Acox3-RB	0.000123275	0.00352755	-0.898496	0.234013	6.33435	0.290828	0.0171862	0.0530151	0.0923376	0.0923376
	885	FBtr0331605	Myc-RB	0.000123526	0.00353075	0.894319	0.232955	7.40984	0.244058	0.000979572	0.0171524	0.107557	0.107557
	886	FBtr0112532	CG34330-RA	0.000123687	0.00353136	-1.26504	0.329549	8.3037	0.64341	0.000361413	0.216843	0.130528	0.216843
	887	FBtr0343666	CG7953-RB	0.000124405	0.00354785	-1.80647	0.470768	5.24966	1.3123	0.238701	0.204544	0.145486	0.204544
	888	FBtr0087219	Asph-RB	0.000127883	0.00364295	1.30868	0.341648	6.26505	0.689426	0.0481881	0.185259	0.0926262	0.185259
	889	FBtr0332452	CLIP-190-RQ	0.000128086	0.00364461	0.916297	0.239235	5.69677	0.284477	0.00722217	0.0448017	0.107245	0.107245
	890	FBtr0343427	Bace-RB	0.000128394	0.00364927	2.44047	0.637279	5.5331	2.3979	0.06483	0.74742	0.117177	0.74742
	891	FBtr0079938	Spn31A-RA	0.00012868	0.00364975	1.85687	0.484953	4.29452	1.25763	0.02925	0.288664	0.441109	0.441109
	892	FBtr0075801	CG8745-RA	0.000128699	0.00364975	-1.71741	0.448534	7.52355	1.18759	0.000851021	0.401514	0.109924	0.401514
	893	FBtr0072449	Kr-RA	0.000130366	0.00368874	-2.40698	0.62915	5.21856	2.33387	0.0645076	0.727151	0.149518	0.727151
	894	FBtr0073436	Rpt3-RA	0.000130244	0.00368874	-0.922917	0.241223	7.72921	0.30899	0.00179582	0.0747676	0.114581	0.114581
	895	FBtr0085441	Dr-RA	0.000130735	0.00369506	-1.16887	0.305583	5.02639	0.499182	0.00778263	0.119174	0.178979	0.178979
	896	FBtr0307061	Oscillin-RD	0.00013166	0.00371705	-1.02401	0.267833	6.78835	0.422575	0.0023711	0.141098	0.0968235	0.141098
	897	FBtr0340246	CG17124-RC	0.000131812	0.00371719	1.76882	0.462673	4.52939	1.15179	0.107986	0.192854	0.320147	0.320147
	898	FBtr0344705	CG11076-RD	0.000132013	0.0037187	-4.82319	1.26173	1.71845	6.72885	1.26221	-1.16628	1.92172	1.92172
	899	FBtr0089412	alt-RF	0.000132978	0.00374171	-5.31991	1.39233	2.44667	9.33238	2.21843	-0.764478	1.65872	1.65872
	900	FBtr0082095	Unc-115b-RA	0.000133295	0.00374589	-5.22944	1.36886	4.24169	11.0256	0.383292	3.36426	0.471399	3.36426
	901	FBtr0080104	CG31871-RA	0.000133422	0.00374589	2.93141	0.767374	3.36046	3.0161	0.111384	0.543006	1.06634	1.06634
	902	FBtr0070073	sc-RA	0.000134063	0.0037597	-3.73391	0.977753	2.10131	4.78089	0.0969165	0.833417	1.81509	1.81509
	903	FBtr0332407	CG9662-RB	0.000135613	0.00379897	-1.01416	0.265764	5.82917	0.340568	0.0394063	0.0150804	0.101854	0.101854
	904	FBtr0077957	CG4577-RA	0.000136295	0.00380599	0.862642	0.22613	6.08628	0.242364	0.00698816	0.0277195	0.0952818	0.0952818
	905	FBtr0072660	tfc-RA	0.000136247	0.00380599	0.968995	0.254004	5.5165	0.333899	0.0105936	0.0659712	0.118442	0.118442
	906	FBtr0299562	Cpr62Bb-RB	0.000136315	0.00380599	4.29316	1.12541	1.45343	5.67695	0.582398	-0.103016	1.95068	1.95068
	907	FBtr0088786	Pabp2-RB	0.000136878	0.0038175	-1.07926	0.282993	5.38778	0.426461	0.0303075	0.0789618	0.129863	0.129863
	908	FBtr0082826	Cht5-RA	0.000137252	0.0038237	2.24019	0.587504	6.53094	2.02555	0.00566398	0.684658	0.0932847	0.684658
	909	FBtr0075793	Rgl-RA	0.00013809	0.0038386	1.33562	0.350412	4.78433	0.536181	0.0163426	0.0145781	0.229234	0.229234
	910	FBtr0330186	Rgl-RE	0.00013809	0.0038386	1.33562	0.350412	4.78433	0.536181	0.0163426	0.0145781	0.229234	0.229234
	911	FBtr0078701	Vha26-RA	0.00014077	0.00390879	1.35837	0.356826	7.39678	0.74546	0.0116197	0.243029	0.107294	0.243029
	912	FBtr0082150	Art4-RA	0.000142691	0.00395348	-4.85563	1.27664	2.44448	7.62753	1.59971	-0.559975	1.65989	1.65989
	914	FBtr0345110	Svil-RAC	0.000143262	0.00396495	3.48372	0.916175	3.5585	4.78715	0.766574	0.772984	0.912178	0.912178
	915	FBtr0479896	Cyp4d8-RB	0.000145551	0.00402389	-2.00766	0.528533	5.82346	1.6305	0.00456965	0.554126	0.10205	0.554126
	916	FBtr0301560	CG1998-RB	0.000146403	0.00404302	-1.32527	0.349023	4.79308	0.58148	0.0166758	0.0762697	0.226958	0.226958
	917	FBtr0333866	CG32037-RB	0.000146648	0.00404539	3.96051	1.04315	1.28711	4.49319	0.226933	-0.213432	1.9494	1.9494
	918	FBtr0337059	MESK4-RB	0.00014753	0.00406527	-4.2803	1.12782	3.2482	7.41512	0.734291	1.80968	1.14974	1.80968
	919	FBtr0333556	Lcp2-RB	0.000148357	0.0040836	-3.83403	1.0106	5.83697	5.95076	0.0376146	2.00502	0.101592	2.00502
	920	FBtr0343808	MESR3-RD	0.000149225	0.00410303	4.16612	1.09856	2.33547	6.57213	0.698414	1.18355	1.71525	1.71525
	921	FBtr0340468	cora-RF	0.000149609	0.00410835	0.92792	0.244723	6.16658	0.299528	0.0260097	0.0364276	0.0937688	0.0937688
	922	FBtr0077417	slf-RA	0.000149743	0.00410835	1.15448	0.304492	9.00302	0.539746	0.000201936	0.185228	0.157379	0.185228
	923	FBtr0088192	CG13215-RA	0.000150239	0.00411749	2.86036	0.754579	5.03251	3.31372	0.0293509	1.10943	0.177915	1.10943
	925	FBtr0075645	CG7011-RA	0.000150881	0.0041217	-0.834917	0.220317	6.11226	0.242554	0.00230597	0.0483121	0.0947733	0.0947733
	926	FBtr0085879	heph-RA	0.000150599	0.0041217	4.91092	1.29573	1.76231	7.03303	1.44453	-1.27838	1.91331	1.91331
	928	FBtr0073868	CG12480-RA	0.000151947	0.00414185	4.20198	1.10933	1.40784	5.36242	0.509388	-0.138788	1.95183	1.95183
	929	FBtr0110784	CG34105-RA	0.000152598	0.00415515	4.92666	1.30101	5.02693	9.8365	0.0956138	3.28963	0.178885	3.28963
	930	FBtr0076990	Lcp65Ad-RA	0.000152945	0.0041601	2.69514	0.711825	4.67086	2.94398	0.103977	0.909412	0.263857	0.909412
	931	FBtr0089434	Sam-S-RI	0.000153117	0.00416032	0.914178	0.241465	6.15026	0.332131	0.0225586	0.0863536	0.0940524	0.0940524
	932	FBtr0079781	alien-RB	0.000155312	0.00421543	-4.21714	1.11493	1.41542	5.2341	0.534429	-0.356055	1.95171	1.95171
	933	FBtr0087992	Cyp6g1-RA	0.000155751	0.00422123	-1.435	0.379456	7.76439	0.835181	0.000711332	0.287263	0.115428	0.287263
	936	FBtr0079002	Col4a1-RB	0.000159683	0.00431554	1.35258	0.358252	8.94733	0.742726	0.00486375	0.251825	0.154877	0.251825
	937	FBtr0077007	CG13300-RA	0.00016114	0.00435027	-1.39907	0.370786	4.67639	0.628733	0.0130143	0.0680446	0.261951	0.261951
	938	FBtr0300896	CG18249-RB	0.000163277	0.00440327	-4.09786	1.08698	2.66442	5.90211	0.829173	0.459126	1.53388	1.53388
	939	FBtr0340293	Spase25-RB	0.000164751	0.00443828	-0.893954	0.237267	7.52998	0.324837	0.00188581	0.110706	0.110063	0.110706
	941	FBtr0334862	CG44085-RO	0.000168202	0.00452161	3.85685	1.02507	5.34105	5.58641	1.96679	-0.407751	0.134743	0.134743
	942	FBtr0082759	yellow-e3-RA	0.000168582	0.00452702	-3.51105	0.9333	2.49627	4.48734	0.110311	1.01577	1.63179	1.63179
	943	FBtr0076885	RhoGEF4-RA	0.000170537	0.00457465	-1.42561	0.379245	5.08923	0.705555	0.1192	0.02649	0.168453	0.168453
	944	FBtr0073407	CG1637-RC	0.000170849	0.00457818	-0.875804	0.233012	7.42639	0.250852	0.000696567	0.0362862	0.107892	0.107892
	945	FBtr0304729	mbc-RB	0.000173539	0.00464533	1.052	0.280181	6.46618	0.402696	0.0642716	0.0366395	0.0927312	0.0927312
	946	FBtr0081276	CG10337-RA	0.000174609	0.00466904	0.949468	0.252977	6.13289	0.367278	0.00230162	0.125693	0.0943787	0.125693
	947	FBtr0073038	CG14957-RA	0.000176082	0.00470344	1.2489	0.332946	6.86575	0.635679	0.00117476	0.220531	0.0980209	0.220531
	948	FBtr0074390	CG32564-RA	0.000176338	0.00470532	3.16099	0.842771	7.76116	4.07241	0.00342342	1.4171	0.11535	1.4171
	949	FBtr0087089	Sema2a-RB	0.000180617	0.00481442	-4.14279	1.10631	4.0872	6.34148	1.88789	-0.21041	0.559963	0.559963
	950	FBtr0072951	Pxn-RA	0.00018169	0.00483794	-1.02644	0.274214	7.28837	0.405045	0.045207	0.0761544	0.105179	0.105179
	951	FBtr0088611	CG8026-RB	0.000183177	0.00486217	1.05843	0.282917	5.37434	0.363026	0.0288584	0.0212445	0.131225	0.131225
	952	FBtr0333335	Hex-A-RC	0.000183141	0.00486217	0.941433	0.251639	7.76033	0.36178	0.00112024	0.125524	0.11533	0.125524
	953	FBtr0344529	CG45085-RA	0.000183177	0.00486217	1.05843	0.282917	5.37434	0.363026	0.0288584	0.0212445	0.131225	0.131225
	954	FBtr0078607	Osi15-RA	0.000183507	0.00486581	4.81681	1.28767	4.19779	9.47151	0.10739	3.20882	0.496839	3.20882
	955	FBtr0299507	Cap-G-RF	0.000191439	0.00507082	-0.81514	0.218533	6.24325	0.207082	0.00271293	0.017398	0.0928004	0.0928004
	956	FBtr0075363	spd-2-RA	0.000191798	0.00507502	-0.890866	0.238865	5.64655	0.261179	0.00426853	0.035893	0.109844	0.109844
	957	FBtr0114558	Cyp4aa1-RB	0.000192966	0.00510059	1.88299	0.505088	5.66469	1.45038	0.00835262	0.501875	0.108865	0.501875
	958	FBtr0090022	MRP-RJ	0.000194024	0.00511787	1.63079	0.437599	6.65731	1.08812	0.0284534	0.354533	0.0948401	0.354533
	959	FBtr0306031	CG9270-RC	0.000193889	0.00511787	1.90376	0.510823	4.21185	1.45571	0.033197	0.45703	0.488684	0.488684
	961	FBtr0083147	obe-RA	0.000196078	0.00515593	0.861377	0.231303	6.61158	0.303708	0.00170976	0.105293	0.0942189	0.105293
	962	FBtr0303454	Ptp99A-RG	0.00019589	0.00515593	0.822979	0.220978	6.26467	0.249127	0.00503358	0.0598498	0.0926289	0.0926289
	963	FBtr0077020	CG13297-RA	0.000197109	0.00517764	3.75154	1.00775	2.17246	5.76212	0.0698785	1.96124	1.7874	1.96124
	964	FBtr0086308	PCNA-RB	0.000197396	0.00517979	-1.57719	0.423712	5.79825	0.850973	0.256114	-0.0924923	0.102949	0.102949
	965	FBtr0072757	CG33230-RA	0.000198059	0.00518643	1.06916	0.287295	6.09234	0.468095	0.00272872	0.162348	0.0951618	0.162348
	966	FBtr0089053	Spn43Ad-RA	0.000198025	0.00518643	1.67732	0.450709	4.6267	1.15207	0.0144563	0.39182	0.279891	0.39182
	967	FBtr0113425	stv-RE	0.000198523	0.0051932	0.87229	0.23443	6.83113	0.26783	0.0124247	0.0464138	0.0974906	0.0974906
	968	FBtr0077264	Stt3A-RA	0.000198784	0.00519467	-0.866336	0.232851	7.37861	0.220609	0.00150856	0.00568959	0.106931	0.106931
	969	FBtr0083650	fru-RK	0.000201558	0.00526171	0.964779	0.259555	6.3496	0.381432	0.00298179	0.131755	0.0923241	0.131755
	970	FBtr0080180	aurB-RA	0.000202282	0.00527517	-1.05106	0.282835	5.18518	0.34037	0.00592518	0.0229315	0.154066	0.154066
	972	FBtr0074009	HDAC6-RC	0.00020448	0.0053188	-2.04297	0.55016	4.66954	1.28712	0.341034	-0.230634	0.264317	0.264317
	975	FBtr0472697	CG46339-RC	0.000206798	0.0053671	4.83982	1.30434	1.72676	6.74664	1.48237	-1.41924	1.92021	1.92021
	976	FBtr0113477	CG6006-RC	0.000211282	0.00547601	0.996729	0.269013	5.38157	0.33341	0.0142481	0.043574	0.130488	0.130488
	977	FBtr0085572	CG15531-RA	0.000211842	0.00548491	-1.05235	0.284075	5.23237	0.45475	0.00688214	0.154515	0.147703	0.154515
	978	FBtr0087478	CG30480-RA	0.000215096	0.00556346	4.04414	1.09284	1.32892	5.38572	0.437444	0.394208	1.95114	1.95114
	979	FBtr0075633	GlyRS-RB	0.00021576	0.00557494	1.95834	0.529308	5.12322	1.57602	0.336582	0.223751	0.163129	0.223751
	980	FBtr0112727	CG34426-RA	0.000219857	0.005675	1.4151	0.382974	6.89625	0.823578	0.00141148	0.291926	0.0984841	0.291926
	981	FBtr0079424	Nuf2-RA	0.000221085	0.0057009	-1.14531	0.310079	4.99761	0.538992	0.00819466	0.183381	0.184104	0.184104
	982	FBtr0273409	CG32213-RB	0.000222145	0.00572238	3.62654	0.982162	3.30176	5.41133	0.260936	1.66835	1.11068	1.66835
	983	FBtr0330016	Stacl-RM	0.000223453	0.00575023	3.69947	1.00232	1.15659	3.98184	0.0713791	0.012067	1.93791	1.93791
	984	FBtr0079835	brwl-RB	0.000225054	0.00578554	1.36077	0.368863	4.72084	0.561368	0.0246819	0.0130139	0.247439	0.247439
	985	FBtr0088448	CG1441-RA	0.000227327	0.00583803	3.29582	0.894014	4.48045	4.47371	0.294487	1.30404	0.342826	1.30404
	986	FBtr0084958	E(spl)m3-HLH-RA	0.000227885	0.00584644	-1.28311	0.348113	4.77041	0.645854	0.00939435	0.195308	0.232971	0.232971
	987	FBtr0347067	CG34377-RE	0.000228727	0.00585022	-3.96414	1.07576	1.28892	4.66942	0.365015	-0.155491	1.94949	1.94949
	988	FBtr0112610	CG34377-RA	0.000228727	0.00585022	-3.96414	1.07576	1.28892	4.66942	0.365015	-0.155491	1.94949	1.94949
	989	FBtr0330388	CG34377-RC	0.000228727	0.00585022	-3.96414	1.07576	1.28892	4.66942	0.365015	-0.155491	1.94949	1.94949
	990	FBtr0074475	CG8173-RA	0.000236745	0.006037	-0.91558	0.249057	5.50998	0.342169	0.00510656	0.114662	0.118952	0.118952
	991	FBtr0330620	shn-RF	0.000236698	0.006037	1.37722	0.374627	5.24032	0.782514	0.0388888	0.241802	0.146676	0.241802
	992	FBtr0088101	shn-RD	0.000236698	0.006037	1.37722	0.374627	5.24032	0.782514	0.0388888	0.241802	0.146676	0.241802
	993	FBtr0299943	Jabba-RC	0.000237072	0.00603925	-0.848275	0.230771	7.10915	0.21493	0.00456822	0.00632704	0.101942	0.101942
	994	FBtr0076504	Nf-YA-RA	0.000238143	0.00606042	-0.851502	0.231721	5.78126	0.235065	0.00379932	0.028758	0.10359	0.10359
	995	FBtr0081406	CG17470-RA	0.00023869	0.00606216	-1.64812	0.448577	5.12728	1.12103	0.00982891	0.392613	0.162509	0.392613
	996	FBtr0113378	CG30460-RE	0.000238508	0.00606216	0.996013	0.271076	5.51924	0.397964	0.0287337	0.104877	0.118231	0.118231
	997	FBtr0075261	CG13028-RA	0.000239073	0.0060658	1.59274	0.433554	4.45352	0.767032	0.0199858	0.0292733	0.355953	0.355953
	998	FBtr0081707	Osi19-RA	0.000239325	0.00606611	4.56108	1.24164	2.42355	8.58671	0.360212	2.72314	1.67093	2.72314
	999	FBtr0340479	CG32694-RH	0.000239772	0.00607135	2.64626	0.720474	3.80932	2.08751	0.31083	-0.209636	0.727336	0.727336
	1000	FBtr0076898	CG9953-RA	0.000240379	0.00608063	-1.08897	0.296536	7.59581	0.489559	0.000600891	0.175267	0.111504	0.175267
	1001	FBtr0087621	shot-RH	0.000242065	0.00611717	1.67459	0.456228	7.37509	1.15803	0.00244755	0.413841	0.106861	0.413841
	1002	FBtr0302178	CG18249-RC	0.000243242	0.00612864	-1.99764	0.544424	4.46541	1.31571	0.242688	-0.0378775	0.350106	0.350106
	1003	FBtr0333065	jeb-RB	0.000243294	0.00612864	1.15544	0.314901	4.97531	0.390585	0.0101171	0.000550824	0.188208	0.188208
	1004	FBtr0086887	CG6424-RB	0.000242878	0.00612864	-4.66001	1.26988	2.86751	8.96891	1.46511	1.76006	1.4054	1.76006
	1005	FBtr0081827	Mcm2-RA	0.000243488	0.00612864	-0.833004	0.227038	5.88845	0.246508	0.00310759	0.0531868	0.0999846	0.0999846
	1006	FBtr0100393	par-1-RQ	0.000245694	0.00617801	1.01467	0.276725	5.3831	0.425432	0.00871542	0.144438	0.130333	0.144438
	1007	FBtr0071202	Cp7Fc-RA	0.000247646	0.0062209	3.68768	1.00628	1.39047	4.11074	0.0732177	0.189644	1.95197	1.95197
	1008	FBtr0083463	CG14329-RA	0.00024791	0.00622136	3.73592	1.01952	1.74126	5.08553	0.161351	1.1194	1.91747	1.91747
	1009	FBtr0079563	TwdlE-RA	0.000248186	0.0062221	2.00319	0.546704	5.13289	1.65888	0.0195396	0.578232	0.161661	0.578232
	1010	FBtr0306900	CG43315-RA	0.000249036	0.00623725	1.21092	0.330559	6.00494	0.60627	0.00528189	0.213257	0.0969979	0.213257
	1011	FBtr0078267	fng-RA	0.000252317	0.00631317	-0.869148	0.237479	5.66458	0.282966	0.00392167	0.0743993	0.108871	0.108871
	1012	FBtr0070564	CG14419-RA	0.0002545	0.00636149	1.97258	0.539296	6.75894	1.61032	0.00238964	0.579292	0.0963645	0.579292
	1013	FBtr0332457	Sbat-RB	0.000254891	0.0063619	-3.68603	1.00786	1.7848	4.76395	0.122956	0.906044	1.9086	1.9086
	1014	FBtr0306048	CG43187-RA	0.000255019	0.0063619	-3.75246	1.02606	1.70085	4.47194	0.180771	0.342837	1.92482	1.92482
	1016	FBtr0081785	CG3223-RA	0.000257101	0.00640121	-0.79647	0.217908	6.2235	0.248593	0.00197216	0.0765979	0.0929953	0.0929953
	1017	FBtr0084634	CG5715-RA	0.000257787	0.00641198	3.08864	0.845186	3.04414	3.17023	0.140384	0.37831	1.28829	1.28829
	1018	FBtr0081915	CG8223-RA	0.000258942	0.00643437	-0.845495	0.231436	7.33005	0.296068	0.000727151	0.106399	0.105978	0.106399
	1019	FBtr0334308	Irbp-RB	0.000259729	0.00644759	4.24176	1.16134	1.42773	5.82812	0.745958	0.0560012	1.95147	1.95147
	1020	FBtr0334031	CR33013-RE	0.000261812	0.00649295	-1.35902	0.372291	5.16612	0.765295	0.00831885	0.268882	0.156767	0.268882
	1021	FBtr0112864	heph-RL	0.000262971	0.0065153	4.37363	1.19849	1.56579	5.51491	0.929715	-0.871857	1.94303	1.94303
	1022	FBtr0074389	CG5070-RA	0.000263658	0.00652592	2.69661	0.739077	6.10982	3.01403	0.0103256	1.08214	0.0948203	1.08214
	1023	FBtr0336812	Cdep-RG	0.000265461	0.00656413	1.02134	0.280059	5.37875	0.432494	0.00692332	0.149943	0.130774	0.149943
	1024	FBtr0072938	CG1246-RB	0.000265829	0.00656682	1.10015	0.3017	7.19086	0.501848	0.00850067	0.173545	0.103379	0.173545
	1025	FBtr0075308	Rpn12-RA	0.000266342	0.00657306	-0.852158	0.233723	7.46322	0.250745	0.000602779	0.0498756	0.10865	0.10865
	1026	FBtr0301057	app-RM	0.000267271	0.00658506	5.19856	1.42617	1.95602	8.13573	2.20372	-1.72036	1.8642	1.8642
	1027	FBtr0310656	CG42489-RC	0.000267349	0.00658506	-1.39381	0.382386	4.64854	0.575943	0.020655	0.00370628	0.271784	0.271784
	1028	FBtr0452078	mei-38-RC	0.000269674	0.00663587	-1.14294	0.313751	5.03365	0.494966	0.0191617	0.122864	0.177718	0.177718
	1029	FBtr0074033	CG6299-RA	0.000270539	0.0066507	1.25613	0.344901	5.06602	0.639312	0.0656757	0.154237	0.172238	0.172238
	1030	FBtr0305705	nw-RE	0.000271164	0.00665311	-4.41474	1.21238	5.02071	8.08829	0.874302	2.0654	0.179976	2.0654
	1031	FBtr0076119	Muc68D-RB	0.000271006	0.00665311	2.87675	0.78998	3.26311	2.95531	0.109109	0.580184	1.13903	1.13903
	1032	FBtr0309100	Nha2-RA	0.000271541	0.00665591	0.818793	0.224879	6.97911	0.272255	0.00135911	0.0927979	0.0997821	0.0997821
	1033	FBtr0114531	gfzf-RD	0.000279061	0.00683361	0.869374	0.239233	5.71767	0.262935	0.00820292	0.0466171	0.106262	0.106262
	1034	FBtr0073916	CG9411-RA	0.000279846	0.00684621	4.43297	1.2201	4.61215	8.1666	0.0713969	2.9059	0.285482	2.9059
	1035	FBtr0343534	Gagr-RB	0.000281009	0.00686803	0.968006	0.266506	5.40067	0.325849	0.0134642	0.0543481	0.128587	0.128587
	1036	FBtr0070709	Pdha-RD	0.000282536	0.00688539	-5.04455	1.38938	3.08082	10.5799	2.08281	1.77792	1.26366	1.77792
	1037	FBtr0081873	CG31460-RA	0.000282501	0.00688539	-1.2489	0.343971	4.83723	0.538889	0.0203	0.0884836	0.216332	0.216332
	1038	FBtr0084960	E(spl)m7-HLH-RA	0.00028212	0.00688539	-2.53335	0.697665	3.56869	2.18731	0.069188	0.34338	0.904285	0.904285
	1039	FBtr0082833	Dip-B-RB	0.000283507	0.00690241	2.06605	0.569172	6.51835	1.77494	0.104917	0.542996	0.0931617	0.542996
	1040	FBtr0078235	trbl-RA	0.000284672	0.00692409	0.993755	0.273847	7.42338	0.410715	0.000710334	0.149274	0.107831	0.149274
	1041	FBtr0304726	crb-RC	0.000286598	0.00696424	0.839861	0.23155	6.86304	0.267999	0.0092511	0.0682923	0.0979799	0.0979799
	1042	FBtr0074603	phtm-RA	0.00028761	0.00697571	-1.42262	0.392316	5.06279	0.714546	0.13505	0.0239712	0.172773	0.172773
	1043	FBtr0100883	mt:ND6-RA	0.000287621	0.00697571	-1.96189	0.541033	4.56251	1.60152	0.0252073	0.560226	0.305698	0.560226
	1044	FBtr0304747	Lis-1-RG	0.000288839	0.00699854	-0.818337	0.225741	6.30056	0.209078	0.00948811	0.011211	0.0924301	0.0924301
	1045	FBtr0100561	up-RE	0.000289393	0.00700524	3.74182	1.03234	2.9146	5.78439	0.756922	1.32446	1.37451	1.37451
	1046	FBtr0330327	Gdap2-RE	0.000293677	0.00708223	0.865572	0.239054	6.4337	0.312027	0.00211574	0.112178	0.0925346	0.112178
	1047	FBtr0088937	Gdap2-RA	0.000293677	0.00708223	0.865572	0.239054	6.4337	0.312027	0.00211574	0.112178	0.0925346	0.112178
	1048	FBtr0307048	Cpr65Aw-RB	0.000292928	0.00708223	-2.96801	0.819559	4.10949	2.85633	0.795832	-0.399819	0.547522	0.547522
	1049	FBtr0330321	CG43394-RC	0.000293693	0.00708223	1.74455	0.481812	4.49614	1.02691	0.128898	0.0546805	0.335387	0.335387
	1050	FBtr0339392	CG1827-RD	0.000294768	0.00709463	-1.07261	0.296314	6.04867	0.479233	0.00319209	0.172412	0.0960479	0.172412
	1051	FBtr0301055	app-RK	0.000294631	0.00709463	4.62302	1.27709	1.81004	6.2763	1.35889	-1.16064	1.903	1.903
	1052	FBtr0088603	Pkn-RF	0.000295078	0.00709533	4.67343	1.29115	1.67395	6.41378	1.40492	-1.20249	1.92922	1.92922
	1054	FBtr0087411	ckn-RB	0.000298832	0.00717197	-1.58817	0.43917	5.48674	1.05129	0.219207	0.166533	0.120827	0.166533
	1055	FBtr0303755	CG5866-RB	0.000300272	0.00719969	-3.42492	0.947402	4.1955	4.89015	0.0523221	1.74282	0.498165	1.74282
	1056	FBtr0070675	CHOp24-RA	0.000300847	0.00720666	-0.860677	0.238113	7.62285	0.292213	0.00128547	0.0927082	0.11211	0.11211
	1057	FBtr0113361	Ttd14-RC	0.000301744	0.00722129	0.837668	0.231797	7.3217	0.222796	0.00164332	0.0243893	0.105817	0.105817
	1058	FBtr0331858	bol-RF	0.000304817	0.00728794	1.18938	0.329361	4.90928	0.428207	0.0158972	0.0121364	0.20106	0.20106
	1059	FBtr0345211	qless-RB	0.000306267	0.00731571	3.1485	0.872175	5.18649	3.0065	1.3675	-1.16426	0.153883	0.153883
	1060	FBtr0086593	CG15117-RA	0.000306715	0.0073195	3.55374	0.984535	2.65085	5.1469	0.396506	1.39852	1.54211	1.54211
	1062	FBtr0075395	Smn-RA	0.000311343	0.00741594	-3.02022	0.83763	4.65335	3.80899	0.0799889	1.32326	0.270043	1.32326
	1064	FBtr0100153	hry-RB	0.00031541	0.00749166	0.846434	0.23497	6.68395	0.247212	0.0151974	0.0344003	0.0952245	0.0952245
	1066	FBtr0308091	Sam-S-RK	0.00031592	0.00749673	1.10703	0.307348	5.63004	0.512085	0.0108318	0.178094	0.110778	0.178094
	1067	FBtr0073939	CG15890-RA	0.000316892	0.00751275	0.912023	0.253264	6.17736	0.332492	0.0346877	0.0759572	0.0935972	0.0935972
	1068	FBtr0301151	CG7179-RB	0.000317954	0.00753087	1.75464	0.487371	4.28198	1.2681	0.0268167	0.426383	0.448244	0.448244
	1069	FBtr0075307	CG13023-RA	0.000320381	0.00758125	-3.76628	1.0467	1.18999	4.34845	0.249444	0.095463	1.94172	1.94172
	1070	FBtr0081721	gzl-RB	0.000321469	0.00759988	1.3294	0.36955	5.79526	0.689854	0.170075	0.0456505	0.10306	0.10306
	1071	FBtr0074210	Prosalpha4-RA	0.0003234	0.0076384	-0.889384	0.24734	8.01834	0.246645	0.00033103	0.0237531	0.122023	0.122023
	1072	FBtr0336446	tmod-RP	0.000324459	0.00765626	1.0522	0.292688	5.1458	0.410579	0.0116016	0.0983672	0.159731	0.159731
	1073	FBtr0084513	CG12268-RA	0.000326166	0.00768938	1.50046	0.417539	4.93338	0.94212	0.121245	0.227433	0.196248	0.227433
	1074	FBtr0073382	CG2157-RA	0.00032684	0.00769809	2.1469	0.597515	5.92084	1.92894	0.0183377	0.69571	0.0990733	0.69571
	1075	FBtr0075553	MsrA-RA	0.000329708	0.00774955	-1.59933	0.445402	5.93156	1.0709	0.0057533	0.391012	0.0987869	0.391012
	1076	FBtr0330177	MsrA-RG	0.000329708	0.00774955	-1.59933	0.445402	5.93156	1.0709	0.0057533	0.391012	0.0987869	0.391012
	1078	FBtr0100557	Adar-RC	0.000330136	0.00774955	-4.05701	1.12995	2.45123	6.89144	0.355662	2.19792	1.65629	2.19792
	1079	FBtr0071995	CG3788-RA	0.000330347	0.00774955	-1.72028	0.47915	4.52431	1.2391	0.0737911	0.385379	0.322427	0.385379
	1080	FBtr0088953	boca-RA	0.000331055	0.00775187	-0.796989	0.222021	6.44366	0.265986	0.00180887	0.0967777	0.0925886	0.0967777
	1081	FBtr0084494	CG5854-RA	0.000331269	0.00775187	-0.798532	0.222461	6.8638	0.210852	0.000986502	0.0324566	0.0979914	0.0979914
	1082	FBtr0088633	Nadk2-RA	0.000331689	0.00775454	-0.849504	0.236683	6.47444	0.266851	0.0192475	0.0515259	0.0927904	0.0927904
	1083	FBtr0307062	Oscillin-RE	0.000333713	0.00779465	-1.46425	0.408141	5.08711	0.898147	0.016782	0.316376	0.168794	0.316376
	1084	FBtr0080868	CG31816-RA	0.000334223	0.00779936	-2.93194	0.817328	3.14541	3.14961	0.11587	0.693258	1.22018	1.22018
	1085	FBtr0079203	Muc26B-RA	0.000335171	0.00781427	1.25214	0.349129	9.5924	0.656916	0.000108883	0.243673	0.188638	0.243673
	1086	FBtr0332651	CG18135-RE	0.000337365	0.00785817	-1.29688	0.361773	7.39428	0.704905	0.0159906	0.245769	0.107243	0.245769
	1087	FBtr0302974	GLS-RA	0.000338559	0.00787875	5.58099	1.55726	3.82244	13.0565	0.971274	3.87883	0.718426	3.87883
	1088	FBtr0333845	CG9451-RB	0.000339551	0.00789455	1.92673	0.537728	4.9628	1.55634	0.244216	0.334087	0.190562	0.334087
	1089	FBtr0080897	Mhc-RB	0.000342857	0.00795709	3.66395	1.02329	5.77118	5.63064	1.48069	0.61355	0.103984	0.61355
	1090	FBtr0345622	CG34193-RB	0.000342869	0.00795709	-3.58675	1.00173	1.10023	4.16313	0.076789	0.491939	1.93014	1.93014
	1091	FBtr0089640	Caper-RA	0.000343629	0.00796049	-0.984073	0.274883	6.04482	0.406218	0.0262824	0.124839	0.0961287	0.124839
	1092	FBtr0076343	CalpB-RA	0.000343645	0.00796049	1.18963	0.332301	6.74085	0.593643	0.0107525	0.210096	0.0960841	0.210096
	1093	FBtr0087789	sug-RA	0.000344483	0.0079726	0.790025	0.220719	6.73842	0.211111	0.00138715	0.0368628	0.0960466	0.0960466
	1094	FBtr0331934	SCCRO-RE	0.000345603	0.00799121	-0.978959	0.273569	5.63186	0.402114	0.0256339	0.124046	0.110674	0.124046
	1095	FBtr0330001	CG5756-RC	0.000346932	0.0080073	2.97195	0.830741	3.73717	3.70665	0.366849	1.01341	0.777929	1.01341
	1096	FBtr0080586	NimB5-RA	0.000346932	0.0080073	-1.49096	0.416762	5.38236	0.778245	0.216974	-0.0500047	0.130408	0.130408
	1097	FBtr0334984	Ca-alpha1T-RF	0.000348217	0.00802963	1.56198	0.436733	4.96619	1.02405	0.0167523	0.364719	0.18992	0.364719
	1099	FBtr0336830	phr6-4-RD	0.000350321	0.00806343	-4.75784	1.33089	1.68577	6.84106	1.61521	-1.17966	1.92733	1.92733
	1100	FBtr0076789	mthl6-RA	0.000350645	0.00806356	-2.57595	0.720609	3.50538	2.21295	0.0849699	0.284964	0.953584	0.953584
	1101	FBtr0073272	CG14995-RC	0.000354425	0.00812832	4.68751	1.31234	2.88481	9.23034	0.90769	2.53677	1.39409	2.53677
	1102	FBtr0332593	CG10543-RE	0.000354236	0.00812832	-4.77361	1.33639	1.69556	6.72156	1.64616	-1.40013	1.92571	1.92571
	1103	FBtr0100230	Hao-RB	0.000354338	0.00812832	-0.922021	0.258128	7.48294	0.357115	0.000549984	0.132711	0.109062	0.132711
	1104	FBtr0083826	CG4836-RA	0.000357042	0.00817351	-1.81826	0.509324	6.69003	1.3893	0.0944608	0.42436	0.0953142	0.42436
	1105	FBtr0110814	Ugt49C1-RB	0.000356826	0.00817351	4.80376	1.34555	3.91349	9.69689	0.689992	2.93101	0.659254	2.93101
	1106	FBtr0344383	kibra-RB	0.000357992	0.00818494	0.798555	0.223731	6.49757	0.257002	0.00713697	0.080135	0.0929744	0.0929744
	1107	FBtr0079357	sip2-RA	0.000358188	0.00818494	-1.2571	0.352216	5.20717	0.507812	0.0970686	-0.0313891	0.151044	0.151044
	1108	FBtr0290272	CG7203-RB	0.000359484	0.00820713	2.07898	0.582646	6.71016	1.81686	0.00374608	0.675206	0.0956151	0.675206
	1109	FBtr0073414	Imp-RH	0.000360204	0.00821616	0.834794	0.23399	7.41929	0.209565	0.00175485	0.0104442	0.107748	0.107748
	1110	FBtr0310531	Chd64-RC	0.000362613	0.00825622	-0.910446	0.25532	7.70684	0.348583	0.00309366	0.127283	0.11405	0.127283
	1111	FBtr0309110	hts-RM	0.000362603	0.00825622	1.69039	0.474042	5.46346	1.20163	0.236328	0.213104	0.122798	0.213104
	1112	FBtr0073008	CG32488-RA	0.000364216	0.00828526	-3.69505	1.03655	1.88804	4.81779	0.265275	0.804362	1.88361	1.88361
	1113	FBtr0088592	Cyp4p1-RA	0.000371163	0.0084357	1.26913	0.356519	7.03679	0.678094	0.00134949	0.252863	0.100721	0.252863
	1114	FBtr0078183	in-RA	0.000375315	0.00852241	-1.93736	0.544682	4.08129	1.26371	0.030134	0.193079	0.563224	0.563224
	1115	FBtr0076259	CG14153-RA	0.000379395	0.00860733	3.11283	0.875864	2.90151	2.92539	0.151144	0.0319023	1.38313	1.38313
	1116	FBtr0305044	Spase22-23-RB	0.000382526	0.00866129	-1.35103	0.380373	4.75437	0.769537	0.024642	0.264725	0.237453	0.264725
	1117	FBtr0081449	CG14400-RA	0.000382528	0.00866129	-3.52363	0.992054	2.2799	4.77054	0.227065	1.19991	1.74128	1.74128
	1118	FBtr0308329	mud-RJ	0.0003828	0.00866129	-1.01495	0.285766	5.76661	0.34095	0.059159	-0.00475659	0.104166	0.104166
	1119	FBtr0305704	nw-RD	0.000383937	0.00867012	-3.17961	0.89544	2.82184	3.74871	0.168604	0.834928	1.43502	1.43502
	1120	FBtr0084212	CG7071-RB	0.000383842	0.00867012	1.51645	0.427055	4.90375	0.778381	0.162567	-0.0209987	0.202186	0.202186
	1121	FBtr0089253	MED26-RB	0.000384219	0.00867012	4.13578	1.16478	2.4781	7.15017	1.07166	1.56866	1.64177	1.64177
	1122	FBtr0074297	CG9903-RA	0.00038686	0.00872192	-2.33863	0.658974	6.19515	2.30705	0.00377958	0.864715	0.09334	0.864715
	1123	FBtr0331561	nxf2-RC	0.000389266	0.00876837	4.72855	1.33301	2.9751	9.43449	1.78722	1.76664	1.33443	1.76664
	1124	FBtr0084498	CG31140-RB	0.000390222	0.00877427	1.09303	0.30819	5.51006	0.461123	0.0710165	0.0687218	0.118946	0.118946
	1125	FBtr0343706	CG15282-RC	0.000390139	0.00877427	3.50165	0.987307	2.36115	4.84748	0.246851	1.32136	1.7027	1.7027
	1126	FBtr0073067	Gtpx-RA	0.00039209	0.00880844	-0.985302	0.277914	8.26521	0.409782	0.00042804	0.154044	0.129308	0.154044
	1127	FBtr0304961	CG4741-RB	0.000393886	0.00884094	-1.88445	0.531708	4.14889	1.188	0.0403277	0.161954	0.525099	0.525099
	1128	FBtr0305575	CG9664-RD	0.000397937	0.00891827	-3.77629	1.06631	2.677	5.24788	0.747849	0.621206	1.5262	1.5262
	1129	FBtr0473383	Rab3-RB	0.000398036	0.00891827	-4.07908	1.15183	1.34639	4.87538	0.701858	-0.560213	1.95158	1.95158
	1130	FBtr0306523	Hers-RH	0.000405186	0.00906397	0.816768	0.230942	6.24545	0.248075	0.0138874	0.0531637	0.0927809	0.0927809
	1131	FBtr0087573	Opa1-RB	0.000405256	0.00906397	0.999023	0.282478	6.25333	0.421946	0.031862	0.127726	0.0927146	0.127726
	1132	FBtr0080863	Idgf3-RB	0.000406213	0.0090713	1.32927	0.375924	5.66902	0.747109	0.0117086	0.270929	0.108638	0.270929
	1133	FBtr0072091	CG5532-RA	0.000406301	0.0090713	-0.796561	0.225274	7.01613	0.228885	0.00111556	0.0544136	0.100382	0.100382
	1134	FBtr0300974	Gss1-RJ	0.000411066	0.00915464	-1.22477	0.346677	6.08002	0.634619	0.0224136	0.217957	0.0954066	0.217957
	1135	FBtr0113416	Cda5-RE	0.000411119	0.00915464	1.83136	0.518383	5.43093	1.17322	0.411731	-0.160943	0.12571	0.12571
	1136	FBtr0089800	Gss2-RB	0.000411066	0.00915464	-1.22477	0.346677	6.08002	0.634619	0.0224136	0.217957	0.0954066	0.217957
	1137	FBtr0078675	CG2082-RA	0.000413376	0.00918872	4.14745	1.17445	1.38058	4.99707	0.806695	-0.710543	1.95197	1.95197
	1138	FBtr0088922	CG2065-RA	0.000413248	0.00918872	2.35181	0.665957	6.0108	2.34057	0.0588025	0.828195	0.0968662	0.828195
	1139	FBtr0086061	scaf-RA	0.000413838	0.0091909	3.40694	0.96484	3.60459	4.91222	0.932067	0.929765	0.876629	0.929765
	1140	FBtr0346003	mamo-RE	0.000417591	0.00926613	-1.02374	0.290116	5.15704	0.329715	0.0102545	0.0250678	0.15808	0.15808
	1141	FBtr0305281	CG43133-RA	0.000419933	0.00930993	3.15547	0.894602	6.00017	4.21681	0.0153442	1.58528	0.097106	1.58528
	1142	FBtr0082498	mfas-RJ	0.0004211	0.00932763	4.98873	1.41464	4.20493	10.5414	1.16326	2.83917	0.492698	2.83917
	1143	FBtr0273323	CG6454-RC	0.000423694	0.00937687	0.928676	0.263464	5.49984	0.27036	0.0190679	0.00887204	0.119759	0.119759
	1144	FBtr0333100	Amph-RC	0.000425235	0.00940275	1.38956	0.394325	5.73777	0.81824	0.044169	0.266815	0.105368	0.266815
	1145	FBtr0343784	Ts-RB	0.00042876	0.00945589	-0.942273	0.267561	5.35357	0.342143	0.00978159	0.0934258	0.133396	0.133396
	1146	FBtr0080886	grp-RA	0.000428524	0.00945589	-0.992198	0.281725	5.32592	0.401342	0.0223284	0.117752	0.13641	0.13641
	1147	FBtr0333576	CG17027-RB	0.000428228	0.00945589	-1.78446	0.506655	6.18843	1.34986	0.0195444	0.493854	0.0934333	0.493854
	1148	FBtr0082776	apn-RA	0.000430458	0.00948508	2.73137	0.775809	3.36519	3.14314	0.141042	1.03916	1.06272	1.06272
	1149	FBtr0079782	rost-RA	0.000431043	0.00948969	1.05491	0.299663	5.95522	0.471891	0.0129833	0.166613	0.0981788	0.166613
	1150	FBtr0073107	CG32276-RB	0.000432291	0.00950314	-0.946646	0.268968	8.69415	0.340011	0.000340017	0.0976273	0.144348	0.144348
	1151	FBtr0308345	NaCP60E-RJ	0.000432405	0.00950314	0.910811	0.258792	5.43249	0.290346	0.00838081	0.0538306	0.125566	0.125566
	1152	FBtr0345650	CG43110-RB	0.000433425	0.0095173	0.899607	0.255654	5.46849	0.273715	0.0083536	0.0412165	0.122364	0.122364
	1153	FBtr0303387	Msp300-RG	0.000436152	0.00956886	1.19053	0.33849	8.72471	0.601375	0.00051718	0.228633	0.145549	0.228633
	1154	FBtr0073980	CG9514-RA	0.00043973	0.00963901	2.62206	0.74596	3.42905	2.91827	0.0852647	1.02765	1.01327	1.02765
	1155	FBtr0083455	P5cr-2-RB	0.000447601	0.00980165	-4.02143	1.14561	3.23075	6.87041	0.535084	2.08976	1.16211	2.08976
	1156	FBtr0082483	aurA-RA	0.000447925	0.00980165	-0.975241	0.277838	5.22328	0.389274	0.00549435	0.131627	0.148893	0.148893
	1158	FBtr0089998	Prosalpha7-RA	0.000453115	0.00989809	-0.852981	0.243219	7.86387	0.236519	0.000401479	0.0330123	0.11791	0.11791
	1159	FBtr0113271	CG7029-RD	0.000454956	0.00992975	1.25992	0.359365	5.80726	0.674932	0.0538486	0.204438	0.102621	0.204438
	1160	FBtr0299637	rn-RC	0.000455441	0.00993176	-2.5087	0.715611	3.6259	2.02413	0.163831	0.0997869	0.860367	0.860367
	1161	FBtr0304841	CG43077-RA	0.000457456	0.00996711	-2.00384	0.571789	4.20829	1.70772	0.0291258	0.624759	0.490748	0.624759
	1163	FBtr0301273	CG42568-RA	0.000459206	0.00998802	1.97716	0.56434	5.28985	1.41054	0.496397	-0.153823	0.140562	0.140562
	1164	FBtr0085401	CG31445-RA	0.000459893	0.00999438	2.64439	0.754873	4.86365	2.06755	0.929096	-0.847891	0.210571	0.210571
	1165	FBtr0303769	Srx-RD	0.000462149	0.0100348	-1.39683	0.398892	5.55719	0.830239	0.0164108	0.301819	0.11543	0.301819
	1166	FBtr0302654	prage-RB	0.000465802	0.0101054	0.926587	0.264763	5.46325	0.283055	0.017383	0.0266604	0.122816	0.122816
	1167	FBtr0113085	CG4409-RB	0.000469285	0.0101636	-1.27821	0.365442	4.69463	0.672351	0.011277	0.228527	0.255819	0.255819
	1168	FBtr0079686	CG17834-RA	0.000469008	0.0101636	0.880916	0.251844	5.72178	0.325948	0.0207755	0.100827	0.106076	0.106076
	1169	FBtr0085435	Spase12-RA	0.000470408	0.0101792	-0.780064	0.223063	6.8931	0.218043	0.00107799	0.0504719	0.0984359	0.0984359
	1170	FBtr0334869	Orct2-RB	0.000477873	0.0103319	1.14234	0.327049	5.13749	0.499619	0.0529536	0.094957	0.160969	0.160969
	1171	FBtr0076585	Mcm7-RA	0.000482007	0.0104123	-1.23109	0.352691	6.15568	0.646265	0.00275899	0.246023	0.093955	0.246023
	1172	FBtr0084954	E(spl)mdelta-HLH-RA	0.000488059	0.0105341	-3.19279	0.915568	2.73975	3.03862	0.18925	-0.0421652	1.48728	1.48728
	1173	FBtr0085795	rod-RA	0.000489699	0.0105605	-0.834057	0.239236	5.62871	0.204518	0.00361284	0.00310816	0.110855	0.110855
	1174	FBtr0308591	Zdhhc8-RD	0.000491107	0.0105818	1.10372	0.316656	5.75045	0.519951	0.039031	0.161511	0.104828	0.161511
	1175	FBtr0074568	CG32548-RB	0.000494648	0.0106476	3.76723	1.08141	2.24467	6.05962	0.505545	1.83334	1.75697	1.83334
	1176	FBtr0308192	RpS10b-RD	0.000495004	0.0106476	1.90129	0.545806	6.61635	1.54352	0.0138932	0.581916	0.0942812	0.581916
	1177	FBtr0329951	retm-RB	0.000497834	0.0106903	-0.762083	0.218869	6.11981	0.197527	0.00117886	0.0356797	0.0946281	0.0946281
	1178	FBtr0079272	retm-RA	0.000497834	0.0106903	-0.762083	0.218869	6.11981	0.197527	0.00117886	0.0356797	0.0946281	0.0946281
	1179	FBtr0082638	Hsp70Bc-RA	0.000499007	0.0107064	2.2845	0.656223	7.76591	2.22935	0.00360218	0.857654	0.115465	0.857654
	1180	FBtr0081048	CG15155-RA	0.000506898	0.0108481	-2.2262	0.640249	6.55009	2.11871	0.00273377	0.817105	0.0934845	0.817105
	1181	FBtr0345317	Shmt-RC	0.000506369	0.0108481	-1.10816	0.318679	7.71714	0.52496	0.00493659	0.198176	0.114294	0.198176
	1182	FBtr0336482	cpx-RAB	0.000506475	0.0108481	1.16926	0.336254	4.97122	0.433743	0.0371595	0.0131524	0.188974	0.188974
	1183	FBtr0082902	CG9649-RA	0.000509728	0.0108903	2.71074	0.779938	3.33597	2.75656	0.131609	0.634995	1.085	1.085
	1184	FBtr0346264	frma-RG	0.000509666	0.0108903	3.35909	0.96647	3.12532	4.27235	0.634418	0.588837	1.23371	1.23371
	1185	FBtr0086910	Prosalpha5-RA	0.000513843	0.0109689	-0.836073	0.240705	7.74178	0.247326	0.000995906	0.054545	0.114882	0.114882
	1186	FBtr0077493	bowl-RA	0.00052037	0.0110989	0.843566	0.243099	6.13425	0.231333	0.0238416	0.00884608	0.0943529	0.0943529
	1188	FBtr0111292	CG17883-RB	0.000526892	0.0112191	-0.940957	0.271427	5.42574	0.332413	0.0211542	0.0715275	0.126191	0.126191
	1190	FBtr0344419	CG45061-RA	0.000529411	0.0112575	1.96299	0.566452	4.48884	1.65101	0.018663	0.623073	0.33883	0.623073
	1191	FBtr0073738	CG12723-RA	0.000530033	0.0112575	3.89803	1.12494	2.72395	6.51074	0.14461	2.38637	1.49717	2.38637
	1192	FBtr0078975	TwdlF-RA	0.000534051	0.0113334	3.89835	1.12569	4.57964	6.51436	0.0439447	2.49043	0.298527	2.49043
	1193	FBtr0345258	AOX2-RC	0.00053457	0.0113349	-2.25464	0.651102	4.91614	2.17915	0.017605	0.830263	0.199676	0.830263
	1194	FBtr0084564	Spase22-23-RA	0.000535279	0.0113391	-0.820453	0.236957	7.60795	0.254127	0.000522298	0.0715782	0.111775	0.111775
	1195	FBtr0072463	Lsp1gamma-RA	0.000535665	0.0113391	-6.21876	1.79616	9.80993	16.58	0.00619555	6.44617	0.202737	6.44617
	1196	FBtr0110786	CG12814-RB	0.000536955	0.0113569	0.791011	0.22851	6.7117	0.266887	0.00879494	0.0940073	0.0956384	0.0956384
	1197	FBtr0076773	pbl-RC	0.000540079	0.0114134	2.33455	0.674717	4.36529	2.27003	0.508684	0.322973	0.401802	0.401802
	1198	FBtr0084614	CG13614-RA	0.000541186	0.0114273	3.49685	1.0108	1.53026	3.97083	0.0972289	0.459425	1.94619	1.94619
	1199	FBtr0086960	Bap55-RA	0.00054437	0.0114849	-0.750523	0.217045	6.32471	0.211321	0.00186194	0.0569178	0.092355	0.092355
	1200	FBtr0075640	Pex3-RA	0.000545483	0.0114988	-0.924034	0.267265	5.67826	0.310148	0.0346991	0.0425276	0.108162	0.108162
	1201	FBtr0113011	Wdr62-RD	0.000550411	0.011593	1.32832	0.384469	5.39189	0.581128	0.166181	-0.0763427	0.129452	0.129452
	1202	FBtr0079753	CG9287-RA	0.000551305	0.0116022	3.38018	0.978484	2.35716	3.74289	0.21019	0.347981	1.70467	1.70467
	1203	FBtr0076772	pbl-RB	0.000553486	0.0116384	-1.28318	0.371565	4.73592	0.574197	0.0332757	0.0877727	0.242845	0.242845
	1204	FBtr0072268	Fatp3-RA	0.000561403	0.0117853	-2.11405	0.612839	6.75174	1.92076	0.0248044	0.726338	0.0962526	0.726338
	1205	FBtr0100514	how-RC	0.000561155	0.0117853	0.823931	0.23884	5.7105	0.291262	0.00749541	0.106022	0.106593	0.106593
	1206	FBtr0082719	CG8031-RA	0.000562297	0.0117943	-0.748834	0.217105	6.43105	0.22177	0.00174806	0.0700662	0.0925212	0.0925212
	1207	FBtr0076808	Mcad-RA	0.000564324	0.0118172	-0.962428	0.27911	8.96518	0.370519	0.000133537	0.123382	0.155671	0.155671
	1208	FBtr0334664	sp3-RG	0.000564125	0.0118172	0.825166	0.239296	6.11476	0.292707	0.0160051	0.0985204	0.094725	0.0985204
	1210	FBtr0075975	CG10657-RA	0.000567516	0.0118644	1.27496	0.369909	6.00235	0.699006	0.00350364	0.270162	0.0970565	0.270162
	1212	FBtr0082375	Ugt35B1-RA	0.000572351	0.0119162	-3.28427	0.953513	2.36836	3.76228	0.119258	0.674588	1.69912	1.69912
	1213	FBtr0339932	Sodh1-RB	0.000572053	0.0119162	-1.77196	0.514428	7.76116	1.35076	0.000598147	0.528673	0.11535	0.528673
	1214	FBtr0076176	CG7551-RB	0.00057173	0.0119162	-3.4054	0.988597	1.96423	4.27014	0.0929493	1.02329	1.8617	1.8617
	1215	FBtr0075808	stv-RC	0.000571836	0.0119162	1.55768	0.452205	6.48787	1.0438	0.209889	0.199089	0.092894	0.199089
	1216	FBtr0304923	PIP5K59B-RH	0.000577335	0.0120101	4.3274	1.25722	1.47055	5.47076	1.21124	-1.07083	1.94996	1.94996
	1218	FBtr0070952	Mcm6-RA	0.000583408	0.0121165	-0.764885	0.222401	6.02839	0.240792	0.00244515	0.0834626	0.0964794	0.0964794
	1219	FBtr0472695	CG46339-RA	0.000587587	0.0121933	0.807275	0.234859	7.49153	0.276395	0.00107413	0.104156	0.109243	0.109243
	1220	FBtr0080253	CG4983-RA	0.000588267	0.0121974	-1.64696	0.47919	4.31248	1.15995	0.0282777	0.420832	0.430969	0.430969
	1221	FBtr0084261	bond-RB	0.000590499	0.0122336	1.85671	0.540378	5.97124	1.48554	0.0699128	0.514103	0.0977849	0.514103
	1222	FBtr0079448	CG5973-RC	0.000591086	0.0122358	-3.49744	1.01798	3.76457	5.27136	0.940857	1.1317	0.758416	1.1317
	1223	FBtr0343535	Hgsnat-RB	0.000592825	0.0122617	-1.49316	0.434705	6.01222	0.885529	0.281102	0.00884443	0.0968345	0.0968345
	1224	FBtr0070541	CG14265-RB	0.000593639	0.0122685	1.094	0.318532	8.57934	0.515887	0.000275663	0.202649	0.139998	0.202649
	1225	FBtr0345257	Taf1-RF	0.000597543	0.0123391	4.52378	1.31784	2.96414	8.5938	2.13167	1.07291	1.34172	1.34172
	1226	FBtr0081363	CG2493-RA	0.000600362	0.0123872	-1.05136	0.306391	5.36101	0.361644	0.0551419	-0.00167982	0.132608	0.132608
	1227	FBtr0077814	CG15362-RA	0.00060221	0.0124152	-1.01975	0.297249	5.08345	0.361185	0.0073293	0.0674248	0.169385	0.169385
	1228	FBtr0089937	CG8852-RA	0.000603335	0.0124182	0.863792	0.251826	5.96525	0.321896	0.00343469	0.123398	0.0979308	0.123398
	1229	FBtr0075712	CG4914-RA	0.000603282	0.0124182	-1.92823	0.562143	4.01791	1.37915	0.0343405	0.335319	0.597668	0.597668
	1230	FBtr0070538	ng4-RA	0.000604466	0.0124314	3.50102	1.02082	1.62381	3.77934	0.147753	0.175771	1.93641	1.93641
	1231	FBtr0079559	CG7102-RA	0.000608576	0.0124956	-3.79007	1.1057	3.02252	6.20001	0.317369	2.12777	1.30278	2.12777
	1232	FBtr0304134	loh-RC	0.000608572	0.0124956	2.97736	0.868602	4.25437	3.82614	0.55259	0.956348	0.464081	0.956348
	1233	FBtr0072506	miple2-RA	0.000613351	0.0125834	-1.2569	0.366909	6.08965	0.68215	0.0173711	0.251873	0.0952149	0.251873
	1234	FBtr0344861	pes-RH	0.000614199	0.0125906	4.07397	1.18939	1.34384	4.86402	0.877759	-0.735475	1.95153	1.95153
	1235	FBtr0344082	lt-RF	0.000616393	0.0126253	1.05806	0.308986	5.53329	0.48352	0.0307528	0.160191	0.117163	0.160191
	1236	FBtr0073968	opm-RA	0.000618954	0.0126485	-0.898903	0.262594	5.49366	0.312763	0.0176521	0.0778957	0.120259	0.120259
	1237	FBtr0330075	trn-RB	0.000619024	0.0126485	-1.02098	0.298259	5.0557	0.332016	0.00395854	0.0359261	0.173958	0.173958
	1238	FBtr0075890	trn-RA	0.000619024	0.0126485	-1.02098	0.298259	5.0557	0.332016	0.00395854	0.0359261	0.173958	0.173958
	1239	FBtr0072071	Eglp1-RA	0.000623106	0.0127216	-2.08247	0.608668	3.87178	1.75826	0.0551899	0.550561	0.685762	0.685762
	1240	FBtr0304634	CG43049-RA	0.000624659	0.0127402	-3.64406	1.0653	1.74398	5.55609	0.352794	1.70294	1.91695	1.91695
	1241	FBtr0073741	Bap60-RA	0.000625526	0.0127402	-0.776958	0.227161	7.13302	0.191317	0.000848662	0.0211329	0.102356	0.102356
	1242	FBtr0334158	CG31689-RE	0.000625501	0.0127402	1.82476	0.533506	5.48825	1.43929	0.38778	0.181478	0.120703	0.181478
	1243	FBtr0345162	CkIalpha-RF	0.000628169	0.0127837	-4.8252	1.41123	3.60651	10.0663	1.01479	2.96834	0.875158	2.96834
	1244	FBtr0081301	COX4-RB	0.00063115	0.0128341	0.939851	0.274982	6.57256	0.382003	0.0104563	0.140774	0.0937376	0.140774
	1246	FBtr0343405	CG7149-RB	0.000632626	0.0128434	-1.52892	0.447416	4.82192	0.821242	0.180508	-0.00159471	0.219855	0.219855
	1247	FBtr0083338	CCT3-RB	0.000637595	0.0129339	1.0265	0.300576	5.76897	0.353915	0.0766206	-0.0149511	0.104071	0.104071
	1248	FBtr0344428	CG45069-RA	0.000642428	0.0130215	2.16402	0.634044	6.48729	2.02715	0.00904632	0.794976	0.0928894	0.794976
	1249	FBtr0074618	CG15040-RA	0.000649462	0.013143	0.89244	0.261707	5.3702	0.292146	0.0053307	0.070023	0.131651	0.131651
	1250	FBtr0333034	D-RB	0.000649341	0.013143	-4.57367	1.34121	1.5939	6.43611	1.65761	-1.12165	1.94005	1.94005
	1251	FBtr0309106	hts-RI	0.000652122	0.0131863	-4.77155	1.39971	3.66796	9.86365	0.76821	3.15016	0.828661	3.15016
	1252	FBtr0303268	CG15740-RB	0.000655708	0.0132482	3.23646	0.949816	3.85459	4.53931	0.142501	1.6618	0.696984	1.6618
	1253	FBtr0082025	CG18473-RA	0.000665005	0.0134254	-0.85384	0.250863	7.25607	0.316182	0.000731367	0.125133	0.104573	0.125133
	1254	FBtr0333616	Mbs-RQ	0.00067094	0.0135236	-4.26473	1.25389	2.64418	7.82983	1.59836	1.4738	1.54614	1.54614
	1255	FBtr0075372	CG13058-RA	0.000670797	0.0135236	3.09749	0.910692	2.80707	2.95435	0.214199	0.0344008	1.44452	1.44452
	1256	FBtr0081317	fs(2)ltoPP43-RB	0.00067357	0.0135648	-0.900974	0.264983	5.41326	0.252081	0.0130622	0.0104479	0.12737	0.12737
	1257	FBtr0331191	CG31635-RG	0.000674056	0.0135648	0.779146	0.229166	6.80059	0.18297	0.00801891	0.00308964	0.097015	0.097015
	1258	FBtr0083062	Set-RA	0.000681255	0.0136988	-0.899552	0.264807	7.07151	0.351408	0.00100651	0.139239	0.101301	0.139239
	1259	FBtr0290197	CG13124-RD	0.000683084	0.0137246	1.02269	0.30112	6.72467	0.454267	0.0703694	0.110977	0.0958356	0.110977
	1260	FBtr0088864	Odc2-RA	0.000688147	0.0138154	1.48859	0.438562	5.81113	0.962837	0.00577208	0.378901	0.102482	0.378901
	1261	FBtr0306902	CG43316-RA	0.000690136	0.0138443	3.35309	0.988101	2.03527	3.88301	0.114017	0.668424	1.83867	1.83867
	1262	FBtr0073840	Pdcd4-RA	0.000691894	0.0138541	-0.789153	0.232598	7.13938	0.259318	0.00573742	0.0892132	0.102467	0.102467
	1263	FBtr0084047	peg-RA	0.000692266	0.0138541	0.906502	0.267198	7.1568	0.357175	0.00110221	0.141687	0.102773	0.141687
	1264	FBtr0302501	NimB5-RB	0.00069151	0.0138541	-0.802286	0.236459	6.11163	0.274336	0.01704	0.0884649	0.0947853	0.0947853
	1265	FBtr0331641	Ip259-RB	0.000693548	0.0138688	1.26606	0.373235	5.43956	0.696778	0.0220883	0.25652	0.124919	0.25652
	1266	FBtr0078841	Jhbp1-RA	0.000694251	0.0138719	1.40014	0.412797	6.18736	0.852228	0.00344519	0.337357	0.0934486	0.337357
	1267	FBtr0084878	CG5112-RA	0.000696767	0.0139111	-0.762302	0.224812	7.00648	0.203167	0.000856662	0.0424704	0.100224	0.100224
	1268	FBtr0084075	mod(mdg4)-RP	0.000699325	0.0139512	-1.04082	0.307041	5.20547	0.380363	0.0372743	0.0453798	0.151274	0.151274
	1269	FBtr0346164	CG15369-RB	0.000701358	0.0139807	-3.73664	1.10256	2.89051	6.07325	0.0950768	2.33622	1.39035	2.33622
	1270	FBtr0340070	CG6472-RB	0.000703587	0.0139921	2.90845	0.85841	2.98268	2.8892	0.144348	0.406698	1.32939	1.32939
	1271	FBtr0300060	CG31266-RB	0.000703085	0.0139921	-0.78196	0.230777	7.32409	0.264863	0.00065362	0.104533	0.105863	0.105863
	1272	FBtr0300673	CG17707-RB	0.000703197	0.0139921	2.48627	0.733774	3.52903	2.27525	0.14174	0.452207	0.935108	0.935108
	1273	FBtr0089557	CG18635-RA	0.00070822	0.01407	0.813002	0.24008	5.62789	0.287658	0.00335818	0.111919	0.110903	0.111919
	1274	FBtr0083600	CG7142-RA	0.000708617	0.01407	1.30514	0.385427	5.78558	0.741348	0.00383739	0.29327	0.103424	0.29327
	1275	FBtr0081365	CG31683-RA	0.00071128	0.0141118	-2.2469	0.663742	4.20427	2.19767	0.197161	0.683945	0.493082	0.683945
	1276	FBtr0073408	CG1637-RA	0.000712716	0.0141292	-1.54376	0.456109	5.01278	0.756041	0.234693	-0.147048	0.181378	0.181378
	1277	FBtr0273186	CG17005-RB	0.000719458	0.0142517	-3.81799	1.1289	1.99414	5.52766	0.696515	0.893399	1.8523	1.8523
	1278	FBtr0080675	CG3491-RA	0.000721275	0.0142765	0.905679	0.267845	5.31387	0.265919	0.00571192	0.0311083	0.13777	0.13777
	1279	FBtr0308646	CG5665-RB	0.000722674	0.014293	3.8001	1.12401	1.54345	4.44946	0.581716	-0.204268	1.9451	1.9451
	1280	FBtr0076222	CG32074-RA	0.000723841	0.0143049	4.1804	1.23666	4.91508	7.61478	0.0638781	2.99479	0.19989	2.99479
	1281	FBtr0300499	Pdp1-RI	0.000726208	0.0143405	2.34309	0.693326	5.74237	2.39265	0.33834	0.623062	0.10517	0.623062
	1282	FBtr0083638	fray-RB	0.00072801	0.0143649	1.03446	0.30616	6.07688	0.421681	0.0919982	0.0432641	0.0954695	0.0954695
	1283	FBtr0084961	E(spl)m8-HLH-RA	0.000731673	0.0144259	-2.11248	0.62547	3.79031	1.53714	0.0420139	0.263794	0.740412	0.740412
	1284	FBtr0078536	CG11241-RA	0.000734711	0.0144745	-0.980513	0.290412	6.5474	0.419268	0.00193971	0.166738	0.0934556	0.166738
	1285	FBtr0342824	trol-RAY	0.000737898	0.014526	5.10006	1.51109	5.05208	11.346	1.58875	2.97801	0.174568	2.97801
	1286	FBtr0332075	Icmt-RB	0.000739527	0.0145467	-4.23048	1.25367	3.14273	6.91581	1.92137	0.181421	1.22199	1.22199
	1287	FBtr0331866	CG2211-RB	0.000740872	0.0145549	-0.889788	0.26372	5.36761	0.338605	0.00717671	0.123955	0.13192	0.13192
	1288	FBtr0339749	CG1578-RB	0.000741093	0.0145549	0.751474	0.222731	6.49645	0.195205	0.00625342	0.0332473	0.0929649	0.0929649
	1289	FBtr0085571	CG9743-RA	0.000743099	0.0145826	1.72284	0.510748	7.3923	1.29524	0.000926657	0.5208	0.107204	0.5208
	1290	FBtr0075233	blot-RB	0.000743655	0.0145826	3.10489	0.920525	3.37109	4.20701	0.480932	1.2138	1.05819	1.2138
	1291	FBtr0339619	CG4408-RB	0.0007452	0.0145902	-1.14157	0.338506	6.76936	0.568775	0.00127411	0.227899	0.0965268	0.227899
	1292	FBtr0333555	Lcp4-RB	0.000745193	0.0145902	-2.51417	0.745517	10.4061	2.75881	7.5346e-05	1.11151	0.250411	1.11151
	1293	FBtr0301511	Pkn-RH	0.000751196	0.014686	4.7153	1.39913	2.58956	7.81267	2.33648	-0.633057	1.57862	1.57862
	1294	FBtr0333474	mei-P26-RC	0.000751255	0.014686	0.876292	0.260015	6.04915	0.273031	0.0391782	0.0233949	0.0960378	0.0960378
	1295	FBtr0330661	CG31688-RG	0.000752681	0.0147026	0.892608	0.264897	5.5413	0.347935	0.0204799	0.119861	0.11657	0.119861
	1296	FBtr0084309	HP1c-RA	0.000758803	0.0147993	-0.759664	0.225594	5.92324	0.201487	0.00277645	0.039929	0.0990085	0.0990085
	1297	FBtr0079620	CG8086-RA	0.000758346	0.0147993	3.96744	1.17813	1.29057	4.80723	0.826409	-0.464831	1.94958	1.94958
	1298	FBtr0332500	Pif1A-RG	0.000761335	0.0148258	0.792505	0.23541	7.14109	0.274449	0.0027914	0.108045	0.102496	0.108045
	1299	FBtr0332503	Pif1B-RC	0.000761335	0.0148258	0.792505	0.23541	7.14109	0.274449	0.0027914	0.108045	0.102496	0.108045
	1300	FBtr0080021	KdelR-RA	0.000771864	0.0150008	-0.815365	0.242474	7.82095	0.249459	0.000763534	0.0686651	0.116824	0.116824
	1301	FBtr0081689	Ccp84Ag-RA	0.000773877	0.0150008	2.3637	0.70307	6.62255	2.4437	0.00628381	0.982332	0.0943629	0.982332
	1302	FBtr0339259	CG11854-RB	0.000773545	0.0150008	-3.71778	1.1058	5.41596	6.04532	0.023638	2.42193	0.127112	2.42193
	1303	FBtr0089934	Rab32-RC	0.000772848	0.0150008	-0.738715	0.219703	6.61279	0.224947	0.00230394	0.0782341	0.0942346	0.0942346
	1304	FBtr0301590	Spindly-RB	0.00077177	0.0150008	-1.03824	0.308749	5.00363	0.370336	0.00763575	0.0651091	0.183016	0.183016
	1305	FBtr0073722	CG42237-RA	0.000773247	0.0150008	1.96569	0.584644	4.28925	1.68994	0.0716452	0.611973	0.444108	0.611973
	1306	FBtr0308793	sm-RW	0.000778153	0.0150721	-4.34008	1.29152	2.42637	6.91584	1.66658	0.123122	1.66946	1.66946
	1307	FBtr0084305	CG6972-RA	0.000778984	0.0150767	1.10067	0.327564	5.58306	0.530074	0.00486846	0.209728	0.113674	0.209728
	1308	FBtr0305591	Nep6-RB	0.000783127	0.0151453	-1.55972	0.464384	5.95775	1.01009	0.33319	0.0343409	0.098116	0.098116
	1309	FBtr0078454	CG14567-RA	0.000784044	0.0151514	2.29187	0.682435	5.54277	2.29913	0.0175816	0.913855	0.116463	0.913855
	1310	FBtr0335468	CG44141-RA	0.000793791	0.015293	2.37408	0.707634	3.51537	2.27737	0.0557164	0.72247	0.945776	0.945776
	1311	FBtr0088256	Daao1-RA	0.00079289	0.015293	-0.768218	0.228959	7.21672	0.215299	0.00099674	0.0534657	0.103848	0.103848
	1312	FBtr0335467	CG44140-RA	0.000793791	0.015293	2.37408	0.707634	3.51537	2.27737	0.0557164	0.72247	0.945776	0.945776
	1313	FBtr0075708	Trl-RC	0.000792464	0.015293	-1.11777	0.333123	5.77834	0.416759	0.118239	-0.0484879	0.103703	0.103703
	1314	FBtr0075866	CG14107-RA	0.000794484	0.0152947	4.24066	1.26409	4.52302	7.87736	0.0835877	3.11227	0.323009	3.11227
	1315	FBtr0308770	CadN2-RD	0.000796701	0.0153257	3.86589	1.15264	1.95787	5.31302	0.793527	0.423294	1.86364	1.86364
	1316	FBtr0310286	OtopLa-RE	0.000797484	0.0153291	0.823647	0.245596	5.66099	0.22593	0.0115738	0.0258803	0.109061	0.109061
	1317	FBtr0302613	tacc-RH	0.000800452	0.0153745	-0.848462	0.253073	5.56547	0.26967	0.0132369	0.0614158	0.114855	0.114855
	1318	FBtr0339667	CG43998-RB	0.000806607	0.0154575	-3.53487	1.05502	1.07429	3.58597	0.300148	-0.281626	1.926	1.926
	1319	FBtr0082037	ps-RB	0.000805516	0.0154575	0.801026	0.239048	7.15459	0.268259	0.0115547	0.0875333	0.102734	0.102734
	1320	FBtr0339666	CG43999-RC	0.000806607	0.0154575	-3.53487	1.05502	1.07429	3.58597	0.300148	-0.281626	1.926	1.926
	1321	FBtr0335286	Tbce-RC	0.000807353	0.0154601	-3.90213	1.16472	2.35479	6.61274	1.00733	1.63198	1.70584	1.70584
	1322	FBtr0340459	CG15117-RF	0.000809932	0.0154885	1.47454	0.440242	4.54822	0.933048	0.0757847	0.288019	0.311841	0.311841
	1323	FBtr0081258	msb1l-RA	0.00081006	0.0154885	-0.896254	0.267592	5.31605	0.25549	0.00568965	0.0246243	0.137521	0.137521
	1324	FBtr0080025	TfIIB-RA	0.000811293	0.0154936	-0.736843	0.220025	6.41444	0.184849	0.00437499	0.0303034	0.0924466	0.0924466
	1325	FBtr0082275	Rbp1-RA	0.000812164	0.0154936	-0.741458	0.221422	6.78499	0.161466	0.00128468	0.00383884	0.0967711	0.0967711
	1326	FBtr0302722	nej-RC	0.000811934	0.0154936	3.89934	1.16444	1.95439	5.49094	0.847137	0.490661	1.86469	1.86469
	1327	FBtr0112866	heph-RN	0.000814908	0.0155342	-0.76136	0.227429	6.92185	0.208289	0.00456903	0.0452116	0.0988788	0.0988788
	1329	FBtr0299594	CG6959-RC	0.000823257	0.0156698	-0.778677	0.232798	6.09429	0.249872	0.0132668	0.0761377	0.0951234	0.0951234
	1330	FBtr0330011	Stacl-RH	0.000826723	0.0157239	0.969706	0.290011	5.28823	0.333984	0.0274581	0.0487466	0.140755	0.140755
	1331	FBtr0073650	Cpr11A-RA	0.000832181	0.0158158	1.7357	0.519382	7.22049	1.32321	0.00184387	0.537672	0.103917	0.537672
	1332	FBtr0077069	alphaKap4-RA	0.000838749	0.0159287	-3.37533	1.01067	1.89945	4.93294	0.162407	1.79508	1.88052	1.88052
	1333	FBtr0081911	nom-RA	0.000840133	0.015943	-4.06227	1.21653	2.52846	6.32739	1.3461	0.535183	1.61379	1.61379
	1334	FBtr0334957	stumps-RF	0.000842381	0.0159737	-4.15321	1.24404	2.73553	7.58143	1.51633	1.57895	1.48993	1.57895
	1337	FBtr0303159	eIF4EHP-RC	0.000851963	0.0161191	0.73459	0.220245	6.15722	0.212889	0.00308744	0.0654092	0.0939279	0.0939279
	1338	FBtr0333111	CG43078-RK	0.000855693	0.0161776	4.7507	1.42487	2.3443	7.25416	2.34955	-1.4094	1.71097	1.71097
	1339	FBtr0300518	rn-RE	0.000864	0.0163103	-3.24766	0.974854	2.36424	3.5792	0.199512	0.460452	1.70117	1.70117
	1340	FBtr0330140	rn-RG	0.000864	0.0163103	-3.24766	0.974854	2.36424	3.5792	0.199512	0.460452	1.70117	1.70117
	1342	FBtr0334867	stg-RB	0.000867087	0.0163441	-3.19998	0.960827	3.69272	4.50828	0.190246	1.65613	0.810289	1.65613
	1343	FBtr0071802	CG11474-RA	0.000867762	0.0163447	-0.731164	0.219554	6.46926	0.216489	0.00365498	0.0707151	0.0927529	0.0927529
	1344	FBtr0304992	CG32369-RC	0.000868457	0.0163456	0.759303	0.228019	7.01263	0.228395	0.00366091	0.0706195	0.100324	0.100324
	1345	FBtr0336481	CG1092-RD	0.000869605	0.016355	-1.2474	0.374637	5.5738	0.685182	0.0134425	0.267264	0.114289	0.267264
	1346	FBtr0290036	stas-RB	0.000872405	0.0163833	1.11256	0.33423	4.87266	0.387261	0.0147665	0.024439	0.208653	0.208653
	1347	FBtr0304118	SmB-RB	0.000872328	0.0163833	-0.724752	0.217724	6.49911	0.195663	0.00181993	0.0513647	0.0929876	0.0929876
	1348	FBtr0088306	trsn-RA	0.000874533	0.0164111	-0.749472	0.225198	5.93309	0.194931	0.00268176	0.0375012	0.0987465	0.0987465
	1349	FBtr0340086	Pkcdelta-RE	0.000875301	0.0164133	1.35054	0.405833	5.54909	0.803474	0.00948383	0.319918	0.116005	0.319918
	1350	FBtr0081692	Ccp84Ab-RA	0.000876868	0.0164306	3.10164	0.932174	5.67493	4.23825	0.131225	1.60667	0.108332	1.60667
	1351	FBtr0070681	pon-RA	0.000879121	0.0164606	-0.899306	0.270338	5.29833	0.339389	0.00660218	0.119768	0.139563	0.139563
	1352	FBtr0112724	CG34423-RA	0.000885802	0.0165612	1.23986	0.372948	4.74851	0.550676	0.0390428	0.0909932	0.239137	0.239137
	1353	FBtr0344257	Su(Tpl)-RC	0.00088528	0.0165612	5.35825	1.61167	3.5235	12.6559	0.772282	4.42269	0.939426	4.42269
	1354	FBtr0081517	CG8665-RA	0.000888174	0.0165932	-1.72326	0.51847	7.06541	1.30929	0.00118337	0.536439	0.101198	0.536439
	1355	FBtr0078668	PSMG1-RA	0.000889227	0.0166007	-0.725558	0.218317	6.5689	0.211394	0.00162951	0.0695194	0.093695	0.093695
	1356	FBtr0290291	Ddc-RD	0.000890291	0.0166021	2.15718	0.649149	4.55677	2.05194	0.209896	0.632894	0.30815	0.632894
	1357	FBtr0300267	heph-RS	0.000890616	0.0166021	-1.04442	0.314301	5.24777	0.481005	0.027112	0.170458	0.145726	0.170458
	1358	FBtr0078501	CG32450-RA	0.000893301	0.0166399	-1.85268	0.557677	4.04667	1.51384	0.0328156	0.589191	0.581963	0.589191
	1359	FBtr0079111	Hsp60C-RC	0.000896652	0.01669	-4.96793	1.49587	1.79082	8.03871	2.56797	-1.41625	1.90729	1.90729
	1360	FBtr0073705	Paics-RA	0.00090112	0.0167574	-0.870628	0.26226	8.50495	0.323638	0.000249819	0.124663	0.137311	0.137311
	1361	FBtr0301389	mEFTu1-RB	0.000901599	0.0167574	1.96104	0.590752	6.16744	1.69703	0.0876319	0.610344	0.0937548	0.610344
	1362	FBtr0333262	dlg1-RT	0.000902781	0.0167671	4.64241	1.39866	2.62566	7.90509	2.35523	-0.316626	1.55726	1.55726
	1363	FBtr0332429	CG15515-RB	0.000907957	0.0168508	3.04344	0.917362	6.52667	4.0891	0.0144885	1.66862	0.0932422	1.66862
	1364	FBtr0333334	HDAC4-RJ	0.000911117	0.0168909	4.54575	1.37059	1.57975	6.53525	1.81546	-1.07895	1.94161	1.94161
	1365	FBtr0330005	Mctp-RE	0.000911452	0.0168909	3.88608	1.17173	1.97224	5.26019	0.886701	0.216305	1.85922	1.85922
	1366	FBtr0300961	mesh-RD	0.000920972	0.0170548	1.3076	0.394613	7.99625	0.755465	0.00323781	0.308201	0.121415	0.308201
	1367	FBtr0334152	CG44014-RA	0.000924985	0.0171166	1.89193	0.571166	6.83121	1.58194	0.00250458	0.649957	0.0974918	0.649957
	1368	FBtr0479744	CG31496-RB	0.000926593	0.0171338	-0.908567	0.274333	6.57065	0.36487	0.00156547	0.148952	0.0937153	0.148952
	1369	FBtr0071561	CG17999-RA	0.000927572	0.0171394	2.54279	0.767838	5.33008	2.85806	0.0317827	1.14737	0.135947	1.14737
	1370	FBtr0110876	l(3)neo38-RB	0.000928475	0.0171436	-0.740182	0.223529	6.91284	0.191805	0.00119098	0.0399585	0.0987393	0.0987393
	1371	FBtr0073838	CtsB-RA	0.000930781	0.0171736	-1.10292	0.333141	9.07141	0.537807	0.00014399	0.221822	0.160548	0.221822
	1372	FBtr0072417	pain-RA	0.000931614	0.0171765	0.743122	0.224481	6.06408	0.185626	0.00505423	0.027433	0.0957289	0.0957289
	1373	FBtr0332460	NTPase-RF	0.000932786	0.0171856	1.37777	0.416237	5.40637	0.83936	0.0760883	0.270418	0.128032	0.270418
	1374	FBtr0100245	pan-RH	0.000940223	0.01731	4.37369	1.32222	1.67456	5.71217	1.56742	-1.2796	1.92913	1.92913
	1375	FBtr0110897	Sod3-RD	0.000944062	0.017368	-0.759278	0.229619	7.22161	0.214576	0.00151274	0.0566581	0.103937	0.103937
	1376	FBtr0081387	CG2611-RA	0.000948416	0.0174354	-0.826912	0.25017	5.48427	0.248837	0.00413883	0.058243	0.121031	0.121031
	1377	FBtr0100293	Df31-RF	0.000953815	0.0175011	-1.58212	0.478878	5.73999	1.1083	0.0260208	0.432628	0.105272	0.432628
	1379	FBtr0445732	CG46301-RF	0.000954063	0.0175011	3.73857	1.13162	1.62947	4.56494	0.625463	0.041328	1.93566	1.93566
	1380	FBtr0085701	zfh1-RB	0.000956096	0.0175115	0.770488	0.233259	5.71247	0.182783	0.00231838	0.013044	0.106502	0.106502
	1381	FBtr0331180	zfh1-RE	0.000956096	0.0175115	0.770488	0.233259	5.71247	0.182783	0.00231838	0.013044	0.106502	0.106502
	1382	FBtr0336843	Rpn3-RB	0.000956954	0.0175115	-0.801125	0.242553	7.83369	0.212907	0.0005206	0.033937	0.117143	0.117143
	1383	FBtr0072733	Klp61F-RA	0.000957401	0.0175115	-0.728888	0.220691	6.09767	0.170348	0.00235206	0.0192945	0.0950569	0.0950569
	1384	FBtr0339195	CG3301-RC	0.000961446	0.0175728	-1.14477	0.346734	5.56809	0.580524	0.0180831	0.222365	0.114676	0.222365
	1385	FBtr0479743	CD98hc-RG	0.00096497	0.0176245	-3.55527	1.07718	3.69298	5.60051	1.05188	1.26874	0.810101	1.26874
	1386	FBtr0333886	Klp67A-RB	0.000967612	0.01766	-4.04014	1.22437	1.32692	4.71448	1.04707	-0.987751	1.95107	1.95107
	1387	FBtr0112929	Kank-RD	0.000969529	0.0176822	0.948474	0.287484	5.58238	0.389466	0.0515756	0.102934	0.113718	0.113718
	1388	FBtr0079344	Nlg2-RA	0.000972337	0.0176824	-4.28616	1.29946	1.44994	5.30706	1.4264	-1.35855	1.95081	1.95081
	1389	FBtr0088834	puml-RA	0.000970957	0.0176824	0.777282	0.235625	7.28334	0.192939	0.00595383	0.0177529	0.105084	0.105084
	1390	FBtr0088224	Prosbeta5-RB	0.000970421	0.0176824	-2.02241	0.613044	4.79662	1.64228	0.525592	0.0270259	0.226053	0.226053
	1391	FBtr0087720	CG10814-RA	0.000971905	0.0176824	3.80775	1.15438	4.66143	6.42699	0.111096	2.55407	0.267163	2.55407
	1392	FBtr0300721	Sprn-RB	0.00097551	0.0177274	-3.51658	1.06644	2.67358	5.43174	0.746303	1.46861	1.52829	1.52829
	1393	FBtr0085573	CG9747-RA	0.000976489	0.0177324	1.19346	0.361959	6.62817	0.631551	0.00455397	0.257475	0.094438	0.257475
	1394	FBtr0089394	Vamp7-RA	0.000977728	0.0177422	-0.746773	0.22651	7.08377	0.190468	0.00110566	0.0352171	0.101508	0.101508
	1395	FBtr0334955	stumps-RD	0.000982911	0.0178235	4.16531	1.26399	1.38951	5.01535	1.24335	-1.17537	1.95197	1.95197
	1397	FBtr0070161	spdi-RA	0.000988657	0.0178923	-4.44846	1.35058	2.45169	7.20811	1.9921	-0.178901	1.65604	1.65604
	1398	FBtr0080872	CG5968-RA	0.000988829	0.0178923	-3.31632	1.00687	2.83903	4.41121	0.603673	0.876743	1.42391	1.42391
	1399	FBtr0111032	ps-RK	0.00099075	0.0179014	0.96454	0.292894	7.31445	0.412874	0.0273704	0.144203	0.105677	0.144203
	1400	FBtr0082099	CG9444-RA	0.000990486	0.0179014	-4.37353	1.32804	2.7664	7.69871	2.05692	0.548984	1.47047	1.47047
	1401	FBtr0080470	CG9302-RA	0.000996441	0.0179873	-0.717441	0.217966	6.53415	0.200396	0.00170123	0.0605204	0.0933171	0.0933171
	1402	FBtr0071372	l(1)G0320-RA	0.000996926	0.0179873	-1.75851	0.534274	6.69584	1.37287	0.0143818	0.556516	0.0954004	0.556516
	1403	FBtr0309228	Cda5-RI	0.0009979	0.0179921	3.27206	0.99421	3.77486	4.75346	0.693285	1.28362	0.751178	1.28362
	1404	FBtr0082361	CG17734-RB	0.0010027	0.0180657	1.30082	0.395414	5.06	0.736907	0.139466	0.156214	0.173238	0.173238
	1406	FBtr0343591	CG2145-RB	0.00101993	0.01835	-0.828603	0.25224	8.18124	0.291562	0.000523627	0.110772	0.126727	0.126727
	1407	FBtr0330117	Atox1-RB	0.00102213	0.0183634	-0.708948	0.215855	6.3635	0.219452	0.000860651	0.0876312	0.0923265	0.0923265
	1408	FBtr0078426	Atox1-RA	0.00102213	0.0183634	-0.708948	0.215855	6.3635	0.219452	0.000860651	0.0876312	0.0923265	0.0923265
	1409	FBtr0110813	CG34115-RA	0.00102438	0.0183909	2.21549	0.674686	3.74656	2.18275	0.0476275	0.862774	0.7712	0.862774
	1410	FBtr0085534	ncd-RA	0.00102725	0.0184147	-0.732779	0.223207	6.01837	0.15852	0.00294459	0.00300721	0.0966982	0.0966982
	1411	FBtr0082233	CG12592-RA	0.00102789	0.0184147	-2.002	0.60985	4.52054	1.78272	0.0466543	0.697179	0.324132	0.697179
	1412	FBtr0081988	D1-RA	0.00102713	0.0184147	-0.80375	0.244823	7.91357	0.239529	0.00067863	0.0634332	0.119198	0.119198
	1413	FBtr0082780	Ace-RA	0.00103126	0.018462	0.805284	0.245374	5.63202	0.188804	0.00975299	-0.00564272	0.110664	0.110664
	1414	FBtr0330296	Gnpnat-RF	0.00103496	0.018502	-1.93087	0.588527	5.09342	1.45235	0.524945	-0.0732899	0.167784	0.167784
	1415	FBtr0085474	Gnpnat-RB	0.00103496	0.018502	-1.93087	0.588527	5.09342	1.45235	0.524945	-0.0732899	0.167784	0.167784
	1417	FBtr0077517	Snx1-RA	0.0010446	0.0186481	-0.771033	0.235198	7.52822	0.205371	0.000611574	0.0408245	0.110025	0.110025
	1418	FBtr0088146	sprt-RA	0.00105268	0.0187789	0.797113	0.243315	5.58258	0.271804	0.00469861	0.10061	0.113706	0.113706
	1419	FBtr0304848	shot-RY	0.00105723	0.0187939	1.04394	0.318777	5.29433	0.460837	0.0632049	0.111166	0.140033	0.140033
	1420	FBtr0347150	CG43291-RC	0.00105663	0.0187939	1.11183	0.33949	4.83058	0.452072	0.0126654	0.102698	0.217841	0.217841
	1421	FBtr0076918	CG8620-RA	0.00105661	0.0187939	2.28776	0.698553	4.79487	2.33192	0.115692	0.86026	0.226498	0.86026
	1422	FBtr0332272	Pino-RC	0.00105719	0.0187939	3.2725	0.999282	3.85376	4.77161	0.546786	1.45034	0.697529	1.45034
	1423	FBtr0070523	ng1-RA	0.00105578	0.0187939	0.817885	0.249719	7.5706	0.298026	0.000998305	0.12372	0.110946	0.12372
	1424	FBtr0087574	Opa1-RA	0.00105835	0.0188007	0.812516	0.248132	6.31559	0.291912	0.0307605	0.0897427	0.092378	0.092378
	1425	FBtr0331203	CG34447-RB	0.00105969	0.0188071	3.22097	0.983748	0.917338	3.0522	0.0420051	0.0606744	1.89352	1.89352
	1426	FBtr0078568	Chro-RB	0.00106021	0.0188071	-0.746736	0.228078	6.68651	0.199112	0.0087766	0.0376497	0.0952621	0.0952621
	1427	FBtr0071784	Swim-RB	0.00106309	0.018845	1.25384	0.383054	5.88228	0.700715	0.0853538	0.208107	0.100166	0.208107
	1428	FBtr0273301	CG6026-RB	0.00106752	0.0189103	3.37499	1.03144	3.88058	5.07822	0.073524	2.05423	0.68008	2.05423
	1429	FBtr0302606	CG2246-RI	0.00107904	0.0191011	2.96067	0.905662	2.78252	3.66583	0.180224	1.17473	1.46022	1.46022
	1431	FBtr0071040	CG14434-RA	0.00108753	0.0192244	-0.853493	0.261259	5.38064	0.251986	0.00593081	0.0452356	0.130582	0.130582
	1432	FBtr0112420	CG34227-RA	0.00109427	0.0193301	-3.94398	1.20792	7.36603	6.94555	0.00370186	2.91445	0.106682	2.91445
	1433	FBtr0089030	Tsp42Ej-RA	0.0010983	0.0193878	-1.5319	0.469325	5.29125	1.04809	0.00718928	0.433342	0.140396	0.433342
	1434	FBtr0077563	CG31954-RA	0.00110448	0.0194832	3.28814	1.00787	1.86436	3.75307	0.141777	0.632842	1.88983	1.88983
	1435	FBtr0340059	Hmgs-RF	0.00110782	0.0195285	1.3278	0.407099	7.43372	0.787834	0.00428166	0.327177	0.108042	0.327177
	1436	FBtr0112954	CG14445-RB	0.00111493	0.0196401	3.84372	1.17913	2.05154	5.38425	0.947641	0.409257	1.83305	1.83305
	1437	FBtr0082385	Irbp-RA	0.00112856	0.0198664	0.75409	0.231576	5.80832	0.203471	0.00467151	0.0431603	0.102583	0.102583
	1438	FBtr0346746	Mst77Y-7-RA	0.00113033	0.0198837	-3.09158	0.94953	2.2658	4.2291	0.0555883	1.69241	1.74763	1.74763
	1439	FBtr0306696	mfas-RQ	0.00113235	0.0199055	3.03097	0.931059	5.20512	2.87229	1.58242	-1.29366	0.151322	0.151322
	1441	FBtr0334791	Naprt-RG	0.00114105	0.0200305	4.36083	1.34047	2.73519	8.51369	1.78487	1.80883	1.49014	1.80883
	1442	FBtr0072281	tamo-RA	0.00115939	0.0203383	1.19973	0.369296	6.08168	0.565317	0.177386	0.00236723	0.0953734	0.0953734
	1443	FBtr0089031	Tsp42Ek-RA	0.00116022	0.0203389	-1.68066	0.517367	6.44144	1.26589	0.00282986	0.532508	0.0925761	0.532508
	1444	FBtr0074376	Nemp-RA	0.0011615	0.0203472	-0.705424	0.217176	6.30846	0.158834	0.00193029	0.0175023	0.0924004	0.0924004
	1445	FBtr0336928	Eglp2-RC	0.00117235	0.0205186	0.988605	0.304606	5.42433	0.438299	0.0192644	0.166305	0.126324	0.166305
	1446	FBtr0072465	Pdk1-RA	0.00117291	0.0205186	0.727712	0.22423	6.33643	0.186586	0.00822313	0.032939	0.0923347	0.0923347
	1447	FBtr0079261	epsilonCOP-RA	0.00118724	0.0207549	-0.73046	0.225316	7.03679	0.203081	0.000813606	0.0582566	0.100721	0.100721
	1448	FBtr0076457	aay-RA	0.0011901	0.0207906	0.787656	0.243011	7.85398	0.229974	0.000451034	0.0610507	0.117657	0.117657
	1449	FBtr0072967	Cyp4d20-RA	0.00119312	0.0207964	1.22529	0.378115	4.64398	0.67126	0.012494	0.270199	0.273448	0.273448
	1450	FBtr0310458	CG43678-RA	0.00119417	0.0207964	2.02318	0.624385	3.79468	1.2594	0.0423205	0.0625609	0.737393	0.737393
	1451	FBtr0301848	NKAIN-RG	0.00119334	0.0207964	1.09336	0.337409	5.41841	0.476107	0.100809	0.0561691	0.12688	0.12688
	1452	FBtr0074402	CG12995-RA	0.00119364	0.0207964	3.2736	1.01025	1.747	3.79424	0.124835	0.729624	1.91636	1.91636
	1453	FBtr0079605	CG14273-RA	0.00119455	0.0207964	0.776788	0.239736	6.09202	0.270926	0.00264763	0.112299	0.0951682	0.112299
	1454	FBtr0310420	Jasper-RB	0.00119723	0.0208003	-0.711908	0.219756	6.53436	0.180022	0.00326612	0.0378216	0.0933192	0.0933192
	1455	FBtr0079446	CG5973-RA	0.00119672	0.0208003	0.753214	0.232498	6.08737	0.239291	0.0128507	0.0772112	0.09526	0.09526
	1456	FBtr0479874	bma-RH	0.00119676	0.0208003	3.28545	1.01414	0.949576	3.13715	0.155728	-0.0937738	1.90122	1.90122
	1457	FBtr0347558	Jhbp5-RC	0.00120058	0.0208441	3.3825	1.04439	0.998104	3.35758	0.269679	-0.166271	1.91181	1.91181
	1458	FBtr0335497	mtgo-RH	0.0012015	0.0208457	0.722808	0.22319	6.72467	0.214239	0.00379228	0.0720028	0.0958356	0.0958356
	1459	FBtr0071407	Ptpmeg2-RD	0.00120731	0.0209323	0.882398	0.272585	6.25629	0.349841	0.00537212	0.143233	0.0926911	0.143233
	1460	FBtr0082204	CG12811-RA	0.00121771	0.021098	-0.745955	0.23061	6.46397	0.250153	0.00163996	0.104722	0.092716	0.104722
	1461	FBtr0334142	Pde1c-RK	0.00122346	0.0211794	1.20406	0.372387	4.8997	0.642794	0.0743278	0.192348	0.203016	0.203016
	1462	FBtr0087152	CG6262-RA	0.00122408	0.0211794	-1.9786	0.61196	4.14385	1.71012	0.220998	0.469196	0.527992	0.527992
	1463	FBtr0082757	yellow-e-RA	0.00122933	0.0212557	-1.49074	0.461245	6.03348	0.999649	0.00368045	0.421813	0.0963699	0.421813
	1464	FBtr0305212	rhea-RD	0.00123056	0.0212624	1.59223	0.49269	4.74905	0.848748	0.246505	-0.101363	0.238983	0.238983
	1465	FBtr0273260	CG11898-RB	0.00123254	0.0212822	2.11176	0.653545	5.13522	2.00636	0.0159262	0.838315	0.161309	0.838315
	1466	FBtr0329991	Sema2b-RC	0.00123718	0.0213476	-0.970965	0.300593	5.13188	0.361516	0.0188991	0.0886127	0.161813	0.161813
	1467	FBtr0081619	Ama-RA	0.00123834	0.0213531	-1.59579	0.494068	6.20085	1.14605	0.00629163	0.481915	0.0932644	0.481915
	1468	FBtr0081870	CG31454-RA	0.00124207	0.0214028	2.18964	0.67811	4.61143	2.15815	0.0241434	0.895522	0.285762	0.895522
	1469	FBtr0077022	Cpr65Ax2-RA	0.00124628	0.0214608	3.73285	1.15637	7.8727	6.27351	0.00470198	2.66968	0.118136	2.66968
	1470	FBtr0344276	Unc-115a-RG	0.00124768	0.0214703	-2.88889	0.895016	5.35667	2.47488	1.46904	-1.36357	0.133067	0.133067
	1471	FBtr0310343	CG42450-RB	0.00125407	0.0215656	0.838424	0.259873	5.42219	0.263652	0.00854372	0.0647324	0.126524	0.126524
	1472	FBtr0084589	Hsp68-RA	0.00125564	0.021578	0.927453	0.2875	9.1675	0.359073	0.000122167	0.132073	0.16519	0.16519
	1473	FBtr0343244	Cyp6a16-RC	0.00125927	0.0216256	1.32246	0.410052	4.52767	0.632393	0.015371	0.139455	0.320914	0.320914
	1474	FBtr0070025	AnxB10-RA	0.00127054	0.0218044	-0.969596	0.300878	5.51924	0.330895	0.0628252	0.00984651	0.11823	0.11823
	1475	FBtr0309229	Cda5-RJ	0.00127541	0.0218731	3.32882	1.03333	3.25873	4.75383	0.993336	0.859129	1.14219	1.14219
	1476	FBtr0088894	Prosalpha1R-RA	0.00127914	0.0219223	-0.824431	0.255985	8.24876	0.221968	0.00226308	0.0301378	0.128794	0.128794
	1477	FBtr0079167	CG14006-RA	0.00128664	0.0220322	-3.4045	1.05765	2.0441	5.22924	0.271666	1.96556	1.83564	1.96556
	1478	FBtr0345218	atl-RC	0.00128782	0.0220322	-0.794024	0.246692	6.32359	0.27709	0.0293567	0.0837572	0.0923575	0.0923575
	1479	FBtr0087935	Nepl10-RA	0.00128817	0.0220322	-1.73599	0.53936	6.29717	1.35974	0.00273481	0.579084	0.0924443	0.579084
	1480	FBtr0082512	Hsp70Aa-RA	0.00129368	0.0221115	6.19031	1.92402	5.01121	17.2946	1.46316	5.94057	0.181658	5.94057
	1481	FBtr0084237	CG5382-RB	0.001305	0.0222899	-0.707443	0.220053	6.70674	0.144643	0.00128291	0.000641663	0.0955636	0.0955636
	1482	FBtr0085387	rdog-RB	0.00130783	0.0223231	2.08507	0.648694	5.2987	1.61841	0.702088	-0.263119	0.13952	0.13952
	1483	FBtr0345718	Phae2-RC	0.00131142	0.0223693	1.37108	0.426666	4.56622	0.681673	0.0599603	0.108707	0.304127	0.304127
	1484	FBtr0085393	eEF1gamma-RA	0.00131236	0.0223702	1.01119	0.314693	9.64026	0.431949	0.00645488	0.156651	0.191608	0.191608
	1485	FBtr0300612	CG4793-RD	0.00131746	0.0224421	1.47747	0.459963	6.64564	0.986373	0.00292157	0.42021	0.0946766	0.42021
	1486	FBtr0082058	CG12951-RA	0.00132179	0.0225007	-4.00448	1.24703	4.57924	7.24756	0.105076	3.00511	0.298694	3.00511
	1487	FBtr0302608	CG2246-RK	0.00132378	0.0225193	-0.86363	0.268979	5.75714	0.320938	0.0401487	0.0856603	0.10455	0.10455
	1488	FBtr0070387	Cyp4d2-RA	0.00132617	0.0225298	-1.42508	0.443915	6.42559	0.918063	0.00330031	0.390821	0.0924948	0.390821
	1489	FBtr0334305	cic-RG	0.00132585	0.0225298	0.722878	0.225173	6.86921	0.204782	0.0033323	0.0613963	0.0980732	0.0980732
	1490	FBtr0330351	bru3-RH	0.00133061	0.0225901	0.790397	0.246284	5.58358	0.21155	0.00767134	0.030895	0.11364	0.11364
	1491	FBtr0112630	cv-c-RC	0.00133338	0.0225915	1.68151	0.524049	5.03499	1.11387	0.371769	-0.0147555	0.177485	0.177485
	1492	FBtr0273406	825-Oak-RB	0.00133195	0.0225915	3.06252	0.954353	2.62835	3.72791	0.265933	0.956949	1.55565	1.55565
	1493	FBtr0073373	t-Grip128-RA	0.00133292	0.0225915	-3.23256	1.00741	2.01389	3.77097	0.18387	0.732455	1.84586	1.84586
	1494	FBtr0074654	CG7322-RA	0.00133993	0.0226874	-1.15466	0.36001	5.92348	0.603106	0.0568432	0.202371	0.0990022	0.202371
	1495	FBtr0300358	Spn42Db-RC	0.00134314	0.0227265	-3.02796	0.944291	3.03417	3.61444	0.488395	0.67226	1.29498	1.29498
	1496	FBtr0331436	CG15431-RB	0.00134408	0.0227271	3.51341	1.09575	2.1109	5.45196	0.589848	1.65608	1.81149	1.81149
	1497	FBtr0078977	Or82a-RA	0.00134895	0.0227942	3.2136	1.00257	1.82709	3.50445	0.111276	0.534833	1.89903	1.89903
	1498	FBtr0088112	Cpr47Eb-RA	0.00135277	0.0228435	2.13274	0.665536	7.88772	2.05892	0.00105282	0.884825	0.118524	0.884825
	1499	FBtr0080342	crok-RA	0.0013555	0.0228628	-0.70795	0.220961	6.09155	0.206423	0.00246991	0.0712928	0.0951774	0.0951774
	1500	FBtr0086200	Spn42Da-RF	0.00135572	0.0228628	-0.849694	0.265205	5.51607	0.258457	0.0221909	0.0386821	0.118476	0.118476
	1501	FBtr0072551	Hipk-RB	0.0013673	0.0230021	0.802077	0.250534	6.64691	0.291409	0.0101148	0.11542	0.0946941	0.11542
	1502	FBtr0334883	boi-RG	0.00136943	0.0230021	-2.0809	0.650075	4.50075	1.44255	0.511967	-0.27238	0.333229	0.333229
	1503	FBtr0113225	CG6225-RB	0.00136756	0.0230021	3.45665	1.07973	2.43757	4.61454	0.668058	0.732769	1.66356	1.66356
	1504	FBtr0082291	SelR-RB	0.00136563	0.0230021	1.05673	0.33004	5.97772	0.50578	0.0314397	0.186413	0.0976295	0.186413
	1505	FBtr0085385	Rpn2-RA	0.00136943	0.0230021	-0.771186	0.240919	7.05876	0.269422	0.0107589	0.105325	0.101087	0.105325
	1506	FBtr0330379	Rpn2-RB	0.00136943	0.0230021	-0.771186	0.240919	7.05876	0.269422	0.0107589	0.105325	0.101087	0.105325
	1507	FBtr0078935	CG31523-RC	0.00137488	0.0230783	0.885217	0.276641	6.06479	0.355083	0.0279015	0.125159	0.0957146	0.125159
	1509	FBtr0334649	Snmp2-RD	0.00137952	0.0231024	3.34503	1.04568	4.00012	5.07139	0.289845	1.89705	0.607661	1.89705
	1510	FBtr0336874	Tsp42Ep-RB	0.00137997	0.0231024	-1.82212	0.569625	4.01733	1.29857	0.0509524	0.357334	0.597993	0.597993
	1511	FBtr0074973	Shal-RA	0.00137849	0.0231024	1.17405	0.366993	4.743	0.501128	0.028622	0.0965607	0.240746	0.240746
	1512	FBtr0076495	Hsp67Ba-RA	0.00138473	0.0231514	-1.3141	0.410937	6.022	0.782878	0.00273245	0.335005	0.0966187	0.335005
	1513	FBtr0070993	CG3226-RA	0.00138385	0.0231514	-0.714897	0.223545	6.92837	0.175389	0.000964842	0.0332959	0.0989801	0.0989801
	1514	FBtr0299579	Tlk-RE	0.00139065	0.0232198	3.65824	1.14442	1.8212	4.68551	0.71899	0.286527	1.90042	1.90042
	1515	FBtr0074729	CG14204-RA	0.0013902	0.0232198	3.45496	1.0808	2.55306	5.41301	0.211836	2.12441	1.59979	2.12441
	1516	FBtr0333216	CG33489-RB	0.00139564	0.0232569	-3.30506	1.03427	2.51227	4.86702	0.516525	1.52054	1.62289	1.62289
	1517	FBtr0073153	enc-RA	0.00139558	0.0232569	1.07822	0.337412	5.21969	0.46458	0.0783253	0.076163	0.149369	0.149369
	1518	FBtr0076622	GstO3-RA	0.00139439	0.0232569	-0.758209	0.237251	7.61924	0.260719	0.000547018	0.111999	0.112029	0.112029
	1519	FBtr0072563	Kah-RA	0.00141264	0.0235247	2.05392	0.643447	4.80484	1.91506	0.0255125	0.802534	0.223989	0.802534
	1520	FBtr0290313	CG10737-RS	0.00141359	0.0235252	1.60197	0.501893	4.44237	0.882663	0.142277	0.0320573	0.361517	0.361517
	1521	FBtr0342897	Fkbp14-RF	0.00141521	0.0235366	3.46582	1.08594	1.71813	4.26045	0.436757	0.529804	1.92178	1.92178
	1522	FBtr0084364	lmd-RB	0.00142506	0.0236538	2.80137	0.878304	2.96095	2.5567	0.198994	0.167924	1.34384	1.34384
	1523	FBtr0085251	mino-RB	0.00142468	0.0236538	-4.26496	1.33714	2.83565	7.07992	2.14981	0.0468172	1.4261	1.4261
	1524	FBtr0077064	CG10469-RA	0.00142337	0.0236538	-1.18853	0.372595	4.66345	0.536013	0.0112069	0.143274	0.266447	0.266447
	1525	FBtr0337091	CG5953-RD	0.00142628	0.0236586	1.7068	0.535167	6.72236	1.32331	0.00646897	0.566338	0.0958002	0.566338
	1528	FBtr0075865	CG10171-RB	0.00143226	0.0237111	-1.17582	0.36882	4.9628	0.542202	0.0814949	0.0902205	0.190561	0.190561
	1529	FBtr0305350	CR43080-RB	0.0014333	0.0237127	3.79414	1.19018	2.04907	6.54136	0.457911	2.37517	1.83392	2.37517
	1530	FBtr0310660	Ald1-RK	0.00143697	0.0237579	5.00919	1.5717	3.623	11.4038	0.78047	4.16001	0.862568	4.16001
	1531	FBtr0084073	mod(mdg4)-RN	0.00144483	0.0238723	-0.977666	0.306907	5.17818	0.371925	0.0333349	0.0819673	0.155049	0.155049
	1532	FBtr0081058	CG31802-RA	0.00144713	0.0238946	-3.36705	1.05713	2.94803	5.1549	0.22493	2.01012	1.35242	2.01012
	1533	FBtr0088183	Cpr47Eg-RA	0.00145033	0.0239319	3.66879	1.1521	7.89064	6.12113	0.0061635	2.64849	0.1186	2.64849
	1534	FBtr0300767	Edg91-RB	0.00145495	0.0239925	4.40549	1.38384	3.48536	8.82814	0.63966	3.19038	0.969251	3.19038
	1535	FBtr0071913	CycB-RB	0.00146105	0.0240773	-3.85802	1.21233	1.23586	4.32918	0.993518	-0.904241	1.94598	1.94598
	1536	FBtr0334906	betaTub97EF-RC	0.00147253	0.0242507	2.07229	0.651655	4.83678	1.95495	0.301257	0.548051	0.216432	0.548051
	1537	FBtr0333479	Psn-RE	0.0014903	0.0245255	-0.841459	0.264896	5.92409	0.243243	0.041354	0.00641117	0.0989857	0.0989857
	1538	FBtr0339763	Prosap-RC	0.00149116	0.0245255	4.7684	1.5012	1.69111	6.61173	2.58073	-2.44628	1.92646	1.92646
	1539	FBtr0074758	CG14223-RA	0.00149472	0.0245682	-2.79519	0.880179	3.08777	3.4806	0.290446	1.16589	1.25898	1.25898
	1540	FBtr0333582	Cpr65Ax2-RB	0.0015053	0.0246832	3.98118	1.25444	4.01109	7.22617	0.0909628	3.0563	0.601474	3.0563
	1541	FBtr0074807	zld-RB	0.00150562	0.0246832	-1.68277	0.53024	5.43386	1.05594	0.436869	-0.14884	0.12544	0.12544
	1542	FBtr0076069	SdhAL-RA	0.00150277	0.0246832	-3.07971	0.970248	2.6337	4.32368	0.279331	1.60343	1.55244	1.60343
	1543	FBtr0089096	gw-RB	0.00150489	0.0246832	1.00871	0.317829	7.08619	0.438097	0.100482	0.0714684	0.101549	0.101549
	1544	FBtr0079818	borr-RB	0.0015159	0.0248195	-1.05006	0.33108	5.30165	0.353784	0.0800527	-0.0348476	0.139176	0.139176
	1545	FBtr0336766	spg-RH	0.00151514	0.0248195	0.872851	0.275194	5.74226	0.305225	0.046289	0.0558506	0.105174	0.105174
	1546	FBtr0077795	Rab5-RD	0.00151958	0.0248637	-0.736259	0.232191	7.16001	0.228035	0.00499617	0.0803522	0.102829	0.102829
	1547	FBtr0335242	CG31213-RC	0.00152647	0.0249513	-3.65624	1.15353	2.13474	5.79255	0.85891	1.44303	1.80236	1.80236
	1548	FBtr0082782	CG8483-RA	0.00152691	0.0249513	0.797997	0.251772	5.93176	0.29061	0.00343546	0.123343	0.0987817	0.123343
	1549	FBtr0087076		0.00153531	0.0250724	2.54755	0.80417	4.38716	2.9629	0.0320863	1.26129	0.390066	1.26129
	1550	FBtr0078156	CG4822-RA	0.00153696	0.0250832	-4.10079	1.2946	2.32674	7.539	1.63255	1.55744	1.71944	1.71944
	1551	FBtr0078937	CG31523-RA	0.00153843	0.0250909	1.42936	0.451282	5.95674	0.932858	0.0416789	0.365631	0.0981411	0.365631
	1552	FBtr0082318	CG31373-RA	0.00154307	0.025136	-0.950742	0.300254	6.13117	0.412807	0.00218969	0.178115	0.0944113	0.178115
	1553	FBtr0300183	pes-RD	0.00154318	0.025136	0.843044	0.266244	6.72745	0.324582	0.00548816	0.136283	0.0958781	0.136283
	1554	FBtr0345384	Crtc-RC	0.00154538	0.0251395	0.702677	0.221943	6.05604	0.149044	0.0026229	0.00667696	0.0958944	0.0958944
	1555	FBtr0330162	Crtc-RB	0.00154538	0.0251395	0.702677	0.221943	6.05604	0.149044	0.0026229	0.00667696	0.0958944	0.0958944
	1556	FBtr0307513	jv-RC	0.00154777	0.0251622	3.85138	1.21664	2.4383	6.77555	1.0484	1.91204	1.66317	1.91204
	1557	FBtr0083810	CG6231-RA	0.0015579	0.0253106	0.777733	0.245832	6.75436	0.276419	0.00598891	0.114878	0.0962933	0.114878
	1558	FBtr0113021	snsl-RD	0.00155923	0.025316	3.81459	1.20584	1.89245	5.58356	1.02567	0.638123	1.88242	1.88242
	1559	FBtr0100058	NimB3-RA	0.001562	0.0253285	-0.818058	0.258641	7.32898	0.305882	0.00069698	0.133093	0.105957	0.133093
	1560	FBtr0113070	pyr-RB	0.00156129	0.0253285	0.723709	0.228801	5.83992	0.181708	0.00320609	0.0342017	0.101494	0.101494
	1561	FBtr0310332	Myo10A-RE	0.00156993	0.0254368	2.99722	0.948056	2.96961	3.74804	0.459534	0.918746	1.33809	1.33809
	1562	FBtr0302086	Fhos-RB	0.0015707	0.0254368	1.9643	0.621359	4.29634	1.52025	0.332093	0.155377	0.440081	0.440081
	1563	FBtr0075224	CG6333-RA	0.00157502	0.0254906	-3.29159	1.04148	1.52334	3.88214	0.222636	0.694995	1.94673	1.94673
	1564	FBtr0087284	CG33462-RA	0.0015808	0.0255677	1.67539	0.530282	4.13598	1.0828	0.0299017	0.297728	0.532497	0.532497
	1565	FBtr0070871	CG5928-RA	0.00159027	0.0257038	2.54749	0.806759	3.32887	2.86785	0.211354	0.971237	1.09037	1.09037
	1566	FBtr0301018	CG32181-RB	0.00159125	0.0257038	-1.07837	0.341525	4.80599	0.52007	0.00957546	0.209546	0.223704	0.223704
	1567	FBtr0333843	CG32214-RC	0.00160148	0.0258526	2.0836	0.660279	3.76905	1.57771	0.116683	0.276847	0.755254	0.755254
	1568	FBtr0083586	WRNexo-RA	0.00160331	0.0258656	-3.9766	1.26029	1.29515	4.59886	1.22686	-1.13265	1.94981	1.94981
	1570	FBtr0070245	CG11403-RA	0.00160714	0.0258779	-1.01356	0.321296	4.92549	0.364475	0.00865524	0.0741283	0.197807	0.197807
	1571	FBtr0301449	NFAT-RC	0.00160643	0.0258779	0.695057	0.220322	6.52742	0.159058	0.00383364	0.020699	0.0932496	0.0932496
	1572	FBtr0082681	CG5961-RA	0.00161278	0.0259357	0.91874	0.291332	5.66307	0.287348	0.0607983	-0.00692077	0.10895	0.10895
	1573	FBtr0290222	CG14647-RB	0.00161227	0.0259357	-0.686143	0.217569	6.25757	0.165891	0.00199128	0.0346175	0.0926813	0.0926813
	1574	FBtr0089489	AP-2alpha-RB	0.00161474	0.0259508	-1.84513	0.585155	5.41873	1.18232	0.557962	-0.313426	0.12685	0.12685
	1575	FBtr0074635	Atg101-RA	0.00161878	0.0259991	0.685922	0.21758	6.26163	0.15509	0.00203146	0.0220777	0.0926508	0.0926508
	1576	FBtr0071344	Ost48-RA	0.00162432	0.0260716	-0.780577	0.247684	8.03083	0.2564	0.000324902	0.0957078	0.12237	0.12237
	1577	FBtr0335248	CG12991-RC	0.00162659	0.0260914	3.69729	1.17333	1.1555	3.98652	0.815643	-0.721347	1.93778	1.93778
	1579	FBtr0346129	Ten-a-RO	0.00163447	0.026168	3.60134	1.1434	1.81501	4.60194	0.712864	0.332836	1.90186	1.90186
	1580	FBtr0074484	CG8289-RA	0.00163411	0.026168	-0.68873	0.218662	6.60139	0.170988	0.00153778	0.0398318	0.0940884	0.0940884
	1581	FBtr0089661	Sh-RC	0.0016375	0.0261875	0.858848	0.272724	5.2828	0.256905	0.00735435	0.0464942	0.141403	0.141403
	1582	FBtr0333387	CG6163-RB	0.00163776	0.0261875	-1.18715	0.37698	4.74187	0.646285	0.031906	0.252321	0.241077	0.252321
	1583	FBtr0091702	anox-RB	0.00164468	0.0262651	1.2638	0.401479	5.11494	0.691445	0.157968	0.11632	0.164403	0.164403
	1584	FBtr0091703	SLIRP1-RA	0.00164468	0.0262651	1.2638	0.401479	5.11494	0.691445	0.157968	0.11632	0.164403	0.164403
	1585	FBtr0330725	Ziz-RG	0.00165351	0.0263786	3.77002	1.19824	2.24742	6.08028	1.1158	1.24018	1.75576	1.75576
	1587	FBtr0083367	MESK4-RA	0.00166084	0.026473	-3.27339	1.04082	4.42794	4.91856	1.54277	0.623852	0.36882	0.623852
	1588	FBtr0304054	Esp-RB	0.00166901	0.0265864	1.62129	0.515748	4.93737	1.20702	0.057266	0.474726	0.195464	0.474726
	1589	FBtr0071452	PPP4R2r-RB	0.00167351	0.0266413	-1.04252	0.331718	5.76869	0.499162	0.0468195	0.173255	0.104083	0.173255
	1590	FBtr0345672	Hs3st-A-RB	0.00167509	0.0266497	4.29202	1.36579	2.74293	8.46108	1.03769	2.6931	1.48529	2.6931
	1591	FBtr0070824	CG4020-RA	0.00167754	0.0266719	-3.06387	0.975111	3.57885	4.3121	0.425011	1.47667	0.896425	1.47667
	1592	FBtr0076568	Pex7-RA	0.00168238	0.0267321	1.31088	0.417312	4.79293	0.713705	0.121302	0.138556	0.226997	0.226997
	1593	FBtr0343438	tamo-RC	0.00169448	0.0269075	-4.38666	1.39741	3.06532	8.84551	1.19079	2.71472	1.27408	2.71472
	1594	FBtr0077189	Rpt6-RA	0.00169782	0.0269267	-0.774945	0.246911	8.00286	0.187655	0.000334277	0.0184172	0.121596	0.121596
	1595	FBtr0333925	Cipc-RB	0.001697	0.0269267	0.968359	0.308522	5.0338	0.382378	0.0126801	0.120855	0.177692	0.177692
	1596	FBtr0073725	CG32645-RB	0.00170146	0.0269674	1.64253	0.523443	5.23606	1.24053	0.00871693	0.539267	0.147225	0.539267
	1597	FBtr0071522	Prosalpha3-RA	0.00171303	0.0271339	-0.771677	0.246075	7.97221	0.1979	0.000345575	0.0320424	0.12076	0.12076
	1598	FBtr0074188	sordd1-RD	0.00172237	0.0272647	-0.79567	0.253855	6.59432	0.291356	0.0129532	0.115932	0.0939998	0.115932
	1599	FBtr0300210	GstT3-RB	0.0017311	0.0273687	-1.56851	0.500663	5.1389	1.13263	0.0831512	0.418175	0.160757	0.418175
	1600	FBtr0332970	CG2493-RB	0.0017311	0.0273687	-1.00163	0.319718	7.09487	0.461883	0.00270928	0.20173	0.101697	0.20173
	1601	FBtr0079265	KFase-RA	0.00173236	0.0273716	-3.03551	0.968992	3.8995	3.25789	1.20987	-0.480436	0.668026	0.668026
	1602	FBtr0099993	Plp-RC	0.00174213	0.0275087	0.985302	0.314693	6.31869	0.447146	0.0124469	0.185616	0.0923694	0.185616
	1603	FBtr0082690	Spc25-RA	0.00174535	0.0275424	-0.983765	0.314256	4.97111	0.350369	0.00852093	0.0776448	0.188993	0.188993
	1604	FBtr0085036	Tb-RA	0.00175104	0.0276149	4.70486	1.50339	3.14828	10.1991	0.117888	4.40248	1.21824	4.40248
	1605	FBtr0340136	mys-RC	0.00175474	0.027656	0.934948	0.298812	6.46125	0.402817	0.0487989	0.129779	0.0926977	0.129779
	1606	FBtr0077389	CG3008-RA	0.00177593	0.0279725	0.729144	0.2333	7.44176	0.239017	0.00065041	0.100986	0.108207	0.108207
	1607	FBtr0076771	pbl-RA	0.00177872	0.0279991	-0.750331	0.240114	5.91068	0.224298	0.0159583	0.0580571	0.0993516	0.0993516
	1608	FBtr0077543	CG31778-RA	0.00177988	0.0279999	-1.78781	0.572155	5.97445	1.47441	0.0199773	0.634745	0.0977078	0.634745
	1609	FBtr0347201	Bin1-RC	0.00178568	0.0280737	2.9667	0.949728	3.41551	4.06092	0.654927	1.14904	1.02382	1.14904
	1611	FBtr0078616	CG31559-RA	0.00179411	0.0281666	2.11769	0.678235	3.61633	1.40942	0.0523515	0.0971004	0.867655	0.867655
	1612	FBtr0302307	WRNexo-RB	0.00179493	0.0281666	-1.17762	0.377173	4.85989	0.614557	0.0731414	0.181581	0.211378	0.211378
	1613	FBtr0307374	Cht6-RJ	0.00179656	0.0281747	4.42523	1.41746	5.57623	9.03935	0.514288	3.50407	0.114126	3.50407
	1614	FBtr0290224	CG14984-RB	0.00180252	0.0282506	1.02065	0.327028	6.00144	0.480972	0.00430922	0.209585	0.0970771	0.209585
	1615	FBtr0083329	CG17562-RA	0.00180758	0.0283124	-2.19255	0.702705	3.59699	2.22001	0.0683611	0.919229	0.882457	0.919229
	1616	FBtr0073784	Cpr12A-RA	0.00181078	0.0283449	-1.6687	0.534904	4.82161	1.28609	0.0128179	0.559427	0.219928	0.559427
	1617	FBtr0082380	SdhCL-RA	0.0018159	0.0284076	-3.17006	1.01644	2.4019	4.64232	0.158909	1.90737	1.68215	1.90737
	1618	FBtr0344211	CG42335-RE	0.00182339	0.0285071	1.93802	0.621642	6.38344	1.73559	0.00468346	0.768193	0.0923532	0.768193
	1619	FBtr0340460	CG15784-RB	0.00182474	0.0285106	0.992525	0.318386	5.02145	0.402772	0.022893	0.118639	0.179846	0.179846
	1620	FBtr0330644	CG31974-RC	0.00183166	0.0285833	1.62087	0.520133	6.99714	1.21441	0.00178903	0.539287	0.100072	0.539287
	1621	FBtr0085583	Tpi-RB	0.00183155	0.0285833	-0.876495	0.281264	9.01328	0.290276	0.000371902	0.0822017	0.157847	0.157847
	1622	FBtr0300613	CG12448-RC	0.0018436	0.0287166	-2.1966	0.705319	3.54409	2.05954	0.0715758	0.722865	0.923375	0.923375
	1623	FBtr0076088	Pi3K68D-RA	0.00184281	0.0287166	2.80252	0.89984	4.58267	3.63211	1.16767	0.45176	0.297279	0.45176
	1624	FBtr0333050	upSET-RB	0.00184176	0.0287166	4.58184	1.47107	3.01464	8.96882	3.02005	0.445816	1.30805	1.30805
	1625	FBtr0071041	Cht11-RA	0.00184899	0.0287654	-0.829868	0.266541	5.32567	0.306866	0.00564954	0.1228	0.136438	0.136438
	1626	FBtr0072468	Pdk1-RC	0.00184901	0.0287654	-1.21011	0.388668	5.18525	0.495219	0.148069	-0.058432	0.154056	0.154056
	1627	FBtr0343353	CG10555-RB	0.00185681	0.028869	-0.784539	0.252083	5.85448	0.258758	0.0260699	0.0706471	0.101021	0.101021
	1628	FBtr0075817	CG10710-RA	0.00186303	0.0289301	1.25523	0.403449	5.17845	0.729207	0.0090152	0.316527	0.155012	0.316527
	1629	FBtr0082619	Cyp313a5-RA	0.00186288	0.0289301	-2.88313	0.926675	2.53617	3.19744	0.108025	0.851503	1.60943	1.60943
	1630	FBtr0332630	CG17493-RB	0.00186928	0.0290094	-1.47766	0.475094	4.92158	1.01079	0.0892352	0.362194	0.198586	0.362194
	1631	FBtr0112395	CG34202-RA	0.00187723	0.0291036	2.91701	0.938246	2.68622	2.72651	0.240067	0.104554	1.52055	1.52055
	1632	FBtr0088342	CAP-RF	0.00187765	0.0291036	3.86114	1.24195	2.70437	5.73971	1.57553	0.151341	1.50934	1.50934
	1633	FBtr0343204	CG30414-RC	0.00188102	0.029138	-0.704578	0.226669	6.32153	0.229915	0.00296116	0.0997964	0.0923623	0.0997964
	1634	FBtr0080157	dUTPase-RA	0.00188282	0.0291438	-0.964507	0.310319	6.05537	0.430874	0.0050007	0.187594	0.0959083	0.187594
	1636	FBtr0079324	CG31636-RA	0.00188378	0.0291438	-3.77392	1.21427	3.17348	6.59691	0.740041	2.20887	1.20127	2.20887
	1637	FBtr0347405	Fatp1-RB	0.00189735	0.0293012	1.16092	0.373785	4.79077	0.591194	0.0518774	0.188604	0.227553	0.227553
	1638	FBtr0076745	bip1-RA	0.00189663	0.0293012	-1.58343	0.509804	4.30548	0.846941	0.0848859	0.067462	0.434914	0.434914
	1639	FBtr0301953	SK-RM	0.00191269	0.02952	1.03099	0.332206	4.95844	0.413548	0.0293311	0.0988267	0.191391	0.191391
	1640	FBtr0306563	Ptpmeg-RK	0.00191637	0.0295589	-3.99045	1.28604	1.32489	4.6803	1.35679	-1.20434	1.95101	1.95101
	1642	FBtr0083874	CG17199-RA	0.00192487	0.0296439	-3.05925	0.98635	2.25724	4.08934	0.194339	1.45688	1.75144	1.75144
	1643	FBtr0087929	Dyb-RA	0.0019254	0.0296439	0.891773	0.287529	6.18917	0.368942	0.0299593	0.135387	0.0934229	0.135387
	1644	FBtr0078179	CG5618-RA	0.00193509	0.029775	-0.679081	0.219057	6.53687	0.166752	0.00262711	0.0382002	0.093345	0.093345
	1645	FBtr0070612	CG15239-RA	0.00193766	0.0297965	3.40155	1.09741	3.81983	5.37039	0.0890528	2.31955	0.720188	2.31955
	1646	FBtr0078517	Jhbp6-RA	0.00194035	0.0298197	0.98716	0.31852	4.95511	0.40975	0.0108816	0.142331	0.192028	0.192028
	1647	FBtr0307118	CR31054-RB	0.00194263	0.0298366	3.20742	1.03503	2.46153	4.34809	0.491823	1.15176	1.65076	1.65076
	1648	FBtr0304750	CG14762-RB	0.00194437	0.0298452	1.13362	0.365848	6.00105	0.596615	0.0892696	0.17842	0.0970861	0.17842
	1649	FBtr0087157	jtb-RA	0.00196807	0.0301906	-1.03653	0.334902	4.90494	0.499241	0.00934425	0.214975	0.201944	0.214975
	1650	FBtr0072561	Reg-2-RA	0.0019902	0.0305116	-0.973084	0.314742	8.17466	0.440362	0.000296862	0.197828	0.126529	0.197828
	1651	FBtr0071444	CG17841-RA	0.00199272	0.0305318	0.905967	0.293068	7.04873	0.381746	0.00278668	0.168992	0.100919	0.168992
	1652	FBtr0346628	mkg-p-RD	0.0020038	0.0306643	1.02253	0.330952	5.14626	0.435766	0.0593948	0.100476	0.159663	0.159663
	1653	FBtr0344802	Tpt-RB	0.0020038	0.0306643	1.02253	0.330952	5.14626	0.435766	0.0593948	0.100476	0.159663	0.159663
	1654	FBtr0084520	Rpt2-RA	0.00201006	0.0307229	-0.765854	0.24795	8.03849	0.193385	0.000374471	0.0297307	0.122584	0.122584
	1655	FBtr0332144	ltl-RB	0.00201	0.0307229	0.71703	0.232142	6.60907	0.180867	0.0135935	0.0260409	0.0941866	0.0941866
	1656	FBtr0336784	CG6693-RB	0.0020162	0.0307796	-0.694576	0.22494	6.1112	0.166725	0.00640196	0.027298	0.0947937	0.0947937
	1657	FBtr0345589	ens-RL	0.00201524	0.0307796	0.748241	0.242308	7.71714	0.198515	0.00313241	0.0418469	0.114294	0.114294
	1658	FBtr0071555	CG15649-RA	0.00201963	0.0308133	3.14668	1.01922	2.19427	3.49277	0.299183	0.475183	1.77845	1.77845
	1659	FBtr0114521	Tmem18-RC	0.00202371	0.0308571	-0.841923	0.272756	5.267	0.284386	0.00546838	0.0900375	0.143323	0.143323
	1660	FBtr0452097	CG46303-RA	0.00204398	0.0311285	3.2714	1.06084	2.35859	4.98697	0.123046	2.12774	1.70396	2.12774
	1661	FBtr0079342	Rca1-RA	0.00204298	0.0311285	-0.789425	0.255982	5.43461	0.270131	0.00568251	0.10174	0.125371	0.125371
	1662	FBtr0303338	Amun-RH	0.00205339	0.031253	-0.786043	0.25501	5.95246	0.263777	0.0318118	0.0699734	0.0982483	0.0982483
	1663	FBtr0077547	CG16713-RA	0.00206647	0.0313799	1.23714	0.401603	8.07538	0.713781	0.000369486	0.322201	0.123626	0.322201
	1664	FBtr0289977	CG14985-RB	0.00206435	0.0313799	-1.45776	0.473174	4.36417	0.792908	0.0453784	0.171325	0.402409	0.402409
	1665	FBtr0300913	CG2082-RN	0.00206669	0.0313799	-3.43556	1.11527	1.712	4.4547	0.564775	0.698007	1.92288	1.92288
	1666	FBtr0310346	mbl-RP	0.00206356	0.0313799	3.84925	1.24938	2.72183	5.80967	1.6234	0.215636	1.49849	1.49849
	1667	FBtr0475221	CG43051-RB	0.00208282	0.031606	-0.91131	0.296057	5.95961	0.387538	0.00306738	0.172232	0.0980697	0.172232
	1668	FBtr0078090	CG13690-RA	0.00208697	0.0316498	-1.33845	0.434905	4.43977	0.69566	0.0154653	0.198987	0.36282	0.36282
	1669	FBtr0071815	Gp150-RC	0.00209833	0.0318031	1.09603	0.356322	7.3323	0.560879	0.0151625	0.238769	0.106021	0.238769
	1670	FBtr0080544	Polr2C-RA	0.00209965	0.0318041	-0.69104	0.224673	5.95363	0.196544	0.00273667	0.067386	0.0982189	0.0982189
	1671	FBtr0080936	Prosbeta4-RA	0.00210135	0.0318107	-0.729116	0.237071	7.57222	0.200754	0.00142321	0.0555861	0.110982	0.110982
	1672	FBtr0071880	CG13527-RA	0.00210411	0.0318334	-3.10427	1.00948	1.81715	4.0159	0.136723	1.33633	1.90136	1.90136
	1673	FBtr0078746	kra-RC	0.00211156	0.0319271	-0.994128	0.323391	5.35041	0.461651	0.0661504	0.143013	0.133732	0.143013
	1674	FBtr0075854	CG10154-RA	0.00211349	0.0319372	1.23164	0.40069	5.31327	0.708646	0.0472992	0.273806	0.137838	0.273806
	1675	FBtr0306586	aralar1-RE	0.00211725	0.0319558	3.51826	1.14479	2.01324	5.15864	0.775035	1.11731	1.84607	1.84607
	1676	FBtr0300611	betaTub97EF-RB	0.00211637	0.0319558	1.48847	0.484308	7.60247	1.0351	0.00112379	0.467984	0.111653	0.467984
	1677	FBtr0081332	neb-RA	0.00212161	0.0320025	-0.739991	0.240831	5.62067	0.243868	0.00467174	0.0973122	0.111327	0.111327
	1678	FBtr0340231	raw-RD	0.00212645	0.0320565	3.69652	1.2033	4.65924	6.38625	0.363536	2.53234	0.267939	2.53234
	1679	FBtr0070507	N-RA	0.00212837	0.0320662	-0.68561	0.223202	6.37264	0.193955	0.00730255	0.0622907	0.0923353	0.0923353
	1681	FBtr0339433	spdi-RF	0.00213362	0.0321109	-4.28831	1.3964	2.78382	8.5969	1.43961	2.46025	1.4594	2.46025
	1682	FBtr0301774	HDAC6-RD	0.00214092	0.0321787	-1.39551	0.454571	5.80936	0.910645	0.054854	0.358415	0.102546	0.358415
	1683	FBtr0339709	wtrw-RD	0.00214021	0.0321787	1.39487	0.454348	4.98001	0.719788	0.225531	-0.0343339	0.187332	0.187332
	1684	FBtr0473405	CG11951-RD	0.00214646	0.0322427	1.73254	0.564495	4.04158	1.40389	0.0400798	0.59723	0.584703	0.59723
	1685	FBtr0077770	CG9886-RA	0.00215389	0.0323326	-0.699057	0.227843	5.86448	0.176526	0.00311814	0.0399352	0.100707	0.100707
	1686	FBtr0337011	Trf4-2-RB	0.00215499	0.0323326	-3.84802	1.25424	2.57892	5.01987	1.56142	-0.640644	1.58484	1.58484
	1687	FBtr0330655	l(2)gl-RK	0.00216504	0.0324285	3.63775	1.18625	2.29382	6.19323	0.693239	2.12112	1.73491	2.12112
	1689	FBtr0074745	Sec61gamma-RA	0.00216612	0.0324285	-0.712168	0.232245	7.00211	0.232895	0.00772209	0.0949274	0.100153	0.100153
	1690	FBtr0309225	Cda5-RF	0.00216651	0.0324285	2.94693	0.961038	3.49012	4.06456	0.806382	1.04081	0.96552	1.04081
	1691	FBtr0082517	CG6959-RA	0.00216844	0.0324381	4.161	1.35708	1.73747	5.18782	1.76514	-1.48399	1.9182	1.9182
	1692	FBtr0087332	Pgant1-RB	0.00217527	0.0325211	-1.34963	0.440306	6.66974	0.742854	0.292722	-0.0332221	0.0950177	0.0950177
	1693	FBtr0303583	Lpin-RK	0.00218256	0.0325981	-3.87583	1.26488	3.16404	7.03472	1.04881	2.15101	1.20763	2.15101
	1694	FBtr0079136	CG11029-RA	0.002183	0.0325981	-1.44413	0.471302	4.73735	0.976648	0.0120474	0.432203	0.242417	0.432203
	1695	FBtr0334150	CG44013-RC	0.0021873	0.032643	2.03592	0.664563	3.97642	1.30461	0.261988	-0.121602	0.6213	0.6213
	1696	FBtr0087764	CG4646-RA	0.00220597	0.0329023	-0.858368	0.280421	5.36002	0.289442	0.0245583	0.0675252	0.132713	0.132713
	1697	FBtr0306260	stck-RD	0.00221627	0.0330131	0.815025	0.266382	6.59012	0.311435	0.0185603	0.123358	0.093948	0.123358
	1698	FBtr0081157	DCTN6-p27-RA	0.00221633	0.0330131	-0.678735	0.221838	6.06412	0.210456	0.00269571	0.0892758	0.0957282	0.0957282
	1699	FBtr0078509	Ten-m-RB	0.00221732	0.0330131	0.709632	0.231946	7.35875	0.209862	0.00106025	0.075919	0.106538	0.106538
	1700	FBtr0070878	Btnd-RA	0.00222018	0.0330363	-1.38316	0.452149	4.77598	0.897076	0.0108197	0.398058	0.231457	0.398058
	1701	FBtr0303459	Uch-RB	0.0022265	0.0330915	-0.714706	0.233699	7.46106	0.174499	0.000625151	0.0326888	0.108606	0.108606
	1702	FBtr0077580	CG15406-RA	0.0022259	0.0330915	-0.911562	0.298061	6.81895	0.389711	0.00116317	0.176518	0.0973014	0.176518
	1703	FBtr0307506	CG31075-RB	0.00223451	0.0331909	-2.20345	0.720754	3.94847	1.59431	0.401124	-0.159499	0.637849	0.637849
	1704	FBtr0074809	CG12702-RA	0.00223876	0.0332345	-0.985236	0.322332	4.94995	0.362555	0.0147762	0.0846413	0.19302	0.19302
	1705	FBtr0081573	CG14609-RA	0.00224143	0.0332547	-3.42467	1.12056	2.79783	5.5035	0.489258	2.02203	1.45045	2.02203
	1706	FBtr0305954	CG1213-RD	0.00224303	0.0332589	3.36982	1.10269	1.79861	4.41514	0.526258	0.839511	1.90557	1.90557
	1707	FBtr0342821	trol-RAV	0.00224755	0.0333064	3.79434	1.24184	3.12722	6.73856	1.85192	1.21074	1.23243	1.23243
	1708	FBtr0077082	vn-RA	0.00225168	0.0333375	0.867453	0.283959	5.20514	0.257448	0.00994538	0.039586	0.15132	0.15132
	1709	FBtr0321281	CG7632-RB	0.00225229	0.0333375	3.22584	1.056	1.67496	3.95912	0.301203	0.849089	1.92907	1.92907
	1710	FBtr0072913	CG15820-RA	0.00225594	0.033372	-1.12404	0.36802	5.83701	0.593171	0.00394182	0.266936	0.101591	0.266936
	1711	FBtr0082665	Su(fu)-RA	0.00225882	0.0333951	-0.683268	0.223736	5.98013	0.152259	0.00254293	0.0194738	0.0975722	0.0975722
	1712	FBtr0299639	rn-RF	0.00226099	0.0334078	-3.18734	1.04379	2.27793	4.08568	0.436834	0.943408	1.74217	1.74217
	1713	FBtr0340247	Lip2-RB	0.00226418	0.0334352	-2.75571	0.902566	3.01075	2.58113	0.318601	0.161396	1.31065	1.31065
	1714	FBtr0074452	ND-24-RA	0.00226647	0.0334496	1.16247	0.380778	5.19524	0.634657	0.0373774	0.252606	0.152671	0.252606
	1715	FBtr0073842	g-RB	0.00227117	0.0334995	-0.719442	0.235707	6.05302	0.19145	0.0151587	0.0356669	0.0959572	0.0959572
	1716	FBtr0079639	CG8475-RB	0.00227252	0.0334998	0.773933	0.253575	5.67244	0.281364	0.012443	0.116157	0.108461	0.116157
	1717	FBtr0073043	nSMase-RA	0.00227664	0.033541	-0.669582	0.219424	6.65838	0.171519	0.00143833	0.0492208	0.0948552	0.0948552
	1718	FBtr0340412	CG32647-RC	0.00228148	0.0335828	1.31932	0.432435	4.5308	0.621105	0.054484	0.0899372	0.319515	0.319515
	1719	FBtr0088704	Jon44E-RA	0.00228346	0.0335828	-2.47486	0.811256	8.53643	2.87821	0.000804887	1.31547	0.138436	1.31547
	1720	FBtr0081687	twr-RA	0.0022828	0.0335828	-0.740912	0.242863	7.84859	0.205785	0.000444684	0.0566549	0.11752	0.11752
	1721	FBtr0090027	MRP-RO	0.00228779	0.033627	4.1589	1.36354	3.6947	8.12912	1.13364	2.58483	0.80883	2.58483
	1723	FBtr0331814	Mnr-RH	0.00229169	0.0336451	0.747627	0.245158	5.72628	0.262731	0.010649	0.109556	0.105873	0.109556
	1724	FBtr0333857	Prps-RG	0.00229666	0.0336595	-2.24718	0.737042	4.62365	2.37406	0.38744	0.699021	0.281051	0.699021
	1725	FBtr0075516	CG17027-RA	0.00229599	0.0336595	-1.37456	0.450823	6.49117	0.888249	0.00984078	0.396642	0.0929208	0.396642
	1727	FBtr0088547	CG1888-RA	0.00230295	0.0337321	-0.675353	0.221565	6.06531	0.193341	0.00247844	0.0710527	0.0957039	0.0957039
	1728	FBtr0073143	CG14971-RA	0.00232138	0.0339824	-0.676745	0.222197	6.83153	0.175411	0.00124609	0.0507387	0.0974966	0.0974966
	1729	FBtr0085620	heca-RB	0.00233351	0.0341009	-3.63605	1.19445	1.85927	5.06947	0.962271	0.545151	1.89113	1.89113
	1730	FBtr0344343	Dh44-RC	0.00233346	0.0341009	0.995724	0.327095	4.93347	0.318499	0.0177542	0.0233389	0.196229	0.196229
	1731	FBtr0077324	Pp4-19C-RA	0.00233259	0.0341009	-0.67747	0.222541	6.67285	0.137429	0.0039861	0.00335852	0.0950626	0.0950626
	1732	FBtr0077699	Prosbeta4R2-RA	0.00233492	0.0341017	-2.6933	0.884804	2.95405	3.03209	0.217331	0.902153	1.34843	1.34843
	1733	FBtr0079223	mtm-RA	0.00233826	0.0341308	-0.700306	0.230097	6.34151	0.199787	0.0135604	0.0560484	0.0923291	0.0923291
	1734	FBtr0084763	CG11791-RA	0.00235419	0.0343261	0.677401	0.222721	6.74502	0.158848	0.00306061	0.0293049	0.0961485	0.0961485
	1735	FBtr0082337	Ugt302E1-RA	0.00235435	0.0343261	2.97027	0.976593	2.41795	4.15568	0.0337792	1.87369	1.67385	1.87369
	1736	FBtr0078220	ZnT77C-RA	0.0023588	0.0343711	3.47021	1.14118	2.91293	5.67318	0.739338	1.86526	1.37561	1.86526
	1737	FBtr0339633	CG1532-RB	0.00236339	0.03438	-1.49987	0.493329	5.78218	1.05996	0.033251	0.453495	0.103555	0.453495
	1738	FBtr0083165	CG5404-RA	0.0023627	0.03438	0.850055	0.279587	5.21722	0.272566	0.00664191	0.0704868	0.149696	0.149696
	1739	FBtr0333315	dnc-RS	0.00236349	0.03438	3.77259	1.24086	2.37562	6.70596	1.13931	1.94017	1.69549	1.94017
	1740	FBtr0332057	kst-RH	0.00237696	0.0345561	1.47167	0.484328	7.45498	1.02093	0.100192	0.368956	0.10848	0.368956
	1741	FBtr0308687	CG2765-RF	0.00238638	0.0346731	0.720173	0.237103	7.60996	0.240119	0.000615314	0.10664	0.11182	0.11182
	1742	FBtr0473602	CG31664-RD	0.00239238	0.0347403	2.11154	0.695355	5.01601	2.10277	0.024039	0.942999	0.180805	0.942999
	1743	FBtr0334907	CG1116-RD	0.00239691	0.0347852	-1.04716	0.344908	5.06786	0.449414	0.0659911	0.0928089	0.171932	0.171932
	1744	FBtr0076559	CG5653-RA	0.00239822	0.0347852	-2.8707	0.945585	2.45183	3.73783	0.132295	1.48153	1.65597	1.65597
	1745	FBtr0089022	CG1850-RA	0.00240423	0.0348524	2.45392	0.808504	3.19369	1.85987	0.119694	0.0429126	1.18766	1.18766
	1746	FBtr0082504	CG3397-RA	0.00242369	0.0350943	-5.02589	1.65723	4.59512	11.9251	0.00246731	5.49034	0.292222	5.49034
	1747	FBtr0088947	Rpt1-RA	0.0024225	0.0350943	-0.751869	0.247908	8.03684	0.185569	0.000378884	0.0276823	0.122538	0.122538
	1748	FBtr0346101	Ugt302K1-RB	0.00242856	0.0351446	2.6909	0.88747	3.0636	3.37068	0.299978	1.21883	1.27523	1.27523
	1749	FBtr0340551	Tmem214-RG	0.00242996	0.0351447	-1.30637	0.430872	4.5678	0.544317	0.067838	-0.00167115	0.303463	0.303463
	1750	FBtr0344202	Stacl-RP	0.00243134	0.0351447	3.48741	1.15029	1.8177	4.72534	0.745119	0.713764	1.90123	1.90123
	1751	FBtr0077641	gammaTub23C-RA	0.00243363	0.0351576	-0.688893	0.227247	5.8691	0.153144	0.00271803	0.017759	0.100564	0.100564
	1752	FBtr0332356	Ca-Ma2d-RB	0.00244122	0.035207	1.13421	0.37426	5.95836	0.60767	0.0171492	0.262991	0.0981006	0.262991
	1753	FBtr0333024	CG17362-RB	0.00244046	0.035207	-1.83394	0.605135	7.17671	1.5887	0.00152412	0.730853	0.103126	0.730853
	1754	FBtr0112638	GramD1B-RD	0.00243866	0.035207	0.861241	0.284158	6.42329	0.350346	0.0317493	0.129743	0.0924843	0.129743
	1755	FBtr0078611	Osi18-RA	0.00244292	0.0352115	4.12646	1.36172	2.82248	8.04385	0.211871	3.49671	1.43461	3.49671
	1756	FBtr0308644	Tango2-RB	0.0024486	0.0352732	-2.19718	0.725231	4.87135	1.72528	0.842991	-0.439355	0.20893	0.20893
	1757	FBtr0299830	CAP-RP	0.00245682	0.0353715	0.778239	0.256962	7.17496	0.286238	0.00272998	0.129329	0.103095	0.129329
	1758	FBtr0088084	CG13196-RA	0.00246667	0.0354659	2.75786	0.910968	2.61255	2.93643	0.0946661	0.795902	1.56506	1.56506
	1760	FBtr0072481	mri-RA	0.00246758	0.0354659	-0.685417	0.226413	6.29933	0.201597	0.0100905	0.0685075	0.0924351	0.0924351
	1761	FBtr0343160	Dpp10-RC	0.00247174	0.0354897	1.31257	0.433653	4.50086	0.580557	0.0429303	0.0601052	0.333179	0.333179
	1762	FBtr0086335	Obp56h-RA	0.00247205	0.0354897	1.32836	0.438874	4.65847	0.834342	0.0749862	0.310234	0.268211	0.310234
	1763	FBtr0333041	stwl-RB	0.00248421	0.0356399	3.94406	1.30371	2.24036	6.04286	1.64047	0.224332	1.75885	1.75885
	1764	FBtr0076957	ple-RB	0.00248533	0.0356399	2.21798	0.733188	7.37416	2.3271	0.00243659	1.07269	0.106842	1.07269
	1765	FBtr0076805	CG32373-RA	0.00248785	0.0356559	3.46217	1.14459	1.80619	4.75192	0.716295	0.832069	1.90387	1.90387
	1766	FBtr0082003	neur-RA	0.0024898	0.0356637	4.27565	1.41364	1.45179	5.30947	2.04599	-1.94534	1.95074	1.95074
	1767	FBtr0304008	Mmp1-RH	0.00249448	0.0357105	1.07183	0.354441	5.89673	0.543598	0.0361929	0.215063	0.0997449	0.215063
	1768	FBtr0070891	CG4766-RA	0.00249592	0.0357108	-1.65638	0.547775	4.06905	1.07636	0.0301908	0.311033	0.569925	0.569925
	1769	FBtr0070676	CG3568-RA	0.00250309	0.0357932	0.876584	0.289975	5.13261	0.321087	0.00646859	0.112	0.161702	0.161702
	1770	FBtr0074352	Rai1-RA	0.00251347	0.0359214	-0.715126	0.236662	5.67972	0.222584	0.0039297	0.0852829	0.108089	0.108089
	1771	FBtr0334027	CG5399-RB	0.00251506	0.0359238	1.31679	0.435804	6.08792	0.820998	0.00704749	0.372803	0.0952492	0.372803
	1772	FBtr0479834	CLIP-190-RW	0.00252046	0.0359399	0.716397	0.237149	6.05732	0.168204	0.0166112	0.00855183	0.095868	0.095868
	1773	FBtr0301299	HDAC4-RE	0.00251762	0.0359399	0.818344	0.270866	5.86331	0.217206	0.0459934	-0.0158151	0.100743	0.100743
	1774	FBtr0335020	CG11779-RE	0.00251986	0.0359399	1.14114	0.377741	6.42145	0.616664	0.0333524	0.252025	0.0924761	0.252025
	1775	FBtr0308849	smash-RE	0.00253193	0.0360833	4.85857	1.60907	3.34454	11.1829	0.600323	4.57786	1.0785	4.57786
	1776	FBtr0070225	Rilpl-RA	0.00254292	0.0361809	0.68347	0.22645	6.83054	0.189678	0.00507831	0.0605024	0.0974813	0.0974813
	1777	FBtr0344701	CG10175-RE	0.00254308	0.0361809	3.40014	1.12656	1.57814	3.95126	0.596483	0.159678	1.94178	1.94178
	1778	FBtr0113817	l(3)80Fg-RB	0.00254171	0.0361809	2.52268	0.835786	4.73778	2.007	1.15479	-0.934596	0.242288	0.242288
	1779	FBtr0078599	Osi9-RA	0.00254809	0.0362115	2.85972	0.947688	4.8127	3.87619	0.0190227	1.7772	0.222059	1.7772
	1780	FBtr0114622	tn-RC	0.00254805	0.0362115	1.24335	0.412036	6.89786	0.732733	0.0148952	0.324653	0.0985087	0.324653
	1781	FBtr0088901	Nop17l-RC	0.00255436	0.0362724	1.75937	0.583186	4.57127	1.00162	0.378205	-0.241437	0.302007	0.302007
	1782	FBtr0336923	CARPB-RC	0.00255524	0.0362724	-1.15622	0.383272	4.63123	0.474694	0.0156159	0.092576	0.278178	0.278178
	1783	FBtr0084981	E(spl)m2-BFM-RA	0.00256018	0.0363222	-1.37808	0.456903	4.37049	0.84931	0.0185309	0.339294	0.39899	0.39899
	1784	FBtr0079738	CG9483-RA	0.00257373	0.0364939	-2.89668	0.960903	2.33098	3.59405	0.129263	1.26688	1.71741	1.71741
	1785	FBtr0077024	Cpr65Av-RA	0.00257612	0.0365073	0.866467	0.287457	7.15286	0.356158	0.000970723	0.164292	0.102703	0.164292
	1786	FBtr0079191	Pfdn1-RA	0.00258497	0.0366123	3.64158	1.20854	2.15792	5.64707	1.12788	1.04	1.79324	1.79324
	1788	FBtr0070566	CG14417-RA	0.00259058	0.0366506	2.84486	0.944333	2.41816	3.05845	0.10979	0.760667	1.67374	1.67374
	1789	FBtr0072236	Snap29-RA	0.0025967	0.0367166	-0.656578	0.217999	6.55933	0.186019	0.00146084	0.0718631	0.0935863	0.0935863
	1790	FBtr0072340	ATPsynF-RA	0.00260654	0.0368353	0.959472	0.318688	7.43613	0.437132	0.00391517	0.19921	0.108091	0.19921
	1791	FBtr0086123	CG3270-RA	0.00261244	0.036898	-1.09891	0.365086	6.99711	0.573524	0.00103098	0.265545	0.100072	0.265545
	1792	FBtr0082026	Srr-RB	0.00261814	0.0369292	-1.17012	0.388828	6.63839	0.650371	0.0015907	0.300784	0.0945766	0.300784
	1793	FBtr0078468	mub-RA	0.00261903	0.0369292	-1.03211	0.342981	5.85339	0.50602	0.0311141	0.204158	0.101056	0.204158
	1794	FBtr0087530	Sdb-RA	0.00261766	0.0369292	0.755518	0.251053	8.08929	0.271135	0.000379931	0.125675	0.124024	0.125675
	1795	FBtr0290262	CLIP-190-RI	0.00262122	0.0369395	-0.686193	0.228048	6.42923	0.219845	0.0114997	0.0880327	0.0925122	0.0925122
	1796	FBtr0089380	nompA-RC	0.00262438	0.0369634	3.91435	1.30105	2.29888	6.28553	1.65288	0.572854	1.73257	1.73257
	1797	FBtr0087916	Cpr49Ac-RC	0.00263646	0.037113	-2.03219	0.675771	8.05728	1.9628	0.00752941	0.905803	0.123112	0.905803
	1798	FBtr0339346	CG42326-RE	0.00265338	0.0373179	2.2089	0.735006	4.74586	2.32018	0.195129	0.88534	0.239908	0.88534
	1799	FBtr0078225	Hpd-RA	0.00265545	0.0373179	0.938679	0.312368	5.8611	0.419017	0.00797666	0.187171	0.100812	0.187171
	1800	FBtr0073540	e(y)2-RA	0.00265437	0.0373179	-0.768669	0.255783	5.42941	0.224019	0.00499902	0.0594053	0.12585	0.12585
	1801	FBtr0080105	CG17104-RA	0.00268029	0.037646	3.20472	1.06745	3.80526	4.8877	1.16875	1.11016	0.730113	1.11016
	1802	FBtr0330176	MsrA-RF	0.00268864	0.0377215	-2.38274	0.793914	3.66495	2.40895	0.429688	0.488264	0.83091	0.83091
	1803	FBtr0083913	CG5466-RA	0.00268781	0.0377215	-1.082	0.360503	4.71617	0.459091	0.011032	0.134334	0.248893	0.248893
	1804	FBtr0072659	tfc-RB	0.00270565	0.0379391	1.29863	0.432971	4.46338	0.615161	0.023829	0.131715	0.351098	0.351098
	1805	FBtr0345750	CG9021-RB	0.00271073	0.0379683	-3.53264	1.17803	1.75754	5.31865	0.861235	1.18402	1.91427	1.91427
	1806	FBtr0304644	CG43060-RB	0.00270967	0.0379683	-3.21549	1.07223	2.57741	4.92496	0.288548	2.01079	1.58572	2.01079
	1807	FBtr0339787	mmy-RD	0.00272753	0.0381824	3.44501	1.14953	1.78114	4.45844	0.733456	0.512025	1.90938	1.90938
	1808	FBtr0305056	NKAIN-RK	0.00272959	0.0381901	0.6945	0.231758	6.68712	0.161507	0.0121528	0.0154951	0.0952711	0.0952711
	1809	FBtr0333253	tim-RM	0.00274227	0.0383464	4.12427	1.37694	1.65136	5.3131	1.85931	-1.33056	1.93263	1.93263
	1810	FBtr0075355	Baldspot-RA	0.00274426	0.0383529	0.911941	0.304486	7.819	0.396544	0.000975418	0.184448	0.116775	0.184448
	1811	FBtr0301711	CG13847-RB	0.00274932	0.0384024	2.65526	0.886724	2.82988	3.36231	0.0836524	1.48891	1.42983	1.48891
	1812	FBtr0335239	CG34357-RD	0.00276204	0.0385587	3.44677	1.15159	2.99475	5.66777	0.390363	2.26196	1.32134	2.26196
	1813	FBtr0113459	CG33286-RB	0.002768	0.0385924	-1.88985	0.63155	3.76919	1.43707	0.0425518	0.443519	0.755159	0.755159
	1814	FBtr0310290	Sp1-RE	0.00276902	0.0385924	-1.42158	0.475084	4.35125	0.796685	0.0419612	0.21387	0.409449	0.409449
	1815	FBtr0347557	zyd-RI	0.00276706	0.0385924	3.07298	1.02689	0.843341	2.81013	0.23514	-0.104388	1.87388	1.87388
	1816	FBtr0336726	Tsp97E-RE	0.00278819	0.0388177	0.733228	0.245213	5.98833	0.19764	0.0228792	0.0284928	0.0973792	0.0973792
	1817	FBtr0302598	Eip63E-RM	0.00278826	0.0388177	4.12875	1.38077	2.74075	8.13879	1.5841	2.22898	1.48666	2.22898
	1818	FBtr0112639	GramD1B-RA	0.00279355	0.0388672	1.48215	0.495772	6.50425	1.04901	0.366838	0.124742	0.0930324	0.124742
	1819	FBtr0075621	Brd-RA	0.00279488	0.0388672	-2.66269	0.890699	2.84315	2.22491	0.165451	0.0669681	1.42124	1.42124
	1820	FBtr0302504	l(2)03659-RB	0.00280974	0.0390308	1.8705	0.62604	5.84565	1.58232	0.682546	-0.00275249	0.101306	0.101306
	1821	FBtr0273221	CG10597-RB	0.00280921	0.0390308	2.04292	0.683736	5.57186	1.99386	0.0200628	0.914928	0.114419	0.914928
	1822	FBtr0078618	Obp83ef-RA	0.00282075	0.0391623	-1.4751	0.493904	4.69342	1.03988	0.0137515	0.47413	0.256219	0.47413
	1823	FBtr0082098	eca-RA	0.0028233	0.0391762	-0.715429	0.239566	7.71809	0.191577	0.000468123	0.0524254	0.114316	0.114316
	1824	FBtr0087291	CG8299-RA	0.00282865	0.0392288	-0.998112	0.33429	7.48477	0.476207	0.000641792	0.222857	0.109101	0.222857
	1825	FBtr0072601	hng3-RA	0.00283173	0.03925	-1.73009	0.579511	4.25144	1.12518	0.205895	0.109068	0.465771	0.465771
	1826	FBtr0072954	Pxn-RE	0.00284871	0.0394325	-1.32917	0.445492	6.73317	0.844994	0.160229	0.236697	0.0959657	0.236697
	1828	FBtr0290243	NimC3-RB	0.00284957	0.0394325	-2.41888	0.810748	3.1478	2.2192	0.0960553	0.542681	1.21857	1.21857
	1829	FBtr0343768	yellow-b-RB	0.00285215	0.0394467	3.0446	1.02057	2.80328	3.50274	0.636173	0.360489	1.44695	1.44695
	1830	FBtr0089610	Sdic2-RA	0.00285985	0.0395315	-3.7021	1.24131	3.27904	6.55732	0.296769	2.78493	1.12744	2.78493
	1831	FBtr0303025	stac-RC	0.0028651	0.0395581	0.675227	0.226446	6.68969	0.201475	0.00724608	0.0758303	0.0953091	0.0953091
	1832	FBtr0081645	CG1105-RA	0.00286803	0.0395581	-0.689826	0.231366	7.35263	0.168726	0.000642289	0.0375847	0.106418	0.106418
	1834	FBtr0082420	Elp1-RA	0.00286652	0.0395581	0.66746	0.223852	6.38619	0.160258	0.00786072	0.0306062	0.0923589	0.0923589
	1835	FBtr0333096	Cka-RG	0.00287364	0.039614	-0.831682	0.279	5.45871	0.293386	0.0324706	0.0792487	0.123211	0.123211
	1836	FBtr0083321	js-RB	0.00287975	0.0396612	3.39812	1.1402	3.42149	5.52786	0.783953	1.81614	1.01917	1.81614
	1837	FBtr0074264	Fur2-RF	0.00288061	0.0396612	3.67321	1.23254	2.32643	6.45926	0.996827	2.04148	1.71959	2.04148
	1839	FBtr0081758	lds-RA	0.00288334	0.0396612	-0.65451	0.219641	6.13291	0.134313	0.00210605	0.0117975	0.0943783	0.0943783
	1840	FBtr0075144	Wdr92-RA	0.00289252	0.0397443	-0.702047	0.23567	5.69021	0.157149	0.00351632	0.0155344	0.107565	0.107565
	1841	FBtr0340150	mthl1-RB	0.00289197	0.0397443	0.727945	0.244359	5.80423	0.204073	0.0166925	0.0447585	0.102731	0.102731
	1842	FBtr0072479	Mtch-RC	0.00290377	0.0398772	-1.25482	0.421401	4.89814	0.495879	0.151822	-0.0981574	0.203335	0.203335
	1843	FBtr0079865	zf30C-RA	0.00291084	0.0399526	-0.667768	0.224309	6.96665	0.141137	0.00104617	0.0149752	0.099583	0.099583
	1844	FBtr0392904	Syx1A-RC	0.00291811	0.0400307	0.756443	0.254161	6.53314	0.274226	0.00367487	0.125521	0.0933068	0.125521
	1845	FBtr0307307	CG43366-RB	0.0029247	0.0400993	1.53621	0.516279	4.38503	1.1312	0.0235971	0.509491	0.391203	0.509491
	1846	FBtr0075542	fwe-RA	0.00293033	0.0401547	-0.67781	0.227839	7.16539	0.199508	0.000896362	0.0787209	0.102925	0.102925
	1847	FBtr0300075	CG31178-RB	0.00293323	0.0401617	-1.54093	0.518021	4.66746	1.13844	0.0153463	0.521344	0.265042	0.521344
	1849	FBtr0339717	Kul-RB	0.00293667	0.0401763	4.43862	1.49233	2.96301	9.44675	1.37798	3.07612	1.34247	3.07612
	1851	FBtr0084851	CG10562-RA	0.00295527	0.0403871	2.04194	0.686977	4.92972	2.00032	0.0143786	0.929495	0.19697	0.929495
	1852	FBtr0073095	RpL28-RB	0.00295725	0.0403924	0.68798	0.231476	6.06795	0.227086	0.00497491	0.102187	0.0956502	0.102187
	1853	FBtr0072719	Ptp61F-RD	0.00295974	0.0404045	0.655434	0.220545	6.65744	0.131649	0.00243787	0.00795491	0.0948419	0.0948419
	1854	FBtr0089897	CREG-RB	0.00296212	0.0404152	-5.32631	1.79238	4.90758	13.6129	0.0134335	6.41181	0.201407	6.41181
	1855	FBtr0087222	Jhedup-RA	0.00297012	0.0405025	-2.91936	0.98268	2.17425	3.69044	0.144648	1.31997	1.78667	1.78667
	1856	FBtr0290032	Vha44-RF	0.00297512	0.0405489	1.22509	0.412448	5.33721	0.720437	0.040698	0.299528	0.135162	0.299528
	1857	FBtr0321309	CG43707-RH	0.00297709	0.0405539	2.02288	0.681084	3.81172	1.46528	0.202054	0.143424	0.725697	0.725697
	1858	FBtr0290340	MEP-1-RG	0.00298995	0.0407071	3.83223	1.29085	3.38478	7.05251	1.20259	2.13	1.04764	2.13
	1859	FBtr0300285	Eb1-RF	0.00299538	0.0407553	0.668048	0.225067	6.20882	0.212225	0.00814663	0.090687	0.093164	0.093164
	1860	FBtr0340000	CG8157-RB	0.00299799	0.0407553	1.71652	0.578355	3.97528	1.25104	0.047025	0.430369	0.621964	0.621964
	1861	FBtr0073505	Uba5-RA	0.00299833	0.0407553	-0.662575	0.223246	6.91264	0.167675	0.000941629	0.0483438	0.0987362	0.0987362
	1862	FBtr0088982	dpa-RA	0.00300937	0.0408834	-0.662147	0.223187	6.18814	0.210661	0.00323357	0.0963914	0.0934375	0.0963914
	1864	FBtr0332713	M6-RD	0.00301391	0.0409012	-1.03037	0.347357	5.08819	0.436265	0.0726934	0.0823941	0.168621	0.168621
	1866	FBtr0445733	CG8369-RD	0.00302364	0.0409846	-1.77343	0.598056	3.9625	1.34797	0.0858664	0.438409	0.629476	0.629476
	1867	FBtr0084116	Archease-RA	0.00302654	0.0409846	0.67769	0.228561	5.86834	0.205056	0.00389236	0.0822515	0.100588	0.100588
	1869	FBtr0077009	CG10163-RA	0.0030341	0.041043	2.7311	0.921343	2.61895	3.38966	0.136491	1.33181	1.56126	1.56126
	1870	FBtr0300361	CG31262-RD	0.00303248	0.041043	3.41064	1.15052	1.78074	4.49918	0.737945	0.633598	1.90947	1.90947
	1871	FBtr0084548	Npc2f-RA	0.00304645	0.0411881	-1.22371	0.412994	7.27296	0.72024	0.000781434	0.340347	0.104889	0.340347
	1872	FBtr0071537	Treh-RA	0.00305916	0.0413379	0.844773	0.28523	6.78382	0.343365	0.0625952	0.100117	0.0967528	0.100117
	1873	FBtr0343600	CG3939-RB	0.00306118	0.0413431	-0.649351	0.219262	6.63691	0.197519	0.00159554	0.0882905	0.0945563	0.0945563
	1874	FBtr0079368	x16-RA	0.00306876	0.0414233	-0.649076	0.219226	6.55408	0.144532	0.0025919	0.025596	0.093528	0.093528
	1875	FBtr0332816	CG43896-RB	0.00307162	0.0414399	0.867131	0.292902	9.29019	0.359815	0.000131235	0.169014	0.171452	0.171452
	1876	FBtr0346263	frma-RF	0.00307657	0.041466	3.01822	1.01968	3.25483	4.38518	0.441991	1.63749	1.145	1.63749
	1877	FBtr0085769	qless-RA	0.00307684	0.041466	1.02376	0.345869	5.66858	0.504523	0.0286458	0.210605	0.108661	0.210605
	1878	FBtr0473622	CG7653-RC	0.00308079	0.0414972	-2.8989	0.979505	2.1768	3.56751	0.133228	1.22765	1.78563	1.78563
	1879	FBtr0085062	His2Av-RA	0.00308798	0.0415718	-0.703895	0.237896	7.64432	0.181537	0.000590425	0.0460465	0.112598	0.112598
	1880	FBtr0089526	CG33490-RA	0.00310343	0.0417576	-1.938	0.655328	3.70406	1.67096	0.0569565	0.640539	0.801954	0.801954
	1881	FBtr0074733	CG14207-RA	0.00310581	0.0417675	-0.79969	0.270434	8.73627	0.293972	0.000261031	0.129538	0.146008	0.146008
	1882	FBtr0072316	CG3565-RA	0.00311063	0.04181	-2.44075	0.825529	3.115	2.30764	0.122337	0.584152	1.24066	1.24066
	1883	FBtr0301860	Inx2-RC	0.00311625	0.0418411	-0.846307	0.286298	5.36227	0.226095	0.0314572	-0.00642456	0.132476	0.132476
	1884	FBtr0078479	Oct-TyrR-RA	0.00311596	0.0418411	2.40697	0.814249	3.32702	2.65466	0.234242	0.9317	1.09176	1.09176
	1885	FBtr0088124	deltaTry-RA	0.00311846	0.0418486	-1.09543	0.370602	10.6497	0.495039	0.000208615	0.177348	0.274482	0.274482
	1886	FBtr0077402	snsl-RC	0.00314513	0.0421336	2.98276	1.01001	2.44804	4.29075	0.207227	1.83303	1.65799	1.83303
	1887	FBtr0075184	CG7484-RB	0.00314401	0.0421336	-0.64415	0.218112	6.24108	0.16792	0.00232607	0.0552711	0.09282	0.09282
	1888	FBtr0089235	ey-RB	0.00314636	0.0421336	3.91363	1.32528	1.27311	4.55838	1.56412	-1.35152	1.94861	1.94861
	1889	FBtr0073317	HDAC1-RA	0.00314446	0.0421336	-0.669976	0.22686	7.1093	0.200732	0.000986692	0.0835778	0.101945	0.101945
	1890	FBtr0077096	Usp47-RB	0.00315431	0.0422177	0.818937	0.277391	6.65744	0.323523	0.0346906	0.119201	0.094842	0.119201
	1891	FBtr0085828	ttk-RC	0.00315638	0.0422231	0.787756	0.266848	5.68917	0.29747	0.0347989	0.105396	0.107616	0.107616
	1892	FBtr0080901	Mhc-RF	0.00316653	0.042314	1.37866	0.467168	9.19209	0.917192	0.00425706	0.432235	0.166414	0.432235
	1893	FBtr0073967	Lsd-2-RA	0.00316507	0.042314	-0.717604	0.243154	7.75671	0.203333	0.00300572	0.0625644	0.115242	0.115242
	1894	FBtr0336665	geminin-RB	0.00317022	0.042341	-0.644005	0.218253	6.2209	0.151783	0.00224469	0.036588	0.0930237	0.0930237
	1895	FBtr0333767	Smr-RF	0.00319191	0.0426083	0.706423	0.239577	6.49869	0.196787	0.0218104	0.0414296	0.092984	0.092984
	1896	FBtr0331392	mwh-RA	0.00319563	0.0426129	2.02203	0.685836	4.87542	1.97452	0.277497	0.663245	0.208068	0.663245
	1897	FBtr0290141	kumpel-RA	0.00319515	0.0426129	-1.22232	0.414584	5.70669	0.721528	0.00645711	0.337302	0.106771	0.337302
	1898	FBtr0112860	Ogdh-RI	0.00322322	0.0429129	0.756371	0.256779	8.28326	0.269134	0.00199407	0.121297	0.129877	0.129877
	1899	FBtr0077426	Atet-RA	0.00322178	0.0429129	0.712863	0.241998	6.3105	0.18189	0.0247321	0.0180817	0.0923936	0.0923936
	1900	FBtr0330153	CG14237-RB	0.00322114	0.0429129	1.37831	0.46789	5.33639	0.918079	0.00863067	0.429212	0.135251	0.429212
	1901	FBtr0082594	CG5641-RA	0.00322608	0.0429284	-0.639822	0.217232	6.46186	0.132769	0.00167817	0.0167616	0.0927017	0.0927017
	1902	FBtr0309867	nAChRalpha5-RH	0.00323117	0.0429509	3.30989	1.12396	1.69596	4.06129	0.600922	0.485473	1.92565	1.92565
	1903	FBtr0474155	nAChRalpha5-RI	0.00323117	0.0429509	3.30989	1.12396	1.69596	4.06129	0.600922	0.485473	1.92565	1.92565
	1904	FBtr0075040	SmydA-2-RA	0.00323304	0.0429532	1.36776	0.464488	4.3553	0.88512	0.0242608	0.384787	0.407238	0.407238
	1905	FBtr0084464	udt-RB	0.00324187	0.043048	-4.33065	1.4711	3.91119	9.06838	0.868027	3.46024	0.660688	3.46024
	1906	FBtr0307368	CG43373-RC	0.00325064	0.0431237	1.4534	0.493851	4.25808	0.909448	0.0258324	0.331069	0.461945	0.461945
	1907	FBtr0086754	fj-RA	0.00325099	0.0431237	-0.786713	0.267321	6.01672	0.299337	0.00290759	0.140013	0.0967347	0.140013
	1908	FBtr0089287	Pxd-RA	0.00325481	0.0431518	-2.15395	0.73199	5.34901	2.1672	0.937737	0.0441691	0.133883	0.133883
	1909	FBtr0340325	Nak-RD	0.00326487	0.0432625	0.740039	0.251574	6.86881	0.228554	0.0285119	0.0555816	0.0980672	0.0980672
	1910	FBtr0076302	scramb1-RB	0.00327535	0.0433787	-1.19069	0.404907	5.05614	0.527599	0.154016	-0.0110627	0.173884	0.173884
	1911	FBtr0304685	CG42613-RE	0.00327878	0.0434014	0.674494	0.229395	5.90628	0.144998	0.00577006	0.0117473	0.0994741	0.0994741
	1912	FBtr0071487	Ypel-RA	0.00328897	0.0435135	-1.37279	0.467038	5.47462	0.912371	0.0155031	0.420746	0.121842	0.420746
	1914	FBtr0305302	pyd-RK	0.00330204	0.0436408	1.86612	0.635139	4.74264	1.32224	0.565954	-0.18414	0.24085	0.24085
	1915	FBtr0076426	CG3408-RA	0.00330694	0.0436827	-0.651888	0.221907	6.28737	0.133084	0.00599463	0.00761788	0.0924907	0.0924907
	1916	FBtr0071358	BCL7-like-RA	0.00331192	0.0437256	-0.682582	0.232392	5.75627	0.175	0.00342586	0.0454351	0.104586	0.104586
	1917	FBtr0345114	Svil-RAG	0.00331561	0.0437515	0.898258	0.305857	6.4021	0.390903	0.00804456	0.179053	0.0924021	0.179053
	1918	FBtr0070797	NAAT1-RA	0.00332393	0.0438384	0.657592	0.22397	6.94279	0.186102	0.00111907	0.0718575	0.0992058	0.0992058
	1919	FBtr0082167	CG12948-RA	0.00332703	0.0438565	-0.694346	0.236511	5.72071	0.175516	0.00575122	0.0383114	0.106124	0.106124
	1920	FBtr0080569	Arpc1-RB	0.00332914	0.0438614	-0.703656	0.239698	7.09206	0.211961	0.0132612	0.0689832	0.101649	0.101649
	1921	FBtr0082044	GstZ1-RA	0.00333343	0.0438951	-0.911503	0.310543	5.22773	0.402703	0.00630774	0.186566	0.148309	0.186566
	1922	FBtr0082790	CG31337-RA	0.00334048	0.043965	-0.894517	0.304824	5.18878	0.387905	0.00664931	0.179186	0.153565	0.179186
	1923	FBtr0074505	CG6847-RA	0.00334489	0.0439773	1.08167	0.368651	5.5316	0.492	0.154518	0.0294785	0.11729	0.11729
	1924	FBtr0081213	Pax-RA	0.00334392	0.0439773	1.03524	0.352816	6.15957	0.519599	0.123064	0.125895	0.093887	0.125895
	1925	FBtr0290107	fray-RC	0.0033538	0.0440715	4.06425	1.38555	3.58476	8.01047	0.784573	3.05495	0.891872	3.05495
	1926	FBtr0074020	CG9114-RA	0.0033671	0.0442234	-0.82082	0.279946	5.22216	0.229095	0.00769793	0.0349979	0.149041	0.149041
	1927	FBtr0344367	CG45050-RB	0.00337108	0.0442527	0.8669	0.295698	6.5798	0.310656	0.0810522	0.0308743	0.093823	0.093823
	1928	FBtr0073577	regucalcin-RB	0.00337334	0.0442593	-2.01616	0.687757	5.12	1.97227	0.0334394	0.912581	0.163622	0.912581
	1929	FBtr0071241	Sptr-RA	0.0034078	0.0446883	-0.703434	0.240216	5.61692	0.168693	0.0038569	0.0280117	0.111551	0.111551
	1930	FBtr0088205	CG12391-RA	0.00341598	0.0447723	-0.635084	0.21693	6.3356	0.146986	0.00178171	0.0352587	0.0923358	0.0923358
	1932	FBtr0081563	CG10098-RA	0.0034285	0.0448856	-0.684334	0.233844	6.3862	0.227546	0.00213006	0.107236	0.092359	0.107236
	1933	FBtr0079017	RpL37A-RB	0.00342767	0.0448856	1.68384	0.575372	5.81401	1.37761	0.021763	0.640342	0.10238	0.640342
	1934	FBtr0100265	peb-RB	0.00343401	0.0449156	0.763914	0.261082	6.60573	0.283585	0.00517114	0.131157	0.0941436	0.131157
	1935	FBtr0332797	ppk26-RC	0.00343765	0.0449399	1.94163	0.663662	3.67432	1.40702	0.0569699	0.327914	0.823924	0.823924
	1936	FBtr0310045	Xbp1-RE	0.0034438	0.0449971	1.20258	0.411129	6.73836	0.70296	0.0576081	0.280446	0.0960457	0.280446
	1937	FBtr0081495	Ret-RA	0.00345314	0.0450959	-4.29577	1.46903	1.60779	5.51547	2.37766	-2.09415	1.93842	1.93842
	1938	FBtr0309227	Cda5-RH	0.00346073	0.0451716	3.52791	1.20673	1.79933	4.73023	1.00696	0.36292	1.90541	1.90541
	1939	FBtr0075666	CG18581-RA	0.00346349	0.0451843	1.11341	0.380874	4.63218	0.594188	0.012305	0.26769	0.277825	0.277825
	1940	FBtr0300677	CG10317-RC	0.00348282	0.0454131	-2.24454	0.768268	3.32245	2.30379	0.0852693	0.923166	1.0952	1.0952
	1941	FBtr0344814	CG45116-RA	0.00348493	0.0454172	-2.6616	0.911078	2.70165	2.11134	0.149098	-0.0472316	1.51103	1.51103
	1942	FBtr0079389	MME1-RA	0.0035	0.0455902	0.718645	0.246109	5.53568	0.163072	0.00415412	0.0139466	0.116985	0.116985
	1943	FBtr0344857	CG5390-RB	0.0035083	0.0456512	-0.717999	0.24595	7.83475	0.158298	0.0038127	0.0090275	0.11717	0.11717
	1944	FBtr0081984	Ibf2-RA	0.00350799	0.0456512	-0.749755	0.256826	5.41639	0.207087	0.00484677	0.0493773	0.127072	0.127072
	1945	FBtr0073983	CG9518-RA	0.00351208	0.0456769	3.03368	1.0393	3.39747	4.48118	0.372254	1.78805	1.03783	1.78805
	1946	FBtr0307500	Ptr-RB	0.0035162	0.045707	3.65356	1.25182	3.09485	6.50024	0.947692	2.18643	1.25422	2.18643
	1947	FBtr0078606	Osi14-RA	0.00352759	0.0458314	3.39251	1.16278	5.24686	5.60614	0.0209017	2.68322	0.145841	2.68322
	1948	FBtr0310544	dsb-RF	0.00355695	0.0461893	-3.69096	1.2662	2.94318	6.64078	0.751724	2.45479	1.35563	2.45479
	1949	FBtr0333411	Rsf1-RB	0.00355896	0.0461916	-0.683791	0.234591	5.77459	0.223527	0.00621678	0.0987077	0.103849	0.103849
	1950	FBtr0072480	mri-RB	0.00356573	0.0462557	-0.775386	0.266069	5.66487	0.27656	0.0327305	0.0895148	0.108855	0.108855
	1951	FBtr0072964	CG16758-RD	0.00357162	0.0463084	-0.90364	0.310134	7.30007	0.39819	0.00220029	0.190166	0.105402	0.190166
	1952	FBtr0082781	CG8476-RA	0.00357394	0.0463147	-2.29185	0.78663	3.28729	2.50793	0.116194	1.05887	1.12138	1.12138
	1953	FBtr0304161	Root-RD	0.00359088	0.0464877	-2.38923	0.820469	5.71392	2.78498	0.881698	0.464641	0.106435	0.464641
	1954	FBtr0332497	Ac13E-RC	0.00359096	0.0464877	0.966307	0.331834	5.13113	0.43088	0.0583011	0.133143	0.161926	0.161926
	1955	FBtr0084468	RanBP3-RA	0.00359594	0.0465283	-0.649442	0.223054	6.84652	0.130211	0.00177852	0.00954202	0.0977278	0.0977278
	1956	FBtr0079326	CG31635-RA	0.00361023	0.0466654	1.30133	0.447139	4.53165	0.649996	0.0807297	0.11311	0.319138	0.319138
	1957	FBtr0073850	Ndc80-RA	0.00360968	0.0466654	-0.915984	0.314728	4.96745	0.2595	0.00842469	0.0146498	0.189683	0.189683
	1958	FBtr0333368	unc-13-4A-RC	0.00361393	0.0466894	1.25088	0.42985	4.488	0.499579	0.0303148	0.0309622	0.339228	0.339228
	1959	FBtr0301493	Osi19-RB	0.00361956	0.0467383	4.30231	1.47869	2.34765	9.03686	0.531032	3.84201	1.70933	3.84201
	1960	FBtr0343424	Cdc14-RE	0.00363279	0.0468852	0.801518	0.275587	5.34215	0.250461	0.0172735	0.0607872	0.134623	0.134623
	1961	FBtr0302929	CG34248-RB	0.00363976	0.0469512	2.91328	1.00188	2.07796	2.86989	0.183873	0.335271	1.82366	1.82366
	1962	FBtr0081708	Osi20-RA	0.00364428	0.0469786	4.29052	1.47572	3.31485	8.99285	0.100882	4.25459	1.10091	4.25459
	1963	FBtr0076516	CG5026-RB	0.00364745	0.0469786	-0.681185	0.234314	6.12339	0.161154	0.0152467	0.0180954	0.0945595	0.0945595
	1965	FBtr0077989	PolrMT-RA	0.0036513	0.0469928	0.874463	0.300832	6.04791	0.373625	0.0524616	0.128538	0.0960638	0.128538
	1966	FBtr0309112	hts-RO	0.00365227	0.0469928	1.007	0.346436	6.25779	0.49547	0.090418	0.149617	0.0926796	0.149617
	1967	FBtr0299923	CG14464-RC	0.0036549	0.0470027	-0.677839	0.233214	6.03701	0.224514	0.00300939	0.105768	0.0962942	0.105768
	1968	FBtr0081099	Grip71-RA	0.00365869	0.0470276	-0.840178	0.2891	5.13794	0.224584	0.00625696	0.0204585	0.160901	0.160901
	1969	FBtr0308953	CG11000-RC	0.00366198	0.0470459	0.922218	0.317361	4.96693	0.353277	0.0116545	0.117007	0.189781	0.189781
	1970	FBtr0100594	Adh-RI	0.00367069	0.0471339	-2.86136	0.984925	4.86467	4.00224	0.200901	1.73925	0.210353	1.73925
	1971	FBtr0088123	CG30031-RA	0.00367726	0.0471943	-1.3546	0.466363	8.79158	0.897113	0.0447541	0.390234	0.148242	0.390234
	1972	FBtr0077607	CG9664-RA	0.00368186	0.0472294	-1.43285	0.493371	5.55063	1.00387	0.0102754	0.476554	0.115895	0.476554
	1973	FBtr0074780	Idh3a-RA	0.00369153	0.0473295	-4.41432	1.5204	3.87945	9.53027	1.1957	3.42755	0.680809	3.42755
	1974	FBtr0077167	Gdap1-RA	0.00369435	0.0473416	0.773355	0.266385	6.04476	0.292527	0.00953553	0.132387	0.09613	0.132387
	1975	FBtr0081960	CG11975-RA	0.00369667	0.0473473	-0.654425	0.225435	6.07412	0.169072	0.00611648	0.0483762	0.0955251	0.0955251
	1976	FBtr0082018	pasi2-RC	0.00370282	0.0474021	-0.794906	0.273876	5.40683	0.223733	0.0220289	0.0283677	0.127987	0.127987
	1977	FBtr0085678	CG2246-RE	0.00370816	0.0474464	2.58092	0.889368	3.00688	3.11872	0.268712	1.1494	1.31324	1.31324
	1978	FBtr0087947	fdl-RB	0.00371559	0.0475175	-3.39062	1.16864	2.53915	5.14168	1.12369	1.04284	1.60773	1.60773
	1979	FBtr0078621	CG15580-RA	0.00372167	0.0475712	-2.25566	0.777589	3.33664	2.34993	0.124797	0.920784	1.08449	1.08449
	1980	FBtr0301506	par-1-RT	0.0037255	0.0475925	0.738855	0.254732	6.97401	0.267211	0.00875695	0.12102	0.0997004	0.12102
	1981	FBtr0085609	Acph-1-RA	0.0037271	0.0475925	-0.644165	0.222097	6.41822	0.151603	0.00619172	0.0323629	0.0924621	0.0924621
	1982	FBtr0086602	Vha100-3-RA	0.00373157	0.0476255	-2.33072	0.803695	3.67575	2.65938	0.0930604	1.19879	0.822856	1.19879
	1984	FBtr0329922	qin-RB	0.00373372	0.047627	1.23325	0.425284	4.46925	0.48228	0.0135025	0.042189	0.348231	0.348231
	1985	FBtr0077209	slgA-RG	0.00374306	0.0477	4.33799	1.49635	1.487	5.90543	2.52902	-1.91207	1.94912	1.94912
	1986	FBtr0085607	CG15525-RA	0.00374935	0.047756	-0.779254	0.268846	5.29662	0.281787	0.00479308	0.121546	0.139763	0.139763
	1987	FBtr0079862	Gdi-RA	0.00375312	0.047756	-0.919984	0.317433	8.25639	0.414558	0.00100547	0.200522	0.129032	0.200522
	1988	FBtr0080301	Rab3-GAP-RA	0.00375197	0.047756	-0.637989	0.220125	6.69312	0.145389	0.00155057	0.0323937	0.0953599	0.0953599
	1989	FBtr0082336	mAcon2-RA	0.0037574	0.0477624	-2.76841	0.955336	3.50654	3.75432	0.118119	1.70722	0.952677	1.70722
	1990	FBtr0089323	CG10725-RB	0.00375689	0.0477624	0.781181	0.269569	8.71438	0.266555	0.000194503	0.107372	0.145141	0.145141
	1991	FBtr0333873	UQCR-11-RE	0.00376458	0.0478296	1.89332	0.65349	3.87675	1.75627	0.059876	0.794222	0.682545	0.794222
	1992	FBtr0083408	Det-RA	0.00380514	0.048281	-0.883704	0.30537	5.02695	0.292436	0.00761987	0.0732452	0.178882	0.178882
	1993	FBtr0070970	xit-RA	0.00380583	0.048281	-0.680579	0.235183	5.69853	0.173396	0.00346262	0.0444371	0.10716	0.10716
	1994	FBtr0075863	Poc1-RA	0.0038047	0.048281	-0.652075	0.225326	5.95009	0.198854	0.00323586	0.0870263	0.098308	0.098308
	1995	FBtr0078682	Snr1-RA	0.00381231	0.0483389	-0.628902	0.217366	6.47648	0.124472	0.00169037	0.0116874	0.0928055	0.0928055
	1996	FBtr0088402	magu-RB	0.00383472	0.0485744	-0.725185	0.250803	6.58061	0.258088	0.00517441	0.12063	0.0938326	0.12063
	1997	FBtr0082946	su(Hw)-RA	0.00383452	0.0485744	-0.640085	0.221371	6.63266	0.174932	0.00351136	0.0640059	0.0944985	0.0944985
[truncated: 23,298 more rows]

## Sheet: Table S8
Table S8: Per sample transcript abundances – kallisto output table
	target_id	sample	est_counts	tpm	eff_len	len
1	FBtr0005088	SRR01	5096.16	80.4912	2242.48	2411
2	FBtr0005088	SRR02	3899.82	64.9125	2242.06	2411
3	FBtr0005088	SRR03	4003.79	67.0909	2170.44	2411
4	FBtr0005088	SRR04	2999.95	51.3325	2208.29	2411
5	FBtr0005088	SRR05	4657.6	77.8162	2238.48	2411
6	FBtr0005088	SRR06	4837.28	81.1546	2245.75	2411
7	FBtr0005088	SRR07	2326.18	40.4017	2148.26	2411
8	FBtr0005088	SRR08	2269.74	39.5681	2152.57	2411
9	FBtr0006151	SRR01	937.85	17.3779	1911.48	2080
10	FBtr0006151	SRR02	199.967	3.90494	1911.06	2080
11	FBtr0006151	SRR03	415.796	8.22118	1839.44	2080
12	FBtr0006151	SRR04	146.967	2.95818	1877.29	2080
13	FBtr0006151	SRR05	7.97022	0.156268	1907.48	2080
14	FBtr0006151	SRR06	5.1888	0.102101	1914.75	2080
15	FBtr0006151	SRR07	14.4904	0.297512	1817.26	2080
16	FBtr0006151	SRR08	11.5992	0.23895	1821.57	2080
17	FBtr0070002	SRR01	34.1131	1.14257	1057.48	1226
18	FBtr0070002	SRR02	218.8	7.72463	1057.06	1226
19	FBtr0070002	SRR03	347.667	12.8314	985.435	1226
20	FBtr0070002	SRR04	286.473	10.5784	1023.29	1226
21	FBtr0070002	SRR05	17.1355	0.608318	1053.48	1226
22	FBtr0070002	SRR06	27.9403	0.992412	1060.75	1226
23	FBtr0070002	SRR07	109.304	4.23386	963.259	1226
24	FBtr0070002	SRR08	115.449	4.47748	967.574	1226
25	FBtr0070006	SRR01	395.678	9.35244	1498.48	1667
26	FBtr0070006	SRR02	68.4333	1.70478	1498.06	1667
27	FBtr0070006	SRR03	792.485	20.2059	1426.44	1667
28	FBtr0070006	SRR04	1184.37	30.5629	1464.29	1667
29	FBtr0070006	SRR05	905.73	22.6657	1494.48	1667
30	FBtr0070006	SRR06	761.63	19.1082	1501.75	1667
31	FBtr0070006	SRR07	2344.67	62.2982	1404.26	1667
32	FBtr0070006	SRR08	2475.62	65.9523	1408.57	1667
33	FBtr0070007	SRR01	2905.3	106.913	962.481	1131
34	FBtr0070007	SRR02	3186.27	123.598	962.059	1131
35	FBtr0070007	SRR03	2600.34	106.21	890.435	1131
36	FBtr0070007	SRR04	1199.81	48.8385	928.288	1131
37	FBtr0070007	SRR05	505.496	19.724	958.481	1131
38	FBtr0070007	SRR06	537.313	20.9622	965.748	1131
39	FBtr0070007	SRR07	380.627	16.3566	868.259	1131
40	FBtr0070007	SRR08	391.673	16.8441	872.574	1131
41	FBtr0070008	SRR01	379.508	14.524	925.481	1094
42	FBtr0070008	SRR02	515.789	20.8081	925.059	1094
43	FBtr0070008	SRR03	460.037	19.6047	853.435	1094
44	FBtr0070008	SRR04	364.529	15.4542	891.288	1094
45	FBtr0070008	SRR05	252.748	10.258	921.481	1094
46	FBtr0070008	SRR06	219.799	8.91664	928.748	1094
47	FBtr0070008	SRR07	220.934	9.91674	831.259	1094
48	FBtr0070008	SRR08	226.623	10.1776	835.574	1094
49	FBtr0070025	SRR01	273.122	8.99473	1075.48	1244
50	FBtr0070025	SRR02	415.044	14.4076	1075.06	1244
51	FBtr0070025	SRR03	525.12	19.033	1003.44	1244
52	FBtr0070025	SRR04	449.949	16.3278	1041.29	1244
53	FBtr0070025	SRR05	160.191	5.59133	1071.48	1244
54	FBtr0070025	SRR06	104.688	3.65637	1078.75	1244
55	FBtr0070025	SRR07	185.55	7.05535	981.259	1244
56	FBtr0070025	SRR08	176.567	6.72276	985.574	1244
57	FBtr0070026	SRR01	855.67	17.6769	1714.48	1883
58	FBtr0070026	SRR02	495.338	10.7847	1714.06	1883
59	FBtr0070026	SRR03	684.022	15.1468	1642.44	1883
60	FBtr0070026	SRR04	615.595	13.8435	1680.29	1883
61	FBtr0070026	SRR05	616.877	13.4878	1710.48	1883
62	FBtr0070026	SRR06	529.791	11.6203	1717.75	1883
63	FBtr0070026	SRR07	396.907	9.14	1620.26	1883
64	FBtr0070026	SRR08	434.432	10.0348	1624.57	1883
65	FBtr0070028	SRR01	11.4998	0.165137	2466.48	2635
66	FBtr0070028	SRR02	86.7599	1.31294	2466.06	2635
67	FBtr0070028	SRR03	80.2491	1.21892	2394.44	2635
68	FBtr0070028	SRR04	64.5616	1.00298	2432.29	2635
69	FBtr0070028	SRR05	36.4007	0.552838	2462.48	2635
70	FBtr0070028	SRR06	0.04033	0.000615246	2469.75	2635
71	FBtr0070028	SRR07	6.06159	0.0953381	2372.26	2635
72	FBtr0070028	SRR08	2.02557	0.0319832	2376.57	2635
73	FBtr0070035	SRR01	4.26413	0.157245	960.481	1129
74	FBtr0070035	SRR02	88.1277	3.42566	960.059	1129
75	FBtr0070035	SRR03	105.582	4.32219	888.435	1129
76	FBtr0070035	SRR04	52.3054	2.13371	926.288	1129
77	FBtr0070035	SRR05	14.9935	0.586258	956.481	1129
78	FBtr0070035	SRR06	13.9701	0.546148	963.748	1129
79	FBtr0070035	SRR07	37.9852	1.6361	866.259	1129
80	FBtr0070035	SRR08	49.6005	2.138	870.574	1129
81	FBtr0070036	SRR01	36.9558	2.95777	442.54	611
82	FBtr0070036	SRR02	153.916	12.9922	442.11	611
83	FBtr0070036	SRR03	108.599	10.6568	370.627	611
84	FBtr0070036	SRR04	45.0631	4.16898	408.438	611
85	FBtr0070036	SRR05	84.2101	7.18058	438.598	611
86	FBtr0070036	SRR06	78.4478	6.63006	445.796	611
87	FBtr0070036	SRR07	157.589	16.8819	348.296	611
88	FBtr0070036	SRR08	168.471	17.9261	352.668	611
89	FBtr0070038	SRR01	3013.12	37.6909	2831.48	3000
90	FBtr0070038	SRR02	3106.49	40.9498	2831.06	3000
91	FBtr0070038	SRR03	1809.54	23.85	2759.44	3000
92	FBtr0070038	SRR04	1599.14	21.6015	2797.29	3000
93	FBtr0070038	SRR05	2260.41	29.8984	2827.48	3000
94	FBtr0070038	SRR06	2250.15	29.9068	2834.75	3000
95	FBtr0070038	SRR07	1010.53	13.7745	2737.26	3000
96	FBtr0070038	SRR08	1077.42	14.7472	2741.57	3000
97	FBtr0070040	SRR01	679.926	88.6441	271.672	439
98	FBtr0070040	SRR02	458.281	63.0649	271.19	439
99	FBtr0070040	SRR03	0	0	201.772	439
100	FBtr0070040	SRR04	0.182989	0.0289647	238.72	439
101	FBtr0070040	SRR05	2620.02	365.65	267.979	439
102	FBtr0070040	SRR06	2246.98	308.103	274.774	439
103	FBtr0070040	SRR07	717.877	150.876	177.53	439
104	FBtr0070040	SRR08	707.335	146.069	181.716	439
105	FBtr0070041	SRR01	7071.36	1172.11	213.683	379
106	FBtr0070041	SRR02	4664.81	816.359	213.247	379
107	FBtr0070041	SRR03	2035.63	500.186	148.015	379
108	FBtr0070041	SRR04	2096.17	433.075	182.893	379
109	FBtr0070041	SRR05	3649.52	649.727	210.071	379
110	FBtr0070041	SRR06	3941.97	687.762	215.948	379
111	FBtr0070041	SRR07	1712.27	529.628	120.627	379
112	FBtr0070041	SRR08	1793.79	539.748	124.712	379
113	FBtr0070042	SRR01	1442.92	37.3727	1367.48	1536
114	FBtr0070042	SRR02	1485.35	40.5481	1367.06	1536
115	FBtr0070042	SRR03	318.534	8.94292	1295.44	1536
116	FBtr0070042	SRR04	129.939	3.68256	1333.29	1536
117	FBtr0070042	SRR05	1437.4	39.4266	1363.48	1536
118	FBtr0070042	SRR06	1377.03	37.8494	1370.75	1536
119	FBtr0070042	SRR07	421.463	12.3505	1273.26	1536
120	FBtr0070042	SRR08	504.13	14.8075	1277.57	1536
121	FBtr0070043	SRR01	515.368	13.1088	1392.48	1561
122	FBtr0070043	SRR02	399.638	10.7137	1392.06	1561
123	FBtr0070043	SRR03	161.993	4.46189	1320.44	1561
124	FBtr0070043	SRR04	40.7787	1.13442	1358.29	1561
125	FBtr0070043	SRR05	622.011	16.754	1388.48	1561
126	FBtr0070043	SRR06	352.989	9.52855	1395.75	1561
127	FBtr0070043	SRR07	162.124	4.65938	1298.26	1561
128	FBtr0070043	SRR08	144.013	4.14885	1302.57	1561
129	FBtr0070044	SRR01	1336.59	37.737	1254.48	1423
130	FBtr0070044	SRR02	1284.96	38.2385	1254.06	1423
131	FBtr0070044	SRR03	633.512	19.4857	1182.44	1423
132	FBtr0070044	SRR04	656.563	20.3305	1220.29	1423
133	FBtr0070044	SRR05	949.469	28.3965	1250.48	1423
134	FBtr0070044	SRR06	801.317	24.004	1257.75	1423
135	FBtr0070044	SRR07	537.363	17.2805	1160.26	1423
136	FBtr0070044	SRR08	496.593	16.0015	1164.57	1423
137	FBtr0070045	SRR01	878.515	15.116	2058.48	2227
138	FBtr0070045	SRR02	716.906	12.9997	2058.06	2227
139	FBtr0070045	SRR03	328.067	6.00657	1986.44	2227
140	FBtr0070045	SRR04	288.444	5.38423	2024.29	2227
141	FBtr0070045	SRR05	877.101	15.9665	2054.48	2227
142	FBtr0070045	SRR06	991.244	18.1141	2061.75	2227
143	FBtr0070045	SRR07	441.573	8.38775	1964.26	2227
144	FBtr0070045	SRR08	417.631	7.96101	1968.57	2227
145	FBtr0070046	SRR01	824.399	10.9136	2675.48	2844
146	FBtr0070046	SRR02	969.404	13.5239	2675.06	2844
147	FBtr0070046	SRR03	394.425	5.51006	2603.44	2844
148	FBtr0070046	SRR04	326.708	4.67389	2641.29	2844
149	FBtr0070046	SRR05	681.135	9.53547	2671.48	2844
150	FBtr0070046	SRR06	620.06	8.72117	2678.75	2844
151	FBtr0070046	SRR07	296.13	4.28048	2581.26	2844
152	FBtr0070046	SRR08	280.499	4.071	2585.57	2844
153	FBtr0070051	SRR01	64.9847	1.23383	1865.48	2034
154	FBtr0070051	SRR02	359.385	7.19114	1865.06	2034
155	FBtr0070051	SRR03	311.899	6.3251	1793.44	2034
156	FBtr0070051	SRR04	132.369	2.73128	1831.29	2034
157	FBtr0070051	SRR05	9.72084	0.195302	1861.48	2034
158	FBtr0070051	SRR06	20.9561	0.422506	1868.75	2034
159	FBtr0070051	SRR07	98.8072	2.08137	1771.26	2034
160	FBtr0070051	SRR08	94.1398	1.98958	1775.57	2034
161	FBtr0070052	SRR01	943.32	37.5204	890.481	1059
162	FBtr0070052	SRR02	1369.03	57.4016	890.059	1059
163	FBtr0070052	SRR03	576.708	25.6278	818.435	1059
164	FBtr0070052	SRR04	887.928	39.1825	856.288	1059
165	FBtr0070052	SRR05	611.773	25.8096	886.481	1059
166	FBtr0070052	SRR06	36.3977	1.53438	893.748	1059
167	FBtr0070052	SRR07	361.697	16.9486	796.259	1059
168	FBtr0070052	SRR08	702.837	32.9443	800.574	1059
169	FBtr0070054	SRR01	64.9847	1.23383	1865.48	2034
170	FBtr0070054	SRR02	359.385	7.19114	1865.06	2034
171	FBtr0070054	SRR03	311.899	6.3251	1793.44	2034
172	FBtr0070054	SRR04	132.369	2.73128	1831.29	2034
173	FBtr0070054	SRR05	9.72084	0.195302	1861.48	2034
174	FBtr0070054	SRR06	20.9561	0.422506	1868.75	2034
175	FBtr0070054	SRR07	98.8072	2.08137	1771.26	2034
176	FBtr0070054	SRR08	94.1398	1.98958	1775.57	2034
177	FBtr0070055	SRR01	252.304	10.0241	891.481	1060
178	FBtr0070055	SRR02	391.002	16.3758	891.059	1060
179	FBtr0070055	SRR03	138.193	6.13353	819.435	1060
180	FBtr0070055	SRR04	200.025	8.8164	857.288	1060
181	FBtr0070055	SRR05	149.132	6.28453	887.481	1060
182	FBtr0070055	SRR06	559.11	23.5434	894.748	1060
183	FBtr0070055	SRR07	434.896	20.353	797.259	1060
184	FBtr0070055	SRR08	182.079	8.52397	801.574	1060
185	FBtr0070056	SRR01	61.9166	1.31359	1669.48	1838
186	FBtr0070056	SRR02	354.748	7.93191	1669.06	1838
187	FBtr0070056	SRR03	481.746	10.9682	1597.44	1838
188	FBtr0070056	SRR04	427.73	9.88349	1635.29	1838
189	FBtr0070056	SRR05	66.036	1.48287	1665.48	1838
190	FBtr0070056	SRR06	38.6848	0.87133	1672.75	1838
191	FBtr0070056	SRR07	143.391	3.39636	1575.26	1838
192	FBtr0070056	SRR08	203.335	4.83058	1579.57	1838
193	FBtr0070058	SRR01	13084.6	156.384	2963.48	3132
194	FBtr0070058	SRR02	3600.01	45.3413	2963.06	3132
195	FBtr0070058	SRR03	4910.52	61.7665	2891.44	3132
196	FBtr0070058	SRR04	4352.54	56.1455	2929.29	3132
197	FBtr0070058	SRR05	4456.9	56.3221	2959.48	3132
198	FBtr0070058	SRR06	5758.81	73.135	2966.75	3132
199	FBtr0070058	SRR07	2344.94	30.4933	2869.26	3132
200	FBtr0070058	SRR08	2284.11	29.8279	2873.57	3132
201	FBtr0070059	SRR01	160.449	1.84301	3083.48	3252
202	FBtr0070059	SRR02	121.154	1.46651	3083.06	3252
203	FBtr0070059	SRR03	190.31	2.29841	3011.44	3252
204	FBtr0070059	SRR04	164.172	2.0344	3049.29	3252
205	FBtr0070059	SRR05	177.79	2.15919	3079.48	3252
206	FBtr0070059	SRR06	139.594	1.70388	3086.75	3252
207	FBtr0070059	SRR07	298.369	3.72419	2989.26	3252
208	FBtr0070059	SRR08	186.348	2.33593	2993.57	3252
209	FBtr0070060	SRR01	329.409	3.81348	3059.48	3228
210	FBtr0070060	SRR02	140.011	1.70807	3059.06	3228
211	FBtr0070060	SRR03	93.9965	1.14433	2987.44	3228
212	FBtr0070060	SRR04	170.47	2.12919	3025.29	3228
213	FBtr0070060	SRR05	1325.58	16.2251	3055.48	3228
214	FBtr0070060	SRR06	516.656	6.35569	3062.75	3228
215	FBtr0070060	SRR07	165.697	2.08495	2965.26	3228
216	FBtr0070060	SRR08	176.281	2.22761	2969.57	3228
217	FBtr0070061	SRR01	88.9559	1.01784	3095.48	3264
218	FBtr0070061	SRR02	94.7418	1.14236	3095.06	3264
219	FBtr0070061	SRR03	38.1996	0.459512	3023.44	3264
220	FBtr0070061	SRR04	125.307	1.5467	3061.29	3264
221	FBtr0070061	SRR05	511.082	6.1828	3091.48	3264
222	FBtr0070061	SRR06	284.769	3.46242	3098.75	3264
223	FBtr0070061	SRR07	89.3158	1.11037	3001.26	3264
224	FBtr0070061	SRR08	106.08	1.32444	3005.57	3264
225	FBtr0070062	SRR01	133.917	1.60217	2960.48	3129
226	FBtr0070062	SRR02	424.634	5.35359	2960.06	3129
227	FBtr0070062	SRR03	741.417	9.33552	2888.44	3129
228	FBtr0070062	SRR04	393.108	5.07608	2926.29	3129
229	FBtr0070062	SRR05	476.009	6.02145	2956.48	3129
230	FBtr0070062	SRR06	305.662	3.88574	2963.75	3129
231	FBtr0070062	SRR07	223.441	2.90863	2866.26	3129
232	FBtr0070062	SRR08	265.965	3.47682	2870.57	3129
233	FBtr0070063	SRR01	576.426	3.20533	6369.48	6538
234	FBtr0070063	SRR02	225.546	1.32157	6369.06	6538
235	FBtr0070063	SRR03	311.318	1.79796	6297.44	6538
236	FBtr0070063	SRR04	448.382	2.67434	6335.29	6538
237	FBtr0070063	SRR05	433.856	2.54903	6365.48	6538
238	FBtr0070063	SRR06	565	3.34037	6372.75	6538
239	FBtr0070063	SRR07	450.923	2.6811	6275.26	6538
240	FBtr0070063	SRR08	494.257	2.95358	6279.57	6538
241	FBtr0070064	SRR01	746.162	14.0167	1885.48	2054
242	FBtr0070064	SRR02	780.502	15.4518	1885.06	2054
243	FBtr0070064	SRR03	0.00021413	4.29452e-06	1813.44	2054
244	FBtr0070064	SRR04	288.983	5.89838	1851.29	2054
245	FBtr0070064	SRR05	730.109	14.5127	1881.48	2054
246	FBtr0070064	SRR06	758.55	15.1316	1888.75	2054
247	FBtr0070064	SRR07	0.015234	0.000317321	1791.26	2054
248	FBtr0070064	SRR08	1.44117	0.0301189	1795.57	2054
249	FBtr0070065	SRR01	459.632	8.38515	1941.48	2110
250	FBtr0070065	SRR02	105.333	2.02515	1941.06	2110
251	FBtr0070065	SRR03	690.498	13.4336	1869.44	2110
252	FBtr0070065	SRR04	411.105	8.14463	1907.29	2110
253	FBtr0070065	SRR05	154.697	2.98611	1937.48	2110
254	FBtr0070065	SRR06	128.493	2.48937	1944.75	2110
255	FBtr0070065	SRR07	660.462	13.3402	1847.26	2110
256	FBtr0070065	SRR08	635.669	12.883	1851.57	2110
257	FBtr0070066	SRR01	145.61	1.62003	3183.48	3352
258	FBtr0070066	SRR02	0.00665765	7.8056e-05	3183.06	3352
259	FBtr0070066	SRR03	127.839	1.49431	3111.44	3352
260	FBtr0070066	SRR04	907.894	10.8932	3149.29	3352
261	FBtr0070066	SRR05	589.633	6.93564	3179.48	3352
262	FBtr0070066	SRR06	267.564	3.16339	3186.75	3352
263	FBtr0070066	SRR07	132.706	1.6028	3089.26	3352
264	FBtr0070066	SRR08	79.8082	0.968085	3093.57	3352
265	FBtr0070067	SRR01	0.00350885	3.87467e-05	3207.48	3376
266	FBtr0070067	SRR02	39.3389	0.457768	3207.06	3376
267	FBtr0070067	SRR03	284.34	3.29821	3135.44	3376
268	FBtr0070067	SRR04	10.2589	0.12216	3173.29	3376
269	FBtr0070067	SRR05	13.3668	0.156051	3203.48	3376
270	FBtr0070067	SRR06	333.222	3.91021	3210.75	3376
271	FBtr0070067	SRR07	554.826	6.64942	3113.26	3376
272	FBtr0070067	SRR08	524.455	6.31274	3117.57	3376
273	FBtr0070068	SRR01	241.934	2.65009	3233.48	3402
274	FBtr0070068	SRR02	9.68521	0.111796	3233.06	3402
275	FBtr0070068	SRR03	585.821	6.73937	3161.44	3402
276	FBtr0070068	SRR04	103.203	1.21891	3199.29	3402
277	FBtr0070068	SRR05	999.725	11.5774	3229.48	3402
278	FBtr0070068	SRR06	679.301	7.90727	3236.75	3402
279	FBtr0070068	SRR07	1505.5	17.8935	3139.26	3402
280	FBtr0070068	SRR08	1606.83	19.1811	3143.57	3402
281	FBtr0070069	SRR01	85.2827	3.40742	886.481	1055
282	FBtr0070069	SRR02	536.363	22.5905	886.059	1055
283	FBtr0070069	SRR03	521.878	23.3051	814.435	1055
284	FBtr0070069	SRR04	326.708	14.4846	852.288	1055
285	FBtr0070069	SRR05	48.1935	2.04242	882.481	1055
286	FBtr0070069	SRR06	58.0298	2.4573	889.748	1055
287	FBtr0070069	SRR07	303.107	14.2748	792.259	1055
288	FBtr0070069	SRR08	315.562	14.8657	796.574	1055
289	FBtr0070071	SRR01	14.2138	0.269291	1869.48	2038
290	FBtr0070071	SRR02	6.07777	0.121353	1869.06	2038
291	FBtr0070071	SRR03	45.2495	0.915586	1797.44	2038
292	FBtr0070071	SRR04	5.63289	0.115974	1835.29	2038
293	FBtr0070071	SRR05	660.787	13.2474	1865.48	2038
294	FBtr0070071	SRR06	1214.33	24.4304	1872.75	2038
295	FBtr0070071	SRR07	2082.99	43.7791	1775.26	2038
296	FBtr0070071	SRR08	2016.52	42.5219	1779.57	2038
297	FBtr0070072	SRR01	17.0565	0.807131	748.481	917
298	FBtr0070072	SRR02	59.2583	2.95626	748.059	917
299	FBtr0070072	SRR03	44.4953	2.39236	676.435	917
300	FBtr0070072	SRR04	21.7269	1.14937	714.288	917
301	FBtr0070072	SRR05	0	0	744.481	917
302	FBtr0070072	SRR06	1.07463	0.053859	751.748	917
303	FBtr0070072	SRR07	1.55042	0.088418	654.259	917
304	FBtr0070072	SRR08	0.855181	0.0487281	658.574	917
305	FBtr0070073	SRR01	28.4276	0.793135	1269.48	1438
306	FBtr0070073	SRR02	118.517	3.4852	1269.06	1438
307	FBtr0070073	SRR03	58.8243	1.78667	1197.44	1438
308	FBtr0070073	SRR04	37.8208	1.1569	1235.29	1438
309	FBtr0070073	SRR05	0	0	1265.48	1438
310	FBtr0070073	SRR06	1.07463	0.0318118	1272.75	1438
311	FBtr0070073	SRR07	0	0	1175.26	1438
312	FBtr0070073	SRR08	5.98627	0.19044	1179.57	1438
313	FBtr0070074	SRR01	18.4779	0.704877	928.481	1097
314	FBtr0070074	SRR02	15.1944	0.610997	928.059	1097
315	FBtr0070074	SRR03	16.5915	0.704579	856.435	1097
316	FBtr0070074	SRR04	19.3128	0.816021	894.288	1097
317	FBtr0070074	SRR05	14.9935	0.606551	924.481	1097
318	FBtr0070074	SRR06	13.9701	0.564905	931.748	1097
319	FBtr0070074	SRR07	6.20167	0.277364	834.259	1097
320	FBtr0070074	SRR08	5.13108	0.229612	838.574	1097
321	FBtr0070075	SRR01	69.6475	1.0908	2261.48	2430
322	FBtr0070075	SRR02	109.4	1.80566	2261.06	2430
323	FBtr0070075	SRR03	66.3659	1.10243	2189.44	2430
324	FBtr0070075	SRR04	61.1571	1.03754	2227.29	2430
325	FBtr0070075	SRR05	52.4774	0.869379	2257.48	2430
326	FBtr0070075	SRR06	60.1791	1.00115	2264.75	2430
327	FBtr0070075	SRR07	59.6911	1.02764	2167.26	2430
328	FBtr0070075	SRR08	77.8215	1.34478	2171.57	2430
329	FBtr0070077	SRR01	67.9334	6.61584	363.69	532
330	FBtr0070077	SRR02	73.886	7.59125	363.228	532
331	FBtr0070077	SRR03	28.4593	3.54519	291.96	532
332	FBtr0070077	SRR04	4.2647	0.488777	329.694	532
333	FBtr0070077	SRR05	18.334	1.90537	359.865	532
334	FBtr0070077	SRR06	1.16998	0.120141	366.911	532
335	FBtr0070077	SRR07	36.5506	5.06146	269.439	532
336	FBtr0070077	SRR08	21.8707	2.99862	273.696	532
337	FBtr0070078	SRR01	55.5373	5.6407	348.727	517
338	FBtr0070078	SRR02	178.476	19.125	348.263	517
339	FBtr0070078	SRR03	58.8993	7.72731	277.218	517
340	FBtr0070078	SRR04	22.4702	2.69585	314.953	517
341	FBtr0070078	SRR05	52.5841	5.70253	344.865	517
342	FBtr0070078	SRR06	38.0911	4.07774	351.946	517
343	FBtr0070078	SRR07	46.0789	6.75711	254.439	517
344	FBtr0070078	SRR08	57.5823	8.35012	258.775	517
345	FBtr0070079	SRR01	429.256	6.98546	2176.48	2345
346	FBtr0070079	SRR02	214.241	3.6742	2176.06	2345
347	FBtr0070079	SRR03	226.247	3.91009	2104.44	2345
348	FBtr0070079	SRR04	284.059	5.01031	2142.29	2345
349	FBtr0070079	SRR05	496.929	8.55459	2172.48	2345
350	FBtr0070079	SRR06	544.836	9.41743	2179.75	2345
351	FBtr0070079	SRR07	253.493	4.54228	2082.26	2345
352	FBtr0070079	SRR08	295.893	5.32141	2086.57	2345
353	FBtr0070080	SRR01	23.8445	0.888544	950.481	1119
354	FBtr0070080	SRR02	30.0508	1.18042	950.059	1119
355	FBtr0070080	SRR03	39.2885	1.62665	878.435	1119
356	FBtr0070080	SRR04	29.7739	1.22783	916.288	1119
357	FBtr0070080	SRR05	0	0	946.481	1119
358	FBtr0070080	SRR06	21.797	0.861067	953.748	1119
359	FBtr0070080	SRR07	44.0145	1.91793	856.259	1119
360	FBtr0070080	SRR08	43.2086	1.88412	860.574	1119
361	FBtr0070087	SRR01	176.806	1.1065	5659.48	5828
362	FBtr0070087	SRR02	292.402	1.92826	5659.06	5828
363	FBtr0070087	SRR03	260.097	1.69302	5587.44	5828
364	FBtr0070087	SRR04	113.197	0.76037	5625.29	5828
365	FBtr0070087	SRR05	278.012	1.83846	5655.48	5828
366	FBtr0070087	SRR06	359.956	2.39494	5662.75	5828
367	FBtr0070087	SRR07	443.765	2.97516	5565.26	5828
368	FBtr0070087	SRR08	660.381	4.44938	5569.57	5828
369	FBtr0070088	SRR01	2979.69	98.2212	1074.48	1243
370	FBtr0070088	SRR02	1094.7	38.0361	1074.06	1243
371	FBtr0070088	SRR03	842.492	30.5667	1002.44	1243
372	FBtr0070088	SRR04	420.072	15.2582	1040.29	1243
373	FBtr0070088	SRR05	948.524	33.1383	1070.48	1243
374	FBtr0070088	SRR06	946.865	33.1012	1077.75	1243
375	FBtr0070088	SRR07	643.533	24.4947	980.259	1243
376	FBtr0070088	SRR08	723.111	27.5602	984.574	1243
377	FBtr0070089	SRR01	121.568	2.83187	1520.48	1689
378	FBtr0070089	SRR02	117.396	2.88218	1520.06	1689
379	FBtr0070089	SRR03	144.496	3.62824	1448.44	1689
380	FBtr0070089	SRR04	90.1671	2.29234	1486.29	1689
381	FBtr0070089	SRR05	38.007	0.937319	1516.48	1689
382	FBtr0070089	SRR06	58.2371	1.43999	1523.75	1689
383	FBtr0070089	SRR07	56.4533	1.47684	1426.26	1689
384	FBtr0070089	SRR08	29.3782	0.770623	1430.57	1689
385	FBtr0070090	SRR01	148.735	3.24888	1621.48	1790
386	FBtr0070090	SRR02	208.308	4.79555	1621.06	1790
387	FBtr0070090	SRR03	117.851	2.7663	1549.44	1790
388	FBtr0070090	SRR04	132.507	3.1544	1587.29	1790
389	FBtr0070090	SRR05	203.718	4.71033	1617.48	1790
390	FBtr0070090	SRR06	160.139	3.7135	1624.75	1790
391	FBtr0070090	SRR07	78.7567	1.92405	1527.26	1790
392	FBtr0070090	SRR08	59.2118	1.45076	1531.57	1790
393	FBtr0070091	SRR01	83.3118	1.26293	2336.48	2505
394	FBtr0070091	SRR02	60.3643	0.964333	2336.06	2505
395	FBtr0070091	SRR03	35.9139	0.576821	2264.44	2505
396	FBtr0070091	SRR04	9.23321	0.15154	2302.29	2505
397	FBtr0070091	SRR05	50.9643	0.817164	2332.48	2505
398	FBtr0070091	SRR06	12.1074	0.194963	2339.75	2505
399	FBtr0070091	SRR07	0	0	2242.26	2505
400	FBtr0070091	SRR08	0	0	2246.57	2505
401	FBtr0070092	SRR01	26572.1	528.297	1781.48	1950
402	FBtr0070092	SRR02	3661.18	76.7137	1781.06	1950
403	FBtr0070092	SRR03	3915.46	83.3046	1709.44	1950
404	FBtr0070092	SRR04	5067	109.577	1747.29	1950
405	FBtr0070092	SRR05	13425.6	282.482	1777.48	1950
406	FBtr0070092	SRR06	13950.1	294.493	1784.75	1950
407	FBtr0070092	SRR07	3334.71	73.7425	1687.26	1950
408	FBtr0070092	SRR08	3437.31	76.2524	1691.57	1950
409	FBtr0070093	SRR01	189.613	3.43614	1954.48	2123
410	FBtr0070093	SRR02	35.622	0.680316	1954.06	2123
411	FBtr0070093	SRR03	116.27	2.24639	1882.44	2123
412	FBtr0070093	SRR04	177.224	3.48731	1920.29	2123
413	FBtr0070093	SRR05	317.026	6.07874	1950.48	2123
414	FBtr0070093	SRR06	366.035	7.04431	1957.75	2123
415	FBtr0070093	SRR07	284.74	5.71106	1860.26	2123
416	FBtr0070093	SRR08	332.331	6.68833	1864.57	2123
417	FBtr0070094	SRR01	603.001	5.11744	4173.48	4342
418	FBtr0070094	SRR02	282.013	2.522	4173.06	4342
419	FBtr0070094	SRR03	322.045	2.85574	4101.44	4342
420	FBtr0070094	SRR04	338.778	3.0926	4139.29	4342
421	FBtr0070094	SRR05	649.323	5.82425	4169.48	4342
422	FBtr0070094	SRR06	690.362	6.22747	4176.75	4342
423	FBtr0070094	SRR07	510.599	4.67026	4079.26	4342
424	FBtr0070094	SRR08	510.543	4.69157	4083.57	4342
425	FBtr0070095	SRR01	37.3946	0.782561	1692.48	1861
426	FBtr0070095	SRR02	16.8876	0.372463	1692.06	1861
427	FBtr0070095	SRR03	0	0	1620.44	1861
428	FBtr0070095	SRR04	0	0	1658.29	1861
429	FBtr0070095	SRR05	9.29581	0.205898	1688.48	1861
430	FBtr0070095	SRR06	12.1894	0.270827	1695.75	1861
431	FBtr0070095	SRR07	0.198703	0.00463873	1598.26	1861
432	FBtr0070095	SRR08	0	0	1602.57	1861
433	FBtr0070097	SRR01	49.9443	0.826434	2140.48	2309
434	FBtr0070097	SRR02	71.6162	1.24886	2140.06	2309
435	FBtr0070097	SRR03	57.2969	1.00746	2068.44	2309
436	FBtr0070097	SRR04	94.1754	1.68948	2106.29	2309
437	FBtr0070097	SRR05	41.5261	0.726914	2136.48	2309
438	FBtr0070097	SRR06	43.6002	0.76628	2143.75	2309
439	FBtr0070097	SRR07	42.3025	0.771342	2046.26	2309
440	FBtr0070097	SRR08	68.7185	1.25755	2050.57	2309
441	FBtr0070098	SRR01	1078.67	9.61504	3973.48	4142
442	FBtr0070098	SRR02	624.059	5.8618	3973.06	4142
443	FBtr0070098	SRR03	710.084	6.61949	3901.44	4142
444	FBtr0070098	SRR04	938.309	9.00042	3939.29	4142
445	FBtr0070098	SRR05	720.003	6.78363	3969.48	4142
446	FBtr0070098	SRR06	834.768	7.9088	3976.75	4142
447	FBtr0070098	SRR07	631.183	6.07083	3879.26	4142
448	FBtr0070098	SRR08	639.642	6.18062	3883.57	4142
449	FBtr0070099	SRR01	7864.48	131.984	2110.48	2279
450	FBtr0070099	SRR02	1982.87	35.0696	2110.06	2279
451	FBtr0070099	SRR03	4018.91	71.7051	2038.44	2279
452	FBtr0070099	SRR04	1526.51	27.781	2076.29	2279
453	FBtr0070099	SRR05	6729.96	119.486	2106.48	2279
454	FBtr0070099	SRR06	2664	47.4847	2113.75	2279
455	FBtr0070099	SRR07	1456.62	26.9551	2016.26	2279
456	FBtr0070099	SRR08	1424.73	26.4597	2020.57	2279
457	FBtr0070100	SRR01	1603.31	49.7489	1141.48	1310
458	FBtr0070100	SRR02	663.996	21.7164	1141.06	1310
459	FBtr0070100	SRR03	188.54	6.4119	1069.44	1310
460	FBtr0070100	SRR04	32.9927	1.12588	1107.29	1310
461	FBtr0070100	SRR05	1832.42	60.2481	1137.48	1310
462	FBtr0070100	SRR06	2552.24	84.001	1144.75	1310
463	FBtr0070100	SRR07	835.675	29.7732	1047.26	1310
464	FBtr0070100	SRR08	909.912	32.4703	1051.57	1310
465	FBtr0070101	SRR01	73.9492	1.6005	1636.48	1805
466	FBtr0070101	SRR02	17.7554	0.405006	1636.06	1805
467	FBtr0070101	SRR03	0.000232083	5.3954e-06	1564.44	1805
468	FBtr0070101	SRR04	25.0491	0.590725	1602.29	1805
469	FBtr0070101	SRR05	67.5566	1.54768	1632.48	1805
470	FBtr0070101	SRR06	36.9176	0.848262	1639.75	1805
471	FBtr0070101	SRR07	66.5332	1.60962	1542.26	1805
472	FBtr0070101	SRR08	35.4307	0.859677	1546.57	1805
473	FBtr0070103	SRR01	11.8506	0.317144	1323.48	1492
474	FBtr0070103	SRR02	17.0902	0.482056	1323.06	1492
475	FBtr0070103	SRR03	11.9344	0.346842	1251.44	1492
476	FBtr0070103	SRR04	19.5211	0.572121	1289.29	1492
477	FBtr0070103	SRR05	19.6868	0.557999	1319.48	1492
478	FBtr0070103	SRR06	1.85799	0.0527628	1326.75	1492
479	FBtr0070103	SRR07	3.469	0.105294	1229.26	1492
480	FBtr0070103	SRR08	17.7714	0.540609	1233.57	1492
481	FBtr0070106	SRR01	507.185	12.5404	1432.48	1601
482	FBtr0070106	SRR02	452.794	11.7997	1432.06	1601
483	FBtr0070106	SRR03	674.956	18.0442	1360.44	1601
484	FBtr0070106	SRR04	959.382	25.9256	1398.29	1601
485	FBtr0070106	SRR05	439.169	11.4979	1428.48	1601
486	FBtr0070106	SRR06	311.951	8.18617	1435.75	1601
487	FBtr0070106	SRR07	589.058	16.4233	1338.26	1601
488	FBtr0070106	SRR08	685.728	19.1664	1342.57	1601
489	FBtr0070107	SRR01	43.1909	1.04672	1461.48	1630
490	FBtr0070107	SRR02	66.1479	1.68958	1461.06	1630
491	FBtr0070107	SRR03	44.3799	1.16168	1389.44	1630
492	FBtr0070107	SRR04	91.5253	2.42306	1427.29	1630
493	FBtr0070107	SRR05	0	0	1457.48	1630
494	FBtr0070107	SRR06	0	0	1464.75	1630
495	FBtr0070107	SRR07	36.1042	0.985256	1367.26	1630
496	FBtr0070107	SRR08	29.1427	0.797329	1371.57	1630
497	FBtr0070108	SRR01	264.656	5.99929	1562.48	1731
498	FBtr0070108	SRR02	408.461	9.7585	1562.06	1731
499	FBtr0070108	SRR03	250.233	6.10618	1490.44	1731
500	FBtr0070108	SRR04	227.149	5.61616	1528.29	1731
501	FBtr0070108	SRR05	186.348	4.47183	1558.48	1731
502	FBtr0070108	SRR06	154.274	3.7123	1565.75	1731
503	FBtr0070108	SRR07	121.549	3.08881	1468.26	1731
504	FBtr0070108	SRR08	137.807	3.51172	1472.57	1731
505	FBtr0070110	SRR01	18.5718	0.229637	2864.48	3033
506	FBtr0070110	SRR02	9.21099	0.12002	2864.06	3033
507	FBtr0070110	SRR03	0	0	2792.44	3033
508	FBtr0070110	SRR04	11.0718	0.147816	2830.29	3033
509	FBtr0070110	SRR05	30.6891	0.401242	2860.48	3033
510	FBtr0070110	SRR06	43.1108	0.566393	2867.75	3033
511	FBtr0070110	SRR07	32.1715	0.433304	2770.26	3033
512	FBtr0070110	SRR08	17.9166	0.242318	2774.57	3033
513	FBtr0070115	SRR01	1080.25	38.0147	1006.48	1175
514	FBtr0070115	SRR02	796.188	29.534	1006.06	1175
515	FBtr0070115	SRR03	1090.51	42.4444	934.435	1175
516	FBtr0070115	SRR04	1533.76	59.6068	972.288	1175
517	FBtr0070115	SRR05	636.154	23.7327	1002.48	1175
518	FBtr0070115	SRR06	787.701	29.3915	1009.75	1175
519	FBtr0070115	SRR07	672.881	27.5209	912.259	1175
520	FBtr0070115	SRR08	687.565	28.1496	916.574	1175
521	FBtr0070116	SRR01	238.702	4.05011	2087.48	2256
522	FBtr0070116	SRR02	252.617	4.51709	2087.06	2256
523	FBtr0070116	SRR03	213.767	3.85754	2015.44	2256
524	FBtr0070116	SRR04	118.958	2.18916	2053.29	2256
525	FBtr0070116	SRR05	135.37	2.42994	2083.48	2256
526	FBtr0070116	SRR06	218.149	3.9312	2090.75	2256
527	FBtr0070116	SRR07	174.266	3.26206	1993.26	2256
528	FBtr0070116	SRR08	170.611	3.20502	1997.57	2256
529	FBtr0070118	SRR01	44.1526	0.770938	2028.48	2197
530	FBtr0070118	SRR02	52.7905	0.971416	2028.06	2197
531	FBtr0070118	SRR03	96.9465	1.80221	1956.44	2197
532	FBtr0070118	SRR04	119.233	2.25914	1994.29	2197
533	FBtr0070118	SRR05	77.9773	1.44051	2024.48	2197
534	FBtr0070118	SRR06	0	0	2031.75	2197
535	FBtr0070118	SRR07	34.2888	0.661424	1934.26	2197
536	FBtr0070118	SRR08	50.9012	0.985308	1938.57	2197
537	FBtr0070119	SRR01	605.507	6.10749	3511.48	3680
538	FBtr0070119	SRR02	235.514	2.50327	3511.06	3680
539	FBtr0070119	SRR03	300.909	3.1819	3439.44	3680
540	FBtr0070119	SRR04	280.035	3.04303	3477.29	3680
541	FBtr0070119	SRR05	530.129	5.65259	3507.48	3680
542	FBtr0070119	SRR06	522.269	5.59851	3514.75	3680
543	FBtr0070119	SRR07	220.159	2.40381	3417.26	3680
544	FBtr0070119	SRR08	220.637	2.41979	3421.57	3680
545	FBtr0070120	SRR01	594.099	4.44635	4732.48	4901
546	FBtr0070120	SRR02	502.812	3.96539	4732.06	4901
547	FBtr0070120	SRR03	364.008	2.84068	4660.44	4901
548	FBtr0070120	SRR04	267.348	2.15017	4698.29	4901
549	FBtr0070120	SRR05	330.86	2.61688	4728.48	4901
550	FBtr0070120	SRR06	588.125	4.67901	4735.75	4901
551	FBtr0070120	SRR07	621.096	4.99627	4638.26	4901
552	FBtr0070120	SRR08	621.658	5.0248	4642.57	4901
553	FBtr0070121	SRR01	304.175	7.79852	1381.48	1550
554	FBtr0070121	SRR02	472.547	12.7692	1381.06	1550
555	FBtr0070121	SRR03	576.998	16.0261	1309.44	1550
556	FBtr0070121	SRR04	779.753	21.8691	1347.29	1550
557	FBtr0070121	SRR05	488.361	13.2592	1377.48	1550
558	FBtr0070121	SRR06	425.235	11.5699	1384.75	1550
559	FBtr0070121	SRR07	634.589	18.3937	1287.26	1550
560	FBtr0070121	SRR08	680.025	19.7575	1291.57	1550
561	FBtr0070122	SRR01	2500.71	167.896	527.54	696
562	FBtr0070122	SRR02	2658.16	188.214	527.059	696
563	FBtr0070122	SRR03	2747.85	219.383	455.542	696
564	FBtr0070122	SRR04	2190.98	167.796	493.39	696
565	FBtr0070122	SRR05	1802.24	128.74	523.551	696
566	FBtr0070122	SRR06	1885.64	133.858	530.748	696
567	FBtr0070122	SRR07	1706.43	146.954	433.259	696
568	FBtr0070122	SRR08	1710.81	146.696	437.632	696
569	FBtr0070123	SRR01	114.044	4.3978	918.481	1087
570	FBtr0070123	SRR02	133.445	5.42452	918.059	1087
571	FBtr0070123	SRR03	100.236	4.30695	846.435	1087
572	FBtr0070123	SRR04	57.2317	2.44556	884.288	1087
573	FBtr0070123	SRR05	36.993	1.51288	914.481	1087
574	FBtr0070123	SRR06	65.4899	2.67692	921.748	1087
575	FBtr0070123	SRR07	57.0213	2.58116	824.259	1087
576	FBtr0070123	SRR08	64.4164	2.91737	828.574	1087
577	FBtr0070124	SRR01	41.0946	1.11664	1303.48	1472
578	FBtr0070124	SRR02	71.4756	2.04703	1303.06	1472
579	FBtr0070124	SRR03	0	0	1231.44	1472
580	FBtr0070124	SRR04	28.2742	0.841713	1269.29	1472
581	FBtr0070124	SRR05	28.4399	0.818502	1299.48	1472
582	FBtr0070124	SRR06	0	0	1306.75	1472
583	FBtr0070124	SRR07	5.12596	0.15816	1209.26	1472
584	FBtr0070124	SRR08	0	0	1213.57	1472
585	FBtr0070125	SRR01	781.112	40.897	676.481	845
586	FBtr0070125	SRR02	1440.4	79.5112	676.059	845
587	FBtr0070125	SRR03	198.657	11.9534	604.435	845
588	FBtr0070125	SRR04	45.5419	2.67927	642.288	845
589	FBtr0070125	SRR05	799.269	44.4456	672.551	845
590	FBtr0070125	SRR06	622.279	34.4914	679.748	845
591	FBtr0070125	SRR07	332.297	21.2937	582.259	845
592	FBtr0070125	SRR08	335.706	21.4765	586.574	845
593	FBtr0070126	SRR01	2994.85	138.391	766.481	935
594	FBtr0070126	SRR02	3691.77	179.847	766.059	935
595	FBtr0070126	SRR03	2825.58	147.984	694.435	935
596	FBtr0070126	SRR04	3664.76	189.103	732.288	935
597	FBtr0070126	SRR05	2188.03	107.321	762.481	935
598	FBtr0070126	SRR06	1730.9	84.7221	769.748	935
599	FBtr0070126	SRR07	2024.88	112.384	672.259	935
600	FBtr0070126	SRR08	2096.07	116.257	676.574	935
601	FBtr0070127	SRR01	910.462	36.5833	881.481	1050
602	FBtr0070127	SRR02	902.633	38.2328	881.059	1050
603	FBtr0070127	SRR03	384.408	17.2722	809.435	1050
604	FBtr0070127	SRR04	286.937	12.7965	847.288	1050
605	FBtr0070127	SRR05	535.429	22.8205	877.481	1050
606	FBtr0070127	SRR06	465.927	19.8414	884.748	1050
607	FBtr0070127	SRR07	321.881	15.2553	787.259	1050
608	FBtr0070127	SRR08	295.193	13.994	791.574	1050
609	FBtr0070128	SRR01	26.9301	1.2812	744.481	913
610	FBtr0070128	SRR02	0	0	744.059	913
611	FBtr0070128	SRR03	10.5719	0.571795	672.435	913
612	FBtr0070128	SRR04	0	0	710.288	913
613	FBtr0070128	SRR05	27.1177	1.36962	740.481	913
614	FBtr0070128	SRR06	15.5819	0.785122	747.748	913
615	FBtr0070128	SRR07	23.7242	1.36128	650.259	913
616	FBtr0070128	SRR08	30.0313	1.72164	654.574	913
617	FBtr0070129	SRR01	13.2528	0.670109	700.481	869
618	FBtr0070129	SRR02	16.9897	0.905695	700.059	869
619	FBtr0070129	SRR03	0	0	628.435	869
620	FBtr0070129	SRR04	4.50816	0.255665	666.288	869
621	FBtr0070129	SRR05	0	0	696.551	869
622	FBtr0070129	SRR06	0	0	703.748	869
623	FBtr0070129	SRR07	3.2111	0.197623	606.259	869
624	FBtr0070129	SRR08	7.33365	0.450722	610.574	869
625	FBtr0070131	SRR01	309.23	1.24242	8815.48	8984
626	FBtr0070131	SRR02	242.466	1.02649	8815.06	8984
627	FBtr0070131	SRR03	196.775	0.818516	8743.44	8984
628	FBtr0070131	SRR04	259.673	1.11739	8781.29	8984
629	FBtr0070131	SRR05	384.799	1.63323	8811.48	8984
630	FBtr0070131	SRR06	307.907	1.31548	8818.75	8984
631	FBtr0070131	SRR07	326.306	1.39601	8721.26	8984
632	FBtr0070131	SRR08	371.115	1.59603	8725.57	8984
633	FBtr0070132	SRR01	0.682061	0.00276421	8739.48	8908
634	FBtr0070132	SRR02	45.9644	0.196285	8739.06	8908
635	FBtr0070132	SRR03	0.00257385	1.08002e-05	8667.44	8908
636	FBtr0070132	SRR04	7.27521e-06	3.15789e-08	8705.29	8908
637	FBtr0070132	SRR05	3.24289	0.0138838	8735.48	8908
638	FBtr0070132	SRR06	77.1104	0.332306	8742.75	8908
639	FBtr0070132	SRR07	26.1819	0.112997	8645.26	8908
640	FBtr0070132	SRR08	119.836	0.519898	8649.57	8908
641	FBtr0070134	SRR01	5012.85	166.325	1067.48	1236
642	FBtr0070134	SRR02	4249.88	148.634	1067.06	1236
643	FBtr0070134	SRR03	3825.79	139.781	995.435	1236
644	FBtr0070134	SRR04	5564.49	203.488	1033.29	1236
645	FBtr0070134	SRR05	2165.36	76.1484	1063.48	1236
646	FBtr0070134	SRR06	2186.87	76.9499	1070.75	1236
647	FBtr0070134	SRR07	3303.49	126.645	973.259	1236
648	FBtr0070134	SRR08	3313.16	127.18	977.574	1236
649	FBtr0070135	SRR01	716.506	12.9778	1955.48	2124
650	FBtr0070135	SRR02	436.776	8.33738	1955.06	2124
651	FBtr0070135	SRR03	1510.86	29.1752	1883.44	2124
652	FBtr0070135	SRR04	3083.46	60.6428	1921.29	2124
653	FBtr0070135	SRR05	540.466	10.3577	1951.48	2124
654	FBtr0070135	SRR06	688.868	13.2505	1958.75	2124
655	FBtr0070135	SRR07	1531.11	30.6932	1861.26	2124
656	FBtr0070135	SRR08	1630.48	32.7966	1865.57	2124
657	FBtr0070136	SRR01	507.653	9.29471	1934.48	2103
658	FBtr0070136	SRR02	259.314	5.00365	1934.06	2103
659	FBtr0070136	SRR03	1137.81	22.2191	1862.44	2103
660	FBtr0070136	SRR04	1027.54	20.4321	1900.29	2103
661	FBtr0070136	SRR05	496.632	9.62123	1930.48	2103
662	FBtr0070136	SRR06	468.179	9.10307	1937.75	2103
663	FBtr0070136	SRR07	937.059	18.999	1840.26	2103
664	FBtr0070136	SRR08	1099.9	22.376	1844.57	2103
665	FBtr0070137	SRR01	279.659	4.8927	2024.48	2193
666	FBtr0070137	SRR02	40.8386	0.752971	2024.06	2193
667	FBtr0070137	SRR03	331.762	6.18001	1952.44	2193
668	FBtr0070137	SRR04	379.228	7.19977	1990.29	2193
669	FBtr0070137	SRR05	1104.84	20.4505	2020.48	2193
670	FBtr0070137	SRR06	1150.18	21.3709	2027.75	2193
671	FBtr0070137	SRR07	807.086	15.6008	1930.26	2193
672	FBtr0070137	SRR08	574.898	11.1515	1934.57	2193
673	FBtr0070138	SRR01	272.094	4.63222	2080.48	2249
674	FBtr0070138	SRR02	156.842	2.81396	2080.06	2249
675	FBtr0070138	SRR03	348.431	6.30954	2008.44	2249
676	FBtr0070138	SRR04	394.389	7.28269	2046.29	2249
677	FBtr0070138	SRR05	183.759	3.30965	2076.48	2249
678	FBtr0070138	SRR06	253.823	4.58943	2083.75	2249
679	FBtr0070138	SRR07	155.488	2.92081	1986.26	2249
680	FBtr0070138	SRR08	164.814	3.10702	1990.57	2249
681	FBtr0070139	SRR01	219.069	3.10059	2502.48	2671
682	FBtr0070139	SRR02	241.923	3.60835	2502.06	2671
683	FBtr0070139	SRR03	461.964	6.91294	2430.44	2671
684	FBtr0070139	SRR04	693.478	10.6163	2468.29	2671
685	FBtr0070139	SRR05	95.3818	1.42774	2498.48	2671
686	FBtr0070139	SRR06	74.2182	1.11595	2505.75	2671
687	FBtr0070139	SRR07	200.485	3.10614	2408.26	2671
688	FBtr0070139	SRR08	210.471	3.2737	2412.57	2671
689	FBtr0070141	SRR01	3480.97	78.3062	1574.48	1743
690	FBtr0070141	SRR02	1327.99	31.4851	1574.06	1743
691	FBtr0070141	SRR03	1534.6	37.1482	1502.44	1743
692	FBtr0070141	SRR04	1396.5	34.2589	1540.29	1743
693	FBtr0070141	SRR05	2445.73	58.2421	1570.48	1743
694	FBtr0070141	SRR06	2085.97	49.8131	1577.75	1743
695	FBtr0070141	SRR07	1281.06	32.2904	1480.26	1743
696	FBtr0070141	SRR08	1253.06	31.6735	1484.57	1743
697	FBtr0070145	SRR01	9.94965	0.215738	1633.48	1802
698	FBtr0070145	SRR02	103.322	2.36114	1633.06	1802
699	FBtr0070145	SRR03	94.2698	2.19577	1561.44	1802
700	FBtr0070145	SRR04	47.4772	1.12174	1599.29	1802
701	FBtr0070145	SRR05	16.0645	0.368705	1629.48	1802
702	FBtr0070145	SRR06	9.67164	0.222634	1636.75	1802
703	FBtr0070145	SRR07	27.1323	0.657683	1539.26	1802
704	FBtr0070145	SRR08	36.7728	0.893975	1543.57	1802
705	FBtr0070146	SRR01	1077.4	11.0594	3450.48	3619
706	FBtr0070146	SRR02	534.844	5.78536	3450.06	3619
707	FBtr0070146	SRR03	865.02	9.31213	3378.44	3619
708	FBtr0070146	SRR04	861.833	9.53241	3416.29	3619
709	FBtr0070146	SRR05	1054.9	11.4472	3446.48	3619
710	FBtr0070146	SRR06	1176.72	12.8367	3453.75	3619
711	FBtr0070146	SRR07	841.876	9.35912	3356.26	3619
712	FBtr0070146	SRR08	845.774	9.44425	3360.57	3619
713	FBtr0070147	SRR01	9975.05	246.294	1434.48	1603
714	FBtr0070147	SRR02	2404.95	62.5847	1434.06	1603
715	FBtr0070147	SRR03	4074.3	108.762	1362.44	1603
716	FBtr0070147	SRR04	9696.99	261.67	1400.29	1603
717	FBtr0070147	SRR05	3504.14	91.6137	1430.48	1603
718	FBtr0070147	SRR06	2613.42	68.4857	1437.75	1603
719	FBtr0070147	SRR07	894.203	24.8937	1340.26	1603
720	FBtr0070147	SRR08	917.512	25.6067	1344.57	1603
721	FBtr0070148	SRR01	21444.3	815.403	931.481	1100
722	FBtr0070148	SRR02	14228.1	570.294	931.059	1100
723	FBtr0070148	SRR03	30364.7	1284.97	859.435	1100
724	FBtr0070148	SRR04	28577.3	1203.44	897.288	1100
725	FBtr0070148	SRR05	19334.2	779.617	927.481	1100
726	FBtr0070148	SRR06	22566.1	909.567	934.748	1100
727	FBtr0070148	SRR07	26825.3	1195.44	837.259	1100
728	FBtr0070148	SRR08	27553.1	1228.58	841.574	1100
729	FBtr0070151	SRR01	990.593	5.87848	5968.48	6137
730	FBtr0070151	SRR02	986.452	6.16841	5968.06	6137
731	FBtr0070151	SRR03	982.206	6.05831	5896.44	6137
732	FBtr0070151	SRR04	1295.73	8.25052	5934.29	6137
733	FBtr0070151	SRR05	1043.85	6.54526	5964.48	6137
734	FBtr0070151	SRR06	1272.6	8.02903	5971.75	6137
735	FBtr0070151	SRR07	1104.03	7.01246	5874.26	6137
736	FBtr0070151	SRR08	1018.14	6.49922	5878.57	6137
737	FBtr0070155	SRR01	11286.2	1000.51	399.54	568
738	FBtr0070155	SRR02	26307	2459.58	399.154	568
739	FBtr0070155	SRR03	11750.9	1303.5	327.867	568
740	FBtr0070155	SRR04	7786.22	804.76	365.59	568
741	FBtr0070155	SRR05	13435.9	1270.07	395.64	568
742	FBtr0070155	SRR06	16276.9	1522.5	402.796	568
743	FBtr0070155	SRR07	2583.34	315.72	305.296	568
744	FBtr0070155	SRR08	2420.39	293.303	309.668	568
745	FBtr0070156	SRR01	6363.03	583.047	386.54	555
746	FBtr0070156	SRR02	8821.92	852.575	386.154	555
747	FBtr0070156	SRR03	4799.41	554.313	314.899	555
748	FBtr0070156	SRR04	3999.4	428.607	352.59	555
749	FBtr0070156	SRR05	6578.26	642.891	382.68	555
750	FBtr0070156	SRR06	6858.97	662.903	389.836	555
751	FBtr0070156	SRR07	4298.21	548.609	292.326	555
752	FBtr0070156	SRR08	4426.07	559.853	296.668	555
753	FBtr0070157	SRR01	267.234	25.8122	366.69	535
754	FBtr0070157	SRR02	404.738	41.2433	366.228	535
755	FBtr0070157	SRR03	347.815	42.8911	294.931	535
756	FBtr0070157	SRR04	162.946	18.5069	332.694	535
757	FBtr0070157	SRR05	325.613	33.5631	362.828	535
758	FBtr0070157	SRR06	272.289	27.7336	369.911	535
759	FBtr0070157	SRR07	305.144	41.7904	272.439	535
760	FBtr0070157	SRR08	287.103	38.937	276.696	535
761	FBtr0070158	SRR01	301.537	25.2162	423.54	592
762	FBtr0070158	SRR02	333.554	29.417	423.154	592
763	FBtr0070158	SRR03	290.786	30.0736	351.664	592
764	FBtr0070158	SRR04	223.891	21.7215	389.477	592
765	FBtr0070158	SRR05	245.104	21.8441	419.64	592
766	FBtr0070158	SRR06	259.095	22.8724	426.796	592
767	FBtr0070158	SRR07	310.971	35.235	329.296	592
768	FBtr0070158	SRR08	298.812	33.6054	333.668	592
769	FBtr0070159	SRR01	1984.24	317.591	221.289	387
770	FBtr0070159	SRR02	1650.11	278.887	220.808	387
771	FBtr0070159	SRR03	1795.65	421.757	154.846	387
772	FBtr0070159	SRR04	1954.61	388.219	190.247	387
773	FBtr0070159	SRR05	1547.55	265.823	217.727	387
774	FBtr0070159	SRR06	1510.93	254.448	223.726	387
775	FBtr0070159	SRR07	2371.36	691.691	127.917	387
776	FBtr0070159	SRR08	2412.47	685.653	132.033	387
777	FBtr0070160	SRR01	396.564	42.4524	330.86	499
778	FBtr0070160	SRR02	414.808	46.8579	330.365	499
779	FBtr0070160	SRR03	273.759	38.362	259.541	499
780	FBtr0070160	SRR04	217.269	27.6352	297.077	499
781	FBtr0070160	SRR05	210.98	24.1325	326.965	499
782	FBtr0070160	SRR06	220.299	24.8497	334.014	499
783	FBtr0070160	SRR07	250.392	39.5053	236.487	499
784	FBtr0070160	SRR08	249.713	38.8983	240.9	499
785	FBtr0070161	SRR01	74.1246	0.633928	4141.48	4310
786	FBtr0070161	SRR02	206.71	1.86286	4141.06	4310
787	FBtr0070161	SRR03	115.457	1.03187	4069.44	4310
788	FBtr0070161	SRR04	73.5148	0.676323	4107.29	4310
789	FBtr0070161	SRR05	0	0	4137.48	4310
790	FBtr0070161	SRR06	0	0	4144.75	4310
791	FBtr0070161	SRR07	0	0	4047.26	4310
792	FBtr0070161	SRR08	19.3717	0.17942	4051.57	4310
793	FBtr0070164	SRR01	12.2182	0.929574	465.54	634
794	FBtr0070164	SRR02	59.0161	4.73528	465.11	634
795	FBtr0070164	SRR03	78.0898	7.21519	393.627	634
796	FBtr0070164	SRR04	44.2314	3.87389	431.438	634
797	FBtr0070164	SRR05	0	0	461.598	634
798	FBtr0070164	SRR06	0	0	468.796	634
799	FBtr0070164	SRR07	17.6717	1.77582	371.296	634
800	FBtr0070164	SRR08	16.6704	1.66537	375.632	634
801	FBtr0070165	SRR01	289.961	23.6889	433.54	602
802	FBtr0070165	SRR02	422.405	36.3929	433.154	602
803	FBtr0070165	SRR03	305.434	30.7151	361.664	602
804	FBtr0070165	SRR04	325.098	30.7539	399.438	602
805	FBtr0070165	SRR05	208.839	18.1807	429.598	602
806	FBtr0070165	SRR06	225.672	19.4658	436.796	602
807	FBtr0070165	SRR07	215.508	23.6988	339.296	602
808	FBtr0070165	SRR08	190.705	20.8233	343.668	602
809	FBtr0070167	SRR01	86.9572	1.59459	1931.48	2100
810	FBtr0070167	SRR02	36.5531	0.706414	1931.06	2100
811	FBtr0070167	SRR03	75.1975	1.47083	1859.44	2100
812	FBtr0070167	SRR04	218.802	4.35765	1897.29	2100
813	FBtr0070167	SRR05	61.6845	1.19687	1927.48	2100
814	FBtr0070167	SRR06	49.6034	0.965962	1934.75	2100
815	FBtr0070167	SRR07	74.4649	1.51225	1837.26	2100
816	FBtr0070167	SRR08	50.3443	1.02586	1841.57	2100
817	FBtr0070168	SRR01	655.118	14.4257	1608.48	1777
818	FBtr0070168	SRR02	263.35	6.11168	1608.06	1777
819	FBtr0070168	SRR03	436.468	10.3318	1536.44	1777
820	FBtr0070168	SRR04	694.546	16.6706	1574.29	1777
821	FBtr0070168	SRR05	349.348	8.14301	1604.48	1777
822	FBtr0070168	SRR06	422.843	9.88452	1611.75	1777
823	FBtr0070168	SRR07	215.993	5.32208	1514.26	1777
824	FBtr0070168	SRR08	209.49	5.17672	1518.57	1777
825	FBtr0070169	SRR01	157.834	3.23609	1727.48	1896
826	FBtr0070169	SRR02	132.769	2.86892	1727.06	1896
827	FBtr0070169	SRR03	284.843	6.25796	1655.44	1896
828	FBtr0070169	SRR04	501.726	11.1962	1693.29	1896
829	FBtr0070169	SRR05	88.006	1.90971	1723.48	1896
830	FBtr0070169	SRR06	112.676	2.45285	1730.75	1896
831	FBtr0070169	SRR07	246.995	5.64254	1633.26	1896
832	FBtr0070169	SRR08	201.018	4.60639	1637.57	1896
833	FBtr0070170	SRR01	63.4798	1.13184	1986.48	2155
834	FBtr0070170	SRR02	59.1799	1.11202	1986.06	2155
835	FBtr0070170	SRR03	92.0615	1.74894	1914.44	2155
836	FBtr0070170	SRR04	112.08	2.16929	1952.29	2155
837	FBtr0070170	SRR05	77.062	1.45376	1982.48	2155
838	FBtr0070170	SRR06	66.2911	1.25525	1989.75	2155
839	FBtr0070170	SRR07	53.1536	1.04808	1892.26	2155
840	FBtr0070170	SRR08	45.7259	0.90473	1896.57	2155
841	FBtr0070171	SRR01	7.10689	0.504909	498.54	667
842	FBtr0070171	SRR02	19.7528	1.4799	498.11	667
843	FBtr0070171	SRR03	27.9039	2.37926	426.542	667
844	FBtr0070171	SRR04	13.6799	1.11298	464.438	667
845	FBtr0070171	SRR05	17.1355	1.29582	494.551	667
846	FBtr0070171	SRR06	21.4925	1.6139	501.748	667
847	FBtr0070171	SRR07	65.8927	6.08163	404.259	667
848	FBtr0070171	SRR08	64.9937	5.9685	408.632	667
849	FBtr0070172	SRR01	1.42138	0.119428	421.54	590
850	FBtr0070172	SRR02	37.9861	3.366	421.154	590
851	FBtr0070172	SRR03	47.512	4.94138	349.699	590
852	FBtr0070172	SRR04	24.141	2.35396	387.516	590
853	FBtr0070172	SRR05	2.14193	0.191807	417.64	590
854	FBtr0070172	SRR06	2.14925	0.190625	424.796	590
855	FBtr0070172	SRR07	4.65125	0.530238	327.296	590
856	FBtr0070172	SRR08	9.40699	1.06432	331.668	590
857	FBtr0070173	SRR01	490.375	13.9676	1243.48	1412
858	FBtr0070173	SRR02	714.138	21.4398	1243.06	1412
859	FBtr0070173	SRR03	376.325	11.6838	1171.44	1412
860	FBtr0070173	SRR04	341.192	10.6611	1209.29	1412
861	FBtr0070173	SRR05	473.367	14.283	1239.48	1412
862	FBtr0070173	SRR06	437.373	13.2174	1246.75	1412
863	FBtr0070173	SRR07	282.951	9.18619	1149.26	1412
864	FBtr0070173	SRR08	261.685	8.51256	1153.57	1412
865	FBtr0070174	SRR01	0	0	627.481	796
866	FBtr0070174	SRR02	7.28533	0.433582	627.059	796
867	FBtr0070174	SRR03	14.1738	0.927992	555.496	796
868	FBtr0070174	SRR04	15.5056	0.987547	593.288	796
869	FBtr0070174	SRR05	0	0	623.551	796
870	FBtr0070174	SRR06	0	0	630.748	796
871	FBtr0070174	SRR07	16.8936	1.18202	533.259	796
872	FBtr0070174	SRR08	8.56575	0.597869	537.632	796
873	FBtr0070175	SRR01	3545.79	105.582	1189.48	1358
874	FBtr0070175	SRR02	1064.66	33.4148	1189.06	1358
875	FBtr0070175	SRR03	758.511	24.6876	1117.44	1358
876	FBtr0070175	SRR04	2052.98	67.1473	1155.29	1358
877	FBtr0070175	SRR05	3453.94	108.963	1185.48	1358
878	FBtr0070175	SRR06	4329.55	136.763	1192.75	1358
879	FBtr0070175	SRR07	1482.39	50.4994	1095.26	1358
880	FBtr0070175	SRR08	1503.22	51.3007	1099.57	1358
881	FBtr0070176	SRR01	765.671	8.94878	3030.48	3199
882	FBtr0070176	SRR02	485.883	5.98427	3030.06	3199
883	FBtr0070176	SRR03	1133.21	13.9311	2958.44	3199
884	FBtr0070176	SRR04	1829.3	23.0694	2996.29	3199
885	FBtr0070176	SRR05	508.279	6.28095	3026.48	3199
886	FBtr0070176	SRR06	535.292	6.6479	3033.75	3199
887	FBtr0070176	SRR07	1147.85	14.5859	2936.26	3199
888	FBtr0070176	SRR08	1119.57	14.2872	2940.57	3199
889	FBtr0070177	SRR01	396.133	3.60916	3887.48	4056
890	FBtr0070177	SRR02	264.478	2.53921	3887.06	4056
891	FBtr0070177	SRR03	306.181	2.91859	3815.44	4056
892	FBtr0070177	SRR04	1092.01	10.7085	3853.29	4056
893	FBtr0070177	SRR05	671.864	6.47026	3883.48	4056
894	FBtr0070177	SRR06	748.517	7.24839	3890.75	4056
895	FBtr0070177	SRR07	889.725	8.75156	3793.26	4056
896	FBtr0070177	SRR08	798.27	7.88806	3797.57	4056
897	FBtr0070178	SRR01	843	6.39703	4667.48	4836
898	FBtr0070178	SRR02	713.946	5.7089	4667.06	4836
899	FBtr0070178	SRR03	493.395	3.90487	4595.44	4836
900	FBtr0070178	SRR04	666.989	5.43956	4633.29	4836
901	FBtr0070178	SRR05	734.228	5.88819	4663.48	4836
902	FBtr0070178	SRR06	731.447	5.90024	4670.75	4836
903	FBtr0070178	SRR07	551.127	4.49643	4573.26	4836
904	FBtr0070178	SRR08	651.203	5.33836	4577.57	4836
905	FBtr0070179	SRR01	7523.35	283.935	938.481	1107
906	FBtr0070179	SRR02	8288.56	329.746	938.059	1107
907	FBtr0070179	SRR03	7423.18	311.597	866.435	1107
908	FBtr0070179	SRR04	5480.8	229.019	904.288	1107
909	FBtr0070179	SRR05	5454.43	218.293	934.481	1107
910	FBtr0070179	SRR06	6450.98	258.086	941.748	1107
911	FBtr0070179	SRR07	2755.09	121.759	844.259	1107
912	FBtr0070179	SRR08	2775.92	122.756	848.574	1107
913	FBtr0070180	SRR01	24.1634	2.66705	320.893	489
914	FBtr0070180	SRR02	110.919	12.9157	320.495	489
915	FBtr0070180	SRR03	80.6949	11.7466	249.847	489
916	FBtr0070180	SRR04	57.9383	7.62222	287.223	489
917	FBtr0070180	SRR05	33.2	3.91611	317.062	489
918	FBtr0070180	SRR06	37.6119	4.37135	324.178	489
919	FBtr0070180	SRR07	79.0713	13.0168	226.65	489
920	FBtr0070180	SRR08	105.187	17.0896	230.971	489
921	FBtr0070182	SRR01	416.464	7.21133	2045.48	2214
922	FBtr0070182	SRR02	235.514	4.29774	2045.06	2214
923	FBtr0070182	SRR03	359.734	6.62975	1973.44	2214
924	FBtr0070182	SRR04	458.678	8.61724	2011.29	2214
925	FBtr0070182	SRR05	278.451	5.10112	2041.48	2214
926	FBtr0070182	SRR06	252.537	4.64419	2048.75	2214
927	FBtr0070182	SRR07	188.376	3.60207	1951.26	2214
928	FBtr0070182	SRR08	205.243	3.93841	1955.57	2214
929	FBtr0070183	SRR01	93.6789	1.44671	2293.48	2462
930	FBtr0070183	SRR02	98.3845	1.60118	2293.06	2462
931	FBtr0070183	SRR03	121.17	1.98381	2221.44	2462
932	FBtr0070183	SRR04	111.03	1.85697	2259.29	2462
933	FBtr0070183	SRR05	79.816	1.30381	2289.48	2462
934	FBtr0070183	SRR06	63.1523	1.03597	2296.75	2462
935	FBtr0070183	SRR07	135.568	2.29997	2199.26	2462
936	FBtr0070183	SRR08	106.898	1.8204	2203.57	2462
937	FBtr0070184	SRR01	27.0062	3.25163	294.168	462
938	FBtr0070184	SRR02	42.5444	5.40468	293.767	462
939	FBtr0070184	SRR03	31.6746	5.152	223.601	462
940	FBtr0070184	SRR04	9.65639	1.39923	260.771	462
941	FBtr0070184	SRR05	25.7032	3.3116	290.276	462
942	FBtr0070184	SRR06	44.0597	5.58074	297.456	462
943	FBtr0070184	SRR07	26.3571	4.9183	199.951	462
944	FBtr0070184	SRR08	21.3795	3.92624	204.337	462
945	FBtr0070185	SRR01	1236.07	22.9879	1904.48	2073
946	FBtr0070185	SRR02	1247.22	24.4451	1904.06	2073
947	FBtr0070185	SRR03	349.153	6.92988	1832.44	2073
948	FBtr0070185	SRR04	350.809	7.08756	1870.29	2073
949	FBtr0070185	SRR05	563.059	11.0803	1900.48	2073
950	FBtr0070185	SRR06	772.588	15.2581	1907.75	2073
951	FBtr0070185	SRR07	493.574	10.1731	1810.26	2073
952	FBtr0070185	SRR08	529.31	10.9462	1814.57	2073
953	FBtr0070186	SRR01	11824.4	624.637	670.481	839
954	FBtr0070186	SRR02	1920.58	106.967	670.059	839
955	FBtr0070186	SRR03	769.241	46.7456	598.496	839
956	FBtr0070186	SRR04	745.956	44.299	636.288	839
957	FBtr0070186	SRR05	4623.36	259.409	666.551	839
958	FBtr0070186	SRR06	5360.24	299.75	673.748	839
959	FBtr0070186	SRR07	1295.37	83.8724	576.259	839
960	FBtr0070186	SRR08	1247.71	80.6378	580.632	839
961	FBtr0070187	SRR01	37.4381	0.56972	2327.48	2496
962	FBtr0070187	SRR02	73.0116	1.17089	2327.06	2496
963	FBtr0070187	SRR03	126.644	2.04218	2255.44	2496
964	FBtr0070187	SRR04	106.798	1.7597	2293.29	2496
965	FBtr0070187	SRR05	48.2412	0.776497	2323.48	2496
966	FBtr0070187	SRR06	48.6939	0.787141	2330.75	2496
967	FBtr0070187	SRR07	115.842	1.93539	2233.26	2496
968	FBtr0070187	SRR08	123.6	2.07285	2237.57	2496
969	FBtr0070188	SRR01	351.632	9.24956	1346.48	1515
970	FBtr0070188	SRR02	515.78	14.2998	1346.06	1515
971	FBtr0070188	SRR03	433.875	12.3819	1274.44	1515
972	FBtr0070188	SRR04	620.097	17.8552	1312.29	1515
973	FBtr0070188	SRR05	559.743	15.5934	1342.48	1515
974	FBtr0070188	SRR06	568.782	15.8769	1349.75	1515
975	FBtr0070188	SRR07	748.223	22.2935	1252.26	1515
976	FBtr0070188	SRR08	720.23	21.5085	1256.57	1515
977	FBtr0070189	SRR01	366.716	9.4361	1376.48	1545
978	FBtr0070189	SRR02	452.794	12.2799	1376.06	1545
979	FBtr0070189	SRR03	102.566	2.85968	1304.44	1545
980	FBtr0070189	SRR04	57.1336	1.60835	1342.29	1545
981	FBtr0070189	SRR05	68.5419	1.86772	1372.48	1545
982	FBtr0070189	SRR06	110.687	3.02251	1379.75	1545
983	FBtr0070189	SRR07	151.166	4.39865	1282.26	1545
984	FBtr0070189	SRR08	162.484	4.73918	1286.57	1545
985	FBtr0070197	SRR01	4879.01	167.697	1030.48	1199
986	FBtr0070197	SRR02	1884.41	68.2722	1030.06	1199
987	FBtr0070197	SRR03	1205.11	45.73	958.435	1199
988	FBtr0070197	SRR04	967.536	36.6958	996.288	1199
989	FBtr0070197	SRR05	2565.92	93.4876	1026.48	1199
990	FBtr0070197	SRR06	3013.56	109.834	1033.75	1199
991	FBtr0070197	SRR07	1351.59	53.8631	936.259	1199
992	FBtr0070197	SRR08	1452.71	57.9579	940.574	1199
993	FBtr0070198	SRR01	8.52827	0.491571	614.481	783
994	FBtr0070198	SRR02	54.6999	3.32435	614.059	783
995	FBtr0070198	SRR03	74.3679	4.98572	542.496	783
996	FBtr0070198	SRR04	53.978	3.51486	580.288	783
997	FBtr0070198	SRR05	11.7806	0.721619	610.551	783
998	FBtr0070198	SRR06	11.772	0.717978	617.748	783
999	FBtr0070198	SRR07	22.5657	1.61834	520.259	783
1000	FBtr0070198	SRR08	22.5716	1.61448	524.632	783
1001	FBtr0070199	SRR01	1.42138	0.0399082	1261.48	1430
1002	FBtr0070199	SRR02	0	0	1261.06	1430
1003	FBtr0070199	SRR03	5.27911	0.16142	1189.44	1430
1004	FBtr0070199	SRR04	6.43759	0.198203	1227.29	1430
1005	FBtr0070199	SRR05	1.07097	0.0318519	1257.48	1430
1006	FBtr0070199	SRR06	3.22388	0.0960391	1264.75	1430
1007	FBtr0070199	SRR07	4.67317	0.149378	1167.26	1430
1008	FBtr0070199	SRR08	6.84145	0.219131	1171.57	1430
1009	FBtr0070200	SRR01	11.371	0.323627	1244.48	1413
1010	FBtr0070200	SRR02	9.11665	0.273479	1244.06	1413
1011	FBtr0070200	SRR03	9.80406	0.304128	1172.44	1413
1012	FBtr0070200	SRR04	8.04699	0.251234	1210.29	1413
1013	FBtr0070200	SRR05	31.058	0.936365	1240.48	1413
1014	FBtr0070200	SRR06	39.7612	1.20062	1247.75	1413
1015	FBtr0070200	SRR07	159.693	5.18003	1150.26	1413
1016	FBtr0070200	SRR08	146.236	4.7529	1154.57	1413
1017	FBtr0070201	SRR01	5.68551	0.0794224	2535.48	2704
1018	FBtr0070201	SRR02	4.55833	0.0671039	2535.06	2704
1019	FBtr0070201	SRR03	15.0832	0.222685	2463.44	2704
1020	FBtr0070201	SRR04	2.4141	0.0364691	2501.29	2704
1021	FBtr0070201	SRR05	39.6258	0.585416	2531.48	2704
1022	FBtr0070201	SRR06	40.8358	0.606031	2538.75	2704
1023	FBtr0070201	SRR07	402.073	6.14516	2441.26	2704
1024	FBtr0070201	SRR08	413.726	6.34832	2445.57	2704
1025	FBtr0070203	SRR01	1.42138	0.0350953	1434.48	1603
1026	FBtr0070203	SRR02	0	0	1434.06	1603
1027	FBtr0070203	SRR03	0	0	1362.44	1603
1028	FBtr0070203	SRR04	3.2188	0.0868581	1400.29	1603
1029	FBtr0070203	SRR05	198.129	5.17996	1430.48	1603
1030	FBtr0070203	SRR06	294.448	7.71611	1437.75	1603
1031	FBtr0070203	SRR07	210.857	5.87003	1340.26	1603
1032	FBtr0070203	SRR08	215.506	6.01451	1344.57	1603
1033	FBtr0070205	SRR01	17.4168	0.359596	1715.48	1884
1034	FBtr0070205	SRR02	0	0	1715.06	1884
1035	FBtr0070205	SRR03	8.85293	0.195918	1643.44	1884
1036	FBtr0070205	SRR04	0	0	1681.29	1884
1037	FBtr0070205	SRR05	13.0924	0.286094	1711.48	1884
1038	FBtr0070205	SRR06	26.3859	0.578406	1718.75	1884
1039	FBtr0070205	SRR07	89.7724	2.06601	1621.26	1884
1040	FBtr0070205	SRR08	89.3674	2.063	1625.57	1884
1041	FBtr0070206	SRR01	3.28474	0.0813303	1430.48	1599
1042	FBtr0070206	SRR02	3.51033	0.091606	1430.06	1599
1043	FBtr0070206	SRR03	8.00501	0.214319	1358.44	1599
1044	FBtr0070206	SRR04	7.26069	0.196489	1396.29	1599
1045	FBtr0070206	SRR05	7.49677	0.196548	1426.48	1599
1046	FBtr0070206	SRR06	2.48909	0.0654094	1433.75	1599
1047	FBtr0070206	SRR07	63.4601	1.77195	1336.26	1599
1048	FBtr0070206	SRR08	51.8581	1.45162	1340.57	1599
1049	FBtr0070207	SRR01	14.2138	0.0785086	6412.48	6581
1050	FBtr0070207	SRR02	33.4277	0.194554	6412.06	6581
1051	FBtr0070207	SRR03	59.5785	0.341751	6340.44	6581
1052	FBtr0070207	SRR04	41.8443	0.247895	6378.29	6581
1053	FBtr0070207	SRR05	11.7806	0.0687503	6408.48	6581
1054	FBtr0070207	SRR06	17.194	0.100973	6415.75	6581
1055	FBtr0070207	SRR07	47.2877	0.27925	6318.26	6581
1056	FBtr0070207	SRR08	54.7316	0.324841	6322.57	6581
1057	FBtr0070209	SRR01	1392.95	22.6473	2178.48	2347
1058	FBtr0070209	SRR02	942.799	16.154	2178.06	2347
1059	FBtr0070209	SRR03	1349.19	23.295	2106.44	2347
1060	FBtr0070209	SRR04	1141.5	20.1154	2144.29	2347
1061	FBtr0070209	SRR05	1309.65	22.5248	2174.48	2347
1062	FBtr0070209	SRR06	1415.28	24.4406	2181.75	2347
1063	FBtr0070209	SRR07	1183.32	21.1832	2084.26	2347
1064	FBtr0070209	SRR08	1246.96	22.4041	2088.57	2347
1065	FBtr0070211	SRR01	1840.69	78.2201	833.481	1002
1066	FBtr0070211	SRR02	1723.05	77.1883	833.059	1002
1067	FBtr0070211	SRR03	1130.51	53.9981	761.435	1002
1068	FBtr0070211	SRR04	625.275	29.5598	799.288	1002
1069	FBtr0070211	SRR05	1357.99	61.228	829.481	1002
1070	FBtr0070211	SRR06	1561.35	70.3039	836.748	1002
1071	FBtr0070211	SRR07	1957.89	98.8174	739.259	1002
1072	FBtr0070211	SRR08	1928.18	97.3085	743.574	1002
1073	FBtr0070212	SRR01	463.369	7.16217	2291.48	2460
1074	FBtr0070212	SRR02	282.616	4.60353	2291.06	2460
1075	FBtr0070212	SRR03	556.569	9.12043	2219.44	2460
1076	FBtr0070212	SRR04	720.206	12.056	2257.29	2460
1077	FBtr0070212	SRR05	675.78	11.0486	2287.48	2460
1078	FBtr0070212	SRR06	750.09	12.3155	2294.75	2460
1079	FBtr0070212	SRR07	586.833	9.96495	2197.26	2460
1080	FBtr0070212	SRR08	564.419	9.62044	2201.57	2460
1081	FBtr0070213	SRR01	8.52827	0.579171	521.54	690
1082	FBtr0070213	SRR02	4.55833	0.326474	521.059	690
1083	FBtr0070213	SRR03	4.52495	0.366085	449.542	690
1084	FBtr0070213	SRR04	10.4611	0.811026	487.39	690
1085	FBtr0070213	SRR05	10.7097	0.773898	517.551	690
1086	FBtr0070213	SRR06	13.9701	1.00305	524.748	690
1087	FBtr0070213	SRR07	25.5819	2.234	427.259	690
1088	FBtr0070213	SRR08	19.6692	1.71001	431.632	690
1089	FBtr0070215	SRR01	952.665	11.6897	2886.48	3055
1090	FBtr0070215	SRR02	797.354	10.3104	2886.06	3055
1091	FBtr0070215	SRR03	758.606	9.80311	2814.44	3055
1092	FBtr0070215	SRR04	921.777	12.2114	2852.29	3055
1093	FBtr0070215	SRR05	1369.63	17.7705	2882.48	3055
1094	FBtr0070215	SRR06	1306.41	17.0331	2889.75	3055
1095	FBtr0070215	SRR07	756.517	10.1089	2792.26	3055
1096	FBtr0070215	SRR08	689.988	9.25852	2796.57	3055
1097	FBtr0070216	SRR01	1769.58	24.6808	2539.48	2708
1098	FBtr0070216	SRR02	1929.65	28.3619	2539.06	2708
1099	FBtr0070216	SRR03	2051.68	30.2414	2467.44	2708
1100	FBtr0070216	SRR04	2037.67	30.7333	2505.29	2708
1101	FBtr0070216	SRR05	1602.05	23.6308	2535.48	2708
1102	FBtr0070216	SRR06	1943.47	28.797	2542.75	2708
1103	FBtr0070216	SRR07	1687.32	25.7463	2445.26	2708
1104	FBtr0070216	SRR08	1980.5	30.3396	2449.57	2708
1105	FBtr0070217	SRR01	373.856	4.93263	2684.48	2853
1106	FBtr0070217	SRR02	147.429	2.04984	2684.06	2853
1107	FBtr0070217	SRR03	559.217	7.78528	2612.44	2853
1108	FBtr0070217	SRR04	954.249	13.6051	2650.29	2853
1109	FBtr0070217	SRR05	571.596	7.97512	2680.48	2853
1110	FBtr0070217	SRR06	492.711	6.90679	2687.75	2853
1111	FBtr0070217	SRR07	919.427	13.2439	2590.26	2853
1112	FBtr0070217	SRR08	691.017	9.99422	2594.57	2853
1113	FBtr0070218	SRR01	0	0	2570.48	2739
1114	FBtr0070218	SRR02	8.08535e-06	1.17405e-07	2570.06	2739
1115	FBtr0070218	SRR03	0	0	2498.44	2739
1116	FBtr0070218	SRR04	15.2451	0.227126	2536.29	2739
1117	FBtr0070218	SRR05	21.8326	0.318147	2566.48	2739
1118	FBtr0070218	SRR06	0	0	2573.75	2739
1119	FBtr0070218	SRR07	22.7604	0.342946	2476.26	2739
1120	FBtr0070218	SRR08	18.8851	0.285689	2480.57	2739
1121	FBtr0070219	SRR01	70.6381	0.709063	3528.48	3697
1122	FBtr0070219	SRR02	75.5026	0.798649	3528.06	3697
1123	FBtr0070219	SRR03	61.1901	0.64386	3456.44	3697
1124	FBtr0070219	SRR04	145.998	1.57878	3494.29	3697
1125	FBtr0070219	SRR05	14.7288	0.156291	3524.48	3697
1126	FBtr0070219	SRR06	51.178	0.545967	3531.75	3697
1127	FBtr0070219	SRR07	349.947	3.80199	3434.26	3697
1128	FBtr0070219	SRR08	337.23	3.68022	3438.57	3697
1129	FBtr0070222	SRR01	21.5511	0.233466	3269.48	3438
1130	FBtr0070222	SRR02	11.8067	0.134784	3269.06	3438
1131	FBtr0070222	SRR03	0	0	3197.44	3438
1132	FBtr0070222	SRR04	0	0	3235.29	3438
1133	FBtr0070222	SRR05	0	0	3265.48	3438
1134	FBtr0070222	SRR06	10.1883	0.11729	3272.75	3438
1135	FBtr0070222	SRR07	7.07818	0.0831734	3175.26	3438
1136	FBtr0070222	SRR08	16.3801	0.193319	3179.57	3438
1137	FBtr0070225	SRR01	631.886	6.19022	3615.48	3784
1138	FBtr0070225	SRR02	484.036	4.99681	3615.06	3784
1139	FBtr0070225	SRR03	648.572	6.6569	3543.44	3784
1140	FBtr0070225	SRR04	940.529	9.92356	3581.29	3784
1141	FBtr0070225	SRR05	1033.4	10.7015	3611.48	3784
1142	FBtr0070225	SRR06	1090.43	11.3531	3618.75	3784
1143	FBtr0070225	SRR07	1552.68	16.4523	3521.26	3784
1144	FBtr0070225	SRR08	1643.93	17.4977	3525.57	3784
1145	FBtr0070230	SRR01	918.21	10.1205	3213.48	3382
1146	FBtr0070230	SRR02	466.469	5.41794	3213.06	3382
1147	FBtr0070230	SRR03	647.068	7.49136	3141.44	3382
1148	FBtr0070230	SRR04	647.783	7.69899	3179.29	3382
1149	FBtr0070230	SRR05	1046.33	12.1926	3209.48	3382
1150	FBtr0070230	SRR06	1172.42	13.7321	3216.75	3382
1151	FBtr0070230	SRR07	648.074	7.75203	3119.26	3382
1152	FBtr0070230	SRR08	620.861	7.45881	3123.57	3382
1153	FBtr0070231	SRR01	68.2261	1.56459	1544.48	1713
1154	FBtr0070231	SRR02	161.061	3.89275	1544.06	1713
1155	FBtr0070231	SRR03	309.959	7.65609	1472.44	1713
1156	FBtr0070231	SRR04	301.762	7.54987	1510.29	1713
1157	FBtr0070231	SRR05	64.258	1.56003	1540.48	1713
1158	FBtr0070231	SRR06	72	1.75269	1547.75	1713
1159	FBtr0070231	SRR07	172.096	4.4276	1450.26	1713
1160	FBtr0070231	SRR08	154.788	3.99326	1454.57	1713
1161	FBtr0070233	SRR01	966.537	51.6748	662.481	831
1162	FBtr0070233	SRR02	739.968	41.7106	662.059	831
1163	FBtr0070233	SRR03	641.035	39.4824	590.496	831
1164	FBtr0070233	SRR04	579.383	34.8451	628.288	831
1165	FBtr0070233	SRR05	812.864	46.1625	658.551	831
1166	FBtr0070233	SRR06	753.313	42.6323	665.748	831
1167	FBtr0070233	SRR07	1131.8	74.3134	568.259	831
1168	FBtr0070233	SRR08	1103.18	72.2934	572.632	831
1169	FBtr0070234	SRR01	12.7924	0.479218	945.481	1114
1170	FBtr0070234	SRR02	16.7139	0.660006	945.059	1114
1171	FBtr0070234	SRR03	18.854	0.785074	873.435	1114
1172	FBtr0070234	SRR04	20.1175	0.834165	911.288	1114
1173	FBtr0070234	SRR05	16.0645	0.638141	941.481	1114
1174	FBtr0070234	SRR06	13.9701	0.554783	948.748	1114
1175	FBtr0070234	SRR07	20.9306	0.917408	851.259	1114
1176	FBtr0070234	SRR08	34.2072	1.50033	855.574	1114
1177	FBtr0070235	SRR01	1604.65	16.4525	3454.48	3623
1178	FBtr0070235	SRR02	1117.54	12.0743	3454.06	3623
1179	FBtr0070235	SRR03	1285.6	13.8235	3382.44	3623
1180	FBtr0070235	SRR04	1169.11	12.916	3420.29	3623
1181	FBtr0070235	SRR05	978.831	10.6094	3450.48	3623
1182	FBtr0070235	SRR06	1422.36	15.4985	3457.75	3623
1183	FBtr0070235	SRR07	920.514	10.2211	3360.26	3623
1184	FBtr0070235	SRR08	786.333	8.77007	3364.57	3623
1185	FBtr0070236	SRR01	349.08	5.7494	2150.48	2319
1186	FBtr0070236	SRR02	160.79	2.79086	2150.06	2319
1187	FBtr0070236	SRR03	284.232	4.97366	2078.44	2319
1188	FBtr0070236	SRR04	372.058	6.64309	2116.29	2319
1189	FBtr0070236	SRR05	307.687	5.36097	2146.48	2319
1190	FBtr0070236	SRR06	296.804	5.19215	2153.75	2319
1191	FBtr0070236	SRR07	147.874	2.68322	2056.26	2319
1192	FBtr0070236	SRR08	127.296	2.31822	2060.57	2319
1193	FBtr0070237	SRR01	40.3777	1.18636	1205.48	1374
1194	FBtr0070237	SRR02	52.9707	1.64043	1205.06	1374
1195	FBtr0070237	SRR03	31.7599	1.01911	1133.44	1374
1196	FBtr0070237	SRR04	43.1665	1.39257	1171.29	1374
1197	FBtr0070237	SRR05	54.2997	1.69021	1201.48	1374
1198	FBtr0070237	SRR06	63.1962	1.96983	1208.75	1374
1199	FBtr0070237	SRR07	149.645	5.02446	1111.26	1374
1200	FBtr0070237	SRR08	141.875	4.77237	1115.57	1374
1201	FBtr0070238	SRR01	41.22	0.340438	4288.48	4457
1202	FBtr0070238	SRR02	3.59919e-06	3.13238e-08	4288.06	4457
1203	FBtr0070238	SRR03	23.9722	0.206776	4216.44	4457
1204	FBtr0070238	SRR04	58.6177	0.520639	4254.29	4457
1205	FBtr0070238	SRR05	80.3741	0.701583	4284.48	4457
1206	FBtr0070238	SRR06	137.552	1.20755	4291.75	4457
1207	FBtr0070238	SRR07	552.855	4.91811	4194.26	4457
1208	FBtr0070238	SRR08	504.584	4.50981	4198.57	4457
1209	FBtr0070239	SRR01	118.126	0.805139	5196.48	5365
1210	FBtr0070239	SRR02	110.048	0.790387	5196.06	5365
1211	FBtr0070239	SRR03	331.548	2.3531	5124.44	5365
1212	FBtr0070239	SRR04	108.419	0.793592	5162.29	5365
1213	FBtr0070239	SRR05	84.6765	0.609886	5192.48	5365
1214	FBtr0070239	SRR06	122.439	0.887175	5199.75	5365
1215	FBtr0070239	SRR07	177.934	1.30118	5102.26	5365
1216	FBtr0070239	SRR08	171.248	1.25841	5106.57	5365
1217	FBtr0070241	SRR01	0	0	4105.48	4274
1218	FBtr0070241	SRR02	0	0	4105.06	4274
1219	FBtr0070241	SRR03	116.576	1.05117	4033.44	4274
1220	FBtr0070241	SRR04	58.1891	0.540063	4071.29	4274
1221	FBtr0070241	SRR05	0	0	4101.48	4274
1222	FBtr0070241	SRR06	0	0	4108.75	4274
1223	FBtr0070241	SRR07	159.956	1.48786	4011.26	4274
1224	FBtr0070241	SRR08	186.825	1.74588	4015.57	4274
1225	FBtr0070244	SRR01	439.916	2.27249	6856.48	7025
1226	FBtr0070244	SRR02	284.136	1.54661	6856.06	7025
1227	FBtr0070244	SRR03	257.318	1.37942	6784.44	7025
1228	FBtr0070244	SRR04	502.965	2.78575	6822.29	7025
1229	FBtr0070244	SRR05	872.882	4.76397	6852.48	7025
1230	FBtr0070244	SRR06	822.348	4.51669	6859.75	7025
1231	FBtr0070244	SRR07	847.174	4.67437	6762.26	7025
1232	FBtr0070244	SRR08	805.142	4.46509	6766.57	7025
1233	FBtr0070245	SRR01	170.565	2.21983	2721.48	2890
1234	FBtr0070245	SRR02	297.811	4.08444	2721.06	2890
1235	FBtr0070245	SRR03	242.839	3.33353	2649.44	2890
1236	FBtr0070245	SRR04	219.683	3.08899	2687.29	2890
1237	FBtr0070245	SRR05	59.9742	0.825389	2717.48	2890
1238	FBtr0070245	SRR06	63.403	0.876711	2724.75	2890
1239	FBtr0070245	SRR07	107.754	1.53029	2627.26	2890
1240	FBtr0070245	SRR08	112.884	1.60969	2631.57	2890
1241	FBtr0070249	SRR01	102.254	0.443648	8163.48	8332
1242	FBtr0070249	SRR02	177.342	0.810756	8163.06	8332
1243	FBtr0070249	SRR03	131.357	0.590425	8091.44	8332
1244	FBtr0070249	SRR04	19.7654	0.0918728	8129.29	8332
1245	FBtr0070249	SRR05	211.409	0.968995	8159.48	8332
1246	FBtr0070249	SRR06	276.345	1.2749	8166.75	8332
1247	FBtr0070249	SRR07	303.002	1.40105	8069.26	8332
1248	FBtr0070249	SRR08	254.51	1.18295	8073.57	8332
1249	FBtr0070250	SRR01	80.781	2.17005	1318.48	1487
1250	FBtr0070250	SRR02	94.6281	2.67926	1318.06	1487
1251	FBtr0070250	SRR03	74.4682	2.1729	1246.44	1487
1252	FBtr0070250	SRR04	83.1433	2.44624	1284.29	1487
1253	FBtr0070250	SRR05	57.5185	1.63649	1314.48	1487
1254	FBtr0070250	SRR06	43.4257	1.23786	1321.75	1487
1255	FBtr0070250	SRR07	45.4294	1.38454	1224.26	1487
1256	FBtr0070250	SRR08	54.0137	1.64979	1228.57	1487
1257	FBtr0070251	SRR01	196.15	3.49031	1990.48	2159
1258	FBtr0070251	SRR02	33.4277	0.626861	1990.06	2159
1259	FBtr0070251	SRR03	49.0203	0.929325	1918.44	2159
1260	FBtr0070251	SRR04	27.3598	0.528462	1956.29	2159
1261	FBtr0070251	SRR05	456.232	8.58939	1986.48	2159
1262	FBtr0070251	SRR06	618.985	11.6972	1993.75	2159
1263	FBtr0070251	SRR07	260.47	5.1251	1896.26	2159
1264	FBtr0070251	SRR08	265.106	5.23433	1900.57	2159
1265	FBtr0070252	SRR01	55.4337	1.33612	1469.48	1638
1266	FBtr0070252	SRR02	220.319	5.59684	1469.06	1638
1267	FBtr0070252	SRR03	221.723	5.77055	1397.44	1638
1268	FBtr0070252	SRR04	145.651	3.83449	1435.29	1638
1269	FBtr0070252	SRR05	39.6258	1.01125	1465.48	1638
1270	FBtr0070252	SRR06	31.1642	0.797261	1472.75	1638
1271	FBtr0070252	SRR07	88.3738	2.39762	1375.26	1638
1272	FBtr0070252	SRR08	106.898	2.9077	1379.57	1638
1273	FBtr0070253	SRR01	222.385	11.4074	690.481	859
1274	FBtr0070253	SRR02	121.079	6.54809	690.059	859
1275	FBtr0070253	SRR03	179.345	10.5471	618.435	859
1276	FBtr0070253	SRR04	155.198	8.93566	656.288	859
1277	FBtr0070253	SRR05	139.633	7.60635	686.551	859
1278	FBtr0070253	SRR06	121.989	6.62512	693.748	859
1279	FBtr0070253	SRR07	259.044	16.2099	596.259	859
1280	FBtr0070253	SRR08	267.916	16.7401	600.574	859
1281	FBtr0070254	SRR01	17.8471	1.0814	584.54	753
1282	FBtr0070254	SRR02	42.9495	2.7443	584.059	753
1283	FBtr0070254	SRR03	30.0411	2.13189	512.496	753
1284	FBtr0070254	SRR04	30.1937	2.07329	550.288	753
1285	FBtr0070254	SRR05	19.9949	1.28807	580.551	753
1286	FBtr0070254	SRR06	13.6891	0.877519	587.748	753
1287	FBtr0070254	SRR07	23.0251	1.75234	490.259	753
1288	FBtr0070254	SRR08	41.2232	3.12742	494.632	753
1289	FBtr0070256	SRR01	486.891	15.3908	1120.48	1289
1290	FBtr0070256	SRR02	730.852	24.3511	1120.06	1289
1291	FBtr0070256	SRR03	1093.21	37.923	1048.44	1289
1292	FBtr0070256	SRR04	1154.08	40.1446	1086.29	1289
1293	FBtr0070256	SRR05	403.403	13.5129	1116.48	1289
1294	FBtr0070256	SRR06	376.569	12.6255	1123.75	1289
1295	FBtr0070256	SRR07	780.507	28.3767	1026.26	1289
1296	FBtr0070256	SRR08	740.182	26.9517	1030.57	1289
1297	FBtr0070257	SRR01	73.9117	2.86581	913.481	1082
1298	FBtr0070257	SRR02	56.2194	2.29783	913.059	1082
1299	FBtr0070257	SRR03	120.665	5.21556	841.435	1082
1300	FBtr0070257	SRR04	70.0088	3.00854	879.288	1082
1301	FBtr0070257	SRR05	87.8193	3.61125	909.481	1082
1302	FBtr0070257	SRR06	109.612	4.50486	916.748	1082
1303	FBtr0070257	SRR07	168.22	7.66124	819.259	1082
1304	FBtr0070257	SRR08	167.615	7.63726	823.574	1082
1305	FBtr0070258	SRR01	57.0154	1.73418	1164.48	1333
1306	FBtr0070258	SRR02	40.8157	1.30852	1164.06	1333
1307	FBtr0070258	SRR03	38.317	1.27566	1092.44	1333
1308	FBtr0070258	SRR04	22.1191	0.739456	1130.29	1333
1309	FBtr0070258	SRR05	8.65988	0.279084	1160.48	1333
1310	FBtr0070258	SRR06	0	0	1167.75	1333
1311	FBtr0070258	SRR07	0.946869	0.0330098	1070.26	1333
1312	FBtr0070258	SRR08	14.1682	0.494772	1074.57	1333
1313	FBtr0070259	SRR01	1836.9	34.0013	1913.48	2082
1314	FBtr0070259	SRR02	2019.99	39.405	1913.06	2082
1315	FBtr0070259	SRR03	1943.18	38.3792	1841.44	2082
1316	FBtr0070259	SRR04	2001.13	40.2362	1879.29	2082
1317	FBtr0070259	SRR05	1747.97	34.2357	1909.48	2082
1318	FBtr0070259	SRR06	1817.71	35.7301	1916.75	2082
1319	FBtr0070259	SRR07	2172.27	44.5513	1819.26	2082
1320	FBtr0070259	SRR08	2299.36	47.3163	1823.57	2082
1321	FBtr0070260	SRR01	100.865	1.15785	3085.48	3254
1322	FBtr0070260	SRR02	63.5793	0.7691	3085.06	3254
1323	FBtr0070260	SRR03	189.92	2.29218	3013.44	3254
1324	FBtr0070260	SRR04	158.349	1.96095	3051.29	3254
1325	FBtr0070260	SRR05	30.7074	0.372688	3081.48	3254
1326	FBtr0070260	SRR06	28.4787	0.347385	3088.75	3254
1327	FBtr0070260	SRR07	143.4	1.7887	2991.26	3254
1328	FBtr0070260	SRR08	221.168	2.77057	2995.57	3254
1329	FBtr0070263	SRR01	389.553	1.79878	7670.48	7839
1330	FBtr0070263	SRR02	346	1.68348	7670.06	7839
1331	FBtr0070263	SRR03	1018.13	4.87325	7598.44	7839
1332	FBtr0070263	SRR04	585.296	2.8962	7636.29	7839
1333	FBtr0070263	SRR05	24.1095	0.117612	7666.48	7839
1334	FBtr0070263	SRR06	36.0106	0.176805	7673.75	7839
1335	FBtr0070263	SRR07	24.2116	0.119237	7576.26	7839
1336	FBtr0070263	SRR08	15.0102	0.0743037	7580.57	7839
1337	FBtr0070265	SRR01	1571.14	6.90891	8054.48	8223
1338	FBtr0070265	SRR02	792.596	3.67255	8054.06	8223
1339	FBtr0070265	SRR03	2059.66	9.38422	7982.44	8223
1340	FBtr0070265	SRR04	1740.57	8.2004	8020.29	8223
1341	FBtr0070265	SRR05	329.361	1.53007	8050.48	8223
1342	FBtr0070265	SRR06	235.983	1.10342	8057.75	8223
1343	FBtr0070265	SRR07	304.551	1.4275	7960.26	8223
1344	FBtr0070265	SRR08	255.18	1.20229	7964.57	8223
1345	FBtr0070269	SRR01	525.91	6.22463	2992.48	3161
1346	FBtr0070269	SRR02	466.469	5.81812	2992.06	3161
1347	FBtr0070269	SRR03	644.051	8.02069	2920.44	3161
1348	FBtr0070269	SRR04	715.377	9.13754	2958.29	3161
1349	FBtr0070269	SRR05	478.722	5.99093	2988.48	3161
1350	FBtr0070269	SRR06	465.313	5.85212	2995.75	3161
1351	FBtr0070269	SRR07	431.791	5.55877	2898.26	3161
1352	FBtr0070269	SRR08	413.908	5.35114	2902.57	3161
1353	FBtr0070270	SRR01	984.906	14.7099	2371.48	2540
1354	FBtr0070270	SRR02	850.897	13.3926	2371.06	2540
1355	FBtr0070270	SRR03	703.013	11.1194	2299.44	2540
1356	FBtr0070270	SRR04	866.78	14.013	2337.29	2540
1357	FBtr0070270	SRR05	949.471	14.9988	2367.48	2540
1358	FBtr0070270	SRR06	1052.04	16.6911	2374.75	2540
1359	FBtr0070270	SRR07	414.127	6.78521	2277.26	2540
1360	FBtr0070270	SRR08	488.19	8.02935	2281.57	2540
1361	FBtr0070272	SRR01	5.68551	0.102195	1970.48	2139
1362	FBtr0070272	SRR02	1.51944	0.0287829	1970.06	2139
1363	FBtr0070272	SRR03	18.854	0.361198	1898.44	2139
1364	FBtr0070272	SRR04	4.02349	0.0785178	1936.29	2139
1365	FBtr0070272	SRR05	93.1741	1.77201	1966.48	2139
1366	FBtr0070272	SRR06	162.269	3.09753	1973.75	2139
1367	FBtr0070272	SRR07	305.432	6.07385	1876.26	2139
1368	FBtr0070272	SRR08	286.486	5.71661	1880.57	2139
1369	FBtr0070277	SRR01	513.904	9.19063	1980.48	2149
1370	FBtr0070277	SRR02	597.292	11.2574	1980.06	2149
1371	FBtr0070277	SRR03	294.184	5.60636	1908.44	2149
1372	FBtr0070277	SRR04	268.155	5.20611	1946.29	2149
1373	FBtr0070277	SRR05	481.06	9.10265	1976.48	2149
1374	FBtr0070277	SRR06	395.554	7.51264	1983.75	2149
1375	FBtr0070277	SRR07	518.603	10.2583	1886.26	2149
1376	FBtr0070277	SRR08	527.521	10.4706	1890.57	2149
1377	FBtr0070278	SRR01	4.26413	0.159571	946.481	1115
1378	FBtr0070278	SRR02	63.8166	2.51736	946.059	1115
1379	FBtr0070278	SRR03	66.1781	2.75249	874.435	1115
1380	FBtr0070278	SRR04	32.2594	1.33616	912.288	1115
1381	FBtr0070278	SRR05	0	0	942.481	1115
1382	FBtr0070278	SRR06	2.14925	0.0852614	949.748	1115
1383	FBtr0070278	SRR07	6.97688	0.305444	852.259	1115
1384	FBtr0070278	SRR08	9.40699	0.412109	856.574	1115
1385	FBtr0070279	SRR01	142.43	2.47109	2041.48	2210
1386	FBtr0070279	SRR02	178.783	3.26889	2041.06	2210
1387	FBtr0070279	SRR03	271.088	5.00619	1969.44	2210
1388	FBtr0070279	SRR04	229.101	4.31273	2007.29	2210
1389	FBtr0070279	SRR05	156.99	2.88164	2037.48	2210
1390	FBtr0070279	SRR06	161.199	2.97027	2044.75	2210
1391	FBtr0070279	SRR07	167.536	3.21016	1947.26	2210
1392	FBtr0070279	SRR08	108.396	2.08428	1951.57	2210
1393	FBtr0070283	SRR01	720.639	38.6448	660.481	829
1394	FBtr0070283	SRR02	897.632	50.7511	660.059	829
1395	FBtr0070283	SRR03	547.413	33.8307	588.496	829
1396	FBtr0070283	SRR04	462.639	27.9127	626.288	829
1397	FBtr0070283	SRR05	608.597	34.6675	656.551	829
1398	FBtr0070283	SRR06	516.356	29.3102	663.748	829
1399	FBtr0070283	SRR07	475.742	31.3472	566.259	829
1400	FBtr0070283	SRR08	460.028	30.252	570.632	829
1401	FBtr0070284	SRR01	115.44	0.65499	6242.48	6411
1402	FBtr0070284	SRR02	0.0111466	6.66416e-05	6242.06	6411
1403	FBtr0070284	SRR03	0.000846335	4.98845e-06	6170.44	6411
1404	FBtr0070284	SRR04	59.3279	0.361095	6208.29	6411
1405	FBtr0070284	SRR05	134.887	0.808636	6238.48	6411
1406	FBtr0070284	SRR06	310.82	1.87498	6245.75	6411
1407	FBtr0070284	SRR07	183.606	1.11424	6148.26	6411
1408	FBtr0070284	SRR08	207.089	1.26307	6152.57	6411
1409	FBtr0070285	SRR01	79.5873	9.7463	289.226	457
1410	FBtr0070285	SRR02	93.3792	12.0631	288.884	457
1411	FBtr0070285	SRR03	194.476	32.3196	218.846	457
1412	FBtr0070285	SRR04	323.138	47.7147	255.9	457
1413	FBtr0070285	SRR05	247.781	32.4574	285.507	457
1414	FBtr0070285	SRR06	180.894	23.2927	292.603	457
1415	FBtr0070285	SRR07	709.909	135.841	194.991	457
1416	FBtr0070285	SRR08	696.857	131.171	199.358	457
1417	FBtr0070289	SRR01	173.287	6.52603	940.481	1109
1418	FBtr0070289	SRR02	124.813	4.95489	940.059	1109
1419	FBtr0070289	SRR03	39.7345	1.66406	868.435	1109
1420	FBtr0070289	SRR04	262.416	10.9411	906.288	1109
1421	FBtr0070289	SRR05	270.882	10.8179	936.481	1109
1422	FBtr0070289	SRR06	126.573	5.05308	943.748	1109
1423	FBtr0070289	SRR07	59.8835	2.64025	846.259	1109
1424	FBtr0070289	SRR08	102.465	4.52055	850.574	1109
1425	FBtr0070290	SRR01	46021.5	1782.46	914.481	1083
1426	FBtr0070290	SRR02	40056.3	1635.41	914.059	1083
1427	FBtr0070290	SRR03	55591.2	2399.99	842.435	1083
1428	FBtr0070290	SRR04	60806.6	2610.12	880.288	1083
1429	FBtr0070290	SRR05	47198.6	1938.74	910.481	1083
1430	FBtr0070290	SRR06	49748.8	2042.36	917.748	1083
1431	FBtr0070290	SRR07	45753.3	2081.2	820.259	1083
1432	FBtr0070290	SRR08	46921.9	2135.37	824.574	1083
1433	FBtr0070294	SRR01	44.0627	1.11836	1395.48	1564
1434	FBtr0070294	SRR02	115.478	3.08912	1395.06	1564
1435	FBtr0070294	SRR03	130.469	3.58546	1323.44	1564
1436	FBtr0070294	SRR04	189.909	5.27145	1361.29	1564
1437	FBtr0070294	SRR05	12.8516	0.345415	1391.48	1564
1438	FBtr0070294	SRR06	11.8209	0.318408	1398.75	1564
1439	FBtr0070294	SRR07	72.0944	2.06719	1301.26	1564
1440	FBtr0070294	SRR08	74.4007	2.13847	1305.57	1564
1441	FBtr0070295	SRR01	19.8993	0.787953	894.481	1063
1442	FBtr0070295	SRR02	48.6222	2.02954	894.059	1063
1443	FBtr0070295	SRR03	44.4953	1.96767	822.435	1063
1444	FBtr0070295	SRR04	68.3994	3.0043	860.288	1063
1445	FBtr0070295	SRR05	26.7742	1.12448	890.481	1063
1446	FBtr0070295	SRR06	39.7612	1.6687	897.748	1063
1447	FBtr0070295	SRR07	81.3969	3.79506	800.259	1063
1448	FBtr0070295	SRR08	74.4007	3.47007	804.574	1063
1449	FBtr0070296	SRR01	582.765	14.0847	1465.48	1634
1450	FBtr0070296	SRR02	679.191	17.3008	1465.06	1634
1451	FBtr0070296	SRR03	596.539	15.5701	1393.44	1634
1452	FBtr0070296	SRR04	428.1	11.3019	1431.29	1634
1453	FBtr0070296	SRR05	442.309	11.3186	1461.48	1634
1454	FBtr0070296	SRR06	392.239	10.0618	1468.75	1634
1455	FBtr0070296	SRR07	320.161	8.71146	1371.26	1634
1456	FBtr0070296	SRR08	364.307	9.93825	1375.57	1634
1457	FBtr0070297	SRR01	442.666	8.3777	1871.48	2040
1458	FBtr0070297	SRR02	243.111	4.84894	1871.06	2040
1459	FBtr0070297	SRR03	227.46	4.59736	1799.44	2040
1460	FBtr0070297	SRR04	490.395	10.0856	1837.29	2040
1461	FBtr0070297	SRR05	430.063	8.61265	1867.48	2040
1462	FBtr0070297	SRR06	519.981	10.45	1874.75	2040
1463	FBtr0070297	SRR07	95.1066	1.99665	1777.26	2040
1464	FBtr0070297	SRR08	0.142006	0.00299108	1781.57	2040
1465	FBtr0070298	SRR01	520.224	26.2669	701.481	870
1466	FBtr0070298	SRR02	586.505	31.221	701.059	870
1467	FBtr0070298	SRR03	568.635	32.8565	629.435	870
1468	FBtr0070298	SRR04	1012.31	57.3238	667.288	870
1469	FBtr0070298	SRR05	118.877	6.37359	697.551	870
1470	FBtr0070298	SRR06	123.582	6.60686	704.748	870
1471	FBtr0070298	SRR07	170.546	10.4787	607.259	870
1472	FBtr0070298	SRR08	202.678	12.4361	611.574	870
1473	FBtr0070301	SRR01	21.3207	1.19019	634.481	803
1474	FBtr0070301	SRR02	97.2443	5.72354	634.059	803
1475	FBtr0070301	SRR03	104.828	6.77793	562.496	803
1476	FBtr0070301	SRR04	57.9383	3.64704	600.288	803
1477	FBtr0070301	SRR05	10.7097	0.635209	630.551	803
1478	FBtr0070301	SRR06	11.8209	0.698352	637.748	803
1479	FBtr0070301	SRR07	28.6827	1.98089	540.259	803
1480	FBtr0070301	SRR08	37.628	2.59259	544.632	803
1481	FBtr0070308	SRR01	361.03	18.9868	673.481	842
1482	FBtr0070308	SRR02	330.361	18.3175	673.059	842
1483	FBtr0070308	SRR03	296.077	17.9024	601.496	842
1484	FBtr0070308	SRR04	296.563	17.5289	639.288	842
1485	FBtr0070308	SRR05	201.342	11.2463	669.551	842
1486	FBtr0070308	SRR06	199.881	11.128	676.748	842
1487	FBtr0070308	SRR07	187.071	12.0497	579.259	842
1488	FBtr0070308	SRR08	178.733	11.493	583.574	842
1489	FBtr0070310	SRR01	336.791	3.66984	3250.48	3419
1490	FBtr0070310	SRR02	246.489	2.83033	3250.06	3419
1491	FBtr0070310	SRR03	270.726	3.09781	3178.44	3419
1492	FBtr0070310	SRR04	271.184	3.18598	3216.29	3419
1493	FBtr0070310	SRR05	157.246	1.81145	3246.48	3419
1494	FBtr0070310	SRR06	150.898	1.74732	3253.75	3419
1495	FBtr0070310	SRR07	183.724	2.17188	3156.26	3419
1496	FBtr0070310	SRR08	148.687	1.76536	3160.57	3419
1497	FBtr0070311	SRR01	1607.52	23.9785	2374.48	2543
1498	FBtr0070311	SRR02	1033.19	16.2413	2374.06	2543
1499	FBtr0070311	SRR03	1410.38	22.2786	2302.44	2543
1500	FBtr0070311	SRR04	1300.68	21.0009	2340.29	2543
1501	FBtr0070311	SRR05	1193.65	18.8322	2370.48	2543
1502	FBtr0070311	SRR06	1259.44	19.9564	2377.75	2543
1503	FBtr0070311	SRR07	790.519	12.9351	2280.26	2543
1504	FBtr0070311	SRR08	877.457	14.4128	2284.57	2543
1505	FBtr0070312	SRR01	696.994	16.0775	1535.48	1704
1506	FBtr0070312	SRR02	472.79	11.4941	1535.06	1704
1507	FBtr0070312	SRR03	447.97	11.1331	1463.44	1704
1508	FBtr0070312	SRR04	556.852	14.0155	1501.29	1704
1509	FBtr0070312	SRR05	568.683	13.8874	1531.48	1704
1510	FBtr0070312	SRR06	618.079	15.1339	1538.75	1704
1511	FBtr0070312	SRR07	437.218	11.3187	1441.26	1704
1512	FBtr0070312	SRR08	425.025	11.0332	1445.57	1704
1513	FBtr0070313	SRR01	9.70968	0.404365	850.481	1019
1514	FBtr0070313	SRR02	25.9361	1.13864	850.059	1019
1515	FBtr0070313	SRR03	9.43302	0.440725	778.435	1019
1516	FBtr0070313	SRR04	0	0	816.288	1019
1517	FBtr0070313	SRR05	21.8508	0.965409	846.481	1019
1518	FBtr0070313	SRR06	22.1075	0.975624	853.748	1019
1519	FBtr0070313	SRR07	9.41781	0.464645	756.259	1019
1520	FBtr0070313	SRR08	13.0639	0.64455	760.574	1019
1521	FBtr0070314	SRR01	482.402	24.3919	700.481	869
1522	FBtr0070314	SRR02	296.102	15.7847	700.059	869
1523	FBtr0070314	SRR03	503.882	29.1613	628.435	869
1524	FBtr0070314	SRR04	473.917	26.8766	666.288	869
1525	FBtr0070314	SRR05	501.833	26.9443	696.551	869
1526	FBtr0070314	SRR06	571.706	30.6075	703.748	869
1527	FBtr0070314	SRR07	345.741	21.2782	606.259	869
1528	FBtr0070314	SRR08	357.213	21.9541	610.574	869
1529	FBtr0070315	SRR01	656.677	7.06848	3290.48	3459
1530	FBtr0070315	SRR02	442.158	5.01538	3290.06	3459
1531	FBtr0070315	SRR03	689.301	7.78938	3218.44	3459
1532	FBtr0070315	SRR04	794.238	9.21642	3256.29	3459
1533	FBtr0070315	SRR05	408.038	4.64335	3286.48	3459
1534	FBtr0070315	SRR06	464.239	5.31036	3293.75	3459
1535	FBtr0070315	SRR07	400.783	4.67853	3196.26	3459
1536	FBtr0070315	SRR08	357.466	4.19115	3200.57	3459
1537	FBtr0070316	SRR01	318.755	1.91469	5896.48	6065
1538	FBtr0070316	SRR02	41.6426	0.263576	5896.06	6065
1539	FBtr0070316	SRR03	0	0	5824.44	6065
1540	FBtr0070316	SRR04	72.8903	0.469826	5862.29	6065
1541	FBtr0070316	SRR05	163.019	1.03467	5892.48	6065
1542	FBtr0070316	SRR06	276.704	1.76708	5899.75	6065
1543	FBtr0070316	SRR07	0	0	5802.26	6065
1544	FBtr0070316	SRR08	0	0	5806.57	6065
1545	FBtr0070317	SRR01	579.316	5.83003	3519.48	3688
1546	FBtr0070317	SRR02	387.44	4.10873	3519.06	3688
1547	FBtr0070317	SRR03	625.359	6.59739	3447.44	3688
1548	FBtr0070317	SRR04	690.132	7.48218	3485.29	3688
1549	FBtr0070317	SRR05	830.369	8.8338	3515.48	3688
1550	FBtr0070317	SRR06	711.006	7.60439	3522.75	3688
1551	FBtr0070317	SRR07	880.485	9.59115	3425.26	3688
1552	FBtr0070317	SRR08	889.388	9.73145	3429.57	3688
1553	FBtr0070318	SRR01	350.79	7.65776	1622.48	1791
1554	FBtr0070318	SRR02	386.055	8.88204	1622.06	1791
1555	FBtr0070318	SRR03	335.405	7.86784	1550.44	1791
1556	FBtr0070318	SRR04	321.441	7.64728	1588.29	1791
1557	FBtr0070318	SRR05	206.067	4.7617	1618.48	1791
1558	FBtr0070318	SRR06	270.294	6.26406	1625.75	1791
1559	FBtr0070318	SRR07	233.922	5.71106	1528.26	1791
1560	FBtr0070318	SRR08	260.933	6.38901	1532.57	1791
1561	FBtr0070319	SRR01	59.4916	1.3349	1578.48	1747
1562	FBtr0070319	SRR02	32.5896	0.770701	1578.06	1747
1563	FBtr0070319	SRR03	98.7261	2.38353	1506.44	1747
1564	FBtr0070319	SRR04	108.446	2.65351	1544.29	1747
1565	FBtr0070319	SRR05	86.7223	2.05994	1574.48	1747
1566	FBtr0070319	SRR06	26.7544	0.637282	1581.75	1747
1567	FBtr0070319	SRR07	218.419	5.49064	1484.26	1747
1568	FBtr0070319	SRR08	154.351	3.89104	1488.57	1747
1569	FBtr0070320	SRR01	21.3055	0.510054	1479.48	1648
1570	FBtr0070320	SRR02	22.2672	0.561837	1479.06	1648
1571	FBtr0070320	SRR03	20.4121	0.52747	1407.44	1648
1572	FBtr0070320	SRR04	12.837	0.335617	1445.29	1648
1573	FBtr0070320	SRR05	0	0	1475.48	1648
1574	FBtr0070320	SRR06	30.6423	0.778623	1482.75	1648
1575	FBtr0070320	SRR07	8.20337	0.220955	1385.26	1648
1576	FBtr0070320	SRR08	59.2482	1.6	1389.57	1648
1577	FBtr0070321	SRR01	218.892	8.27876	936.481	1105
1578	FBtr0070321	SRR02	202.086	8.0568	936.059	1105
1579	FBtr0070321	SRR03	254.906	10.7247	864.435	1105
1580	FBtr0070321	SRR04	247.043	10.3457	902.288	1105
1581	FBtr0070321	SRR05	223.832	8.97725	932.481	1105
1582	FBtr0070321	SRR06	200.955	8.05677	939.748	1105
1583	FBtr0070321	SRR07	183.724	8.13885	842.259	1105
1584	FBtr0070321	SRR08	157.353	6.97489	846.574	1105
1585	FBtr0070326	SRR01	254.957	1.25429	7199.48	7368
1586	FBtr0070326	SRR02	151.186	0.783728	7199.06	7368
1587	FBtr0070326	SRR03	159.027	0.811479	7127.44	7368
1588	FBtr0070326	SRR04	278.887	1.47072	7165.29	7368
1589	FBtr0070326	SRR05	167.075	0.868387	7195.48	7368
1590	FBtr0070326	SRR06	246.124	1.28745	7202.75	7368
1591	FBtr0070326	SRR07	165.17	0.867348	7105.26	7368
1592	FBtr0070326	SRR08	230.815	1.21828	7109.57	7368
1593	FBtr0070328	SRR01	14.2138	0.542213	928.481	1097
1594	FBtr0070328	SRR02	12.1555	0.488797	928.059	1097
1595	FBtr0070328	SRR03	15.8373	0.672552	856.435	1097
1596	FBtr0070328	SRR04	37.8208	1.59804	894.288	1097
1597	FBtr0070328	SRR05	16.0645	0.649876	924.481	1097
1598	FBtr0070328	SRR06	23.6418	0.955994	931.748	1097
1599	FBtr0070328	SRR07	43.4117	1.94155	834.259	1097
1600	FBtr0070328	SRR08	57.2971	2.564	838.574	1097
1601	FBtr0070330	SRR01	96.5264	1.79799	1901.48	2070
1602	FBtr0070330	SRR02	2.60275e-05	5.10937e-07	1901.06	2070
1603	FBtr0070330	SRR03	312.578	6.21412	1829.44	2070
1604	FBtr0070330	SRR04	468.721	9.48501	1867.29	2070
1605	FBtr0070330	SRR05	49.6702	0.978993	1897.48	2070
1606	FBtr0070330	SRR06	194.648	3.85022	1904.75	2070
1607	FBtr0070330	SRR07	299.569	6.18469	1807.26	2070
1608	FBtr0070330	SRR08	335.432	6.94825	1811.57	2070
1609	FBtr0070331	SRR01	342.195	16.0642	754.481	923
1610	FBtr0070331	SRR02	309.442	15.3146	754.059	923
1611	FBtr0070331	SRR03	337.863	18.006	682.435	923
1612	FBtr0070331	SRR04	555.649	29.1494	720.288	923
1613	FBtr0070331	SRR05	251.677	12.542	750.481	923
1614	FBtr0070331	SRR06	254.687	12.6635	757.748	923
1615	FBtr0070331	SRR07	293.029	16.5591	660.259	923
1616	FBtr0070331	SRR08	280.499	15.8385	664.574	923
1617	FBtr0070334	SRR01	1945.69	30.3923	2267.48	2436
1618	FBtr0070334	SRR02	1308.62	21.5418	2267.06	2436
1619	FBtr0070334	SRR03	1822.94	30.1988	2195.44	2436
1620	FBtr0070334	SRR04	2002.1	33.8747	2233.29	2436
1621	FBtr0070334	SRR05	1672.93	27.6416	2263.48	2436
1622	FBtr0070334	SRR06	2021.71	33.5446	2270.75	2436
1623	FBtr0070334	SRR07	1999.71	34.3318	2173.26	2436
1624	FBtr0070334	SRR08	2002.88	34.515	2177.57	2436
1625	FBtr0070335	SRR01	70.9643	1.09401	2297.48	2466
1626	FBtr0070335	SRR02	111.115	1.80523	2297.06	2466
1627	FBtr0070335	SRR03	120.559	1.97026	2225.44	2466
1628	FBtr0070335	SRR04	222.066	3.70746	2263.29	2466
1629	FBtr0070335	SRR05	224.916	3.66763	2293.48	2466
1630	FBtr0070335	SRR06	198.255	3.24659	2300.75	2466
1631	FBtr0070335	SRR07	423.145	7.16582	2203.26	2466
1632	FBtr0070335	SRR08	384.527	6.53639	2207.57	2466
1633	FBtr0070336	SRR01	70.2949	1.13043	2202.48	2371
1634	FBtr0070336	SRR02	0	0	2202.06	2371
1635	FBtr0070336	SRR03	30.3163	0.517543	2130.44	2371
1636	FBtr0070336	SRR04	67.6985	1.17977	2168.29	2371
1637	FBtr0070336	SRR05	34.5955	0.588516	2198.48	2371
1638	FBtr0070336	SRR06	32.6463	0.557636	2205.75	2371
1639	FBtr0070336	SRR07	213.818	3.7841	2108.26	2371
1640	FBtr0070336	SRR08	160.542	2.85169	2112.57	2371
1641	FBtr0070337	SRR01	358.295	6.5805	1928.48	2097
1642	FBtr0070337	SRR02	234.49	4.53873	1928.06	2097
1643	FBtr0070337	SRR03	756.963	14.8298	1856.44	2097
1644	FBtr0070337	SRR04	1325.34	26.4371	1894.29	2097
1645	FBtr0070337	SRR05	143.773	2.79399	1924.48	2097
1646	FBtr0070337	SRR06	180.009	3.5109	1931.75	2097
1647	FBtr0070337	SRR07	1000.71	20.356	1834.26	2097
1648	FBtr0070337	SRR08	1065.67	21.7504	1838.57	2097
1649	FBtr0070338	SRR01	12.7924	0.602931	751.481	920
1650	FBtr0070338	SRR02	56.2194	2.79346	751.059	920
1651	FBtr0070338	SRR03	55.8077	2.98734	679.435	920
1652	FBtr0070338	SRR04	55.5242	2.92498	717.288	920
1653	FBtr0070338	SRR05	9.6387	0.482258	747.481	920
1654	FBtr0070338	SRR06	9.67164	0.482805	754.748	920
1655	FBtr0070338	SRR07	29.4579	1.67227	657.259	920
1656	FBtr0070338	SRR08	41.9039	2.37685	661.574	920
1657	FBtr0070339	SRR01	477.583	6.77842	2495.48	2664
1658	FBtr0070339	SRR02	413.288	6.18162	2495.06	2664
1659	FBtr0070339	SRR03	628.968	9.43922	2423.44	2664
1660	FBtr0070339	SRR04	868.27	13.3299	2461.29	2664
1661	FBtr0070339	SRR05	478.722	7.186	2491.48	2664
1662	FBtr0070339	SRR06	472.836	7.12953	2498.75	2664
1663	FBtr0070339	SRR07	522.491	8.1186	2401.26	2664
1664	FBtr0070339	SRR08	495.15	7.72404	2405.57	2664
1665	FBtr0070340	SRR01	85.2827	0.596784	5061.48	5230
1666	FBtr0070340	SRR02	95.7249	0.705852	5061.06	5230
1667	FBtr0070340	SRR03	260.939	1.90207	4989.44	5230
1668	FBtr0070340	SRR04	333.145	2.504	5027.29	5230
1669	FBtr0070340	SRR05	96.387	0.712764	5057.48	5230
1670	FBtr0070340	SRR06	90.2687	0.671509	5064.75	5230
1671	FBtr0070340	SRR07	266.672	2.0031	4967.26	5230
1672	FBtr0070340	SRR08	263.396	1.98811	4971.57	5230
1673	FBtr0070342	SRR01	23.6374	2.01961	414.54	583
1674	FBtr0070342	SRR02	132.598	11.9483	414.154	583
1675	FBtr0070342	SRR03	63.6392	6.75385	342.699	583
1676	FBtr0070342	SRR04	41.0751	4.07888	380.516	583
1677	FBtr0070342	SRR05	20.0981	1.83043	410.64	583
1678	FBtr0070342	SRR06	23.2863	2.09996	417.796	583
1679	FBtr0070342	SRR07	4.63561	0.540004	320.296	583
1680	FBtr0070342	SRR08	5.10177	0.589668	324.668	583
1681	FBtr0070344	SRR01	729.124	7.7262	3342.48	3511
1682	FBtr0070344	SRR02	660.711	7.37781	3342.06	3511
1683	FBtr0070344	SRR03	491.397	5.46469	3270.44	3511
1684	FBtr0070344	SRR04	324.628	3.70781	3308.29	3511
1685	FBtr0070344	SRR05	171.924	1.92597	3338.48	3511
1686	FBtr0070344	SRR06	257.605	2.90091	3345.75	3511
1687	FBtr0070344	SRR07	1.14305e-06	1.31297e-08	3248.26	3511
1688	FBtr0070344	SRR08	0.0282867	0.000326348	3252.57	3511
1689	FBtr0070345	SRR01	183.485	1.38288	4699.48	4868
1690	FBtr0070345	SRR02	49.8083	0.395568	4699.06	4868
1691	FBtr0070345	SRR03	460.495	3.61929	4627.44	4868
1692	FBtr0070345	SRR04	397.888	3.22268	4665.29	4868
1693	FBtr0070345	SRR05	49.5826	0.394921	4695.48	4868
1694	FBtr0070345	SRR06	100.341	0.803897	4702.75	4868
1695	FBtr0070345	SRR07	695.704	5.63654	4605.26	4868
1696	FBtr0070345	SRR08	626.307	5.09862	4609.57	4868
1697	FBtr0070346	SRR01	932.483	14.0753	2346.48	2515
1698	FBtr0070346	SRR02	839.021	13.3464	2346.06	2515
1699	FBtr0070346	SRR03	1374.76	21.9833	2274.44	2515
1700	FBtr0070346	SRR04	1476.31	24.1252	2312.29	2515
1701	FBtr0070346	SRR05	631.477	10.0819	2342.48	2515
1702	FBtr0070346	SRR06	637.38	10.22	2349.75	2515
1703	FBtr0070346	SRR07	777.794	12.8851	2252.26	2515
1704	FBtr0070346	SRR08	845.09	14.0534	2256.57	2515
1705	FBtr0070347	SRR01	886.94	30.3672	1034.48	1203
1706	FBtr0070347	SRR02	741.488	26.7602	1034.06	1203
1707	FBtr0070347	SRR03	636.51	24.0532	962.435	1203
1708	FBtr0070347	SRR04	791.019	29.8811	1000.29	1203
1709	FBtr0070347	SRR05	460.516	16.7134	1030.48	1203
1710	FBtr0070347	SRR06	410.507	14.904	1037.75	1203
1711	FBtr0070347	SRR07	448.07	17.7804	940.259	1203
1712	FBtr0070347	SRR08	464.363	18.448	944.574	1203
1713	FBtr0070349	SRR01	191.886	3.12839	2172.48	2341
1714	FBtr0070349	SRR02	167.139	2.87168	2172.06	2341
1715	FBtr0070349	SRR03	246.61	4.27012	2100.44	2341
1716	FBtr0070349	SRR04	443.389	7.83526	2138.29	2341
1717	FBtr0070349	SRR05	409.109	7.05578	2168.48	2341
1718	FBtr0070349	SRR06	394.388	6.82949	2175.75	2341
1719	FBtr0070349	SRR07	335.665	6.02627	2078.26	2341
1720	FBtr0070349	SRR08	347.203	6.25619	2082.57	2341
1721	FBtr0070350	SRR01	745.756	12.4097	2128.48	2297
1722	FBtr0070350	SRR02	367.617	6.44678	2128.06	2297
1723	FBtr0070350	SRR03	436.075	7.71232	2056.44	2297
1724	FBtr0070350	SRR04	549.356	9.91179	2094.29	2297
1725	FBtr0070350	SRR05	514.83	9.063	2124.48	2297
1726	FBtr0070350	SRR06	435.036	7.68887	2131.75	2297
1727	FBtr0070350	SRR07	274.73	5.03897	2034.26	2297
1728	FBtr0070350	SRR08	431.092	7.93543	2038.57	2297
1729	FBtr0070351	SRR01	151.134	2.34936	2278.48	2447
1730	FBtr0070351	SRR02	253.835	4.1583	2278.06	2447
1731	FBtr0070351	SRR03	199.68	3.29141	2206.44	2447
1732	FBtr0070351	SRR04	216.717	3.64879	2244.29	2447
1733	FBtr0070351	SRR05	227.35	3.7383	2274.48	2447
1734	FBtr0070351	SRR06	245.203	4.04884	2281.75	2447
1735	FBtr0070351	SRR07	293.498	5.01352	2184.26	2447
1736	FBtr0070351	SRR08	124.775	2.13941	2188.57	2447
1737	FBtr0070352	SRR01	14.9146	0.129396	4082.48	4251
1738	FBtr0070352	SRR02	27.5658	0.252012	4082.06	4251
1739	FBtr0070352	SRR03	16.167	0.146614	4010.44	4251
1740	FBtr0070352	SRR04	0	0	4048.29	4251
1741	FBtr0070352	SRR05	19.7584	0.181182	4078.48	4251
1742	FBtr0070352	SRR06	23.0182	0.212263	4085.75	4251
1743	FBtr0070352	SRR07	7.01165	0.0655962	3988.26	4251
1744	FBtr0070352	SRR08	8.85783	0.0832532	3992.57	4251
1745	FBtr0070353	SRR01	663.3	7.69646	3052.48	3221
1746	FBtr0070353	SRR02	203.233	2.48503	3052.06	3221
1747	FBtr0070353	SRR03	348.368	4.25106	2980.44	3221
1748	FBtr0070353	SRR04	375.02	4.69491	3018.29	3221
1749	FBtr0070353	SRR05	179.057	2.19669	3048.48	3221
1750	FBtr0070353	SRR06	223.413	2.75463	3055.75	3221
1751	FBtr0070353	SRR07	255.359	3.22074	2958.26	3221
1752	FBtr0070353	SRR08	172.794	2.1887	2962.57	3221
1753	FBtr0070354	SRR01	0	0	3501.48	3670
1754	FBtr0070354	SRR02	94.7302	1.00976	3501.06	3670
1755	FBtr0070354	SRR03	58.8783	0.624413	3429.44	3670
1756	FBtr0070354	SRR04	8.97005	0.0977551	3467.29	3670
1757	FBtr0070354	SRR05	156.63	1.67486	3497.48	3670
1758	FBtr0070354	SRR06	88.5593	0.95203	3504.75	3670
1759	FBtr0070354	SRR07	33.4014	0.365765	3407.26	3670
1760	FBtr0070354	SRR08	64.2497	0.706713	3411.57	3670
1761	FBtr0070355	SRR01	17.0565	0.786125	768.481	937
1762	FBtr0070355	SRR02	21.2722	1.03359	768.059	937
1763	FBtr0070355	SRR03	19.6081	1.02399	696.435	937
1764	FBtr0070355	SRR04	37.8208	1.94625	734.288	937
1765	FBtr0070355	SRR05	16.0645	0.78589	764.481	937
1766	FBtr0070355	SRR06	15.0448	0.734486	771.748	937
1767	FBtr0070355	SRR07	37.9852	2.10199	674.259	937
1768	FBtr0070355	SRR08	41.9039	2.31731	678.574	937
1769	FBtr0070356	SRR01	667.953	36.4261	649.481	818
1770	FBtr0070356	SRR02	741.701	42.6457	649.059	818
1771	FBtr0070356	SRR03	627.561	39.5226	577.496	818
1772	FBtr0070356	SRR04	579.168	35.5681	615.288	818
1773	FBtr0070356	SRR05	203.202	11.7722	645.551	818
1774	FBtr0070356	SRR06	262.225	15.1357	652.748	818
1775	FBtr0070356	SRR07	214.718	14.4283	555.259	818
1776	FBtr0070356	SRR08	204.58	13.7179	559.632	818
1777	FBtr0070362	SRR01	477.544	2.09268	8082.48	8251
1778	FBtr0070362	SRR02	230.989	1.0666	8082.06	8251
1779	FBtr0070362	SRR03	484.17	2.19827	8010.44	8251
1780	FBtr0070362	SRR04	655.025	3.07531	8048.29	8251
1781	FBtr0070362	SRR05	359.561	1.66458	8078.48	8251
1782	FBtr0070362	SRR06	397.933	1.85423	8085.75	8251
1783	FBtr0070362	SRR07	580.658	2.71213	7988.26	8251
1784	FBtr0070362	SRR08	574.798	2.69871	7992.57	8251
1785	FBtr0070364	SRR01	1859.37	197.87	332.827	501
1786	FBtr0070364	SRR02	2341.86	262.952	332.365	501
1787	FBtr0070364	SRR03	1543.58	214.669	261.515	501
1788	FBtr0070364	SRR04	1261.71	159.425	299.047	501
1789	FBtr0070364	SRR05	760.991	86.5148	328.965	501
1790	FBtr0070364	SRR06	707.767	79.3608	336.014	501
1791	FBtr0070364	SRR07	1122.65	175.64	238.487	501
1792	FBtr0070364	SRR08	1135.28	175.407	242.876	501
1793	FBtr0070365	SRR01	549.99	57.3402	339.727	508
1794	FBtr0070365	SRR02	548.664	60.341	339.332	508
1795	FBtr0070365	SRR03	351.962	47.6958	268.382	508
1796	FBtr0070365	SRR04	252.405	31.1634	306.047	508
1797	FBtr0070365	SRR05	619.722	68.9932	335.933	508
1798	FBtr0070365	SRR06	611.627	67.1944	342.946	508
1799	FBtr0070365	SRR07	266.172	40.4633	245.439	508
1800	FBtr0070365	SRR08	275.249	41.3442	249.826	508
1801	FBtr0070366	SRR01	622.248	23.6605	931.481	1100
1802	FBtr0070366	SRR02	602.706	24.1579	931.059	1100
1803	FBtr0070366	SRR03	564.032	23.8687	859.435	1100
1804	FBtr0070366	SRR04	539.553	22.7215	897.288	1100
1805	FBtr0070366	SRR05	299.915	12.0935	927.481	1100
1806	FBtr0070366	SRR06	332.959	13.4205	934.748	1100
1807	FBtr0070366	SRR07	377.579	16.8264	837.259	1100
1808	FBtr0070366	SRR08	316.307	14.104	841.574	1100
1809	FBtr0070367	SRR01	127.224	2.26498	1989.48	2158
1810	FBtr0070367	SRR02	95.7356	1.79621	1989.06	2158
1811	FBtr0070367	SRR03	41.9906	0.796471	1917.44	2158
1812	FBtr0070367	SRR04	42.4798	0.82093	1955.29	2158
1813	FBtr0070367	SRR05	134.899	2.541	1985.48	2158
1814	FBtr0070367	SRR06	53.9676	1.02036	1992.75	2158
1815	FBtr0070367	SRR07	29.5462	0.581667	1895.26	2158
1816	FBtr0070367	SRR08	71.9368	1.42109	1899.57	2158
1817	FBtr0070368	SRR01	1985.02	38.984	1803.48	1972
1818	FBtr0070368	SRR02	1864.01	38.5805	1803.06	1972
1819	FBtr0070368	SRR03	1262.72	26.524	1731.44	1972
1820	FBtr0070368	SRR04	864.416	18.4611	1769.29	1972
1821	FBtr0070368	SRR05	1133.31	23.5539	1799.48	1972
1822	FBtr0070368	SRR06	1369.46	28.5579	1806.75	1972
1823	FBtr0070368	SRR07	719.305	15.7017	1709.26	1972
1824	FBtr0070368	SRR08	657.532	14.3993	1713.57	1972
1825	FBtr0070369	SRR01	163.897	1.76849	3282.48	3451
1826	FBtr0070369	SRR02	267.393	3.04042	3282.06	3451
1827	FBtr0070369	SRR03	217.362	2.4624	3210.44	3451
1828	FBtr0070369	SRR04	115.284	1.34106	3248.29	3451
1829	FBtr0070369	SRR05	83.5354	0.952926	3278.48	3451
1830	FBtr0070369	SRR06	97.791	1.12134	3285.75	3451
1831	FBtr0070369	SRR07	66.6712	0.780237	3188.26	3451
1832	FBtr0070369	SRR08	76.4304	0.898363	3192.57	3451
1833	FBtr0070371	SRR01	1838.77	32.5394	2001.48	2170
1834	FBtr0070371	SRR02	1027.64	19.1651	2001.06	2170
1835	FBtr0070371	SRR03	1112.6	20.9723	1929.44	2170
1836	FBtr0070371	SRR04	1171.72	22.5055	1967.29	2170
1837	FBtr0070371	SRR05	1094.49	20.4923	1997.48	2170
1838	FBtr0070371	SRR06	1067.21	20.0569	2004.75	2170
1839	FBtr0070371	SRR07	653.873	12.7916	1907.26	2170
1840	FBtr0070371	SRR08	644.56	12.6531	1911.57	2170
1841	FBtr0070372	SRR01	457.296	29.3666	551.54	720
1842	FBtr0070372	SRR02	626.544	42.431	551.059	720
1843	FBtr0070372	SRR03	321.804	24.4088	479.496	720
1844	FBtr0070372	SRR04	601.65	43.9442	517.34	720
1845	FBtr0070372	SRR05	364.197	24.8755	547.551	720
1846	FBtr0070372	SRR06	398.36	27.0553	554.748	720
1847	FBtr0070372	SRR07	329.721	26.9046	457.259	720
1848	FBtr0070372	SRR08	332.156	27.0005	461.632	720
1849	FBtr0070374	SRR01	28.4276	1.82556	551.54	720
1850	FBtr0070374	SRR02	66.8555	4.52761	551.059	720
1851	FBtr0070374	SRR03	29.5024	2.23775	479.496	720
1852	FBtr0070374	SRR04	24.9457	1.82202	517.34	720
1853	FBtr0070374	SRR05	23.5613	1.60929	547.551	720
1854	FBtr0070374	SRR06	27.9403	1.89762	554.748	720
1855	FBtr0070374	SRR07	39.4421	3.2184	457.259	720
1856	FBtr0070374	SRR08	38.0637	3.09415	461.632	720
1857	FBtr0070375	SRR01	666.626	22.0359	1071.48	1240
1858	FBtr0070375	SRR02	958.085	33.3827	1071.06	1240
1859	FBtr0070375	SRR03	571.235	20.7874	999.435	1240
1860	FBtr0070375	SRR04	658.244	23.9785	1037.29	1240
1861	FBtr0070375	SRR05	419.073	14.6822	1067.48	1240
1862	FBtr0070375	SRR06	363.844	12.755	1074.75	1240
1863	FBtr0070375	SRR07	724.82	27.6734	977.259	1240
1864	FBtr0070375	SRR08	745.718	28.5087	981.574	1240
1865	FBtr0070376	SRR01	338.056	4.274	2801.48	2970
1866	FBtr0070376	SRR02	351.863	4.68793	2801.06	2970
1867	FBtr0070376	SRR03	426.834	5.68755	2729.44	2970
1868	FBtr0070376	SRR04	644.73	8.80355	2767.29	2970
1869	FBtr0070376	SRR05	216.157	2.88978	2797.48	2970
1870	FBtr0070376	SRR06	253.907	3.41078	2804.75	2970
1871	FBtr0070376	SRR07	535.626	7.382	2707.26	2970
1872	FBtr0070376	SRR08	505.939	7.00169	2711.57	2970
1873	FBtr0070377	SRR01	127.101	1.6726	2691.48	2860
1874	FBtr0070377	SRR02	350.826	4.86518	2691.06	2860
1875	FBtr0070377	SRR03	204.887	2.84476	2619.44	2860
1876	FBtr0070377	SRR04	115.251	1.63885	2657.29	2860
1877	FBtr0070377	SRR05	248.111	3.45273	2687.48	2860
1878	FBtr0070377	SRR06	173.963	2.43227	2694.75	2860
1879	FBtr0070377	SRR07	60.7323	0.872462	2597.26	2860
1880	FBtr0070377	SRR08	1.0697e-08	1.54296e-10	2601.57	2860
1881	FBtr0070378	SRR01	655.444	5.28638	4391.48	4560
1882	FBtr0070378	SRR02	524.283	4.45581	4391.06	4560
1883	FBtr0070378	SRR03	492.113	4.14359	4319.44	4560
1884	FBtr0070378	SRR04	489.82	4.24771	4357.29	4560
1885	FBtr0070378	SRR05	662.836	5.65004	4387.48	4560
1886	FBtr0070378	SRR06	654.986	5.61527	4394.75	4560
1887	FBtr0070378	SRR07	734.517	6.37752	4297.26	4560
1888	FBtr0070378	SRR08	618.241	5.39333	4301.57	4560
1889	FBtr0070379	SRR01	129.762	0.613173	7495.48	7664
1890	FBtr0070379	SRR02	165.544	0.824267	7495.06	7664
1891	FBtr0070379	SRR03	238.659	1.16926	7423.44	7664
1892	FBtr0070379	SRR04	189.785	0.961129	7461.29	7664
1893	FBtr0070379	SRR05	458.555	2.28921	7491.48	7664
1894	FBtr0070379	SRR06	582.002	2.92421	7498.75	7664
1895	FBtr0070379	SRR07	1057.51	5.33117	7401.26	7664
1896	FBtr0070379	SRR08	1060.02	5.37131	7405.57	7664
1897	FBtr0070380	SRR01	0	0	3937.48	4106
1898	FBtr0070380	SRR02	0	0	3937.06	4106
1899	FBtr0070380	SRR03	155.217	1.46042	3865.44	4106
1900	FBtr0070380	SRR04	162.965	1.57761	3903.29	4106
1901	FBtr0070380	SRR05	83.4124	0.793076	3933.48	4106
1902	FBtr0070380	SRR06	80.6993	0.771551	3940.75	4106
1903	FBtr0070380	SRR07	341.824	3.31852	3843.26	4106
1904	FBtr0070380	SRR08	326.945	3.18871	3847.57	4106
1905	FBtr0070381	SRR01	11235.4	234.987	1693.48	1862
1906	FBtr0070381	SRR02	3813.46	84.0577	1693.06	1862
1907	FBtr0070381	SRR03	4287.6	96.1731	1621.44	1862
1908	FBtr0070381	SRR04	4672.61	106.408	1659.29	1862
1909	FBtr0070381	SRR05	9237.57	204.487	1689.48	1862
1910	FBtr0070381	SRR06	9736.52	216.202	1696.75	1862
1911	FBtr0070381	SRR07	7147.36	166.751	1599.26	1862
1912	FBtr0070381	SRR08	6958.39	162.834	1603.57	1862
1913	FBtr0070382	SRR01	177.989	3.50721	1797.48	1966
1914	FBtr0070382	SRR02	126.299	2.62281	1797.06	1966
1915	FBtr0070382	SRR03	131.92	2.78067	1725.44	1966
1916	FBtr0070382	SRR04	101.094	2.16639	1763.29	1966
1917	FBtr0070382	SRR05	211.725	4.41506	1793.48	1966
1918	FBtr0070382	SRR06	166.73	3.48845	1800.75	1966
1919	FBtr0070382	SRR07	228.516	5.00585	1703.26	1966
1920	FBtr0070382	SRR08	248.148	5.45327	1707.57	1966
1921	FBtr0070383	SRR01	3414.38	66.5024	1818.48	1987
1922	FBtr0070383	SRR02	1262.81	25.9215	1818.06	1987
1923	FBtr0070383	SRR03	955.363	19.8955	1746.44	1987
1924	FBtr0070383	SRR04	624.214	13.2191	1784.29	1987
1925	FBtr0070383	SRR05	2466.29	50.8338	1814.48	1987
1926	FBtr0070383	SRR06	2345.34	48.5055	1821.75	1987
1927	FBtr0070383	SRR07	752.187	16.2767	1724.26	1987
1928	FBtr0070383	SRR08	710.73	15.4292	1728.57	1987
1929	FBtr0070384	SRR01	97.2944	1.996	1726.48	1895
1930	FBtr0070384	SRR02	127.089	2.74778	1726.06	1895
1931	FBtr0070384	SRR03	49.4685	1.08747	1654.44	1895
1932	FBtr0070384	SRR04	95.9847	2.1432	1692.29	1895
1933	FBtr0070384	SRR05	219.416	4.76404	1722.48	1895
1934	FBtr0070384	SRR06	122.83	2.67545	1729.75	1895
1935	FBtr0070384	SRR07	78.0387	1.78387	1632.26	1895
1936	FBtr0070384	SRR08	117.144	2.68604	1636.57	1895
1937	FBtr0070385	SRR01	187.189	3.72581	1779.48	1948
1938	FBtr0070385	SRR02	83.4315	1.75013	1779.06	1948
1939	FBtr0070385	SRR03	361.619	7.70274	1707.44	1948
1940	FBtr0070385	SRR04	651.89	14.1137	1745.29	1948
1941	FBtr0070385	SRR05	435.821	9.18023	1775.48	1948
1942	FBtr0070385	SRR06	248.343	5.2485	1782.75	1948
1943	FBtr0070385	SRR07	440.825	9.75981	1685.26	1948
1944	FBtr0070385	SRR08	341.383	7.58214	1689.57	1948
1945	FBtr0070386	SRR01	2138.75	220.384	343.727	512
1946	FBtr0070386	SRR02	1634.74	177.709	343.298	512
1947	FBtr0070386	SRR03	1426.1	190.457	272.328	512
1948	FBtr0070386	SRR04	1481.51	180.556	310.047	512
1949	FBtr0070386	SRR05	1771.31	194.898	339.899	512
1950	FBtr0070386	SRR06	1826.35	198.332	346.946	512
1951	FBtr0070386	SRR07	884.524	132.308	249.439	512
1952	FBtr0070386	SRR08	895.148	132.351	253.801	512
1953	FBtr0070387	SRR01	2725.09	68.2848	1413.48	1582
1954	FBtr0070387	SRR02	2603.57	68.7605	1413.06	1582
1955	FBtr0070387	SRR03	659.176	17.8719	1341.44	1582
1956	FBtr0070387	SRR04	536.229	14.6903	1379.29	1582
1957	FBtr0070387	SRR05	240.45	6.38009	1409.48	1582
1958	FBtr0070387	SRR06	288.162	7.66333	1416.75	1582
1959	FBtr0070387	SRR07	334.5	9.46036	1319.26	1582
1960	FBtr0070387	SRR08	360.259	10.2139	1323.57	1582
1961	FBtr0070388	SRR01	351.08	7.5204	1653.48	1822
1962	FBtr0070388	SRR02	168.658	3.80758	1653.06	1822
1963	FBtr0070388	SRR03	133.486	3.06989	1581.44	1822
1964	FBtr0070388	SRR04	107.025	2.49744	1619.29	1822
1965	FBtr0070388	SRR05	258.103	5.85204	1649.48	1822
1966	FBtr0070388	SRR06	295.522	6.72058	1656.75	1822
1967	FBtr0070388	SRR07	165.119	3.95113	1559.26	1822
1968	FBtr0070388	SRR08	179.588	4.31008	1563.57	1822
1969	FBtr0070389	SRR01	187.622	4.52224	1469.48	1638
1970	FBtr0070389	SRR02	290.214	7.37239	1469.06	1638
1971	FBtr0070389	SRR03	147.815	3.84703	1397.44	1638
1972	FBtr0070389	SRR04	176.229	4.63952	1435.29	1638
1973	FBtr0070389	SRR05	158.781	4.0521	1465.48	1638
1974	FBtr0070389	SRR06	110.687	2.83165	1472.75	1638
1975	FBtr0070389	SRR07	130.235	3.53334	1375.26	1638
1976	FBtr0070389	SRR08	140.25	3.8149	1379.57	1638
1977	FBtr0070390	SRR01	526.901	90.2104	206.874	372
1978	FBtr0070390	SRR02	422.091	76.2646	206.545	372
1979	FBtr0070390	SRR03	370.437	94.8141	142.095	372
1980	FBtr0070390	SRR04	283.254	60.5751	176.692	372
1981	FBtr0070390	SRR05	437.417	80.4251	203.407	372
1982	FBtr0070390	SRR06	448.527	80.7692	209.226	372
1983	FBtr0070390	SRR07	517.485	168.78	114.398	372
1984	FBtr0070390	SRR08	570.406	181.096	118.196	372
1985	FBtr0070392	SRR01	4.26413	0.209044	722.481	891
1986	FBtr0070392	SRR02	7.59721	0.392655	722.059	891
1987	FBtr0070392	SRR03	6.78742	0.379524	650.435	891
1988	FBtr0070392	SRR04	1.6094	0.0883543	688.288	891
1989	FBtr0070392	SRR05	4.28387	0.222988	718.481	891
1990	FBtr0070392	SRR06	2.14925	0.111577	725.748	891
1991	FBtr0070392	SRR07	62.0167	3.68308	628.259	891
1992	FBtr0070392	SRR08	70.98	4.21067	632.574	891
1993	FBtr0070393	SRR01	4174.59	53.0629	2786.48	2955
1994	FBtr0070393	SRR02	2548.1	34.1316	2786.06	2955
1995	FBtr0070393	SRR03	3849.22	51.5742	2714.44	2955
1996	FBtr0070393	SRR04	4386.41	60.2213	2752.29	2955
1997	FBtr0070393	SRR05	732.541	9.84603	2782.48	2955
1998	FBtr0070393	SRR06	959.642	12.9604	2789.75	2955
[truncated: 200,370+ more rows]

## Sheet: Table S9
Table S9: Sorted differential transcript expression – log transformed qvalue for data visualization
		target_id	symbol	b	-LOG10(qval)
Defense response – up	1	FBtr0301577	Dif-RC	1.14269	4.10997
	2	FBtr0081007	dl-RC	1.45549	5.53907
	3	FBtr0081004	SPH93-RA	1.88645	4.46132
	4	FBtr0083972	TotC-RA	3.66778	5.16698
	5	FBtr0086214	GNBP-like3-RA	4.24836	2.28845
	6	FBtr0089339	Rel-RB	0.888941	2.19496
	7	FBtr0087656	BaraA1-RA	6.58551	1.92573
	8	FBtr0329842	sick-RB	5.73117	4.45232
	9	FBtr0089342	lola-RE	5.24458	3.44592
	10	FBtr0329846	sick-RJ	5.09729	3.43032
	11	FBtr0329838	sick-RH	4.96087	4.04785
	12	FBtr0083974	TotZ-RA	4.84022	4.28965
	13	FBtr0078079	Ets21C-RA	4.7173	2.3659
	14	FBtr0084182	BomT3-RA	4.50916	4.21404
	15	FBtr0086665	BomS3-RA	4.19775	2.83413
	16	FBtr0111050	Dscam1-RAB	4.11555	1.91959
	17	FBtr0335196	BomBc3-RB	4.10254	2.71361
	18	FBtr0340217	Dcr-2-RB	4.09885	1.40276
	19	FBtr0345507	Atf3-RC	4.07833	1.38782
	20	FBtr0084180	BomBc3-RA	4.03024	5.20027
	21	FBtr0303109	Pvr-RL	4.00961	1.36125
	22	FBtr0083549	htl-RA	3.9809	1.79344
	23	FBtr0071559	Dso1-RA	3.97624	4.60582
	24	FBtr0086663	BomS4-RA	3.91619	3.48575
	25	FBtr0112854	Ets21C-RB	3.90446	2.00611
	26	FBtr0086664	BomS2-RA	3.82166	1.73276
	27	FBtr0300844	BomBc2-RB	3.82161	2.27026
	28	FBtr0087436	Dro-RA	3.81475	2.65263
	29	FBtr0303099	BaraA1-RC	3.71621	1.94856
	30	FBtr0335197	BomT3-RC	3.70102	3.36938
	31	FBtr0073947	CG14411-RB	3.68968	1.57875
	32	FBtr0330155	Tl-RD	3.46135	1.40163
	33	FBtr0086662	BomS1-RA	3.39965	2.91945
	34	FBtr0473620	upd2-RC	3.27033	2.98264
	35	FBtr0087437	AttA-RA	2.96816	1.47289
	36	FBtr0113465	upd3-RB	2.889	5.23816
	37	FBtr0343341	EbpIII-RC	2.63483	2.34742
	38	FBtr0088432	Def-RA	2.4517	2.46211
	39	FBtr0345610	IM33-RB	2.44437	1.55162
	40	FBtr0344014	Ets21C-RC	2.36747	2.58746
	41	FBtr0079561	spz3-RA	2.27594	8.86024
	42	FBtr0100038	Dso2-RA	2.25377	2.94104
	43	FBtr0305263	vir-1-RE	2.25112	4.08651
	44	FBtr0304999	Sarm-RJ	2.17133	1.52918
	45	FBtr0080847	cact-RD	1.97123	1.89132
	46	FBtr0331328	Tep4-RB	1.93353	1.39562
	47	FBtr0077546	IM33-RA	1.75624	1.7873
	48	FBtr0072164	EbpIII-RA	1.72683	2.27624
	49	FBtr0099988	kay-RD	1.7258	4.01776
	50	FBtr0300123	bnl-RC	1.65673	4.21404
	51	FBtr0087438	AttB-RA	1.61946	1.40415
	52	FBtr0080389	vir-1-RB	1.55549	2.11072
	53	FBtr0304995	Sarm-RF	1.51554	4.31427
	54	FBtr0304994	Sarm-RE	1.49991	5.17461
	55	FBtr0086530	CalpA-RA	1.47086	6.74382
	56	FBtr0335276	Src42A-RB	1.41962	5.84593
	57	FBtr0299744	Doa-RL	1.39824	1.38738
	58	FBtr0290076	kay-RF	1.34475	1.7958
	59	FBtr0083140	Spn88Eb-RA	1.19299	1.69868
	60	FBtr0089308	for-RD	1.18705	1.62543
	61	FBtr0076439	PGRP-LF-RA	1.15792	1.80832
	62	FBtr0073011	spz5-RA	1.04113	2.38378
	63	FBtr0078649	Rm62-RC	1.04058	1.74299
	64	FBtr0080811	Tep1-RA	1.0298	3.33304
	65	FBtr0304996	Sarm-RG	1.02798	1.53545
	66	FBtr0072956	msn-RA	1.01218	3.07799
	67	FBtr0071691	CG10433-RB	1.00199	2.40302
	68	FBtr0085624	Fer2LCH-RC	0.987053	2.74129
	69	FBtr0332800	Rac2-RB	0.959962	2.94509
	70	FBtr0330652	spen-RE	0.945071	1.58233
	71	FBtr0071562	insc-RA	0.899843	1.92576
	72	FBtr0070244	Atf3-RA	0.851645	2.54919
	73	FBtr0330391	Atf3-RB	0.851645	2.54919
	74	FBtr0078121	spen-RB	0.849727	1.39619
	75	FBtr0344373	sima-RC	0.800475	2.00128
	76	FBtr0304804	IKKbeta-RB	0.788243	2.09408
	77	FBtr0346632	CG9008-RE	0.744429	1.75694
	78	FBtr0073210	Fit1-RB	0.711091	1.45019
	79	FBtr0081792	puc-RA	0.664318	1.34789
Defense response – down	80	FBtr0086336	Toll-7-RA	-0.662958	1.43592
	81	FBtr0084527	Pli-RA	-0.68848	1.3096
	82	FBtr0070914	dx-RA	-0.695101	1.49335
	83	FBtr0082593	Aos1-RA	-0.705007	1.62543
	84	FBtr0076510	GNBP3-RA	-0.718861	1.4731
	85	FBtr0072982	Prx4-RA	-0.766383	1.48907
	86	FBtr0081306	Hf-RA	-0.829876	2.14749
	87	FBtr0089349	lola-RD	-0.842569	1.95468
	88	FBtr0300566	ben-RB	-0.848948	2.27419
	89	FBtr0072034	CG13551-RB	-0.867827	2.37456
	90	FBtr0100506	hh-RB	-0.873772	1.3281
	91	FBtr0086712	Atg7-RA	-0.958448	2.38492
	92	FBtr0079550	Wwox-RA	-1.0773	1.7187
	93	FBtr0075766	26-29-p-RA	-1.10278	2.13082
	94	FBtr0082237	jumu-RA	-1.16171	4.88718
	95	FBtr0074559	Tsf1-RA	-1.18577	3.10519
	96	FBtr0072587	Dci-RA	-1.2378	1.38826
	97	FBtr0100588	Fuca-RB	-1.37811	6.56722
	98	FBtr0077816	Npc2a-RA	-1.40462	6.26932
	99	FBtr0344978	Srg3-RB	-1.42715	1.32215
	100	FBtr0334807	Mmp2-RC	-1.54671	4.14213
	101	FBtr0340120	Dsor1-RB	-1.62595	2.68032
	102	FBtr0300731	spirit-RC	-1.63154	3.87046
	103	FBtr0113700	rl-RE	-1.77612	5.13429
	104	FBtr0331232	crq-RD	-1.89086	6.575
	105	FBtr0310079	eater-RC	-1.89187	8.74583
	106	FBtr0085634	Fer1HCH-RD	-2.75316	2.45303
	107	FBtr0310443	CG4325-RB	-3.17006	1.74733
	108	FBtr0070072	ac-RA	-3.27019	1.63677
	109	FBtr0081413	cad-RB	-4.09477	1.58707
	110	FBtr0089357	lola-RR	-4.46585	2.12953
	111	FBtr0306587	Fer1HCH-RF	-4.68184	2.79669
	112	FBtr0073059	Drsl2-RA	-4.7364	2.75709
	113	FBtr0089343	lola-RB	-4.94537	2.12542
	114	FBtr0336994	CG42500-RB	-6.21449	6.12987
	115	FBtr0300627	CG42500-RA	-8.66318	15.942
	116	FBtr0075749	Fbp1-RA	-10.4408	7.96874
	117	FBtr0345352	Lsp2-RB	-9.47473	63.6032
	118	FBtr0073651	Lsp1alpha-RA	-9.40941	3.90373
	119	FBtr0089324	Lsp2-RA	-9.29966	28.0137
	120	FBtr0079808	Fbp2-RA	-9.09394	12.5601
	121	FBtr0343913	Sgsf-RA	-8.84277	49.3571
	122	FBtr0085462	Obp99b-RA	-8.79895	9.97228
	123	FBtr0076096	Sgs3-RA	-8.76758	7.79311
	124	FBtr0300628	CG7606-RB	-8.75743	11.9846
	125	FBtr0076095	Sgs7-RA	-8.72292	8.51661
	126	FBtr0075585	Eig71Ee-RA	-8.71452	24.4992
	127	FBtr0083460	Sgs5bis-RA	-8.54415	5.83278
	128	FBtr0083461	Sgs5-RA	-8.31143	3.36719
	129	FBtr0343428	Fbp2-RB	-8.15867	20.0838
	130	FBtr0343602	CG12715-RB	-8.00792	23.0139
	131	FBtr0343429	Fbp2-RC	-7.91201	9.48293
	132	FBtr0080589	NimC2-RB	-7.82922	18.3234
	133	FBtr0077612	CG31698-RA	-7.67032	10.6422
	134	FBtr0089062	Tsp42Ep-RA	-7.57693	11.9499
	135	FBtr0073750	CG12715-RA	-7.42124	29.89
	136	FBtr0076160	Sgs8-RA	-7.36461	9.95475
	137	FBtr0077578	CG15404-RA	-7.30066	9.90434
	138	FBtr0303039	Unc-115b-RE	-6.98446	12.9009
	139	FBtr0303038	p24-2-RB	-6.98446	12.9009
	140	FBtr0075750	Fbp1-RB	-6.94474	7.96874
	141	FBtr0076649	CG5989-RA	-6.89495	11.3151
	142	FBtr0112474	CG34279-RA	-6.8752	5.30374
	143	FBtr0343241	CG42460-RB	-6.74148	7.85939
	144	FBtr0346736	Sgs4-RC	-6.65357	3.13282
	145	FBtr0078025	Lsp1beta-RA	-6.62902	1.30779
	146	FBtr0075014	Gbs-76A-RA	-6.52493	8.62345
	147	FBtr0100589	Adh-RC	-6.43149	9.32548
	148	FBtr0078463	Cpr78E-RA	-6.33014	2.79594
	149	FBtr0347219	CG7606-RC	-6.31055	9.07511
	150	FBtr0301271	DnaJ-60-RA	-6.27475	8.91603
	151	FBtr0082093	p24-2-RA	-6.23145	9.3079
	152	FBtr0072463	Lsp1gamma-RA	-6.21876	1.94542
	153	FBtr0304604	pros-RI	-6.20516	7.63033
	154	FBtr0308319	br-RO	-6.15948	8.11561
	155	FBtr0080106	CG17105-RA	-6.14086	12.3389
	156	FBtr0304970	CG43084-RA	-6.13785	10.2117
	157	FBtr0074063	sog-RA	-6.0641	6.58191
	158	FBtr0334105	CG7255-RI	-5.98241	6.57595
	159	FBtr0111280	CG3107-RC	-5.97151	3.88848
	160	FBtr0077393	Sgs1-RA	-5.96127	3.31114
	161	FBtr0074257	Nipsnap-RC	-5.92273	3.646
	162	FBtr0074162	Ranbp16-RB	-5.90253	4.13956
	163	FBtr0082484	GC1-RA	-5.89264	5.46903
	164	FBtr0083376	EMC2B-RA	-5.8052	4.596
	165	FBtr0301505	par-1-RS	-5.79385	4.01782
	166	FBtr0088761	Lcp2-RA	-5.77203	2.62193
	167	FBtr0333198	Obp99b-RB	-5.72683	5.09322
	168	FBtr0305650	CG42259-RB	-5.64382	6.12498
	169	FBtr0304969	CG43083-RA	-5.55537	7.64251
	170	FBtr0083369	CG31274-RB	-5.55079	2.91832
	171	FBtr0071386	CARPB-RA	-5.54715	5.53907
	172	FBtr0330103	ZnT63C-RF	-5.51414	5.35304
	173	FBtr0078950	CG9855-RA	-5.48324	3.37873
	174	FBtr0083001	UQCR-C1-RB	-5.46744	3.15498
	175	FBtr0078625	jagn-RA	-5.40355	3.81672
	176	FBtr0345612	CG17105-RB	-5.37672	6.53147
	177	FBtr0310156	CG7320-RB	-5.37033	8.34893
	178	FBtr0300294	CG42460-RA	-5.34516	5.29653
	179	FBtr0089897	CREG-RB	-5.32631	1.39345
	180	FBtr0089412	alt-RF	-5.31991	2.42693
	181	FBtr0088763	Lcp1-RA	-5.28581	12.0836
	182	FBtr0083295	Dhfr-RA	-5.25008	3.63643
	183	FBtr0082095	Unc-115b-RA	-5.22944	2.42645
	184	FBtr0074119	shi-RC	-5.21783	2.66766
	185	FBtr0334746	Csp-RD	-5.20863	2.56218
	186	FBtr0077792	CG3597-RA	-5.19755	8.02139
	187	FBtr0333102	Mvk-RB	-5.05901	2.64698
	188	FBtr0070709	Pdha-RD	-5.04455	2.16207
	189	FBtr0087171	CG7997-RB	-5.03805	5.16698
	190	FBtr0072014	eIF2Bdelta-RA	-5.03243	3.25402
	191	FBtr0082504	CG3397-RA	-5.02589	1.45476
	192	FBtr0329856	esn-RB	-5.00879	4.90638
	193	FBtr0080500	CG7110-RB	-4.9964	2.53239
	194	FBtr0079111	Hsp60C-RC	-4.96793	1.77754
	195	FBtr0300428	br-RI	-4.93208	4.40324
	196	FBtr0081760	dsx-RB	-4.8718	4.18595
	197	FBtr0082150	Art4-RA	-4.85563	2.40302
	198	FBtr0304745	CG7342-RB	-4.85397	3.2537
	199	FBtr0345162	CkIalpha-RF	-4.8252	1.89334
	200	FBtr0344705	CG11076-RD	-4.82319	2.42961
	201	FBtr0342899	CG33225-RC	-4.81554	3.38657
	202	FBtr0332593	CG10543-RE	-4.77361	2.09
	203	FBtr0309106	hts-RI	-4.77155	1.87988
	204	FBtr0336830	phr6-4-RD	-4.75784	2.09348
	205	FBtr0333932	CG34279-RC	-4.75497	3.24068
	206	FBtr0075333	sina-RB	-4.7503	2.64111
	207	FBtr0345738	Lsp1beta-RB	-4.66029	3.06564
	208	FBtr0086887	CG6424-RB	-4.66001	2.21264
	209	FBtr0305291	CG43139-RB	-4.61456	4.74789
	210	FBtr0077788	CG31948-RA	-4.59389	3.25506
	211	FBtr0333034	D-RB	-4.57367	1.8813
	212	FBtr0100013	osy-RB	-4.55866	3.16219
	213	FBtr0084918	CG31380-RA	-4.529	2.95243
	214	FBtr0076004	Est-P-RA	-4.52873	2.4987
	215	FBtr0071783	Alp7-RA	-4.51276	9.64397
	216	FBtr0083777	CG7342-RA	-4.50161	4.3684
	217	FBtr0081828	ato-RA	-4.46631	3.4658
	218	FBtr0080251	CG14926-RA	-4.45234	2.76438
	219	FBtr0079154	CG9021-RA	-4.44893	3.22939
	220	FBtr0080709	yuri-RB	-4.44849	2.5165
	221	FBtr0070161	spdi-RA	-4.44846	1.74733
	222	FBtr0310335	CG43658-RC	-4.43433	3.80666
	223	FBtr0305705	nw-RE	-4.41474	2.17698
	224	FBtr0074780	Idh3a-RA	-4.41432	1.32487
	225	FBtr0343438	tamo-RC	-4.38666	1.57013
	226	FBtr0082099	CG9444-RA	-4.37353	1.74711
	227	FBtr0307489	CARPB-RB	-4.35688	3.91954
	228	FBtr0308793	sm-RW	-4.34008	1.82183
	229	FBtr0084464	udt-RB	-4.33065	1.36605
	230	FBtr0333557	Lcp1-RB	-4.31957	11.6008
	231	FBtr0079817	borr-RA	-4.31587	3.12735
	232	FBtr0081495	Ret-RA	-4.29577	1.34586
	233	FBtr0304152	CG13004-RC	-4.2888	2.5747
	234	FBtr0339433	spdi-RF	-4.28831	1.49335
	235	FBtr0079344	Nlg2-RA	-4.28616	1.75246
	236	FBtr0337059	MESK4-RB	-4.2803	2.39091
	237	FBtr0085251	mino-RB	-4.26496	1.6261
	238	FBtr0333616	Mbs-RQ	-4.26473	1.86891
	239	FBtr0081759	dsx-RA	-4.25322	2.72796
	240	FBtr0330074	dsx-RE	-4.25322	2.72796
	241	FBtr0332075	Icmt-RB	-4.23048	1.83723
	242	FBtr0079781	alien-RB	-4.21714	2.37516
	243	FBtr0076946	Prat2-RA	-4.16977	2.51883
	244	FBtr0334957	stumps-RF	-4.15321	1.7966
	245	FBtr0087089	Sema2a-RB	-4.14279	2.31746
	246	FBtr0078156	CG4822-RA	-4.10079	1.60062
	247	FBtr0300896	CG18249-RB	-4.09786	2.35622
	248	FBtr0473383	Rab3-RB	-4.07908	2.04972
	249	FBtr0081911	nom-RA	-4.06227	1.79743
	250	FBtr0100557	Adar-RC	-4.05701	2.11072
	251	FBtr0085481	sro-RA	-4.05283	13.3748
	252	FBtr0333886	Klp67A-RB	-4.04014	1.75301
	253	FBtr0083455	P5cr-2-RB	-4.02143	2.0087
	254	FBtr0082058	CG12951-RA	-4.00448	1.6478
	255	FBtr0306563	Ptpmeg-RK	-3.99045	1.52931
	256	FBtr0083586	WRNexo-RA	-3.9766	1.58728
	257	FBtr0305290	CG43139-RA	-3.97423	8.42671
	258	FBtr0347067	CG34377-RE	-3.96414	2.23283
	259	FBtr0112610	CG34377-RA	-3.96414	2.23283
	260	FBtr0330388	CG34377-RC	-3.96414	2.23283
	261	FBtr0303003	CG32249-RB	-3.96074	7.44279
	262	FBtr0112420	CG34227-RA	-3.94398	1.71377
	263	FBtr0304889	CG43106-RA	-3.93417	2.60771
	264	FBtr0078396	Alp1-RA	-3.93221	5.1498
	265	FBtr0335286	Tbce-RC	-3.90213	1.81079
	266	FBtr0087924	Cpr49Ah-RA	-3.87727	3.72249
	267	FBtr0303583	Lpin-RK	-3.87583	1.48681
	268	FBtr0077023	Cpr65Aw-RA	-3.86725	3.09057
	269	FBtr0071913	CycB-RB	-3.85802	1.61839
	270	FBtr0337011	Trf4-2-RB	-3.84802	1.49036
	271	FBtr0071309	CG15369-RA	-3.83886	5.48196
	272	FBtr0333556	Lcp2-RB	-3.83403	2.38896
	273	FBtr0273186	CG17005-RB	-3.81799	1.84613
	274	FBtr0332890	CG14223-RB	-3.79331	2.64565
	275	FBtr0079559	CG7102-RA	-3.79007	1.90324
	276	FBtr0334054	CG8100-RB	-3.78409	11.0433
	277	FBtr0305575	CG9664-RD	-3.77629	2.04972
	278	FBtr0079324	CG31636-RA	-3.77392	1.53545
	279	FBtr0075307	CG13023-RA	-3.76628	2.12026
	280	FBtr0333194	CG9444-RB	-3.76043	8.71131
	281	FBtr0306048	CG43187-RA	-3.75246	2.19641
	282	FBtr0346164	CG15369-RB	-3.73664	1.85447
	283	FBtr0070073	sc-RA	-3.73391	2.42485
	284	FBtr0339259	CG11854-RB	-3.71778	1.82389
	285	FBtr0089041	Spn43Aa-RA	-3.71078	2.78394
	286	FBtr0089610	Sdic2-RA	-3.7021	1.40306
	287	FBtr0073008	CG32488-RA	-3.69505	2.08169
	288	FBtr0310544	dsb-RF	-3.69096	1.33546
	289	FBtr0332457	Sbat-RB	-3.68603	2.19641
	290	FBtr0335242	CG31213-RC	-3.65624	1.60291
	291	FBtr0304634	CG43049-RA	-3.64406	1.89482
	292	FBtr0085620	heca-RB	-3.63605	1.46723
	293	FBtr0075620	Tom-RA	-3.62725	8.97812
	294	FBtr0088467	CG1773-RA	-3.61994	5.1498
	295	FBtr0305279	CG43131-RA	-3.61444	3.35619
	296	FBtr0345622	CG34193-RB	-3.58675	2.09925
	297	FBtr0479743	CD98hc-RG	-3.55527	1.75388
	298	FBtr0339667	CG43998-RB	-3.53487	1.81086
	299	FBtr0339666	CG43999-RC	-3.53487	1.81086
	300	FBtr0345750	CG9021-RB	-3.53264	1.42058
	301	FBtr0081449	CG14400-RA	-3.52363	2.06242
	302	FBtr0006151	Adhr-RA	-3.52354	6.53147
	303	FBtr0100591	Adh-RF	-3.52354	6.53147
	304	FBtr0073254	Cpr64Aa-RA	-3.52329	2.71754
	305	FBtr0300721	Sprn-RB	-3.51658	1.75136
	306	FBtr0082759	yellow-e3-RA	-3.51105	2.34419
	307	FBtr0079448	CG5973-RC	-3.49744	1.91237
	308	FBtr0083736	cry-RA	-3.47907	2.75228
	309	FBtr0113367	CG30288-RC	-3.44491	7.78814
	310	FBtr0300913	CG2082-RN	-3.43556	1.50335
	311	FBtr0303755	CG5866-RB	-3.42492	2.14269
	312	FBtr0081573	CG14609-RA	-3.42467	1.47815
	313	FBtr0076176	CG7551-RB	-3.4054	1.92386
	314	FBtr0079167	CG14006-RA	-3.4045	1.65694
	315	FBtr0087947	fdl-RB	-3.39062	1.32315
	316	FBtr0077069	alphaKap4-RA	-3.37533	1.79782
	317	FBtr0112737	CG34436-RA	-3.36842	4.62564
	318	FBtr0081058	CG31802-RA	-3.36705	1.6217
	319	FBtr0076387	CG8329-RA	-3.35889	2.96601
	320	FBtr0085080	CG31075-RA	-3.35067	12.7432
	321	FBtr0076666	Jon66Cii-RA	-3.3414	5.20302
	322	FBtr0080872	CG5968-RA	-3.31632	1.74733
	323	FBtr0333216	CG33489-RB	-3.30506	1.63345
	324	FBtr0075224	CG6333-RA	-3.29159	1.59362
	325	FBtr0082375	Ugt35B1-RA	-3.28427	1.92386
	326	FBtr0088743	Lcp3-RA	-3.27657	3.10519
	327	FBtr0083367	MESK4-RA	-3.27339	1.5772
	328	FBtr0300518	rn-RE	-3.24766	1.78754
	329	FBtr0330140	rn-RG	-3.24766	1.78754
	330	FBtr0073177	Ubi-p63E-RA	-3.23979	11.9846
	331	FBtr0073373	t-Grip128-RA	-3.23256	1.64606
	332	FBtr0304644	CG43060-RB	-3.21549	1.42058
	333	FBtr0085103	CG14258-RA	-3.21237	4.54209
	334	FBtr0334867	stg-RB	-3.19998	1.78664
	335	FBtr0084954	E(spl)mdelta-HLH-RA	-3.19279	1.9774
	336	FBtr0299639	rn-RF	-3.18734	1.47615
	337	FBtr0305704	nw-RD	-3.17961	2.06197
	338	FBtr0082380	SdhCL-RA	-3.17006	1.54657
	339	FBtr0080135	CG7384-RA	-3.15437	3.94367
	340	FBtr0072012	yellow-d2-RA	-3.14266	4.48036
	341	FBtr0071880	CG13527-RA	-3.10427	1.49712
	342	FBtr0346746	Mst77Y-7-RA	-3.09158	1.7015
	343	FBtr0070263	br-RB	-3.09096	13.5898
	344	FBtr0076069	SdhAL-RA	-3.07971	1.6076
	345	FBtr0070824	CG4020-RA	-3.06387	1.57395
	346	FBtr0344643	CG9759-RC	-3.0632	2.90937
	347	FBtr0083874	CG17199-RA	-3.05925	1.52806
	348	FBtr0079265	KFase-RA	-3.03551	1.5627
	349	FBtr0300358	Spn42Db-RC	-3.02796	1.64347
	350	FBtr0075395	Smn-RA	-3.02022	2.12983
	351	FBtr0307048	Cpr65Aw-RB	-2.96801	2.14983
	352	FBtr0085150	CG6277-RA	-2.93912	16.631
	353	FBtr0080868	CG31816-RA	-2.93194	2.10794
	354	FBtr0084771	fd96Cb-RA	-2.92057	3.1008
	355	FBtr0087222	Jhedup-RA	-2.91936	1.39252
	356	FBtr0075077	CG3961-RA	-2.91006	3.12756
	357	FBtr0473622	CG7653-RC	-2.8989	1.38198
	358	FBtr0303562	br-RL	-2.89868	13.889
	359	FBtr0079738	CG9483-RA	-2.89668	1.43778
	360	FBtr0344276	Unc-115a-RG	-2.88889	1.66816
	361	FBtr0082619	Cyp313a5-RA	-2.88313	1.53865
	362	FBtr0076559	CG5653-RA	-2.8707	1.45861
	363	FBtr0100594	Adh-RI	-2.86136	1.32667
	364	FBtr0087576	Sox15-RA	-2.84242	2.66213
	365	FBtr0346956	Oatp58Db-RB	-2.80923	9.51199
	366	FBtr0074758	CG14223-RA	-2.79519	1.60963
	367	FBtr0333554	Lcp3-RB	-2.77754	2.48179
	368	FBtr0082336	mAcon2-RA	-2.76841	1.32091
	369	FBtr0340247	Lip2-RB	-2.75571	1.4758
	370	FBtr0305701	nw-RA	-2.71769	13.4865
	371	FBtr0346321	sage-RC	-2.70896	17.6059
	372	FBtr0075117	CG4306-RA	-2.70321	28.6147
	373	FBtr0077699	Prosbeta4R2-RA	-2.6933	1.46722
	374	FBtr0074445	CG8664-RA	-2.68877	4.04477
	375	FBtr0075621	Brd-RA	-2.66269	1.41042
	376	FBtr0079388	Pcp-RA	-2.66189	3.08402
	377	FBtr0344814	CG45116-RA	-2.6616	1.34278
	378	FBtr0306821	CG43293-RA	-2.65328	1.30121
	379	FBtr0070427	Cyp4d1-RB	-2.61897	8.51784
	380	FBtr0089668	salto-RG	-2.59233	2.98412
	381	FBtr0071142	Nek2-RA	-2.5811	3.17049
	382	FBtr0076789	mthl6-RA	-2.57595	2.09347
	383	FBtr0082475	sad-RA	-2.56843	3.91534
	384	FBtr0088744	Lcp4-RA	-2.54294	5.27576
	385	FBtr0084960	E(spl)m7-HLH-RA	-2.53335	2.16207
	386	FBtr0333555	Lcp4-RB	-2.51417	1.83594
	387	FBtr0299637	rn-RC	-2.5087	2.00297
	388	FBtr0080156	dUTPase-RB	-2.49403	9.18153
	389	FBtr0084549	Kal1-RA	-2.48743	17.3813
	390	FBtr0303923	dachs-RD	-2.47851	12.8819
	391	FBtr0088704	Jon44E-RA	-2.47486	1.47388
	392	FBtr0303932	CG42847-RA	-2.44137	6.23134
	393	FBtr0072316	CG3565-RA	-2.44075	1.37872
	394	FBtr0290243	NimC3-RB	-2.41888	1.40415
	395	FBtr0072449	Kr-RA	-2.40698	2.43312
	396	FBtr0332317	CG10026-RD	-2.39403	10.2553
	397	FBtr0080681	ProtB-RA	-2.39094	3.15459
	398	FBtr0304161	Root-RD	-2.38923	1.33266
	399	FBtr0081540	alpha-Est2-RA	-2.38538	3.29602
	400	FBtr0330176	MsrA-RF	-2.38274	1.42341
	401	FBtr0072570	mth-RA	-2.36749	5.85594
	402	FBtr0075862	sens-RA	-2.34343	2.98942
	403	FBtr0074297	CG9903-RA	-2.33863	2.05939
	404	FBtr0086602	Vha100-3-RA	-2.33072	1.32216
	405	FBtr0303563	br-RM	-2.3284	4.9558
	406	FBtr0308065	lectin-28C-RB	-2.31114	6.20299
	407	FBtr0307384	HDAC6-RF	-2.30882	14.172
	408	FBtr0082781	CG8476-RA	-2.29185	1.33428
	409	FBtr0082955	CG14850-RA	-2.28174	3.25506
	410	FBtr0334961	CG31313-RC	-2.27509	2.76401
	411	FBtr0335002	Lsd-1-RD	-2.27333	5.50025
	412	FBtr0078621	CG15580-RA	-2.25566	1.32266
	413	FBtr0082648	Dtg-RA	-2.25557	9.39079
	414	FBtr0345258	AOX2-RC	-2.25464	1.94558
	415	FBtr0333857	Prps-RG	-2.24718	1.47289
	416	FBtr0081365	CG31683-RA	-2.2469	1.85042
	417	FBtr0300677	CG10317-RC	-2.24454	1.34282
	418	FBtr0290130	Miox-RB	-2.24332	14.2195
	419	FBtr0075204	Eip74EF-RB	-2.24276	8.76374
	420	FBtr0081048	CG15155-RA	-2.2262	1.96465
	421	FBtr0305959	FASN3-RC	-2.21233	7.58678
	422	FBtr0303768	Srx-RC	-2.20826	7.46598
	423	FBtr0307506	CG31075-RB	-2.20345	1.47898
	424	FBtr0308644	Tango2-RB	-2.19718	1.45255
	425	FBtr0300613	CG12448-RC	-2.1966	1.54187
	426	FBtr0072379	Dll-RA	-2.19349	6.19378
	427	FBtr0083329	CG17562-RA	-2.19255	1.54802
	428	FBtr0085867	CG11550-RA	-2.19193	3.29678
	429	FBtr0089287	Pxd-RA	-2.15395	1.365
	430	FBtr0072268	Fatp3-RA	-2.11405	1.92866
	431	FBtr0084961	E(spl)m8-HLH-RA	-2.11248	1.84086
	432	FBtr0300207	spok-RB	-2.09254	7.06486
	433	FBtr0071003	CG4586-RA	-2.08984	3.70981
	434	FBtr0072071	Eglp1-RA	-2.08247	1.89546
	435	FBtr0334883	boi-RG	-2.0809	1.63823
	436	FBtr0304603	pros-RH	-2.05222	2.48397
	437	FBtr0074009	HDAC6-RC	-2.04297	2.27419
	438	FBtr0087916	Cpr49Ac-RC	-2.03219	1.43047
	439	FBtr0074961	Oat-RA	-2.03132	4.41308
	440	FBtr0076608	Jon66Ci-RA	-2.03101	5.1659
	441	FBtr0334870	Orct-RB	-2.02935	2.9874
	442	FBtr0076945	Prat2-RB	-2.02585	7.64251
	443	FBtr0071341	CG12115-RA	-2.02477	2.93953
	444	FBtr0088224	Prosbeta5-RB	-2.02241	1.75246
	445	FBtr0077469	lectin-24Db-RA	-2.02032	3.11105
	446	FBtr0073577	regucalcin-RB	-2.01616	1.354
	447	FBtr0479896	Cyp4d8-RB	-2.00766	2.39535
	448	FBtr0081314	CG13962-RA	-2.00749	3.0694
	449	FBtr0304841	CG43077-RA	-2.00384	2.00143
	450	FBtr0084980	E(spl)m4-BFM-RA	-2.00206	2.52094
	451	FBtr0082233	CG12592-RA	-2.002	1.73484
	452	FBtr0302178	CG18249-RC	-1.99764	2.21264
	453	FBtr0077863	CG15353-RA	-1.97921	3.95976
	454	FBtr0087152	CG6262-RA	-1.9786	1.67409
	455	FBtr0100883	mt:ND6-RA	-1.96189	2.15641
	456	FBtr0339691	CG7860-RB	-1.93855	4.83629
	457	FBtr0089526	CG33490-RA	-1.938	1.37926
	458	FBtr0078183	in-RA	-1.93736	2.06944
	459	FBtr0330296	Gnpnat-RF	-1.93087	1.73278
	460	FBtr0085474	Gnpnat-RB	-1.93087	1.73278
	461	FBtr0075712	CG4914-RA	-1.92823	1.90594
	462	FBtr0307103	CG43355-RA	-1.92223	6.70574
	463	FBtr0113459	CG33286-RB	-1.88985	1.4135
	464	FBtr0304961	CG4741-RB	-1.88445	2.0535
	465	FBtr0084258	tHMG1-RA	-1.88097	1.30114
	466	FBtr0343865	CG31636-RB	-1.86698	2.50866
	467	FBtr0078501	CG32450-RA	-1.85268	1.77885
	468	FBtr0089489	AP-2alpha-RB	-1.84513	1.58585
	469	FBtr0084585	CG13607-RA	-1.84452	12.2189
	470	FBtr0303924	dachs-RE	-1.8374	2.86251
	471	FBtr0333024	CG17362-RB	-1.83394	1.45337
	472	FBtr0305619	Ugt301D1-RB	-1.83267	3.06751
	473	FBtr0088749	Mal-A5-RA	-1.82753	4.22391
	474	FBtr0336874	Tsp42Ep-RB	-1.82212	1.63634
	475	FBtr0087765	CG4630-RA	-1.8198	3.7289
	476	FBtr0083826	CG4836-RA	-1.81826	2.08759
	477	FBtr0079196	stai-RC	-1.81543	4.55356
	478	FBtr0343666	CG7953-RB	-1.80647	2.45004
	479	FBtr0088128	CG13204-RA	-1.79888	3.33411
	480	FBtr0073283	CG11594-RC	-1.79135	4.15204
	481	FBtr0077543	CG31778-RA	-1.78781	1.55284
	482	FBtr0333576	CG17027-RB	-1.78446	2.0243
	483	FBtr0445733	CG8369-RD	-1.77343	1.38738
	484	FBtr0084338	CG6660-RA	-1.77246	3.44592
	485	FBtr0339932	Sodh1-RB	-1.77196	1.92386
	486	FBtr0071178	CG15343-RA	-1.75939	5.31291
	487	FBtr0071372	l(1)G0320-RA	-1.75851	1.74503
	488	FBtr0087935	Nepl10-RA	-1.73599	1.65694
	489	FBtr0072601	hng3-RA	-1.73009	1.40616
	490	FBtr0290018	Zip88E-RB	-1.72836	9.51199
	491	FBtr0300073	CG15308-RB	-1.7254	4.48036
	492	FBtr0081517	CG8665-RA	-1.72326	1.78007
	493	FBtr0071995	CG3788-RA	-1.72028	2.11072
	494	FBtr0075801	CG8745-RA	-1.71741	2.43774
	495	FBtr0087856	sca-RB	-1.70381	3.27892
	496	FBtr0302527	CG33346-RB	-1.69885	2.54817
	497	FBtr0334713	Syp-RK	-1.69632	7.0903
	498	FBtr0074807	zld-RB	-1.68277	1.6076
	499	FBtr0078721	CG1236-RA	-1.68118	5.17206
	500	FBtr0089031	Tsp42Ek-RA	-1.68066	1.69167
	501	FBtr0073784	Cpr12A-RA	-1.6687	1.54752
	502	FBtr0074028	Cyp4s3-RA	-1.66426	2.92525
	503	FBtr0074631	CG6891-RA	-1.65985	4.72711
	504	FBtr0305703	nw-RC	-1.65671	6.73809
	505	FBtr0070891	CG4766-RA	-1.65638	1.4472
	506	FBtr0070265	br-RA	-1.64991	10.0292
	507	FBtr0081406	CG17470-RA	-1.64812	2.21737
	508	FBtr0080253	CG4983-RA	-1.64696	1.91373
	509	FBtr0080140	CG17134-RA	-1.64551	10.0704
	510	FBtr0070007	Ech1-RA	-1.64157	8.80407
	511	FBtr0070393	Mct1-RA	-1.63551	9.35191
	512	FBtr0073578	regucalcin-RD	-1.62007	5.69923
	513	FBtr0344433	CG45071-RA	-1.60264	5.53776
	514	FBtr0085397	stg-RA	-1.60177	7.85175
	515	FBtr0071911	CycB-RA	-1.60018	9.57415
	516	FBtr0075553	MsrA-RA	-1.59933	2.11072
	517	FBtr0330177	MsrA-RG	-1.59933	2.11072
	518	FBtr0081118	CG33120-RA	-1.59928	7.87537
	519	FBtr0080127	CG17108-RA	-1.59803	4.03037
	520	FBtr0081619	Ama-RA	-1.59579	1.67054
	521	FBtr0307383	HDAC6-RE	-1.59371	2.85431
	522	FBtr0087411	ckn-RB	-1.58817	2.14436
	523	FBtr0336469	CG7985-RB	-1.58769	2.6578
	524	FBtr0079358	sip2-RB	-1.58603	4.54144
	525	FBtr0076745	bip1-RA	-1.58343	1.53312
	526	FBtr0100293	Df31-RF	-1.58212	1.75694
	527	FBtr0100477	fax-RC	-1.58057	4.10925
	528	FBtr0082691	Cyp304a1-RA	-1.57978	3.98533
	529	FBtr0086308	PCNA-RB	-1.57719	2.28569
	530	FBtr0070423	FarO-RA	-1.57712	5.00217
	531	FBtr0300210	GstT3-RB	-1.56851	1.56275
	532	FBtr0305591	Nep6-RB	-1.55972	1.81972
	533	FBtr0088241	CG30016-RA	-1.55662	1.30518
	534	FBtr0081109	ScpX-RA	-1.55564	4.12168
	535	FBtr0073408	CG1637-RA	-1.54376	1.84988
	536	FBtr0083397	kuk-RA	-1.54116	8.93492
	537	FBtr0300075	CG31178-RB	-1.54093	1.39619
	538	FBtr0089030	Tsp42Ej-RA	-1.5319	1.71247
	539	FBtr0343405	CG7149-RB	-1.52892	1.89132
	540	FBtr0330209	drl-RB	-1.52252	3.09867
	541	FBtr0081195	drl-RA	-1.52252	3.09867
	542	FBtr0332245	CG13962-RB	-1.51249	4.33413
	543	FBtr0339633	CG1532-RB	-1.49987	1.46369
	544	FBtr0343535	Hgsnat-RB	-1.49316	1.91145
	545	FBtr0074492	Srx-RA	-1.49159	2.65506
	546	FBtr0080586	NimB5-RA	-1.49096	2.09651
	547	FBtr0082757	yellow-e-RA	-1.49074	1.67252
	548	FBtr0081596	Gld-RA	-1.47775	7.6739
	549	FBtr0472596	Gld-RB	-1.47775	7.6739
	550	FBtr0332630	CG17493-RB	-1.47766	1.53746
	551	FBtr0078618	Obp83ef-RA	-1.4751	1.40713
	552	FBtr0077678	Rrp1-RA	-1.46809	7.71673
	553	FBtr0307062	Oscillin-RE	-1.46425	2.1082
	554	FBtr0070298	CG14787-RA	-1.4589	7.2146
	555	FBtr0289977	CG14985-RB	-1.45776	1.50335
	556	FBtr0080336	CG17211-RA	-1.45705	3.95176
	557	FBtr0301410	HmgD-RC	-1.45096	3.39736
	558	FBtr0081068	Ugt301D1-RA	-1.44779	3.497
	559	FBtr0079136	CG11029-RA	-1.44413	1.48681
	560	FBtr0111127	Cht10-RA	-1.44196	3.18501
	561	FBtr0086860	Dlish-RA	-1.43754	3.25506
	562	FBtr0087992	Cyp6g1-RA	-1.435	2.37456
	563	FBtr0077607	CG9664-RA	-1.43285	1.32579
	564	FBtr0082778	TBC1D5-RA	-1.4302	7.98353
	565	FBtr0076885	RhoGEF4-RA	-1.42561	2.33964
	566	FBtr0079799	Cks30A-RA	-1.42531	5.28563
	567	FBtr0070387	Cyp4d2-RA	-1.42508	1.64724
	568	FBtr0074603	phtm-RA	-1.42262	2.15641
	569	FBtr0310290	Sp1-RE	-1.42158	1.4135
	570	FBtr0071048	brk-RA	-1.41061	5.58664
	571	FBtr0077007	CG13300-RA	-1.39907	2.36148
	572	FBtr0303769	Srx-RD	-1.39683	1.99849
	573	FBtr0301774	HDAC6-RD	-1.39551	1.49243
	574	FBtr0310656	CG42489-RC	-1.39381	2.18144
	575	FBtr0086273	RpS18-RB	-1.38943	4.51436
	576	FBtr0071451	PPP4R2r-RA	-1.38902	3.36214
	577	FBtr0070878	Btnd-RA	-1.38316	1.48101
	578	FBtr0080925	CG31810-RA	-1.37819	4.89957
	579	FBtr0084981	E(spl)m2-BFM-RA	-1.37808	1.43983
	580	FBtr0075516	CG17027-RA	-1.37456	1.47289
	581	FBtr0071487	Ypel-RA	-1.37279	1.36138
	582	FBtr0082508	Tango9-RA	-1.36966	6.62314
	583	FBtr0300972	Gss1-RH	-1.36688	2.67902
	584	FBtr0300979	Gss2-RH	-1.36688	2.67902
	585	FBtr0339423	Pal1-RD	-1.36641	3.36179
	586	FBtr0340428	Lsd-2-RE	-1.36519	2.97095
	587	FBtr0074839	polo-RA	-1.36323	3.63643
	588	FBtr0089510	Atpalpha-RA	-1.35959	5.69036
	589	FBtr0071894	CG9826-RA	-1.35919	2.61437
	590	FBtr0088028	otk-RA	-1.35907	5.16698
	591	FBtr0334031	CR33013-RE	-1.35902	2.18756
	592	FBtr0301737	CG34166-RB	-1.35491	3.14686
	593	FBtr0088123	CG30031-RA	-1.3546	1.32611
	594	FBtr0079365	ihog-RA	-1.35366	6.1149
	595	FBtr0305044	Spase22-23-RB	-1.35103	2.06242
	596	FBtr0087332	Pgant1-RB	-1.34963	1.48784
	597	FBtr0299942	Jabba-RB	-1.34961	6.44746
	598	FBtr0078090	CG13690-RA	-1.33845	1.49963
	599	FBtr0085919	Df31-RA	-1.33701	4.06297
	600	FBtr0081334	nesd-RB	-1.33588	3.92572
	601	FBtr0345030	Argk1-RH	-1.3323	3.19704
	602	FBtr0072954	Pxn-RE	-1.32917	1.40415
	603	FBtr0070890	mab-21-RA	-1.32796	6.75962
	604	FBtr0301560	CG1998-RB	-1.32527	2.39329
	605	FBtr0076495	Hsp67Ba-RA	-1.3141	1.63542
	606	FBtr0079937	Pen-RA	-1.31339	5.50029
	607	FBtr0086221	HnRNP-K-RC	-1.3117	3.41866
	608	FBtr0340551	Tmem214-RG	-1.30637	1.45414
	609	FBtr0076872	Sh3beta-RA	-1.30316	2.51642
	610	FBtr0343202	Mthfs-RB	-1.3025	2.46005
	611	FBtr0332651	CG18135-RE	-1.29688	2.10468
	612	FBtr0088816	Obp44a-RA	-1.2899	2.52152
	613	FBtr0073642	Chrac-16-RA	-1.28399	2.61437
	614	FBtr0076772	pbl-RB	-1.28318	1.93411
	615	FBtr0084958	E(spl)m3-HLH-RA	-1.28311	2.23311
	616	FBtr0073928	CG13403-RA	-1.28159	2.45734
	617	FBtr0113085	CG4409-RB	-1.27821	1.99295
	618	FBtr0088725	CG8586-RA	-1.26595	4.67889
	619	FBtr0112532	CG34330-RA	-1.26504	2.45206
	620	FBtr0310048	CG11737-RC	-1.26292	4.74442
	621	FBtr0339959	O-fut1-RB	-1.2606	2.71422
	622	FBtr0081822	CG2767-RA	-1.26019	5.25495
	623	FBtr0079357	sip2-RA	-1.2571	2.08698
	624	FBtr0072506	miple2-RA	-1.2569	1.9002
	625	FBtr0072479	Mtch-RC	-1.25482	1.39928
	626	FBtr0081873	CG31460-RA	-1.2489	2.16207
	627	FBtr0304650	CycA-RC	-1.24836	4.2943
	628	FBtr0336481	CG1092-RD	-1.2474	1.78635
	629	FBtr0084320	rumi-RA	-1.24589	3.63386
	630	FBtr0301931	AnxB10-RB	-1.24152	2.51297
	631	FBtr0075676	shd-RB	-1.24031	5.49433
	632	FBtr0076585	Mcm7-RA	-1.23109	1.98245
	633	FBtr0082556	KLHL18-RA	-1.22862	5.37274
	634	FBtr0300974	Gss1-RJ	-1.22477	2.03836
	635	FBtr0089800	Gss2-RB	-1.22477	2.03836
	636	FBtr0084548	Npc2f-RA	-1.22371	1.38523
	637	FBtr0290141	kumpel-RA	-1.22232	1.37046
	638	FBtr0084318	Nepl14-RA	-1.22145	3.67752
	639	FBtr0072468	Pdk1-RC	-1.21011	1.54113
	640	FBtr0075513	CG17026-RA	-1.20446	2.66245
	641	FBtr0100318	polo-RB	-1.20032	5.31266
	642	FBtr0071709	HmgD-RB	-1.19837	4.72639
	643	FBtr0076302	scramb1-RB	-1.19069	1.36272
	644	FBtr0077064	CG10469-RA	-1.18853	1.6261
	645	FBtr0333387	CG6163-RB	-1.18715	1.58191
	646	FBtr0300774	Hexo1-RE	-1.18655	4.40765
	647	FBtr0087641	tum-RA	-1.185	4.95544
	648	FBtr0302307	WRNexo-RB	-1.17762	1.55027
	649	FBtr0075865	CG10171-RB	-1.17582	1.62505
	650	FBtr0301447	loj-RE	-1.17505	4.33029
	651	FBtr0302327	CG4572-RD	-1.17247	3.51934
	652	FBtr0082026	Srr-RB	-1.17012	1.43263
	653	FBtr0085441	Dr-RA	-1.16887	2.43238
	654	FBtr0088085	Roc2-RA	-1.16662	4.29497
	655	FBtr0336923	CARPB-RC	-1.15622	1.44042
	656	FBtr0074654	CG7322-RA	-1.15466	1.64422
	657	FBtr0112738	CG34437-RA	-1.15082	3.8574
	658	FBtr0300709	CG13795-RB	-1.14859	4.15465
	659	FBtr0079424	Nuf2-RA	-1.14531	2.24406
	660	FBtr0071933	CG2852-RA	-1.14525	2.69185
	661	FBtr0074444	CG8661-RA	-1.14497	2.65263
	662	FBtr0339195	CG3301-RC	-1.14477	1.75516
	663	FBtr0452078	mei-38-RC	-1.14294	2.1781
	664	FBtr0346349	RpS3-RB	-1.14279	3.65566
	665	FBtr0339619	CG4408-RB	-1.14157	1.83594
	666	FBtr0071708	HmgD-RA	-1.1407	2.94498
	667	FBtr0445725	Usp5-RC	-1.13879	2.79617
	668	FBtr0347567	ScsbetaA-RI	-1.1379	4.15204
	669	FBtr0302576	yellow-e2-RB	-1.13215	3.10788
	670	FBtr0070954	Fum1-RB	-1.1286	4.04785
	671	FBtr0074511	scu-RA	-1.1271	3.33541
	672	FBtr0072913	CG15820-RA	-1.12404	1.47662
	673	FBtr0340277	sub-RB	-1.12282	3.12837
	674	FBtr0343121	CG9135-RC	-1.12089	4.4375
	675	FBtr0340476	Mcm3-RB	-1.11781	3.55474
	676	FBtr0075708	Trl-RC	-1.11777	1.81551
	677	FBtr0073227	pav-RA	-1.11665	4.28007
	678	FBtr0073410	feo-RA	-1.11437	4.45291
	679	FBtr0074625	Pgant7-RB	-1.11166	4.22926
	680	FBtr0345317	Shmt-RC	-1.10816	1.96465
	681	FBtr0083724	Sgsh-RA	-1.10295	4.21404
	682	FBtr0073838	CtsB-RA	-1.10292	1.76514
	683	FBtr0088530	Map60-RA	-1.10279	4.58232
	684	FBtr0086123	CG3270-RA	-1.09891	1.433
	685	FBtr0071616	CG9752-RA	-1.09786	2.46587
	686	FBtr0080884	grp-RB	-1.09727	4.35186
	687	FBtr0084716	Mink-RA	-1.09678	3.65528
	688	FBtr0088124	deltaTry-RA	-1.09543	1.37832
	689	FBtr0071958	l(2)k09913-RB	-1.09463	3.48724
	690	FBtr0082730	grsm-RB	-1.09274	3.46364
	691	FBtr0332220	Syt1-RG	-1.09239	3.96572
	692	FBtr0079308	AkhR-RA	-1.09038	2.71754
	693	FBtr0076898	CG9953-RA	-1.08897	2.21605
	694	FBtr0080051	Cdk1-RA	-1.08585	3.93922
	695	FBtr0070356	Ldaf1-RA	-1.08422	3.97755
	696	FBtr0083913	CG5466-RA	-1.082	1.42341
	697	FBtr0088478	Marc-RA	-1.08194	3.15498
	698	FBtr0086499	CG16926-RA	-1.08012	2.70594
	699	FBtr0088786	Pabp2-RB	-1.07926	2.41822
	700	FBtr0301018	CG32181-RB	-1.07837	1.59
	701	FBtr0086076	CG30440-RA	-1.07619	3.08691
	702	FBtr0334960	CG31313-RB	-1.07617	3.61698
	703	FBtr0339392	CG1827-RD	-1.07261	2.14907
	704	FBtr0310266	Sec23-RF	-1.07085	3.44329
	705	FBtr0086011	EcR-RB	-1.06693	4.12486
	706	FBtr0081628	CG1979-RA	-1.06615	3.54909
	707	FBtr0336908	Incenp-RB	-1.06174	3.83502
	708	FBtr0085572	CG15531-RA	-1.05235	2.26083
	709	FBtr0081363	CG2493-RA	-1.05136	1.90703
	710	FBtr0080180	aurB-RA	-1.05106	2.27776
	711	FBtr0079818	borr-RB	-1.05006	1.60521
	712	FBtr0334907	CG1116-RD	-1.04716	1.45861
	713	FBtr0087016	CG8963-RA	-1.0445	3.29785
	714	FBtr0300267	heph-RS	-1.04442	1.77984
	715	FBtr0071452	PPP4R2r-RB	-1.04252	1.57444
	716	FBtr0082279	Mcm5-RA	-1.04121	3.72774
	717	FBtr0084075	mod(mdg4)-RP	-1.04082	1.85539
	718	FBtr0301590	Spindly-RB	-1.03824	1.82389
	719	FBtr0079635	Su(var)205-RA	-1.03759	3.46465
	720	FBtr0087157	jtb-RA	-1.03653	1.52013
	721	FBtr0078468	mub-RA	-1.03211	1.43263
	722	FBtr0332713	M6-RD	-1.03037	1.38826
	723	FBtr0304672	CG6650-RB	-1.02903	3.20893
	724	FBtr0343014	Ppa-RC	-1.02684	3.78699
	725	FBtr0072951	Pxn-RA	-1.02644	2.31534
	726	FBtr0307061	Oscillin-RD	-1.02401	2.4298
	727	FBtr0346003	mamo-RE	-1.02374	2.0331
	728	FBtr0302930	CG10195-RB	-1.02109	3.27143
	729	FBtr0330075	trn-RB	-1.02098	1.89796
	730	FBtr0075890	trn-RA	-1.02098	1.89796
	731	FBtr0077814	CG15362-RA	-1.01975	1.90604
	732	FBtr0071712	LBR-RA	-1.01689	2.79669
	733	FBtr0308329	mud-RJ	-1.01495	2.06242
	734	FBtr0332407	CG9662-RB	-1.01416	2.42033
	735	FBtr0070245	CG11403-RA	-1.01356	1.58707
	736	FBtr0113218	cu-RC	-1.01182	2.91548
	737	FBtr0085452	Cap-D2-RA	-1.00907	3.20979
	738	FBtr0332970	CG2493-RB	-1.00163	1.56275
	739	FBtr0087291	CG8299-RA	-0.998112	1.40639
	740	FBtr0074615	Hou-RA	-0.995208	3.6268
	741	FBtr0078746	kra-RC	-0.994128	1.49584
	742	FBtr0080886	grp-RA	-0.992198	2.0243
	743	FBtr0088469	dap-RA	-0.990883	3.24068
	744	FBtr0080833	fzy-RA	-0.988665	3.25402
	745	FBtr0084319	Nepl13-RA	-0.987502	2.48536
	746	FBtr0073067	Gtpx-RA	-0.985302	2.0551
	747	FBtr0074809	CG12702-RA	-0.985236	1.47841
	748	FBtr0089640	Caper-RA	-0.984073	2.09906
	749	FBtr0082690	Spc25-RA	-0.983765	1.56
	750	FBtr0085595	janA-RC	-0.981556	2.88753
	751	FBtr0078536	CG11241-RA	-0.980513	1.8394
	752	FBtr0331934	SCCRO-RE	-0.978959	2.09739
	753	FBtr0075864	CG10171-RA	-0.97817	3.09303
	754	FBtr0085482	Drice-RA	-0.978076	3.38327
	755	FBtr0084073	mod(mdg4)-RN	-0.977666	1.62211
	756	FBtr0085904	CG1416-RB	-0.975641	3.02191
	757	FBtr0082483	aurA-RA	-0.975241	2.0087
	758	FBtr0072561	Reg-2-RA	-0.973084	1.51554
	759	FBtr0329991	Sema2b-RC	-0.970965	1.67065
	760	FBtr0300486	Ace-RB	-0.970014	2.92016
	761	FBtr0070025	AnxB10-RA	-0.969596	1.66146
	762	FBtr0080157	dUTPase-RA	-0.964507	1.53545
	763	FBtr0076808	Mcad-RA	-0.962428	1.92749
	764	FBtr0084692	asp-RA	-0.956903	2.92386
	765	FBtr0073807	Tango2-RA	-0.95683	3.08402
	766	FBtr0087172	CG7997-RA	-0.956766	2.86152
	767	FBtr0082318	CG31373-RA	-0.950742	1.5997
	768	FBtr0073107	CG32276-RB	-0.946646	2.02213
	769	FBtr0346735	Lipt2-RB	-0.946514	2.56218
	770	FBtr0343784	Ts-RB	-0.942273	2.0243
	771	FBtr0111292	CG17883-RB	-0.940957	1.95004
	772	FBtr0089493	CG4452-RA	-0.939991	3.1068
	773	FBtr0074468	CG15814-RB	-0.937021	2.50006
	774	FBtr0072969	Non2-RA	-0.933235	2.47096
	775	FBtr0073208	CG14990-RA	-0.933189	2.98581
	776	FBtr0075640	Pex3-RA	-0.924034	1.93935
	777	FBtr0073436	Rpt3-RA	-0.922917	2.43312
	778	FBtr0100230	Hao-RB	-0.922021	2.09
	779	FBtr0076075	CycA-RA	-0.921614	2.66766
	780	FBtr0079862	Gdi-RA	-0.919984	1.32097
	781	FBtr0073296	TP53INP-RA	-0.919508	2.59211
	782	FBtr0072592	nerfin-1-RA	-0.916178	2.55938
	783	FBtr0073850	Ndc80-RA	-0.915984	1.331
	784	FBtr0074475	CG8173-RA	-0.91558	2.21918
	785	FBtr0299969	Nepl6-RA	-0.913977	2.83778
	786	FBtr0077580	CG15406-RA	-0.911562	1.48028
	787	FBtr0082044	GstZ1-RA	-0.911503	1.35758
	788	FBtr0475221	CG43051-RB	-0.91131	1.50023
	789	FBtr0310531	Chd64-RC	-0.910446	2.08322
	790	FBtr0088137	Prip-RA	-0.909438	2.78663
	791	FBtr0479744	CG31496-RB	-0.908567	1.76615
	792	FBtr0072964	CG16758-RD	-0.90364	1.33434
	793	FBtr0081317	fs(2)ltoPP43-RB	-0.900974	1.86759
	794	FBtr0083062	Set-RA	-0.899552	1.86332
	795	FBtr0070681	pon-RA	-0.899306	1.78355
	796	FBtr0073968	opm-RA	-0.898903	1.89796
	797	FBtr0114603	Acox3-RB	-0.898496	2.45253
	798	FBtr0081258	msb1l-RA	-0.896254	1.80999
	799	FBtr0082790	CG31337-RA	-0.894517	1.35689
	800	FBtr0340293	Spase25-RB	-0.893954	2.35279
	801	FBtr0075363	spd-2-RA	-0.890866	2.29456
	802	FBtr0331866	CG2211-RB	-0.889788	1.83699
	803	FBtr0074210	Prosalpha4-RA	-0.889384	2.117
	804	FBtr0073899	CG11590-RA	-0.886721	2.71119
	805	FBtr0083408	Det-RA	-0.883704	1.31622
	806	FBtr0301805	HP1b-RB	-0.878635	2.48817
	807	FBtr0085583	Tpi-RB	-0.876495	1.54389
	808	FBtr0304985	jim-RE	-0.876301	2.65728
	809	FBtr0073407	CG1637-RC	-0.875804	2.33931
	810	FBtr0073705	Paics-RA	-0.870628	1.77579
	811	FBtr0078267	fng-RA	-0.869148	2.19975
	812	FBtr0077264	Stt3A-RA	-0.866336	2.28444
	813	FBtr0302608	CG2246-RK	-0.86363	1.64744
	814	FBtr0079382	nrv2-RA	-0.861373	2.47406
	815	FBtr0070675	CHOp24-RA	-0.860677	2.14227
	816	FBtr0087764	CG4646-RA	-0.858368	1.48277
	817	FBtr0082025	CG18473-RA	-0.85384	1.87207
	818	FBtr0071040	CG14434-RA	-0.853493	1.71615
	819	FBtr0089998	Prosalpha7-RA	-0.852981	2.00445
	820	FBtr0075308	Rpn12-RA	-0.852158	2.18223
	821	FBtr0076504	Nf-YA-RA	-0.851502	2.2175
	822	FBtr0086200	Spn42Da-RF	-0.849694	1.64087
	823	FBtr0088633	Nadk2-RA	-0.849504	2.11044
	824	FBtr0302613	tacc-RH	-0.848462	1.8132
	825	FBtr0299943	Jabba-RC	-0.848275	2.21902
	826	FBtr0301860	Inx2-RC	-0.846307	1.3784
	827	FBtr0081915	CG8223-RA	-0.845495	2.19149
	828	FBtr0114521	Tmem18-RC	-0.841923	1.51065
	829	FBtr0333479	Psn-RE	-0.841459	1.61038
	830	FBtr0081099	Grip71-RA	-0.840178	1.32765
	831	FBtr0086910	Prosalpha5-RA	-0.836073	1.95984
	832	FBtr0075645	CG7011-RA	-0.834917	2.38492
	833	FBtr0085795	rod-RA	-0.834057	1.97632
	834	FBtr0081827	Mcm2-RA	-0.833004	2.21264
	835	FBtr0333096	Cka-RG	-0.831682	1.40215
	836	FBtr0071041	Cht11-RA	-0.829868	1.54113
	837	FBtr0343591	CG2145-RB	-0.828603	1.73636
	838	FBtr0081387	CG2611-RA	-0.826912	1.75857
	839	FBtr0088894	Prosalpha1R-RA	-0.824431	1.65911
	840	FBtr0074020	CG9114-RA	-0.82082	1.35435
	841	FBtr0084564	Spase22-23-RA	-0.820453	1.94542
	842	FBtr0085597	janA-RA	-0.818415	1.30382
	843	FBtr0304747	Lis-1-RG	-0.818337	2.15499
	844	FBtr0100058	NimB3-RA	-0.818058	1.59639
	845	FBtr0080021	KdelR-RA	-0.815365	1.82389
	846	FBtr0299507	Cap-G-RF	-0.81514	2.29492
	847	FBtr0081988	D1-RA	-0.80375	1.73484
	848	FBtr0302501	NimB5-RB	-0.802286	1.85842
	849	FBtr0336843	Rpn3-RB	-0.801125	1.75668
	850	FBtr0074733	CG14207-RA	-0.79969	1.37916
	851	FBtr0084494	CG5854-RA	-0.798532	2.11059
	852	FBtr0088953	boca-RA	-0.796989	2.11059
	853	FBtr0072091	CG5532-RA	-0.796561	2.04233
	854	FBtr0081785	CG3223-RA	-0.79647	2.19374
	855	FBtr0074188	sordd1-RD	-0.79567	1.5644
	856	FBtr0082018	pasi2-RC	-0.794906	1.3242
	857	FBtr0345218	atl-RC	-0.794024	1.65694
	858	FBtr0079342	Rca1-RA	-0.789425	1.50684
	859	FBtr0073840	Pdcd4-RA	-0.789153	1.85842
	860	FBtr0086754	fj-RA	-0.786713	1.36528
	861	FBtr0303338	Amun-RH	-0.786043	1.50511
	862	FBtr0343353	CG10555-RB	-0.784539	1.53957
	863	FBtr0300060	CG31266-RB	-0.78196	1.85412
	864	FBtr0071344	Ost48-RA	-0.780577	1.58383
	865	FBtr0085435	Spase12-RA	-0.780064	1.99229
	866	FBtr0085607	CG15525-RA	-0.779254	1.32097
	867	FBtr0299594	CG6959-RC	-0.778677	1.80494
	868	FBtr0073741	Bap60-RA	-0.776958	1.89482
	869	FBtr0072480	mri-RB	-0.775386	1.33483
	870	FBtr0077189	Rpt6-RA	-0.774945	1.56982
	871	FBtr0071522	Prosalpha3-RA	-0.771677	1.56649
	872	FBtr0085385	Rpn2-RA	-0.771186	1.63823
	873	FBtr0330379	Rpn2-RB	-0.771186	1.63823
	874	FBtr0077517	Snx1-RA	-0.771033	1.72937
	875	FBtr0073540	e(y)2-RA	-0.768669	1.42808
	876	FBtr0088256	Daao1-RA	-0.768218	1.81551
	877	FBtr0084520	Rpt2-RA	-0.765854	1.51254
	878	FBtr0070952	Mcm6-RA	-0.764885	1.91662
	879	FBtr0084878	CG5112-RA	-0.762302	1.85664
	880	FBtr0329951	retm-RB	-0.762083	1.97101
	881	FBtr0079272	retm-RA	-0.762083	1.97101
	882	FBtr0112866	heph-RN	-0.76136	1.80871
	883	FBtr0084309	HP1c-RA	-0.759664	1.82976
	884	FBtr0110897	Sod3-RD	-0.759278	1.76025
	885	FBtr0076622	GstO3-RA	-0.758209	1.63345
	886	FBtr0088947	Rpt1-RA	-0.751869	1.45476
	887	FBtr0086960	Bap55-RA	-0.750523	1.93987
	888	FBtr0076771	pbl-RA	-0.750331	1.55286
	889	FBtr0081984	Ibf2-RA	-0.749755	1.34055
	890	FBtr0088306	trsn-RA	-0.749472	1.78486
	891	FBtr0082719	CG8031-RA	-0.748834	1.92833
	892	FBtr0089394	Vamp7-RA	-0.746773	1.75099
	893	FBtr0078568	Chro-RB	-0.746736	1.72568
	894	FBtr0082204	CG12811-RA	-0.745955	1.67576
	895	FBtr0082275	Rbp1-RA	-0.741458	1.80985
	896	FBtr0081687	twr-RA	-0.740912	1.47388
	897	FBtr0110876	l(3)neo38-RB	-0.740182	1.7659
	898	FBtr0081332	neb-RA	-0.739991	1.49482
	899	FBtr0089934	Rab32-RC	-0.738715	1.82389
	900	FBtr0080025	TfIIB-RA	-0.736843	1.80985
	901	FBtr0077795	Rab5-RD	-0.736259	1.60443
	902	FBtr0085534	ncd-RA	-0.732779	1.73484
	903	FBtr0071802	CG11474-RA	-0.731164	1.78662
	904	FBtr0079261	epsilonCOP-RA	-0.73046	1.68288
	905	FBtr0080936	Prosbeta4-RA	-0.729116	1.49743
	906	FBtr0072733	Klp61F-RA	-0.728888	1.75668
	907	FBtr0078668	PSMG1-RA	-0.725558	1.77987
	908	FBtr0088402	magu-RB	-0.725185	1.31359
	909	FBtr0304118	SmB-RB	-0.724752	1.7856
	910	FBtr0073842	g-RB	-0.719442	1.47496
	911	FBtr0344857	CG5390-RB	-0.717999	1.34055
	912	FBtr0073967	Lsd-2-RA	-0.717604	1.37352
	913	FBtr0080470	CG9302-RA	-0.717441	1.74503
	914	FBtr0082098	eca-RA	-0.715429	1.40698
	915	FBtr0074352	Rai1-RA	-0.715126	1.44465
	916	FBtr0070993	CG3226-RA	-0.714897	1.63542
	917	FBtr0303459	Uch-RB	-0.714706	1.48028
	918	FBtr0074745	Sec61gamma-RA	-0.712168	1.48907
	919	FBtr0310420	Jasper-RB	-0.711908	1.68193
	920	FBtr0330117	Atox1-RB	-0.708948	1.73605
	921	FBtr0078426	Atox1-RA	-0.708948	1.73605
	922	FBtr0080342	crok-RA	-0.70795	1.64087
	923	FBtr0084237	CG5382-RB	-0.707443	1.65189
	924	FBtr0074376	Nemp-RA	-0.705424	1.69149
	925	FBtr0343204	CG30414-RC	-0.704578	1.53554
	926	FBtr0085062	His2Av-RA	-0.703895	1.3812
	927	FBtr0080569	Arpc1-RB	-0.703656	1.35792
	928	FBtr0071241	Sptr-RA	-0.703434	1.34981
	929	FBtr0075144	Wdr92-RA	-0.702047	1.40073
	930	FBtr0300391	CycD-RD	-0.701692	1.30121
	931	FBtr0079223	mtm-RA	-0.700306	1.46685
	932	FBtr0077770	CG9886-RA	-0.699057	1.49036
	933	FBtr0336784	CG6693-RB	-0.694576	1.51174
	934	FBtr0082167	CG12948-RA	-0.694346	1.35797
	935	FBtr0080544	Polr2C-RA	-0.69104	1.49752
	936	FBtr0081645	CG1105-RA	-0.689826	1.40276
	937	FBtr0077641	gammaTub23C-RA	-0.688893	1.45398
	938	FBtr0074484	CG8289-RA	-0.68873	1.58223
	939	FBtr0290262	CLIP-190-RI	-0.686193	1.43251
	940	FBtr0290222	CG14647-RB	-0.686143	1.5861
	941	FBtr0070507	N-RA	-0.68561	1.49395
	942	FBtr0072481	mri-RA	-0.685417	1.45019
	943	FBtr0081563	CG10098-RA	-0.684334	1.34789
	944	FBtr0333411	Rsf1-RB	-0.683791	1.33544
	945	FBtr0082665	Su(fu)-RA	-0.683268	1.47632
	946	FBtr0071358	BCL7-like-RA	-0.682582	1.35926
	947	FBtr0076516	CG5026-RB	-0.681185	1.3281
	948	FBtr0070970	xit-RA	-0.680579	1.31622
	949	FBtr0078179	CG5618-RA	-0.679081	1.52615
	950	FBtr0081157	DCTN6-p27-RA	-0.678735	1.48131
	951	FBtr0299923	CG14464-RC	-0.677839	1.32788
	952	FBtr0075542	fwe-RA	-0.67781	1.39626
	953	FBtr0077324	Pp4-19C-RA	-0.67747	1.46723
	954	FBtr0073143	CG14971-RA	-0.676745	1.46875
	955	FBtr0088547	CG1888-RA	-0.675353	1.47196
	956	FBtr0073317	HDAC1-RA	-0.669976	1.37537
	957	FBtr0073043	nSMase-RA	-0.669582	1.47442
	958	FBtr0088997	p47-RA	-0.66951	1.30961
	959	FBtr0079865	zf30C-RA	-0.667768	1.39845
	960	FBtr0073505	Uba5-RA	-0.662575	1.38982
	961	FBtr0088982	dpa-RA	-0.662147	1.38845
	962	FBtr0072236	Snap29-RA	-0.656578	1.43514
	963	FBtr0081758	lds-RA	-0.65451	1.40163
	964	FBtr0081960	CG11975-RA	-0.654425	1.3247
	965	FBtr0075863	Poc1-RA	-0.652075	1.31622
	966	FBtr0076426	CG3408-RA	-0.651888	1.35969
	967	FBtr0084468	RanBP3-RA	-0.649442	1.33228
	968	FBtr0343600	CG3939-RB	-0.649351	1.3836
	969	FBtr0079368	x16-RA	-0.649076	1.38276
	970	FBtr0072265	CG3376-RB	-0.648443	1.30114
	971	FBtr0085609	Acph-1-RA	-0.644165	1.32246
	972	FBtr0075184	CG7484-RB	-0.64415	1.37537
	973	FBtr0336665	geminin-RB	-0.644005	1.37324
	974	FBtr0082946	su(Hw)-RA	-0.640085	1.31359
	975	FBtr0082594	CG5641-RA	-0.639822	1.36726
	976	FBtr0080301	Rab3-GAP-RA	-0.637989	1.32097
	977	FBtr0088205	CG12391-RA	-0.635084	1.34899
	978	FBtr0075025	Sfxn2-RA	-0.633784	1.30837
	979	FBtr0086560	mip40-RA	-0.6318	1.30618
	980	FBtr0078682	Snr1-RA	-0.628902	1.3157
	981	FBtr0339381	Camta-RH	0.650286	1.30779
	982	FBtr0072719	Ptp61F-RD	0.655434	1.39357
	983	FBtr0070797	NAAT1-RA	0.657592	1.35815
	984	FBtr0082420	Elp1-RA	0.66746	1.40276
	985	FBtr0300285	Eb1-RF	0.668048	1.38982
	986	FBtr0310204	Gld2-RC	0.673463	1.31135
	987	FBtr0304685	CG42613-RE	0.674494	1.3625
	988	FBtr0303025	stac-RC	0.675227	1.40276
	989	FBtr0084763	CG11791-RA	0.677401	1.46438
	990	FBtr0084116	Archease-RA	0.67769	1.38738
	991	FBtr0070225	Rilpl-RA	0.68347	1.44152
	992	FBtr0074635	Atg101-RA	0.685922	1.58504
	993	FBtr0073095	RpL28-RB	0.68798	1.3937
	994	FBtr0305056	NKAIN-RK	0.6945	1.41805
	995	FBtr0301449	NFAT-RC	0.695057	1.58707
	996	FBtr0345384	Crtc-RC	0.702677	1.59964
	997	FBtr0330162	Crtc-RB	0.702677	1.59964
	998	FBtr0333767	Smr-RF	0.706423	1.37051
	999	FBtr0078509	Ten-m-RB	0.709632	1.48131
	1000	FBtr0077426	Atet-RA	0.712863	1.36741
	1001	FBtr0479834	CLIP-190-RW	0.716397	1.44442
	1002	FBtr0332144	ltl-RB	0.71703	1.51254
	1003	FBtr0079389	MME1-RA	0.718645	1.34113
	1004	FBtr0308687	CG2765-RF	0.720173	1.46001
	1005	FBtr0335497	mtgo-RH	0.722808	1.68098
	1006	FBtr0334305	cic-RG	0.722878	1.64724
	1007	FBtr0113070	pyr-RB	0.723709	1.59639
	1008	FBtr0072465	Pdk1-RA	0.727712	1.68785
	1009	FBtr0340150	mthl1-RB	0.727945	1.40073
	1010	FBtr0077389	CG3008-RA	0.729144	1.55327
	1011	FBtr0336726	Tsp97E-RE	0.733228	1.41097
	1012	FBtr0303159	eIF4EHP-RC	0.73459	1.79266
	1013	FBtr0301506	par-1-RT	0.738855	1.32246
	1014	FBtr0340325	Nak-RD	0.740039	1.36389
	1015	FBtr0072417	pain-RA	0.743122	1.76507
	1016	FBtr0331814	Mnr-RH	0.747627	1.47308
	1017	FBtr0345589	ens-RL	0.748241	1.51174
	1018	FBtr0339749	CG1578-RB	0.751474	1.83699
	1019	FBtr0079446	CG5973-RA	0.753214	1.68193
	1020	FBtr0082385	Irbp-RA	0.75409	1.70188
	1021	FBtr0087530	Sdb-RA	0.755518	1.43263
	1022	FBtr0112860	Ogdh-RI	0.756371	1.36741
	1023	FBtr0392904	Syx1A-RC	0.756443	1.39761
	1024	FBtr0304992	CG32369-RC	0.759303	1.7866
	1025	FBtr0100265	peb-RB	0.763914	1.3476
	1026	FBtr0080758	CG31780-RB	0.765916	1.30114
	1027	FBtr0080756	CG18477-RA	0.765916	1.30114
	1028	FBtr0085701	zfh1-RB	0.770488	1.75668
	1029	FBtr0331180	zfh1-RE	0.770488	1.75668
	1030	FBtr0077167	Gdap1-RA	0.773355	1.32476
	1031	FBtr0079639	CG8475-RB	0.773933	1.47496
	1032	FBtr0079605	CG14273-RA	0.776788	1.68201
	1033	FBtr0088834	puml-RA	0.777282	1.75246
	1034	FBtr0083810	CG6231-RA	0.777733	1.5967
	1035	FBtr0299830	CAP-RP	0.778239	1.45135
	1036	FBtr0331191	CG31635-RG	0.779146	1.86759
	1037	FBtr0089323	CG10725-RB	0.781181	1.32091
	1038	FBtr0076457	aay-RA	0.787656	1.68213
	1039	FBtr0085828	ttk-RC	0.787756	1.37445
	1040	FBtr0087789	sug-RA	0.790025	2.0984
	1041	FBtr0330351	bru3-RH	0.790397	1.64608
	1042	FBtr0110786	CG12814-RB	0.791011	1.94474
	1043	FBtr0332500	Pif1A-RG	0.792505	1.82898
	1044	FBtr0332503	Pif1B-RC	0.792505	1.82898
	1045	FBtr0088146	sprt-RA	0.797113	1.72633
	1046	FBtr0082782	CG8483-RA	0.797997	1.60291
	1047	FBtr0344383	kibra-RB	0.798555	2.08698
	1048	FBtr0082037	ps-RB	0.801026	1.81086
	1049	FBtr0343424	Cdc14-RE	0.801518	1.32896
	1050	FBtr0072551	Hipk-RB	0.802077	1.63823
	1051	FBtr0082780	Ace-RA	0.805284	1.73372
	1052	FBtr0472695	CG46339-RA	0.807275	1.91388
	1053	FBtr0087574	Opa1-RA	0.812516	1.72583
	1054	FBtr0089557	CG18635-RA	0.813002	1.85171
	1055	FBtr0306260	stck-RD	0.815025	1.48131
	1056	FBtr0306523	Hers-RH	0.816768	2.04268
	1057	FBtr0070523	ng1-RA	0.817885	1.72598
	1058	FBtr0301299	HDAC4-RE	0.818344	1.44442
	1059	FBtr0309100	Nha2-RA	0.818793	2.17679
	1060	FBtr0077096	Usp47-RB	0.818937	1.37451
	1061	FBtr0303454	Ptp99A-RG	0.822979	2.28769
	1062	FBtr0310286	OtopLa-RE	0.823647	1.81448
	1063	FBtr0100514	how-RC	0.823931	1.92866
	1064	FBtr0334664	sp3-RG	0.825166	1.92749
	1065	FBtr0073414	Imp-RH	0.834794	2.08533
	1066	FBtr0113361	Ttd14-RC	0.837668	2.14139
	1067	FBtr0310343	CG42450-RB	0.838424	1.66624
	1068	FBtr0304726	crb-RC	0.839861	2.15713
	1069	FBtr0300183	pes-RD	0.843044	1.5997
	1070	FBtr0077493	bowl-RA	0.843566	1.95472
	1071	FBtr0071537	Treh-RA	0.844773	1.38365
	1072	FBtr0100153	hry-RB	0.846434	2.12542
	1073	FBtr0083165	CG5404-RA	0.850055	1.46369
	1074	FBtr0290327	Dmtn-RG	0.853033	1.31244
	1075	FBtr0089661	Sh-RC	0.858848	1.58191
	1076	FBtr0112638	GramD1B-RD	0.861241	1.45337
	1077	FBtr0083147	obe-RA	0.861377	2.28769
	1078	FBtr0077957	CG4577-RA	0.862642	2.41953
	1079	FBtr0305157	Glut4EF-RF	0.863391	2.54964
	1080	FBtr0089937	CG8852-RA	0.863792	1.90594
	1081	FBtr0330327	Gdap2-RE	0.865572	2.14983
	1082	FBtr0088937	Gdap2-RA	0.865572	2.14983
	1083	FBtr0077024	Cpr65Av-RA	0.866467	1.43762
	1084	FBtr0344367	CG45050-RB	0.8669	1.35406
	1085	FBtr0332816	CG43896-RB	0.867131	1.38258
	1086	FBtr0077082	vn-RA	0.867453	1.47707
	1087	FBtr0088936	Gdap2-RB	0.868838	2.62425
	1088	FBtr0114531	gfzf-RD	0.869374	2.16535
	1089	FBtr0113425	stv-RE	0.87229	2.28456
	1090	FBtr0336766	spg-RH	0.872851	1.60521
	1091	FBtr0077989	PolrMT-RA	0.874463	1.32797
	1092	FBtr0333474	mei-P26-RC	0.876292	1.8331
	1093	FBtr0070676	CG3568-RA	0.876584	1.4462
	1094	FBtr0330019	Ggamma30A-RH	0.877734	2.69369
	1095	FBtr0079686	CG17834-RA	0.880916	1.99295
	1096	FBtr0071407	Ptpmeg2-RD	0.882398	1.67918
	1097	FBtr0078935	CG31523-RC	0.885217	1.6368
	1098	FBtr0087929	Dyb-RA	0.891773	1.52806
	1099	FBtr0074618	CG15040-RA	0.89244	1.8813
	1100	FBtr0330661	CG31688-RG	0.892608	1.83261
	1101	FBtr0331605	Myc-RB	0.894319	2.45213
	1102	FBtr0345114	Svil-RAG	0.898258	1.35901
	1103	FBtr0345650	CG43110-RB	0.899607	2.02149
	1104	FBtr0080675	CG3491-RA	0.905679	1.84538
	1105	FBtr0071444	CG17841-RA	0.905967	1.51525
	1106	FBtr0084047	peg-RA	0.906502	1.85842
	1107	FBtr0303163	Pde11-RE	0.907993	2.60693
	1108	FBtr0308345	NaCP60E-RJ	0.910811	2.02213
	1109	FBtr0075355	Baldspot-RA	0.911941	1.4162
	1110	FBtr0073939	CG15890-RA	0.912023	2.1242
	1111	FBtr0081520	nrv3-RD	0.912713	2.78206
	1112	FBtr0089434	Sam-S-RI	0.914178	2.38087
	1113	FBtr0332452	CLIP-190-RQ	0.916297	2.43835
	1114	FBtr0071639	CG4038-RA	0.9179	2.56612
	1115	FBtr0082681	CG5961-RA	0.91874	1.5861
	1116	FBtr0308953	CG11000-RC	0.922218	1.32748
	1117	FBtr0302654	prage-RB	0.926587	1.99545
	1118	FBtr0084589	Hsp68-RA	0.927453	1.66599
	1119	FBtr0340468	cora-RF	0.92792	2.38633
	1120	FBtr0273323	CG6454-RC	0.928676	2.02794
	1121	FBtr0086179	Tsp42Ec-RA	0.928713	2.5337
	1122	FBtr0089332	Mob2-RA	0.930093	2.55155
	1123	FBtr0340136	mys-RC	0.934948	1.55821
	1124	FBtr0078225	Hpd-RA	0.938679	1.42808
	1125	FBtr0077609	OtopLb-RA	0.938988	1.31139
	1126	FBtr0081301	COX4-RB	0.939851	1.89164
	1127	FBtr0333335	Hex-A-RC	0.941433	2.31317
	1128	FBtr0086269	CG30151-RA	0.942333	3.08683
	1129	FBtr0087686	Nadk1a-RC	0.944955	3.13168
	1130	FBtr0112929	Kank-RD	0.948474	1.75246
	1131	FBtr0081276	CG10337-RA	0.949468	2.33077
	1132	FBtr0088831	PolZ1-RA	0.95114	2.94129
	1133	FBtr0301417	IA-2-RD	0.95874	2.61437
	1134	FBtr0072340	ATPsynF-RA	0.959472	1.43374
	1135	FBtr0111032	ps-RK	0.96454	1.74711
	1136	FBtr0083650	fru-RK	0.964779	2.27887
	1137	FBtr0332497	Ac13E-RC	0.966307	1.33266
	1138	FBtr0343534	Gagr-RB	0.968006	2.16317
	1139	FBtr0333925	Cipc-RB	0.968359	1.56982
	1140	FBtr0072660	tfc-RA	0.968995	2.41953
	1141	FBtr0330011	Stacl-RH	0.969706	1.80344
	1142	FBtr0332313	CG2861-RE	0.981068	2.87845
	1143	FBtr0099993	Plp-RC	0.985302	1.56053
	1144	FBtr0343585	Met-RB	0.986143	2.71754
	1145	FBtr0078517	Jhbp6-RA	0.98716	1.5255
	1146	FBtr0336928	Eglp2-RC	0.988605	1.68785
	1147	FBtr0340460	CG15784-RB	0.992525	1.54499
	1148	FBtr0078235	trbl-RA	0.993755	2.15964
	1149	FBtr0344343	Dh44-RC	0.995724	1.46723
	1150	FBtr0113378	CG30460-RE	0.996013	2.21737
	1151	FBtr0113477	CG6006-RC	0.996729	2.26154
	1152	FBtr0087573	Opa1-RB	0.999023	2.04268
	1153	FBtr0077988	Pino-RA	1.00025	2.52152
	1154	FBtr0084450	Hmgcr-RA	1.005	3.46028
	1155	FBtr0309112	hts-RO	1.007	1.32797
	1156	FBtr0089096	gw-RB	1.00871	1.6076
	1157	FBtr0085393	eEF1gamma-RA	1.01119	1.65033
	1158	FBtr0100393	par-1-RQ	1.01467	2.20915
	1159	FBtr0331939	CG30015-RG	1.01507	3.33304
	1160	FBtr0078290	siz-RA	1.01652	3.31857
	1161	FBtr0290224	CG14984-RB	1.02065	1.54897
	1162	FBtr0336812	Cdep-RG	1.02134	2.18282
	1163	FBtr0344971	unc-13-RG	1.0214	3.38405
	1164	FBtr0346628	mkg-p-RD	1.02253	1.51337
	1165	FBtr0344802	Tpt-RB	1.02253	1.51337
	1166	FBtr0290197	CG13124-RD	1.02269	1.8625
	1167	FBtr0085769	qless-RA	1.02376	1.38231
	1168	FBtr0083338	CCT3-RB	1.0265	1.88827
	1169	FBtr0302027	Mrp4-RB	1.02966	1.31244
	1170	FBtr0301953	SK-RM	1.03099	1.52988
	1171	FBtr0081716	Pak-RB	1.03335	3.31114
	1172	FBtr0083638	fray-RB	1.03446	1.8427
	1173	FBtr0081213	Pax-RA	1.03524	1.35677
	1174	FBtr0084010	Rab11-RA	1.03908	3.43197
	1175	FBtr0089391	Ptx1-RC	1.04007	3.37741
	1176	FBtr0304848	shot-RY	1.04394	1.72598
	1177	FBtr0084809	Jhbp7-RA	1.05171	3.04829
	1178	FBtr0304729	mbc-RB	1.052	2.33298
	1179	FBtr0336446	tmod-RP	1.0522	2.11598
	1180	FBtr0079782	rost-RA	1.05491	2.02275
	1181	FBtr0080147	CG16743-RA	1.05516	3.33541
	1182	FBtr0304667	CG42394-RC	1.05643	3.35317
	1183	FBtr0082291	SelR-RB	1.05673	1.63823
	1184	FBtr0344082	lt-RF	1.05806	1.89876
	1185	FBtr0088611	CG8026-RB	1.05843	2.31317
	1186	FBtr0344529	CG45085-RA	1.05843	2.31317
	1187	FBtr0085349	Nepl19-RA	1.06274	3.05093
	1188	FBtr0078346	rgn-RA	1.06368	3.33304
	1189	FBtr0077545	CG3604-RA	1.06494	2.47191
	1190	FBtr0077886	CG17646-RA	1.06651	3.86183
	1191	FBtr0072757	CG33230-RA	1.06916	2.28513
	1192	FBtr0304008	Mmp1-RH	1.07183	1.4472
	1193	FBtr0305152	cwo-RC	1.07318	3.67785
	1194	FBtr0073153	enc-RA	1.07822	1.63345
	1195	FBtr0074505	CG6847-RA	1.08167	1.35677
	1196	FBtr0078339	CG7632-RA	1.08753	4.06297
	1197	FBtr0084498	CG31140-RB	1.09303	2.05679
	1198	FBtr0301848	NKAIN-RG	1.09336	1.68201
	1199	FBtr0070541	CG14265-RB	1.094	1.91121
	1200	FBtr0071815	Gp150-RC	1.09603	1.49753
	1201	FBtr0343763	baz-RC	1.09904	3.14726
	1202	FBtr0072938	CG1246-RB	1.10015	2.18265
	1203	FBtr0084305	CG6972-RA	1.10067	1.82169
	1204	FBtr0308591	Zdhhc8-RD	1.10372	1.97544
	1205	FBtr0308091	Sam-S-RK	1.10703	2.12513
	1206	FBtr0343375	pigs-RC	1.11024	4.10097
	1207	FBtr0347150	CG43291-RC	1.11183	1.72598
	1208	FBtr0290036	stas-RB	1.11256	1.7856
	1209	FBtr0075666	CG18581-RA	1.11341	1.34501
	1210	FBtr0479909	CG13868-RC	1.12051	2.85118
	1211	FBtr0304750	CG14762-RB	1.13362	1.52513
	1212	FBtr0332356	Ca-Ma2d-RB	1.13421	1.45337
	1213	FBtr0334062	Ank2-RX	1.13424	3.37772
	1214	FBtr0083644	fru-RF	1.13595	4.72617
	1215	FBtr0342989	CG13506-RB	1.13696	4.04182
	1216	FBtr0088105	CG7737-RA	1.13966	3.75687
	1217	FBtr0335020	CG11779-RE	1.14114	1.44442
	1218	FBtr0087547	Arc2-RA	1.14158	4.94162
	1219	FBtr0334869	Orct2-RB	1.14234	1.98582
	1220	FBtr0077417	slf-RA	1.15448	2.38633
	1221	FBtr0333065	jeb-RB	1.15544	2.21264
	1222	FBtr0336486	Mettl4-RC	1.15994	3.43946
	1223	FBtr0347405	Fatp1-RB	1.16092	1.53312
	1224	FBtr0074452	ND-24-RA	1.16247	1.47561
	1225	FBtr0071822	CG13506-RA	1.16714	4.01584
	1226	FBtr0300594	nAChRalpha5-RD	1.16741	2.52492
	1227	FBtr0070959	CG14441-RA	1.16848	3.77552
	1228	FBtr0336482	cpx-RAB	1.16926	1.96465
	1229	FBtr0089628	CG10383-RA	1.173	4.78456
	1230	FBtr0074973	Shal-RA	1.17405	1.63634
	1231	FBtr0100009	drd-RA	1.17476	4.90852
	1232	FBtr0333686	Glut4EF-RH	1.18624	4.15465
	1233	FBtr0331858	bol-RF	1.18938	2.13739
	1234	FBtr0076343	CalpB-RA	1.18963	2.09906
	1235	FBtr0075266	Ogdh-RA	1.19009	3.00719
	1236	FBtr0303387	Msp300-RG	1.19053	2.01914
	1237	FBtr0085573	CG9747-RA	1.19346	1.75123
	1238	FBtr0072281	tamo-RA	1.19973	1.69168
	1239	FBtr0339461	CG11883-RD	1.20212	2.66437
	1240	FBtr0310045	Xbp1-RE	1.20258	1.34682
	1241	FBtr0479872	CG14907-RC	1.20324	5.52749
	1242	FBtr0334142	Pde1c-RK	1.20406	1.67409
	1243	FBtr0273263	Mmp1-RC	1.20492	2.76401
	1244	FBtr0300543	TMEM216-RB	1.20962	3.13168
	1245	FBtr0306900	CG43315-RA	1.21092	2.20501
	1246	FBtr0299918	stw-RA	1.22026	4.3286
	1247	FBtr0112391	CG34198-RA	1.22491	3.56417
	1248	FBtr0290032	Vha44-RF	1.22509	1.39202
	1249	FBtr0072967	Cyp4d20-RA	1.22529	1.68201
[truncated: 24,047 more rows]

## Sheet: Table S10
Table S10: Mean tpm of transcripts involved in defense response/innate immunity
[truncated: 116 more rows]
