# Supplementary material for: Dysregulation of innate immune signaling in animal models of spinal muscular atrophy
Source: BMC Biol. 2024 Apr 25;22:94. doi: 10.1186/s12915-024-01888-z (PMC11044505; doi:10.1186/s12915-024-01888-z)
Supplement: Supplementary file 4 — Additional file 4: Table S11. [file 12915_2024_1888_MOESM4_ESM.xlsx]

## Sheet: Table S11
Table S11: Differential gene expression SmnX7/D versus Oregon-R – DESeq2 ouput padj < 0.05
	Flybase_ID	Symbol	baseMean	log2FoldChange	lfcSE	stat	pvalue	padj
1	FBgn0017424	asRNA:CR11538	293284	-12.5284	0.409696	-30.5799	2.26813e-205	3.24547e-201
2	FBgn0039685	Obp99b	108597	-9.99905	0.547578	-18.2605	1.70686e-74	1.22117e-70
3	FBgn0030105	CG15369	2292.41	-7.68294	0.516156	-14.8849	4.12937e-50	1.47718e-46
4	FBgn0034480	CG16898	2170.05	6.03679	0.435709	13.8551	1.185e-43	3.39124e-40
5	FBgn0053267	CG33267	3402.29	7.5386	0.557791	13.5151	1.274e-41	3.03828e-38
6	FBgn0039441	TwdlN	2321.05	7.31691	0.542742	13.4814	2.01312e-41	4.11511e-38
7	FBgn0039436	TwdlB	1434.76	6.47532	0.500144	12.9469	2.44631e-38	4.37554e-35
8	FBgn0036612	CG4998	3272.77	8.03714	0.642621	12.5068	6.85114e-36	1.08925e-32
9	FBgn0002562	Lsp1alpha	322737	-9.02088	0.740582	-12.1808	3.9337e-34	5.11703e-31
10	FBgn0035022	CG11413	1625.46	6.95449	0.573757	12.121	8.17823e-34	9.75186e-31
11	FBgn0034710	Alp7	1828.69	-7.67231	0.648629	-11.8285	2.78048e-32	3.06045e-29
12	FBgn0052237	CG32237	3137.08	7.53816	0.644453	11.697	1.32065e-31	1.3498e-28
13	FBgn0036782	CG7320	1792.29	-6.61835	0.572742	-11.5556	6.92001e-31	6.60123e-28
14	FBgn0051080	TwdlH	922.217	8.63117	0.747415	11.548	7.55392e-31	6.75556e-28
15	FBgn0044812	TotC	2095.36	7.13943	0.628256	11.3639	6.32707e-30	5.32553e-27
16	FBgn0000640	Fbp2	76085.6	-9.03439	0.804696	-11.2271	3.0022e-29	2.38658e-26
17	FBgn0037129	CG14565	1580.53	6.94645	0.622179	11.1647	6.06873e-29	4.57039e-26
18	FBgn0262683	CG43153	1560.39	4.83423	0.434345	11.1299	8.97057e-29	6.41799e-26
19	FBgn0031417	CG3597	441.144	-5.63376	0.506979	-11.1124	1.09168e-28	7.4385e-26
20	FBgn0051075	CG31075	18073	-4.20127	0.378682	-11.0944	1.33485e-28	8.68198e-26
21	FBgn0036639	CG4229	816.285	8.64641	0.784211	11.0256	2.8757e-28	1.78906e-25
22	FBgn0030443	CG12715	2057.15	-11.6213	1.11142	-10.4562	1.37225e-25	8.18146e-23
23	FBgn0037123	CG14569	3740.87	8.54162	0.824278	10.3625	3.67069e-25	2.10096e-22
24	FBgn0037125	CG14573	713.861	7.0885	0.694357	10.2087	1.81228e-24	9.97379e-22
25	FBgn0035787	CG8543	966.177	7.69364	0.757958	10.1505	3.2973e-24	1.74745e-21
26	FBgn0034715	Oatp58Db	505.577	-5.05131	0.499092	-10.121	4.45843e-24	2.27842e-21
27	FBgn0262112	sro	377.889	-6.09592	0.603126	-10.1072	5.13227e-24	2.53233e-21
28	FBgn0260226	CG42500	6726.91	-11.5921	1.16027	-9.99081	1.67208e-23	7.97525e-21
29	FBgn0034489	ppk6	350.027	5.61055	0.566847	9.89782	4.25446e-23	1.96378e-20
30	FBgn0039469	TwdlC	753.735	7.25328	0.742148	9.77336	1.46506e-22	6.55112e-20
31	FBgn0266261	Sgsf	3673.68	-12.4585	1.27893	-9.74135	2.00864e-22	8.70958e-20
32	FBgn0038240	CG14851	3024.63	7.10215	0.732512	9.69561	3.14766e-22	1.3247e-19
33	FBgn0040797	CG13066	885.902	7.88047	0.814322	9.67735	3.76349e-22	1.53862e-19
34	FBgn0039434	TwdlM	2600.94	6.41343	0.664873	9.64609	5.10654e-22	2.02971e-19
35	FBgn0262607	CG43133	965.927	5.9879	0.623663	9.60118	7.90337e-22	3.05647e-19
36	FBgn0032280	CG17105	643.936	-8.20355	0.85819	-9.55913	1.18749e-21	4.35688e-19
37	FBgn0037131	CG14564	1368.18	7.30235	0.763829	9.56018	1.17553e-21	4.35688e-19
38	FBgn0037078	CG12971	597.59	7.09543	0.744484	9.53067	1.56273e-21	5.49539e-19
39	FBgn0052279	Drsl2	482.053	-9.5261	0.999603	-9.52988	1.57461e-21	5.49539e-19
40	FBgn0004034	y	485.486	6.44644	0.679728	9.48385	2.45075e-21	8.34947e-19
41	FBgn0015714	Cyp6a17	444.288	-9.40767	0.993593	-9.46833	2.84348e-21	9.46218e-19
42	FBgn0039439	TwdlK	2032.43	6.80123	0.728933	9.33038	1.05491e-20	3.43061e-18
43	FBgn0030338	CG15741	626.377	6.75074	0.727523	9.27907	1.70959e-20	5.4361e-18
44	FBgn0052214	CG32214	339.243	5.6397	0.609525	9.25262	2.19062e-20	6.81427e-18
45	FBgn0036608	CG13040	578.143	6.77609	0.734826	9.22134	2.93399e-20	8.93245e-18
46	FBgn0003377	Sgs7	42648.5	-11.6717	1.28577	-9.0776	1.10992e-19	3.30871e-17
47	FBgn0035343	CG16762	3408.68	3.89347	0.429461	9.06596	1.23507e-19	3.53452e-17
48	FBgn0260634	eIF4G2	765.263	-4.20356	0.463608	-9.06705	1.22277e-19	3.53452e-17
49	FBgn0035193	CG9192	955.603	5.8282	0.644663	9.0407	1.55674e-19	4.28374e-17
50	FBgn0039440	TwdlJ	1946.88	6.40795	0.708734	9.0414	1.54677e-19	4.28374e-17
51	FBgn0004592	Eig71Ee	6522.86	-12.8682	1.42448	-9.03361	1.66107e-19	4.48459e-17
52	FBgn0033936	Achl	358.881	5.99601	0.665683	9.00731	2.11172e-19	5.49392e-17
53	FBgn0036641	Smn	268.819	-6.66993	0.747913	-8.91805	4.7457e-19	1.21261e-16
54	FBgn0026372	RpL23A	1341.41	6.6986	0.759446	8.82039	1.14067e-18	2.86347e-16
55	FBgn0022774	Oat	4730.77	-4.18845	0.475844	-8.80215	1.34217e-18	3.31122e-16
56	FBgn0035788	CG8541	1150.43	6.86868	0.781684	8.78702	1.53574e-18	3.72457e-16
57	FBgn0033623	CG13202	2973.17	-3.33916	0.382069	-8.73969	2.3375e-18	5.57455e-16
58	FBgn0038238	CG14854	292.697	-5.84348	0.672307	-8.69169	3.57085e-18	8.37627e-16
59	FBgn0037230	Nepl11	1999.3	5.08963	0.588608	8.6469	5.29174e-18	1.22128e-15
60	FBgn0003378	Sgs8	17828.9	-11.9992	1.39363	-8.61002	7.30471e-18	1.6591e-15
61	FBgn0262001	CG42819	349.124	7.04693	0.819158	8.60265	7.78929e-18	1.74152e-15
62	FBgn0038680	Cyp12a5	406.616	-7.27073	0.846429	-8.58989	8.70518e-18	1.91634e-15
63	FBgn0052404	Cpr65Aw	345.566	-4.33294	0.505839	-8.56586	1.07273e-17	2.32572e-15
64	FBgn0037730	CG9444	687.914	-6.01822	0.702926	-8.56168	1.11235e-17	2.37561e-15
65	FBgn0003373	Sgs3	24550.3	-12.3239	1.44608	-8.52225	1.56487e-17	3.29291e-15
66	FBgn0030955	CG6891	5194.86	-3.28292	0.388481	-8.45065	2.89674e-17	5.92135e-15
67	FBgn0000639	Fbp1	52087.1	-11.9621	1.41725	-8.44035	3.16401e-17	6.3766e-15
68	FBgn0039438	TwdlO	5802.93	8.04241	0.95518	8.41979	3.77162e-17	7.49557e-15
69	FBgn0036787	CG4306	897.268	-4.1008	0.489266	-8.38153	5.22448e-17	1.02407e-14
70	FBgn0038930	BomT3	333.778	5.88672	0.702567	8.37887	5.3436e-17	1.03326e-14
71	FBgn0050458	CG30458	597.483	4.09082	0.493831	8.28385	1.19254e-16	2.2752e-14
72	FBgn0262794	CG43175	967.059	5.11653	0.61811	8.27769	1.25588e-16	2.36452e-14
73	FBgn0002564	Lsp1gamma	356532	-5.22043	0.633144	-8.24525	1.64815e-16	3.06278e-14
74	FBgn0039521	CG5402	346.208	-8.63127	1.04901	-8.22805	1.90291e-16	3.49087e-14
75	FBgn0015570	alpha-Est2	3324.76	-3.20341	0.390549	-8.20232	2.35789e-16	4.27076e-14
76	FBgn0051380	CG31380	252.999	-7.59132	0.932216	-8.1433	3.84636e-16	6.87969e-14
77	FBgn0033726	Cpr49Ad	210.354	6.48776	0.799717	8.11258	4.95576e-16	8.75456e-14
78	FBgn0037672	sage	510.208	-3.97533	0.490839	-8.09905	5.53905e-16	9.66563e-14
79	FBgn0033703	CG13170	329.336	6.22767	0.770376	8.08394	6.27062e-16	1.08104e-13
80	FBgn0030537	CG12480	378.512	6.01565	0.747565	8.047	8.48487e-16	1.44536e-13
81	FBgn0036588	CG13068	1055.72	4.99624	0.621494	8.03908	9.05177e-16	1.52379e-13
82	FBgn0040837	CG8620	845.589	4.24221	0.532304	7.96953	1.59285e-15	2.65024e-13
83	FBgn0037227	TwdlV	508.82	5.44944	0.68501	7.95527	1.78745e-15	2.93985e-13
84	FBgn0035546	CG11345	734.547	4.62499	0.587248	7.8757	3.38845e-15	5.50969e-13
85	FBgn0037410	Osi2	570.441	4.94127	0.630067	7.84245	4.4185e-15	7.10386e-13
86	FBgn0085465	CG34436	185.314	-6.71923	0.85902	-7.82197	5.20016e-15	8.26767e-13
87	FBgn0037124	CG14568	722.135	6.8262	0.873537	7.81443	5.52101e-15	8.58698e-13
88	FBgn0039475	CG6277	2658.85	-4.04474	0.517564	-7.81495	5.49847e-15	8.58698e-13
89	FBgn0002531	Lcp1	15776.8	-5.24628	0.674051	-7.78321	7.07053e-15	1.08787e-12
90	FBgn0034201	CG17290	652.551	5.44312	0.700123	7.77452	7.57353e-15	1.15287e-12
91	FBgn0035737	Cpr65Ec	182.664	4.65399	0.599293	7.76581	8.11241e-15	1.20917e-12
92	FBgn0036998	CG5969	194.668	4.41318	0.569039	7.7555	8.79979e-15	1.2981e-12
93	FBgn0039678	Obp99a	2700.76	-3.80135	0.490431	-7.75104	9.11418e-15	1.33076e-12
94	FBgn0063127	lncRNA:CR33938	549.085	-6.1507	0.795616	-7.73074	1.06927e-14	1.54548e-12
95	FBgn0052208	825-Oak	184.466	5.46875	0.708859	7.71487	1.21104e-14	1.73287e-12
96	FBgn0034552	CG17999	370.8	5.45588	0.707389	7.71271	1.23178e-14	1.7451e-12
97	FBgn0040799	CG13051	840.886	5.67963	0.738825	7.68738	1.50182e-14	2.10682e-12
98	FBgn0005626	ple	2161.39	3.75051	0.488303	7.6807	1.58217e-14	2.19798e-12
99	FBgn0035780	CG18417	224.273	-5.05974	0.660585	-7.65948	1.86681e-14	2.54402e-12
100	FBgn0260770	CG42568	1494.65	5.13684	0.670947	7.65611	1.91654e-14	2.58714e-12
101	FBgn0052213	CG32213	209.481	5.13125	0.670516	7.65268	1.96828e-14	2.63216e-12
102	FBgn0265375	lncRNA:CR44316	304.257	-3.91224	0.513074	-7.6251	2.43842e-14	3.23068e-12
103	FBgn0004778	Ccp84Af	476.627	6.09034	0.798908	7.62333	2.47212e-14	3.24528e-12
104	FBgn0259176	bun	129.556	-7.20718	0.955298	-7.54443	4.54264e-14	5.80363e-12
105	FBgn0052269	CG32269	154.409	7.04334	0.934132	7.53998	4.70036e-14	5.95198e-12
106	FBgn0004047	Yp3	901.04	-3.99701	0.531243	-7.52389	5.31683e-14	6.67355e-12
107	FBgn0029645	CG14422	223.68	5.16315	0.689625	7.4869	7.0522e-14	8.77478e-12
108	FBgn0033166	Eaf	233.403	8.6413	1.15598	7.47528	7.70417e-14	9.48405e-12
109	FBgn0039155	Kal1	335.176	-3.50012	0.468281	-7.47442	7.7548e-14	9.48405e-12
110	FBgn0015033	Cyp4d8	1038.02	-3.05784	0.409633	-7.46482	8.34152e-14	1.01152e-11
111	FBgn0037122	CG14570	386.948	6.47253	0.867531	7.46087	8.59544e-14	1.03355e-11
112	FBgn0000422	Ddc	682.22	3.19874	0.429199	7.4528	9.13769e-14	1.08959e-11
113	FBgn0028533	CG7953	25485.9	-3.09973	0.416659	-7.43947	1.01088e-13	1.19543e-11
114	FBgn0036871	CG14096	205.02	5.43429	0.731598	7.42797	1.1028e-13	1.29344e-11
115	FBgn0002533	Lcp2	14644	-4.43372	0.600621	-7.38189	1.56064e-13	1.81554e-11
116	FBgn0036872	CG12519	286.757	4.25186	0.576965	7.36935	1.71458e-13	1.97854e-11
117	FBgn0038290	CG6912	417.707	-6.9884	0.95106	-7.34801	2.01186e-13	2.30302e-11
118	FBgn0013772	Cyp6a8	5233.37	-4.35482	0.593025	-7.3434	2.0823e-13	2.36473e-11
119	FBgn0033158	CG12164	334.364	4.7692	0.655837	7.27193	3.54397e-13	3.99297e-11
120	FBgn0043069	MESK4	745.037	-5.14638	0.717925	-7.1684	7.58775e-13	8.48227e-11
121	FBgn0032669	CG15155	1165.82	-8.92118	1.24703	-7.15394	8.43227e-13	9.35328e-11
122	FBgn0052793	CG32793	132.889	5.81126	0.813559	7.14301	9.13086e-13	1.00503e-10
123	FBgn0036873	CG18294	252.288	5.94622	0.835713	7.11515	1.11792e-12	1.22109e-10
124	FBgn0085194	CG34165	352.795	3.32029	0.46863	7.0851	1.38948e-12	1.50621e-10
125	FBgn0262530	CG43084	288.502	-8.78225	1.24055	-7.07929	1.44892e-12	1.55884e-10
126	FBgn0004554	Edg91	1022.98	3.42206	0.483527	7.07728	1.47012e-12	1.56985e-10
127	FBgn0025644	CG14424	233.541	5.54257	0.789058	7.02429	2.15164e-12	2.26381e-10
128	FBgn0040653	Dso1	499.422	3.75929	0.53517	7.02447	2.14883e-12	2.26381e-10
129	FBgn0036690	Ilp8	129.413	5.16122	0.735053	7.02155	2.19415e-12	2.29168e-10
130	FBgn0035513	Cpr64Ad	1423.12	5.2268	0.745293	7.01307	2.33139e-12	2.41738e-10
131	FBgn0040993	CG17325	3940.29	3.15966	0.450813	7.0088	2.40365e-12	2.47437e-10
132	FBgn0040798	CG13069	495.354	6.09157	0.874958	6.96213	3.35174e-12	3.42571e-10
133	FBgn0038642	Muc91C	195.737	4.82591	0.694778	6.94597	3.75865e-12	3.81436e-10
134	FBgn0035858	CG13674	457.652	5.75677	0.82893	6.94482	3.78951e-12	3.8186e-10
135	FBgn0039161	CG13606	267.268	4.34978	0.629701	6.90769	4.92603e-12	4.8949e-10
136	FBgn0037999	CG4860	323.426	-3.49571	0.506469	-6.90213	5.12302e-12	5.05554e-10
137	FBgn0028871	Cpr35B	177.694	5.40604	0.783431	6.90047	5.18302e-12	5.07971e-10
138	FBgn0035490	CG1136	315.872	3.52543	0.51102	6.89881	5.24385e-12	5.10437e-10
139	FBgn0052249	CG32249	3402.01	-4.59504	0.666529	-6.89398	5.42541e-12	5.24542e-10
140	FBgn0036262	CG6910	7001.31	-2.793	0.405374	-6.88995	5.58107e-12	5.3597e-10
141	FBgn0029990	CG2233	24129.3	-4.06485	0.593216	-6.85224	7.27037e-12	6.93545e-10
142	FBgn0021979	l(2)k09913	145.759	6.64608	0.973391	6.82776	8.62525e-12	8.17343e-10
143	FBgn0003057	CG10598	254.233	6.60939	0.9685	6.82436	8.83205e-12	8.31433e-10
144	FBgn0283508	nw	2639.55	-2.87492	0.423194	-6.79338	1.09537e-11	1.01777e-09
145	FBgn0028939	NimC2	500.001	-8.15994	1.20938	-6.74723	1.50696e-11	1.39117e-09
146	FBgn0038505	CG17283	246.689	5.22057	0.775314	6.73349	1.65646e-11	1.51938e-09
147	FBgn0035887	Jon66Cii	10997.1	-2.96673	0.44148	-6.71997	1.81758e-11	1.65655e-09
148	FBgn0262529	CG43083	150.95	-10.8796	1.63012	-6.67414	2.48691e-11	2.25223e-09
149	FBgn0025781	Cdc16	328.214	9.12138	1.36746	6.67033	2.55228e-11	2.2969e-09
150	FBgn0033869	Cpr50Cb	251.853	4.28435	0.645489	6.63737	3.19319e-11	2.85571e-09
151	FBgn0063493	GstE7	1650.77	-2.72548	0.412538	-6.60662	3.93188e-11	3.47292e-09
152	FBgn0045761	CHKov1	142.181	10.372	1.57071	6.60339	4.01852e-11	3.52766e-09
153	FBgn0035886	Jon66Ci	88668.6	-2.79	0.423338	-6.59048	4.38411e-11	3.82514e-09
154	FBgn0265668	CG44475	153.599	10.4834	1.59246	6.58318	4.60496e-11	3.99348e-09
155	FBgn0051876	Cpr30F	263.369	5.64115	0.858749	6.56904	5.06419e-11	4.36527e-09
156	FBgn0026320	Tom	186.224	-4.46611	0.680545	-6.56255	5.2894e-11	4.53209e-09
157	FBgn0283451	br	2328.71	-2.7131	0.414842	-6.54008	6.14856e-11	5.23689e-09
158	FBgn0259950	CG42460	748.416	-10.7476	1.64368	-6.53877	6.20287e-11	5.25189e-09
159	FBgn0263050	CG43345	124.187	4.19797	0.643255	6.52613	6.74896e-11	5.68064e-09
160	FBgn0034428	AANATL6	1256.52	-4.496	0.692024	-6.49689	8.19955e-11	6.86125e-09
161	FBgn0031092	Ech1	1777.19	-2.51271	0.38786	-6.47839	9.27069e-11	7.71246e-09
162	FBgn0002563	Lsp1beta	425812	-3.95018	0.611591	-6.45887	1.05491e-10	8.67509e-09
163	FBgn0065083	sncRNA:765	5229.83	2.46754	0.381995	6.45961	1.04973e-10	8.67509e-09
164	FBgn0020639	Lcp65Af	3091.77	6.14862	0.954292	6.44312	1.1704e-10	9.56989e-09
165	FBgn0003372	Sgs1	3331.72	-9.81203	1.52541	-6.43238	1.25622e-10	1.01898e-08
166	FBgn0261859	CG42788	151.533	-5.95909	0.926494	-6.43187	1.26046e-10	1.01898e-08
167	FBgn0267277	asRNA:CR45713	163.222	4.14623	0.646286	6.41548	1.40381e-10	1.12849e-08
168	FBgn0002590	snoRNA:Psi28S-1135a	868.53	5.97317	0.933524	6.39852	1.5689e-10	1.25415e-08
169	FBgn0036410	CG8100	945.394	-5.18753	0.812589	-6.38396	1.72568e-10	1.37182e-08
170	FBgn0029568	CG11381	124.927	10.1854	1.59607	6.38153	1.75326e-10	1.37928e-08
171	FBgn0040736	BomS3	1234.16	4.77059	0.747573	6.38144	1.75434e-10	1.37928e-08
172	FBgn0052266	CG32266	2607.68	5.81184	0.913928	6.35918	2.02832e-10	1.57735e-08
173	FBgn0052475	mthl8	119.04	7.67383	1.21088	6.33738	2.33702e-10	1.78826e-08
174	FBgn0032733	CG15170	1371.22	-2.81201	0.449483	-6.2561	3.9473e-10	3.00435e-08
175	FBgn0035070	CG3650	94.9465	6.32919	1.01383	6.24287	4.29606e-10	3.2525e-08
176	FBgn0038727	CG7432	288.178	3.1869	0.510577	6.24177	4.32655e-10	3.25834e-08
177	FBgn0033592	CG13215	133.429	4.10357	0.658555	6.23117	4.62963e-10	3.46835e-08
178	FBgn0036879	Cpr76Bb	214.341	5.82114	0.934981	6.22595	4.78659e-10	3.56726e-08
179	FBgn0005561	sv	130.881	4.49772	0.722841	6.22228	4.89969e-10	3.63262e-08
180	FBgn0003374	Sgs4	7636.44	-9.84753	1.58369	-6.2181	5.03207e-10	3.71154e-08
181	FBgn0085302	CG34273	2198.79	6.636	1.06738	6.21709	5.06445e-10	3.71627e-08
182	FBgn0029811	Cpr5C	146.321	5.22128	0.842021	6.20089	5.61454e-10	4.0989e-08
183	FBgn0034011	CG8160	2462.09	2.77725	0.448155	6.19708	5.75201e-10	4.17795e-08
184	FBgn0038527	CG14324	133.977	10.2863	1.66852	6.16489	7.05333e-10	5.07166e-08
185	FBgn0052570	TwdlY	343.949	6.12562	0.99582	6.15133	7.68354e-10	5.49719e-08
186	FBgn0038461	EMC2B	287.646	-4.49858	0.731952	-6.14601	7.94583e-10	5.65656e-08
187	FBgn0052568	CG32568	1109.18	4.71647	0.767617	6.1443	8.03177e-10	5.68943e-08
188	FBgn0039203	Jhbp12	125.352	6.16403	1.00409	6.13894	8.30737e-10	5.85567e-08
189	FBgn0003255	rk	122.965	3.75991	0.614171	6.12193	9.24465e-10	6.4844e-08
190	FBgn0036878	Cpr76Ba	128.092	6.174	1.00977	6.11424	9.70183e-10	6.77188e-08
191	FBgn0030362	regucalcin	34942.2	-2.25798	0.369386	-6.11279	9.79028e-10	6.80044e-08
192	FBgn0051274	CG31274	146.727	-5.91213	0.970173	-6.09389	1.10201e-09	7.61769e-08
193	FBgn0051816	CG31816	68.3953	-5.68154	0.932993	-6.08959	1.13202e-09	7.78755e-08
194	FBgn0004779	Ccp84Ae	707.696	6.94809	1.1418	6.08521	1.16336e-09	7.9499e-08
195	FBgn0034405	Jheh2	1880.92	-3.19411	0.525003	-6.08399	1.17229e-09	7.9499e-08
196	FBgn0036131	CG12522	103.181	6.45056	1.06069	6.08148	1.19075e-09	8.037e-08
197	FBgn0038866	CG5810	272.396	3.48895	0.574457	6.07348	1.25167e-09	8.40855e-08
198	FBgn0038150	yellow-e3	74.7478	-9.866	1.62634	-6.06639	1.30817e-09	8.7063e-08
199	FBgn0262029	dachs	346.555	-2.97988	0.491917	-6.0577	1.38081e-09	9.14724e-08
200	FBgn0039108	CG10232	247.679	3.10204	0.514569	6.02842	1.65574e-09	1.08679e-07
201	FBgn0031248	CG11912	21230	-5.04351	0.836996	-6.02573	1.68351e-09	1.09997e-07
202	FBgn0036493	CG7255	3104.44	-2.98143	0.495238	-6.02021	1.74193e-09	1.13296e-07
203	FBgn0266631	lncRNA:CR45138	121.816	-8.12234	1.35173	-6.00884	1.8686e-09	1.20985e-07
204	FBgn0028583	lcs	660.042	4.1483	0.693716	5.97982	2.23383e-09	1.41433e-07
205	FBgn0000337	cn	2407.31	2.41667	0.404221	5.9786	2.2507e-09	1.41874e-07
206	FBgn0032913	CG9259	2336.63	-3.14489	0.526183	-5.9768	2.27569e-09	1.42819e-07
207	FBgn0033926	Arc1	91779.3	2.63976	0.442547	5.96493	2.44741e-09	1.51602e-07
208	FBgn0038148	CG14377	1012.19	5.72383	0.959502	5.96541	2.44018e-09	1.51602e-07
209	FBgn0033137	Tsp42Ep	2854.96	-6.40347	1.0738	-5.96337	2.47083e-09	1.52393e-07
210	FBgn0039543	CROT	1781.59	-2.38334	0.400037	-5.95778	2.5568e-09	1.56347e-07
211	FBgn0052073	CG32073	574.985	3.12061	0.52453	5.94935	2.69213e-09	1.62539e-07
212	FBgn0033927	CR10102	57319.8	2.66623	0.449003	5.93811	2.88326e-09	1.72083e-07
213	FBgn0051698	CG31698	570.889	-11.3551	1.91628	-5.9256	3.11155e-09	1.8398e-07
214	FBgn0263216	CG43386	266.44	3.04819	0.517466	5.8906	3.84795e-09	2.21126e-07
215	FBgn0053462	CG33462	136.57	3.62253	0.615473	5.88576	3.96221e-09	2.25191e-07
216	FBgn0263083	CG43351	226.739	4.14903	0.705471	5.88121	4.07273e-09	2.29436e-07
217	FBgn0015316	Try29F	136.264	7.86213	1.33698	5.88049	4.09044e-09	2.2953e-07
218	FBgn0033590	CG13217	124.899	4.52761	0.774701	5.84434	5.0859e-09	2.81025e-07
219	FBgn0261262	CG42613	75.3328	9.45562	1.6223	5.82852	5.5921e-09	3.04248e-07
220	FBgn0036112	CG14147	151.762	4.25929	0.73178	5.82045	5.86901e-09	3.16905e-07
221	FBgn0267431	Myo81F	12062.1	3.09456	0.532556	5.81077	6.21874e-09	3.34358e-07
222	FBgn0037128	CG14572	2320.46	2.46858	0.425502	5.80158	6.56934e-09	3.46866e-07
223	FBgn0040496	CG17104	381.72	3.06244	0.527847	5.80176	6.56212e-09	3.46866e-07
224	FBgn0004187	snRNA:U1:95Cc	75.6488	5.16324	0.892801	5.78319	7.32989e-09	3.81394e-07
225	FBgn0039435	TwdlP	1652.04	5.92676	1.03166	5.74488	9.19869e-09	4.75177e-07
226	FBgn0005670	Cyp4d1	10396.6	-2.34686	0.408787	-5.74104	9.40982e-09	4.82599e-07
227	FBgn0000405	CycB	680.456	-2.48338	0.434126	-5.72041	1.06267e-08	5.39109e-07
228	FBgn0004781	Ccp84Ac	544.301	5.92144	1.03524	5.71984	1.06624e-08	5.39109e-07
229	FBgn0052698	CARPB	430.59	-3.04946	0.533061	-5.72066	1.06112e-08	5.39109e-07
230	FBgn0028920	CG8997	45358.3	-2.87941	0.504145	-5.71148	1.12001e-08	5.60356e-07
231	FBgn0028537	CG31775	2690.43	-2.9898	0.523818	-5.70771	1.14504e-08	5.70883e-07
232	FBgn0283479	Alp1	477.525	-3.59097	0.629759	-5.70214	1.18312e-08	5.87823e-07
233	FBgn0267337	rn	131.902	-3.3531	0.589606	-5.68702	1.29274e-08	6.40064e-07
234	FBgn0010358	deltaTry	32393.8	-2.19177	0.387532	-5.65572	1.55195e-08	7.57911e-07
235	FBgn0266084	Fhos	85.1659	4.20119	0.743446	5.65097	1.59548e-08	7.76519e-07
236	FBgn0032785	CG10026	539.274	-2.52257	0.44745	-5.63767	1.72369e-08	8.36078e-07
237	FBgn0037126	CG14567	260.109	3.85311	0.685507	5.62081	1.90064e-08	9.15697e-07
238	FBgn0038095	Cyp304a1	1159.82	-3.12846	0.557753	-5.60904	2.03448e-08	9.73626e-07
239	FBgn0266887	lncRNA:CR45348	65.7424	-7.22779	1.28923	-5.6063	2.06701e-08	9.85895e-07
240	FBgn0033307	CG14752	128.405	5.97786	1.06932	5.59031	2.26661e-08	1.0775e-06
241	FBgn0004898	fd96Cb	75.1042	-4.56221	0.818151	-5.57625	2.45758e-08	1.16442e-06
242	FBgn0038716	CG7342	174.106	-6.16368	1.1069	-5.5684	2.57089e-08	1.21201e-06
243	FBgn0261997	CG42815	93.8517	7.33235	1.31788	5.56376	2.64029e-08	1.23869e-06
244	FBgn0036876	CG9451	1793.65	2.71789	0.488657	5.56195	2.66776e-08	1.24748e-06
245	FBgn0033518	Prx6c	2394.17	-2.2061	0.397829	-5.54536	2.93347e-08	1.35403e-06
246	FBgn0033728	Cpr49Ae	352.392	4.39022	0.792364	5.54066	3.01337e-08	1.38644e-06
247	FBgn0035856	CG13679	242.433	3.80802	0.68814	5.53379	3.1339e-08	1.43728e-06
248	FBgn0034426	AANATL5	382.492	-4.33511	0.783543	-5.5327	3.15345e-08	1.44162e-06
249	FBgn0010359	gammaTry	35654.9	-2.159	0.391203	-5.51888	3.41171e-08	1.55472e-06
250	FBgn0031959	spz3	286.564	3.08391	0.560775	5.49936	3.81164e-08	1.73145e-06
251	FBgn0267798	lncRNA:CR46123	56.1743	-7.0001	1.2749	-5.49072	4.00308e-08	1.81266e-06
252	FBgn0044809	TotZ	66.9056	9.28445	1.69151	5.48885	4.04555e-08	1.82611e-06
253	FBgn0034663	CG4363	2372.01	-2.1075	0.384542	-5.48056	4.23974e-08	1.90775e-06
254	FBgn0035280	Cpr62Bb	57.2711	9.06015	1.65592	5.47137	4.4658e-08	2.00317e-06
255	FBgn0032670	CG5783	1764.07	-3.19148	0.58517	-5.45394	4.92645e-08	2.20289e-06
256	FBgn0003065	CG2150	210.451	6.04584	1.10978	5.4478	5.09973e-08	2.27327e-06
257	FBgn0033196	HisT	96.4784	3.49311	0.645738	5.40949	6.32045e-08	2.79998e-06
258	FBgn0262531	CG43085	5896.78	2.02984	0.375464	5.40623	6.43668e-08	2.84267e-06
259	FBgn0036821	CG3961	2459.88	-2.50712	0.46413	-5.40175	6.59936e-08	2.90554e-06
260	FBgn0010421	TfIIFbeta	108.173	-4.23807	0.784767	-5.40042	6.6485e-08	2.9182e-06
261	FBgn0028468	rtet	296.534	-2.55495	0.473806	-5.3924	6.95224e-08	3.04219e-06
262	FBgn0029821	CG4020	97.6058	-3.56158	0.661111	-5.38727	7.15365e-08	3.12078e-06
263	FBgn0050031	CG30031	34711.4	-2.08268	0.386795	-5.38445	7.26645e-08	3.16035e-06
264	FBgn0015039	Cyp9b2	12163.3	-2.53163	0.470606	-5.37952	7.46854e-08	3.2384e-06
265	FBgn0032049	Bace	5143.13	4.10517	0.765783	5.36075	8.28774e-08	3.58276e-06
266	FBgn0051626	CG31626	654.148	4.33109	0.808185	5.35903	8.36707e-08	3.60616e-06
267	FBgn0029804	CG3097	206.282	3.05379	0.570163	5.35599	8.50905e-08	3.64539e-06
268	FBgn0039257	tnc	1197.92	2.71376	0.506652	5.35626	8.49599e-08	3.64539e-06
269	FBgn0085256	CG34227	4782.2	-6.60605	1.23828	-5.33484	9.56264e-08	4.07238e-06
270	FBgn0024740	Lip2	105.796	-3.82522	0.718206	-5.32608	1.00354e-07	4.26103e-06
271	FBgn0052071	CG32071	221.278	6.23261	1.17267	5.31489	1.0672e-07	4.51792e-06
272	FBgn0003116	pn	1226.24	-2.14956	0.404742	-5.31094	1.0906e-07	4.60337e-06
273	FBgn0031747	CG9021	320.594	-6.42152	1.21167	-5.29971	1.15989e-07	4.88145e-06
274	FBgn0003218	rdgB	1564.79	-2.09129	0.3956	-5.28638	1.24764e-07	5.22001e-06
275	FBgn0047095	CG33939	167.813	2.78298	0.528408	5.26673	1.38876e-07	5.7767e-06
276	FBgn0002565	Lsp2	49.6322	8.85363	1.6831	5.26032	1.43805e-07	5.96436e-06
277	FBgn0261709	lncRNA:CR42746	98.1333	-3.81063	0.729989	-5.22012	1.78806e-07	7.39462e-06
278	FBgn0051674	CG31674	199.354	3.21582	0.619262	5.19299	2.06941e-07	8.51717e-06
279	FBgn0085453	Mthfs	1348.06	-2.26808	0.436773	-5.19281	2.07141e-07	8.51717e-06
280	FBgn0033439	CG1773	237.267	-4.95644	0.95606	-5.18423	2.16911e-07	8.86793e-06
281	FBgn0053263	CG33263	95.1321	5.49963	1.06074	5.18473	2.16329e-07	8.86793e-06
282	FBgn0030189	CG2909	622.507	2.32726	0.44952	5.17721	2.25227e-07	9.18169e-06
283	FBgn0264272	mwh	287.199	3.73159	0.721296	5.17346	2.29804e-07	9.34167e-06
284	FBgn0033594	CG13226	61.2244	6.09306	1.17973	5.16479	2.40711e-07	9.75732e-06
285	FBgn0086917	spok	338.179	-2.50173	0.484774	-5.16062	2.46136e-07	9.94902e-06
286	FBgn0050025	CG30025	37951.5	-2.0049	0.389283	-5.15023	2.60173e-07	1.04868e-05
287	FBgn0035548	CG15023	132.241	5.65613	1.10175	5.13378	2.83977e-07	1.13821e-05
288	FBgn0002121	l(2)gl	1653.36	2.2574	0.440722	5.12205	3.02229e-07	1.20799e-05
289	FBgn0031961	CG7102	114.094	-3.63532	0.711247	-5.11119	3.20132e-07	1.27598e-05
290	FBgn0038983	CG5326	676.468	2.16885	0.424581	5.1082	3.25236e-07	1.29272e-05
291	FBgn0034443	cer	1648.26	-7.09277	1.3914	-5.09758	3.4403e-07	1.36364e-05
292	FBgn0039473	CG17191	4822.27	-2.04544	0.401509	-5.09438	3.49893e-07	1.38305e-05
293	FBgn0032299	CG17127	58.9033	5.29596	1.0397	5.09374	3.51072e-07	1.38388e-05
294	FBgn0035792	CG7548	191.243	5.01926	0.987216	5.08426	3.6906e-07	1.45079e-05
295	FBgn0066365	dyl	186.252	4.40256	0.866574	5.08042	3.76605e-07	1.47639e-05
296	FBgn0050016	CG30016	415.906	-2.27026	0.44704	-5.07843	3.80566e-07	1.48785e-05
297	FBgn0037225	TwdlG	281.999	3.79208	0.747687	5.07175	3.94176e-07	1.53686e-05
298	FBgn0031630	CG15629	295.664	2.66549	0.525625	5.07107	3.95575e-07	1.53812e-05
299	FBgn0262944	lncRNA:CR43263	44.0041	8.67996	1.71309	5.06684	4.04473e-07	1.56846e-05
300	FBgn0000527	e	117.095	3.22677	0.637802	5.05921	4.20998e-07	1.62812e-05
301	FBgn0031542	CG15414	408.267	2.50809	0.496509	5.05144	4.38481e-07	1.69117e-05
302	FBgn0030836	CG8664	13966.6	-2.35797	0.467031	-5.04886	4.44454e-07	1.7093e-05
303	FBgn0034871	CG3906	63.6829	9.21322	1.82499	5.04837	4.45604e-07	1.7093e-05
304	FBgn0035845	CG13675	82.2585	6.14058	1.21647	5.04787	4.46766e-07	1.7093e-05
305	FBgn0033598	Cpr47Eb	2030.96	3.09408	0.613717	5.04155	4.61784e-07	1.76205e-05
306	FBgn0003046	Pcp	402.911	-2.68449	0.533938	-5.02772	4.9634e-07	1.88385e-05
307	FBgn0053111	CG33111	1866.11	1.92884	0.383784	5.02586	5.01174e-07	1.89717e-05
308	FBgn0037975	CG3397	509.32	-4.36897	0.870338	-5.01985	5.17107e-07	1.95232e-05
309	FBgn0038180	Cht5	1377.03	4.19916	0.838056	5.01059	5.42623e-07	2.04326e-05
310	FBgn0053306	CG33306	3595.61	1.9918	0.398052	5.00387	5.61897e-07	2.11029e-05
311	FBgn0250833	CG34461	57.5822	6.62238	1.3283	4.98562	6.17633e-07	2.3112e-05
312	FBgn0263741	CG43666	57.5724	5.27869	1.05885	4.98531	6.18626e-07	2.3112e-05
313	FBgn0029848	Btnd	253.081	-2.77752	0.557444	-4.98259	6.27377e-07	2.33779e-05
314	FBgn0033368	CG13743	40.7342	8.56857	1.72382	4.97068	6.67186e-07	2.47968e-05
315	FBgn0034551	CG15225	115.877	4.68262	0.942583	4.96786	6.76965e-07	2.5095e-05
316	FBgn0033742	Nepl10	1418.05	-3.0607	0.616296	-4.96628	6.82483e-07	2.52342e-05
317	FBgn0036605	CG13041	585.171	4.27237	0.860728	4.96367	6.91731e-07	2.55103e-05
318	FBgn0041194	Prat2	2347.06	-3.34332	0.674152	-4.9593	7.0749e-07	2.60244e-05
319	FBgn0037782	Npc2d	6385.77	-2.2406	0.452309	-4.95369	7.28199e-07	2.67174e-05
320	FBgn0003312	sad	111.131	-3.59632	0.728012	-4.93991	7.81569e-07	2.86022e-05
321	FBgn0085310	CG34281	110.402	5.56295	1.12728	4.93483	8.02189e-07	2.9282e-05
322	FBgn0034005	ItgaPS4	167.133	2.58596	0.524762	4.92787	8.31291e-07	3.0267e-05
323	FBgn0036996	mag	64974.1	-1.86469	0.378495	-4.92659	8.36779e-07	3.03895e-05
324	FBgn0031937	CG13795	1412.53	-2.11473	0.430471	-4.91259	8.98801e-07	3.25593e-05
325	FBgn0033222	CG12824	1085.39	-4.05464	0.826973	-4.90299	9.43891e-07	3.41064e-05
326	FBgn0045476	Gr64e	38.7739	8.49741	1.73392	4.90068	9.5504e-07	3.44223e-05
327	FBgn0051741	CG31741	388.519	-4.23469	0.867041	-4.88407	1.03918e-06	3.71741e-05
328	FBgn0284247	ds	361.075	-2.25661	0.462544	-4.87869	1.06792e-06	3.81069e-05
329	FBgn0039299	CG11854	920.458	-6.44471	1.32229	-4.87391	1.0941e-06	3.88473e-05
330	FBgn0015288	RpL22	1554.06	-2.2579	0.463676	-4.86956	1.11849e-06	3.96152e-05
331	FBgn0050372	Asap	508.92	2.27568	0.467419	4.86861	1.12386e-06	3.97068e-05
332	FBgn0038071	Dtg	228.659	-3.03661	0.623833	-4.86766	1.12926e-06	3.97995e-05
333	FBgn0038526	CG14327	52.4022	6.4617	1.33018	4.85778	1.1871e-06	4.17353e-05
334	FBgn0031907	CG5171	333.108	2.27705	0.469471	4.85023	1.23317e-06	4.32485e-05
335	FBgn0032262	CG7384	71.5337	-4.38694	0.907044	-4.83652	1.32132e-06	4.62269e-05
336	FBgn0023541	Cyp4d14	458.99	-4.8222	0.999748	-4.82342	1.4112e-06	4.92508e-05
337	FBgn0054043	CG34043	664.306	2.05944	0.427269	4.82	1.43558e-06	4.99799e-05
338	FBgn0035286	CG13924	289.946	-2.50037	0.519289	-4.81498	1.47212e-06	5.10039e-05
339	FBgn0034350	Lamtor2	270.096	-2.6749	0.556704	-4.80489	1.5484e-06	5.35169e-05
340	FBgn0024491	Bin1	1792.51	2.7145	0.565238	4.8024	1.56775e-06	5.40554e-05
341	FBgn0038422	js	91.4301	3.74034	0.780433	4.79265	1.64593e-06	5.66143e-05
342	FBgn0015772	Nak	422.741	-2.17499	0.454591	-4.7845	1.71413e-06	5.88189e-05
343	FBgn0031053	CG14223	80.1533	-3.60145	0.752854	-4.78373	1.72076e-06	5.89051e-05
344	FBgn0031805	Nepl4	609.388	2.02115	0.422596	4.78269	1.72962e-06	5.9067e-05
345	FBgn0050430	CG30430	95.7951	-6.76764	1.41699	-4.77608	1.78743e-06	6.08959e-05
346	FBgn0011834	Ser6	591.538	2.97462	0.62579	4.75339	2.00032e-06	6.78261e-05
347	FBgn0050359	Mal-A5	2117.06	-2.7455	0.577728	-4.75224	2.01174e-06	6.80519e-05
348	FBgn0033731	Cpr49Ah	47.692	-6.17198	1.29981	-4.74837	2.05062e-06	6.92037e-05
349	FBgn0051427	CR31427	48.9556	4.76124	1.00407	4.74194	2.1168e-06	7.1269e-05
350	FBgn0030540	CG11581	89.133	4.10716	0.866526	4.73981	2.13922e-06	7.18548e-05
351	FBgn0265901	asRNA:CR44690	777.134	-1.98215	0.418721	-4.73381	2.2034e-06	7.3837e-05
352	FBgn0050479	CG30479	88.2028	4.3785	0.925736	4.72975	2.24799e-06	7.51555e-05
353	FBgn0051268	CG31268	43.6094	8.66695	1.83946	4.71169	2.45669e-06	8.1561e-05
354	FBgn0031467	Cpr23B	42.6214	8.63395	1.83266	4.71115	2.46318e-06	8.15873e-05
355	FBgn0013681	mt:ND3	6671.66	-2.8413	0.603499	-4.70805	2.50096e-06	8.24567e-05
356	FBgn0035547	CG15022	33.7341	8.29656	1.7703	4.68653	2.77874e-06	9.08023e-05
357	FBgn0035667	Jon65Ai	28055.7	-1.92426	0.411639	-4.67462	2.94495e-06	9.5771e-05
358	FBgn0030098	CG12057	10018.4	-3.50158	0.749239	-4.67352	2.96077e-06	9.60672e-05
359	FBgn0034753	CG2852	12676.6	-1.73248	0.371272	-4.66635	3.06599e-06	9.90322e-05
360	FBgn0052181	CG32181	48.9922	-9.25595	1.9852	-4.66247	3.1243e-06	0.000100688
361	FBgn0261989	CG42807	10651.6	2.23323	0.479516	4.65726	3.20447e-06	0.00010304
362	FBgn0030756	CG9903	2079.32	-4.12174	0.885846	-4.65289	3.27318e-06	0.000104778
363	FBgn0039896	yellow-h	726.055	-1.91698	0.412806	-4.64377	3.42103e-06	0.000109267
364	FBgn0000567	Eip74EF	945.742	-1.97504	0.42538	-4.643	3.43382e-06	0.000109431
365	FBgn0033702	CG8854	70.626	3.32894	0.71801	4.63634	3.54631e-06	0.000112765
366	FBgn0038528	CG14326	96.965	3.80884	0.821744	4.63507	3.56809e-06	0.000113206
367	FBgn0004186	snRNA:U1:95Cb	64.0735	4.09817	0.884609	4.63275	3.60847e-06	0.000114234
368	FBgn0000157	Dll	151.522	-3.32888	0.719114	-4.62914	3.67193e-06	0.000115986
369	FBgn0003375	Sgs5	35825.5	-12.2403	2.64828	-4.62197	3.80112e-06	0.000119802
370	FBgn0039482	CG14258	1200.15	-2.51119	0.543425	-4.62104	3.81828e-06	0.000120079
371	FBgn0085277	CG34248	50.8187	6.4421	1.39451	4.6196	3.84474e-06	0.000120382
372	FBgn0001112	Gld	668.345	-1.91342	0.415467	-4.60545	4.11571e-06	0.000128025
373	FBgn0003525	stg	477.018	-1.97601	0.429197	-4.60396	4.14532e-06	0.000128667
374	FBgn0029924	CG4586	1069.04	-2.28352	0.496448	-4.59971	4.23071e-06	0.000131033
375	FBgn0024804	Dbp80	135.708	3.42808	0.745467	4.59857	4.25407e-06	0.000131472
376	FBgn0028400	Syt4	675.012	2.17586	0.473719	4.59316	4.36587e-06	0.000134636
377	FBgn0038129	TBC1D5	734.562	-2.01822	0.439896	-4.58796	4.476e-06	0.000137736
378	FBgn0263761	CG43678	89.2966	3.16059	0.690466	4.57748	4.70615e-06	0.000144507
379	FBgn0031918	CG6055	368.054	2.73944	0.599696	4.56804	4.92296e-06	0.000150841
380	FBgn0028855	CG15282	2938.14	2.90844	0.637063	4.56539	4.98572e-06	0.000152437
381	FBgn0033597	Cpr47Ea	31.3372	8.19024	1.79482	4.56328	5.03615e-06	0.000153651
382	FBgn0032472	CG9928	503.603	4.07315	0.893186	4.56025	5.10932e-06	0.000155552
383	FBgn0025456	CREG	4585.41	-5.01497	1.10244	-4.54898	5.39069e-06	0.000163077
384	FBgn0037553	CG18249	199.542	-2.54489	0.560257	-4.54237	5.56265e-06	0.000167218
385	FBgn0026754	Ugt37C1	486.064	4.40273	0.969924	4.53925	5.64545e-06	0.000169352
386	FBgn0039300	RpS27	203.113	2.4223	0.533869	4.53725	5.69928e-06	0.000170526
387	FBgn0037477	CG14610	63.0926	4.54835	1.00625	4.52009	6.1814e-06	0.000183887
388	FBgn0010294	ng2	3729.38	2.82481	0.625608	4.5153	6.32263e-06	0.000187698
389	FBgn0039820	CG15554	106.371	4.13253	0.91532	4.51485	6.33625e-06	0.000187713
390	FBgn0036589	CG13067	8263.55	3.691	0.818193	4.51116	6.44727e-06	0.000190323
391	FBgn0034856	yellow-d2	560.407	-3.15398	0.701219	-4.49786	6.86416e-06	0.000201269
392	FBgn0051445	CG31445	271.642	2.94178	0.655439	4.48826	7.18081e-06	0.000210123
393	FBgn0029716	CG3546	162.501	5.52307	1.23152	4.48477	7.29916e-06	0.000212736
394	FBgn0264894	CG44085	4202.32	2.58317	0.57599	4.48475	7.29985e-06	0.000212736
395	FBgn0000551	Edg78E	130.054	5.21095	1.16216	4.48386	7.3304e-06	0.000213193
396	FBgn0032869	CG17470	193.956	-3.10021	0.69203	-4.47988	7.46855e-06	0.00021677
397	FBgn0267413	CG45766	500.838	2.59251	0.579067	4.47705	7.56827e-06	0.000219219
398	FBgn0005613	Sox15	53.2167	-4.03916	0.902799	-4.47404	7.67557e-06	0.000221878
399	FBgn0036551	CG17029	2198.28	-2.47819	0.554546	-4.46886	7.8639e-06	0.000226864
400	FBgn0030029	CG15343	320.712	-2.73807	0.612774	-4.46832	7.88353e-06	0.000226973
401	FBgn0015808	ScpX	5575.6	-2.42478	0.543597	-4.46062	8.17243e-06	0.000233879
402	FBgn0033587	CG13218	96.1562	3.18099	0.713078	4.46092	8.16071e-06	0.000233879
403	FBgn0002573	sens	89.4006	-2.95229	0.663901	-4.44688	8.71258e-06	0.000248839
404	FBgn0036102	CG12523	46.9081	4.96665	1.12044	4.43276	9.30325e-06	0.000264652
405	FBgn0021765	scu	5933.04	-1.64774	0.371791	-4.4319	9.34066e-06	0.00026502
406	FBgn0243514	eater	758.097	-2.39823	0.541165	-4.43161	9.3532e-06	0.00026502
407	FBgn0024897	b6	66.1079	5.22792	1.18051	4.42851	9.48854e-06	0.000268323
408	FBgn0038214	CG9616	313.878	-2.43433	0.550419	-4.42269	9.74779e-06	0.00027403
409	FBgn0051827	CG31827	108.84	2.77004	0.626674	4.42022	9.86e-06	0.000276641
410	FBgn0022709	Ak1	1196.3	1.84588	0.417801	4.41807	9.95858e-06	0.00027886
411	FBgn0262031	CR42842	27.8587	8.02048	1.81619	4.4161	1.00496e-05	0.000280859
412	FBgn0085296	CG34267	242.935	4.2329	0.958764	4.41496	1.01029e-05	0.000281798
413	FBgn0028534	CG7916	45776.7	-2.88192	0.65285	-4.41437	1.01305e-05	0.000282017
414	FBgn0051973	Cda5	842.003	2.62412	0.594731	4.41227	1.02291e-05	0.000284209
415	FBgn0085231	CG34202	39.1033	6.05852	1.37329	4.41168	1.02571e-05	0.000284435
416	FBgn0028517	CG18478	108.404	2.76339	0.627045	4.40701	1.04809e-05	0.000289519
417	FBgn0050288	CG30288	337.359	-2.23113	0.507038	-4.40032	1.08089e-05	0.000298006
418	FBgn0029709	CHOp24	3055.42	-1.67555	0.38091	-4.3988	1.08851e-05	0.000299527
419	FBgn0004427	LysD	1995.48	-1.74304	0.396866	-4.39202	1.12304e-05	0.000307695
420	FBgn0034459	TTLL6A	43.387	-9.08065	2.06768	-4.39171	1.12464e-05	0.000307695
421	FBgn0051019	CG31019	132.575	2.93144	0.667416	4.39222	1.12198e-05	0.000307695
422	FBgn0045478	Gr64b	26.7876	7.9639	1.81442	4.38924	1.13749e-05	0.000310618
423	FBgn0010488	NAT1	444.907	2.29362	0.522922	4.38616	1.15369e-05	0.000314442
424	FBgn0029766	CG15784	17735.4	1.91675	0.438892	4.36724	1.25829e-05	0.000341649
425	FBgn0035511	Cpr64Ab	111.562	4.54453	1.04059	4.36728	1.25803e-05	0.000341649
426	FBgn0264562	Hr4	109.099	3.19033	0.731785	4.35965	1.30271e-05	0.000353039
427	FBgn0038547	CG17803	23.8178	-8.21549	1.88566	-4.35683	1.31958e-05	0.000356935
428	FBgn0052333	CG32333	191.914	2.22612	0.511163	4.35502	1.33057e-05	0.00035923
429	FBgn0036606	CG13060	187.863	3.6787	0.845204	4.35245	1.34627e-05	0.000362784
430	FBgn0052198	CG32198	9584.56	4.17387	0.959523	4.34994	1.36172e-05	0.000366256
431	FBgn0029970	Nek2	80.1909	-3.34505	0.769436	-4.34741	1.37753e-05	0.000369813
432	FBgn0263617	lncRNA:CR43626	34.4621	-4.6644	1.07331	-4.34581	1.3876e-05	0.000371818
433	FBgn0040718	CG15353	4198.27	-2.1702	0.499832	-4.34187	1.41277e-05	0.000377857
434	FBgn0003326	sca	145.192	-2.35577	0.544855	-4.32367	1.53455e-05	0.000407394
435	FBgn0023550	FarO	162.998	-2.37428	0.549135	-4.32366	1.53459e-05	0.000407394
436	FBgn0013771	Cyp6a9	1034.51	-2.09705	0.485325	-4.32091	1.55389e-05	0.000411753
437	FBgn0259715	CG42369	758.162	1.99763	0.46241	4.32003	1.56006e-05	0.000412623
438	FBgn0035544	CG15021	415.464	2.9977	0.694923	4.31372	1.60532e-05	0.00042328
439	FBgn0261538	CG42662	419.091	2.21886	0.514389	4.31359	1.60627e-05	0.00042328
440	FBgn0261847	CG42779	816.882	3.08186	0.714666	4.3123	1.61566e-05	0.000424971
441	FBgn0026869	Tdg	48.4417	8.81855	2.04602	4.31009	1.63185e-05	0.000428443
442	FBgn0028902	Tektin-A	40.6996	-8.98839	2.08684	-4.30718	1.65346e-05	0.000433273
443	FBgn0040553	CG14374	1086.8	5.46299	1.26846	4.3068	1.6563e-05	0.000433273
444	FBgn0030097	CG12115	3101.99	-2.67072	0.622844	-4.28795	1.80334e-05	0.000470875
445	FBgn0010314	Cks30A	321.226	-2.53563	0.591739	-4.28506	1.82693e-05	0.000476166
446	FBgn0030777	CG9672	3806.79	-1.77712	0.414922	-4.28303	1.84364e-05	0.000479648
447	FBgn0032824	CG13962	1750.95	-2.56457	0.598954	-4.28175	1.85425e-05	0.000480662
448	FBgn0032684	Ugt301D1	1053.07	-1.72218	0.402746	-4.27609	1.90208e-05	0.000492168
449	FBgn0031426	CG18641	118.762	2.82461	0.660932	4.27368	1.92273e-05	0.000496159
450	FBgn0036468	CG13461	1309.62	1.79861	0.4227	4.25504	2.09014e-05	0.000535982
451	FBgn0263117	CG34377	46.8838	-6.73478	1.58323	-4.25384	2.10138e-05	0.0005379
452	FBgn0052029	Cpr66D	186.538	2.40471	0.565545	4.25203	2.11845e-05	0.000541301
453	FBgn0051740	CG31740	456.378	-4.4773	1.05385	-4.24851	2.15202e-05	0.000548899
454	FBgn0053542	upd3	82.2275	3.65767	0.862318	4.24167	2.21863e-05	0.000564882
455	FBgn0030367	Cyp311a1	968.029	-1.70807	0.404032	-4.22756	2.36236e-05	0.000598285
456	FBgn0004431	LysX	125.813	-6.34886	1.50259	-4.22527	2.38657e-05	0.00060223
457	FBgn0030090	fend	23.9553	7.80268	1.84684	4.22489	2.39057e-05	0.00060223
458	FBgn0036022	CG8329	43.328	-3.83762	0.90831	-4.22501	2.38931e-05	0.00060223
459	FBgn0051975	CG31975	162.362	2.60879	0.617553	4.2244	2.39581e-05	0.000602488
460	FBgn0029866	CG3842	477.884	-2.18244	0.516789	-4.22309	2.40976e-05	0.000604936
461	FBgn0050101	Vajk4	61.2715	3.90953	0.926782	4.2184	2.46045e-05	0.000616577
462	FBgn0020416	Idgf1	2184.52	1.88222	0.446571	4.21483	2.49969e-05	0.000625316
463	FBgn0002709	mei-218	42.5556	-9.05277	2.14827	-4.21398	2.50911e-05	0.000625764
464	FBgn0032304	CG17134	1671.07	-2.41447	0.57298	-4.21388	2.51023e-05	0.000625764
465	FBgn0036594	CG13047	382.917	4.12237	0.980159	4.20582	2.60143e-05	0.000647371
466	FBgn0037537	CG2767	2116.7	-1.63514	0.388864	-4.20491	2.61186e-05	0.000648838
467	FBgn0036353	CG10171	615.735	-1.88331	0.448697	-4.19729	2.70127e-05	0.000669887
468	FBgn0035761	RhoGEF4	264.046	-2.4736	0.589742	-4.19438	2.73619e-05	0.000677372
469	FBgn0005660	Ets21C	371.398	1.83426	0.437582	4.19182	2.76731e-05	0.000682877
470	FBgn0044810	TotX	23.522	7.77634	1.85515	4.19176	2.76797e-05	0.000682877
471	FBgn0036563	CG13075	5637.29	2.45334	0.585789	4.18809	2.81309e-05	0.000692814
472	FBgn0003388	shd	2217.96	-1.93426	0.462026	-4.18646	2.83335e-05	0.000696604
473	FBgn0034974	CG16786	346.898	2.28138	0.545811	4.1798	2.91771e-05	0.000714889
474	FBgn0036665	CG13024	193.549	2.26474	0.54188	4.1794	2.92277e-05	0.000714905
475	FBgn0040842	CG15212	338.572	2.76015	0.660733	4.1774	2.94859e-05	0.000718764
476	FBgn0261635	CG42718	27.1855	7.98521	1.91144	4.17758	2.94627e-05	0.000718764
477	FBgn0004185	snRNA:U1:95Ca	43.9487	4.14287	0.99244	4.17443	2.9873e-05	0.000726961
478	FBgn0265169	asRNA:CR44238	118.167	-4.09474	0.981799	-4.17065	3.03737e-05	0.00073789
479	FBgn0000180	bib	112.533	-2.44888	0.587648	-4.16726	3.08281e-05	0.00074766
480	FBgn0051992	gw	121.952	-3.11359	0.748041	-4.16232	3.15026e-05	0.000762726
481	FBgn0013685	mt:ND6	97.8552	-2.69752	0.649145	-4.15551	3.24568e-05	0.000784501
482	FBgn0035709	eIF4E4	91.5107	-5.5127	1.32687	-4.15466	3.2577e-05	0.000786079
483	FBgn0003124	polo	1251.72	-1.91603	0.46161	-4.15076	3.3138e-05	0.000796927
484	FBgn0039154	Npc2f	1579.21	-2.55715	0.616044	-4.15093	3.31127e-05	0.000796927
485	FBgn0035144	Kah	87.7467	2.82622	0.6812	4.14888	3.34102e-05	0.000802126
486	FBgn0085404	CG34375	49.8771	4.02112	0.969624	4.1471	3.3672e-05	0.000807055
487	FBgn0040823	dpr6	124.438	-2.79464	0.676546	-4.13075	3.61575e-05	0.000863735
488	FBgn0037181	CG11370	18728.8	3.1237	0.756586	4.12868	3.64858e-05	0.000870126
489	FBgn0030882	Gss1	4378.13	-2.17787	0.527785	-4.12643	3.68431e-05	0.000877186
490	FBgn0000489	Pka-C3	919.503	1.96743	0.477111	4.12363	3.72941e-05	0.000886446
491	FBgn0028949	CG15254	385.181	4.26387	1.03526	4.11866	3.81083e-05	0.0009028
492	FBgn0035438	Gtpx	8046.56	-1.61025	0.39148	-4.11325	3.90134e-05	0.000922715
493	FBgn0265422	lncRNA:CR44334	37.2288	-6.40149	1.55694	-4.11158	3.92968e-05	0.000927885
494	FBgn0004173	Mst84Db	231.802	-4.79454	1.16737	-4.10712	4.00625e-05	0.000944405
495	FBgn0266428	asRNA:CR43463	23.2822	7.76159	1.89044	4.10571	4.03075e-05	0.000948619
496	FBgn0026314	Ugt35B1	52.0111	-4.67444	1.13938	-4.10261	4.08515e-05	0.000959843
497	FBgn0031381	Npc2a	1632.83	-2.0556	0.501563	-4.09839	4.1604e-05	0.000975921
498	FBgn0031378	CG15362	199.494	-1.99262	0.486311	-4.09742	4.17779e-05	0.000978396
499	FBgn0270926	AsnS	3052.64	-2.13179	0.520581	-4.09502	4.22134e-05	0.00098698
500	FBgn0052074	CG32074	1887	4.1537	1.01711	4.08384	4.42972e-05	0.00103233
501	FBgn0003886	alphaTub85E	725.863	2.08065	0.509579	4.08308	4.44432e-05	0.00103404
502	FBgn0260006	drd	1068.31	1.77613	0.435043	4.08264	4.45262e-05	0.00103429
503	FBgn0027527	Osi6	413.594	4.76156	1.16739	4.0788	4.52683e-05	0.00104983
504	FBgn0036419	CG13482	873.819	3.36333	0.825214	4.07571	4.58742e-05	0.00106216
505	FBgn0261509	haf	462.936	2.14046	0.525545	4.07283	4.64443e-05	0.00107362
506	FBgn0033207	CG12826	348.934	2.59395	0.637545	4.06864	4.72874e-05	0.00109135
507	FBgn0004170	sc	36.3447	-6.36641	1.56556	-4.06653	4.77186e-05	0.00109776
508	FBgn0033969	Pgm2b	35.0418	-8.77242	2.15776	-4.06553	4.79241e-05	0.00110072
509	FBgn0026255	clumsy	39.4258	-4.25706	1.04745	-4.06422	4.81935e-05	0.00110513
510	FBgn0039684	Obp99d	40.1091	5.08387	1.25116	4.06333	4.83771e-05	0.00110757
511	FBgn0025680	cry	49.1369	-4.96563	1.22249	-4.06191	4.86734e-05	0.00111257
512	FBgn0031694	Cyp4ac2	247.932	-2.45166	0.603717	-4.06095	4.88737e-05	0.00111422
513	FBgn0052437	CG32437	72.7491	-5.17591	1.2746	-4.06082	4.89012e-05	0.00111422
514	FBgn0051781	lncRNA:CR31781	695.297	2.14358	0.527929	4.06035	4.89997e-05	0.00111468
515	FBgn0037936	CG6908	5882.61	-3.41796	0.842039	-4.05914	4.92528e-05	0.00111831
516	FBgn0038476	kuk	892.767	-1.77065	0.436244	-4.05885	4.93152e-05	0.00111831
517	FBgn0030667	CG15599	433.47	1.91554	0.472373	4.05514	5.01046e-05	0.00113083
518	FBgn0025645	CG3598	34.1545	5.83196	1.43853	4.0541	5.03283e-05	0.00113409
519	FBgn0035996	CG3448	239.972	2.0724	0.511579	4.05098	5.10031e-05	0.00114708
520	FBgn0051226	CG31226	386.061	-4.42235	1.09184	-4.05036	5.11379e-05	0.00114708
521	FBgn0267336	Glut4EF	36.4954	5.92861	1.46373	4.05033	5.11452e-05	0.00114708
522	FBgn0002939	ninaD	11284.1	-3.54824	0.878095	-4.04084	5.32608e-05	0.00119266
523	FBgn0053333	CG33333	1480.01	-11.7301	2.90639	-4.03597	5.43766e-05	0.00121574
524	FBgn0002734	E(spl)mdelta-HLH	43.6498	-4.10459	1.0176	-4.03362	5.49252e-05	0.00122418
525	FBgn0034067	CG8399	1171.37	1.57999	0.391679	4.03388	5.48641e-05	0.00122418
526	FBgn0027070	Ugt36E1	37.999	-4.20229	1.04249	-4.03102	5.55344e-05	0.00123583
527	FBgn0261239	Hr39	107.422	-7.9407	1.97198	-4.02676	5.65504e-05	0.00125649
528	FBgn0041184	Socs36E	1294.97	1.60924	0.399689	4.02623	5.66774e-05	0.00125736
529	FBgn0052170	CG32170	273.466	1.99754	0.496408	4.02399	5.72209e-05	0.00126745
530	FBgn0034301	CG5756	85.2838	3.02184	0.751412	4.02155	5.78174e-05	0.00127712
531	FBgn0054003	NimB3	1858.84	-1.9895	0.494721	-4.02147	5.78361e-05	0.00127712
532	FBgn0036170	CG11714	478.18	-2.11027	0.524816	-4.02097	5.79589e-05	0.00127786
533	FBgn0039752	CG15530	131.594	-3.00264	0.746873	-4.02028	5.81283e-05	0.00127963
534	FBgn0040582	BomBc3	73.902	4.07069	1.0129	4.01885	5.84836e-05	0.0012835
535	FBgn0015926	dah	91.7827	-2.73532	0.681499	-4.01368	5.97786e-05	0.00130991
536	FBgn0036436	CG4914	69.289	-3.3735	0.841221	-4.01024	6.06572e-05	0.00132657
537	FBgn0037860	SdhCL	40.805	-8.99219	2.24245	-4.00998	6.07243e-05	0.00132657
538	FBgn0004584	Rrp1	960.335	-1.7472	0.436027	-4.00709	6.14717e-05	0.00134085
539	FBgn0037414	Osi7	472.156	5.25429	1.31165	4.00585	6.17937e-05	0.00134582
540	FBgn0004429	LysP	1298.07	-2.58245	0.64496	-4.00405	6.22684e-05	0.0013541
541	FBgn0032910	CG9265	905.482	1.92526	0.481119	4.00163	6.29064e-05	0.0013659
542	FBgn0037862	mAcon2	58.1482	-5.44266	1.3612	-3.99841	6.37683e-05	0.00138042
543	FBgn0040354	CG14418	31.0473	5.72173	1.43093	3.9986	6.37181e-05	0.00138042
544	FBgn0003356	Jon99Cii	130655	-1.62605	0.406756	-3.9976	6.39882e-05	0.00138309
545	FBgn0031528	CG15412	325.128	-1.85685	0.464706	-3.99575	6.44892e-05	0.00138972
546	FBgn0004362	HmgD	6208.99	-2.20261	0.551548	-3.9935	6.51064e-05	0.00140091
547	FBgn0264753	Rgk1	215.532	2.58155	0.646706	3.99185	6.55597e-05	0.00140855
548	FBgn0033443	CG1698	724.787	1.66479	0.417214	3.99026	6.60023e-05	0.0014117
549	FBgn0036138	CG14143	2195.77	3.50998	0.879542	3.99069	6.58809e-05	0.0014117
550	FBgn0250837	dUTPase	1045.19	-1.96827	0.493245	-3.99046	6.59455e-05	0.0014117
551	FBgn0051948	CG31948	198.014	-4.48157	1.12425	-3.98626	6.71217e-05	0.0014335
552	FBgn0263241	Mocs1	1103.22	2.44427	0.613387	3.98487	6.75163e-05	0.00143978
553	FBgn0052865	lncRNA:alphagamma-element:CR32865	58.339	3.33787	0.837978	3.98324	6.79821e-05	0.00144755
554	FBgn0035661	CG10477	59.9219	-6.0827	1.52807	-3.98065	6.87272e-05	0.00146124
555	FBgn0032787	CG10195	562.338	-1.78195	0.448514	-3.97301	7.09711e-05	0.00150671
556	FBgn0023549	Mct1	2078.51	-1.96047	0.493617	-3.97165	7.13768e-05	0.00151273
557	FBgn0036607	CG13059	1333.65	4.65053	1.17505	3.95772	7.56679e-05	0.00159931
558	FBgn0035501	CG1299	1004.54	1.92686	0.487212	3.95486	7.65783e-05	0.00161378
559	FBgn0036565	CG5235	246.912	-2.47291	0.62527	-3.95495	7.65499e-05	0.00161378
560	FBgn0039527	CG5639	443.525	2.53947	0.643166	3.94839	7.86772e-05	0.00165315
561	FBgn0030573	nmdyn-D6	237.677	-2.10351	0.533354	-3.94394	8.01538e-05	0.00167986
562	FBgn0033169	CG11123	427.99	-2.98032	0.755687	-3.94385	8.01835e-05	0.00167986
563	FBgn0259998	CG17571	16529.2	-1.46173	0.370987	-3.94012	8.14399e-05	0.0017012
564	FBgn0032057	CG9287	19.8112	7.52866	1.91275	3.93604	8.28376e-05	0.00172788
565	FBgn0030161	CG15249	43.2233	4.86616	1.23666	3.93491	8.32264e-05	0.00173346
566	FBgn0036882	CG9279	44.2053	-5.63606	1.43265	-3.93402	8.35358e-05	0.00173737
567	FBgn0031957	TwdlE	51.3641	4.20428	1.06885	3.93346	8.37327e-05	0.00173894
568	FBgn0034030	CG8192	392.245	3.20721	0.816227	3.92931	8.51913e-05	0.00176156
569	FBgn0085230	CG34201	20.2617	7.56107	1.92427	3.92931	8.51903e-05	0.00176156
570	FBgn0263762	CG43679	765.602	-5.26715	1.34146	-3.92643	8.62153e-05	0.00178017
571	FBgn0024289	Sodh1	5014.3	-1.77471	0.452317	-3.9236	8.72346e-05	0.00179862
572	FBgn0037228	CG1092	538.786	-1.64628	0.419799	-3.9216	8.79625e-05	0.00181101
573	FBgn0267693	asRNA:CR46029	97.6092	2.38064	0.607244	3.92041	8.84001e-05	0.00181741
574	FBgn0030539	CG1368	3125.36	3.03998	0.77597	3.91764	8.94186e-05	0.00183571
575	FBgn0265580	lncRNA:CR44407	36.2669	-5.34509	1.36594	-3.91314	9.11051e-05	0.00186766
576	FBgn0032010	CG8086	725.437	2.0092	0.51382	3.91032	9.21744e-05	0.00188559
577	FBgn0259977	Tdc1	555.105	2.22032	0.567836	3.91014	9.22434e-05	0.00188559
578	FBgn0013308	Odc2	518.346	2.83628	0.725444	3.90972	9.24038e-05	0.00188617
579	FBgn0035510	Cpr64Aa	30.6342	-6.11652	1.56502	-3.90828	9.29571e-05	0.00189476
580	FBgn0036598	CG4982	150.834	4.83227	1.23718	3.90588	9.38847e-05	0.00191095
581	FBgn0041183	Tep1	1800.87	1.63555	0.419566	3.89819	9.69131e-05	0.00196979
582	FBgn0047351	CG31468	205.158	-4.31806	1.10881	-3.89431	9.84778e-05	0.00199875
583	FBgn0032638	SPH93	5607.27	2.92248	0.750912	3.89191	9.94595e-05	0.00201582
584	FBgn0020378	Sp1	135.291	-2.54177	0.65344	-3.88983	0.000100316	0.0020303
585	FBgn0028572	qtc	1170.97	-1.66727	0.428923	-3.88711	0.000101447	0.00204902
586	FBgn0038006	Cyp313a2	17.6643	-7.78421	2.00267	-3.88691	0.000101527	0.00204902
587	FBgn0037370	CG1236	2685.28	-2.60658	0.671157	-3.88371	0.000102875	0.00207329
588	FBgn0030904	upd2	42.4087	3.93855	1.01561	3.87802	0.00010531	0.00211939
589	FBgn0010433	ato	24.9804	-5.81513	1.50143	-3.87307	0.000107472	0.00215986
590	FBgn0035568	CG18418	69.3882	-5.2774	1.36415	-3.86863	0.000109448	0.00219292
591	FBgn0086758	chinmo	2800.19	1.66332	0.429982	3.86834	0.000109577	0.00219292
592	FBgn0260660	Mp	380.842	1.79326	0.464015	3.86465	0.000111248	0.00222016
593	FBgn0037265	spartin	201.608	-2.05073	0.530711	-3.86412	0.000111488	0.00222185
594	FBgn0030615	Cyp4s3	2444.01	-1.98961	0.514941	-3.86377	0.000111651	0.00222199
595	FBgn0004618	gl	42.2119	-3.68358	0.95363	-3.86269	0.000112144	0.00222871
596	FBgn0035815	Snmp2	111.242	2.22796	0.576918	3.86184	0.000112538	0.00223344
597	FBgn0085303	CG34274	24.4873	-8.25522	2.13852	-3.86026	0.000113269	0.00224482
598	FBgn0287184	FASN3	802.071	-2.97888	0.773107	-3.85313	0.000116617	0.0023048
599	FBgn0033588	CG13228	137.254	2.55311	0.663004	3.85083	0.000117718	0.00232334
600	FBgn0033132	Tsp42Ej	162.165	-4.42844	1.15031	-3.84978	0.000118226	0.00232712
601	FBgn0034902	CG5532	1158.25	-1.56325	0.406065	-3.84976	0.000118234	0.00232712
602	FBgn0262481	CG43071	98.3044	-3.48454	0.90657	-3.84365	0.000121217	0.00237927
603	FBgn0029769	frma	195.105	3.48477	0.907498	3.83997	0.000123047	0.00241133
604	FBgn0037978	KLHL18	669.647	-1.82718	0.475865	-3.8397	0.000123187	0.00241133
605	FBgn0015380	drl	245.393	-2.16852	0.564835	-3.83921	0.000123433	0.00241285
606	FBgn0040623	Spase12	419.389	-1.64743	0.429556	-3.83518	0.000125471	0.00244933
607	FBgn0085387	shakB	280.164	2.87644	0.750774	3.8313	0.000127468	0.00248494
608	FBgn0036161	CG7551	23.5856	-8.20108	2.14251	-3.82779	0.000129297	0.00251715
609	FBgn0035915	S-Lap1	1089.92	-3.14937	0.823594	-3.82393	0.00013134	0.00255345
610	FBgn0034331	BomBc2	136.083	3.06709	0.802361	3.82257	0.000132066	0.00256408
611	FBgn0031688	Cyp28d2	1932.37	2.92318	0.766388	3.81423	0.000136609	0.00264512
612	FBgn0004839	otk	239.287	-1.87784	0.492545	-3.81252	0.000137559	0.00265991
613	FBgn0039237	CG13640	157.799	2.52185	0.661626	3.81159	0.000138077	0.00266633
614	FBgn0051870	CG31870	70.4873	-4.69862	1.23285	-3.81118	0.000138305	0.00266713
615	FBgn0038037	Cyp9f2	9039.89	-1.81636	0.476773	-3.80971	0.000139133	0.00267587
616	FBgn0053177	CG33177	54.3781	3.53556	0.927976	3.80997	0.000138986	0.00267587
617	FBgn0004106	Cdk1	431.259	-1.79464	0.471119	-3.80931	0.000139355	0.00267655
618	FBgn0004430	LysS	44167	-1.83289	0.481253	-3.80859	0.000139762	0.00267718
619	FBgn0032908	CG9270	190.99	2.80893	0.737498	3.80873	0.000139685	0.00267718
620	FBgn0033868	S-Lap7	791.024	-3.42688	0.899936	-3.80792	0.000140141	0.00268086
621	FBgn0037325	CG12147	29.0659	-8.50262	2.23309	-3.80756	0.000140343	0.00268114
622	FBgn0266591	CG45116	37.0052	-3.85287	1.01222	-3.80637	0.000141021	0.00269049
623	FBgn0000451	ect	482.037	2.73925	0.719747	3.80585	0.00014132	0.0026926
624	FBgn0037727	Nepl12	18.5176	7.43121	1.95327	3.8045	0.000142089	0.00270365
625	FBgn0031792	CG13983	18.9305	7.46308	1.96182	3.80416	0.000142288	0.00270385
626	FBgn0015037	Cyp4p1	1568.16	1.65957	0.436342	3.80336	0.000142745	0.00270894
627	FBgn0029003	mab-21	479.923	-1.76963	0.465589	-3.80083	0.000144212	0.00273316
628	FBgn0036218	Sprn	121.977	-4.19509	1.10383	-3.80048	0.000144419	0.00273345
629	FBgn0039419	CG12290	196.327	2.57467	0.677895	3.79804	0.000145845	0.0027568
630	FBgn0023000	mth	683.119	-2.31799	0.610404	-3.79746	0.000146185	0.00275958
631	FBgn0028938	Vajk1	61.7934	3.18922	0.840148	3.79602	0.00014704	0.00277206
632	FBgn0029646	CG14423	94.6967	5.15949	1.36051	3.79231	0.000149251	0.00281005
633	FBgn0039476	CG6271	1253.58	-1.84479	0.486947	-3.78848	0.00015157	0.00284682
634	FBgn0040342	CG3706	242.177	-2.09555	0.553143	-3.78843	0.000151602	0.00284682
635	FBgn0037068	Cpr78Cb	46.1107	4.69289	1.2397	3.78552	0.00015339	0.00287662
636	FBgn0028396	TotA	21992.9	2.04813	0.541408	3.78297	0.00015497	0.00289864
637	FBgn0052488	CG32488	24.823	-8.27488	2.1874	-3.78297	0.000154969	0.00289864
638	FBgn0038784	CG4362	18512.5	-1.51099	0.399636	-3.78092	0.000156253	0.00291882
639	FBgn0039250	Mink	363.444	-1.84715	0.488969	-3.77765	0.000158318	0.00295355
640	FBgn0051802	CG31802	57.2697	-6.01642	1.59296	-3.77688	0.000158803	0.00295629
641	FBgn0085195	CG34166	46939.1	-2.20176	0.582976	-3.77677	0.000158878	0.00295629
642	FBgn0032283	CG7296	2601.52	-1.9079	0.505263	-3.77605	0.000159337	0.00295714
643	FBgn0034391	CG15080	118.534	2.9921	0.79233	3.77633	0.000159154	0.00295714
644	FBgn0283499	InR	1022.37	1.83761	0.486932	3.77385	0.000160749	0.00297948
645	FBgn0038790	MtnC	130.69	2.16605	0.574502	3.77032	0.000163039	0.00301802
646	FBgn0032321	YL-1	2870.63	1.83274	0.486364	3.76825	0.000164396	0.0030392
647	FBgn0002534	Lcp3	29299.2	-2.34834	0.623299	-3.7676	0.000164825	0.00303927
648	FBgn0053470	BaraA1	1457.07	3.34383	0.887477	3.76779	0.000164701	0.00303927
649	FBgn0085285	CG34256	476.648	3.64362	0.967361	3.76656	0.000165511	0.003048
650	FBgn0001285	Jon44E	12016.9	-1.63599	0.434392	-3.76617	0.000165774	0.00304892
651	FBgn0034660	Loxl2	18.3025	7.41435	1.96998	3.76366	0.000167443	0.00307566
652	FBgn0026428	HDAC6	2974.61	-1.51662	0.403168	-3.76176	0.000168724	0.00309523
653	FBgn0040565	CG7606	1437.65	-14.1312	3.76202	-3.75628	0.000172461	0.00315877
654	FBgn0262487	CG43077	118.806	-3.95626	1.05331	-3.75603	0.00017263	0.00315877
655	FBgn0038523	Sgs5bis	14127.9	-12.9817	3.4585	-3.75357	0.000174335	0.00318589
656	FBgn0038312	Zip88E	324.382	-1.92247	0.512733	-3.74946	0.000177217	0.00323443
657	FBgn0036831	CG6839	5104.35	-1.84622	0.492723	-3.74697	0.000178987	0.00326257
658	FBgn0030244	CG2157	328.117	2.12235	0.566558	3.74604	0.000179649	0.00327048
659	FBgn0032360	CG14926	135.906	-3.98735	1.0646	-3.74539	0.000180113	0.00327477
660	FBgn0031872	ihog	281.38	-1.82108	0.486595	-3.74249	0.000182203	0.00330855
661	FBgn0002633	E(spl)m7-HLH	65.5049	-3.97226	1.06174	-3.74126	0.0001831	0.00332063
662	FBgn0028532	CG7968	4048.85	-1.70421	0.45602	-3.73713	0.000186131	0.00336996
663	FBgn0034693	flap	690.873	2.17535	0.582124	3.73692	0.000186291	0.00336996
664	FBgn0036592	CG13049	126.105	3.32148	0.889367	3.73466	0.000187971	0.0033941
665	FBgn0039039	lmd	34.4658	5.24084	1.40336	3.73448	0.0001881	0.0033941
666	FBgn0053237	Ste:CG33237	20.4359	-5.52165	1.48112	-3.72801	0.000192998	0.0034781
667	FBgn0262972	lncRNA:cherub	9734.59	1.47621	0.396122	3.72666	0.000194037	0.00349242
668	FBgn0020765	Acp65Aa	27.5688	-4.32913	1.16376	-3.71996	0.000199251	0.00358176
669	FBgn0053105	p24-2	1838.52	-2.06209	0.554618	-3.71804	0.000200776	0.00360464
670	FBgn0085197	CG34168	274.709	-3.70207	0.99671	-3.71429	0.000203776	0.00365393
671	FBgn0038097	CG14384	2619.83	-1.43894	0.38754	-3.713	0.000204817	0.00366799
672	FBgn0033683	CG18343	1074.25	-1.72567	0.46489	-3.712	0.000205628	0.00367792
673	FBgn0025634	CG13367	71.3486	-7.34697	1.98036	-3.70992	0.000207326	0.00369904
674	FBgn0038826	Syp	5939.49	-1.4694	0.396042	-3.7102	0.000207095	0.00369904
675	FBgn0086356	tum	442.348	-1.83773	0.495561	-3.70838	0.000208587	0.0037169
676	FBgn0058198	CG40198	2630.58	4.00011	1.0789	3.70759	0.000209245	0.00372399
677	FBgn0036490	Prx1	53.1101	-5.30789	1.43316	-3.70362	0.000212546	0.00377803
678	FBgn0026395	Or23a	36.0717	-5.33719	1.44228	-3.70051	0.000215163	0.00381982
679	FBgn0031689	Cyp28d1	3782.52	-1.89771	0.513009	-3.69917	0.000216302	0.00383528
680	FBgn0029639	CG14419	2456.79	3.32039	0.898963	3.69358	0.000221121	0.00391587
681	FBgn0035924	CG6576	23.6383	-8.20432	2.22311	-3.69048	0.000223832	0.00395409
682	FBgn0031276	CG12506	66.5567	2.66252	0.721934	3.68804	0.000225991	0.0039873
683	FBgn0034511	GNBP-like3	79.1171	3.40644	0.924304	3.68541	0.000228333	0.00402346
684	FBgn0038468	CG5225	62.5146	3.84379	1.04306	3.68511	0.000228603	0.00402346
685	FBgn0037040	CG12983	171.807	-3.55196	0.964558	-3.68247	0.000230982	0.00406034
686	FBgn0028936	NimB5	1017.12	-1.71448	0.46637	-3.67621	0.000236725	0.00415619
687	FBgn0033589	CG13227	332.85	2.04372	0.556106	3.67506	0.000237792	0.0041647
688	FBgn0036870	CG14095	214.263	4.8096	1.30863	3.67528	0.000237587	0.0041647
689	FBgn0033821	CG10799	1339.18	1.5202	0.413821	3.67358	0.00023918	0.00418389
690	FBgn0260775	DnaJ-60	155.523	-3.08931	0.842415	-3.66721	0.000245214	0.00428421
691	FBgn0037465	CG1105	1790.24	-1.44871	0.3951	-3.6667	0.000245701	0.00428748
692	FBgn0033252	CG12769	62.9899	3.08355	0.841838	3.66288	0.000249398	0.0043467
693	FBgn0051041	CG31041	1156.91	2.68017	0.732695	3.65796	0.000254226	0.00442545
694	FBgn0267241	lncRNA:CR45681	40.3217	3.69994	1.01176	3.65695	0.000255239	0.00443769
695	FBgn0038655	CG14297	119.497	-3.74921	1.02607	-3.65396	0.000258225	0.00447872
696	FBgn0039297	Jhbp7	1753.02	1.75897	0.481573	3.65256	0.000259642	0.00449784
697	FBgn0035160	hng3	183.738	-3.44289	0.942921	-3.65131	0.000260911	0.00451435
698	FBgn0052495	Gss2	3271.83	-1.96818	0.539376	-3.64899	0.000263272	0.00454971
699	FBgn0031512	CG15404	608.488	-12.8908	3.53576	-3.64585	0.00026651	0.00459862
700	FBgn0026088	CG14818	1473.51	-1.50265	0.412398	-3.6437	0.000268744	0.00462751
701	FBgn0036939	CG7365	262.627	1.8763	0.515071	3.64279	0.000269696	0.00463832
702	FBgn0038894	Jhbp16	35.803	4.86664	1.33639	3.64164	0.000270907	0.004651
703	FBgn0052284	CG32284	1066.69	2.11102	0.579716	3.64147	0.000271083	0.004651
704	FBgn0021895	ytr	1277.35	1.68343	0.463125	3.63493	0.000278055	0.00475511
705	FBgn0030492	CG15754	185.924	3.32551	0.914777	3.63532	0.000277635	0.00475511
706	FBgn0033153	Gadd45	1022.06	2.29887	0.632453	3.63484	0.000278148	0.00475511
707	FBgn0004783	Ccp84Aa	1068.38	3.96752	1.09274	3.63081	0.00028253	0.00480704
708	FBgn0033074	tomboy40	93.4937	-3.84051	1.05774	-3.63088	0.000282457	0.00480704
709	FBgn0010408	RpS9	31581.2	-1.58347	0.436523	-3.62745	0.000286233	0.00485849
710	FBgn0000404	CycA	878.29	-1.54542	0.426094	-3.62695	0.000286793	0.00486223
711	FBgn0033725	Cpr49Ac	7331.19	-2.26391	0.624246	-3.62663	0.000287147	0.00486248
712	FBgn0035789	mthl6	66.7156	-2.77754	0.76644	-3.62396	0.000290131	0.00490629
713	FBgn0086608	CG34112	619.639	-1.90115	0.524643	-3.6237	0.000290421	0.00490629
714	FBgn0036806	Cyp12c1	1147.65	2.69265	0.743557	3.6213	0.000293124	0.00494612
715	FBgn0037994	eIF3d2	68.4569	-5.08254	1.40376	-3.62067	0.000293837	0.00495232
716	FBgn0036610	CG13058	30.2942	4.65416	1.28567	3.62001	0.000294589	0.00495915
717	FBgn0051793	CG31793	2320.11	2.81274	0.777264	3.61876	0.000296013	0.00497727
718	FBgn0031646	snsl	63.3861	2.77137	0.766303	3.61655	0.000298559	0.00501418
719	FBgn0039376	CG14354	27.2977	-8.41209	2.32866	-3.61242	0.00030335	0.00508867
720	FBgn0031549	Spindly	198.527	-2.07317	0.574098	-3.61117	0.000304816	0.00510727
721	FBgn0031372	CG7295	80.0251	-5.0194	1.391	-3.60847	0.00030801	0.00515475
722	FBgn0053302	Cpr31A	1539.67	3.98611	1.10511	3.60696	0.000309801	0.00517849
723	FBgn0263256	CG43394	562.502	1.74133	0.482808	3.60667	0.000310152	0.00517849
724	FBgn0031412	CG16995	405.824	-2.08742	0.579534	-3.60189	0.00031591	0.00526235
725	FBgn0000071	Ama	652.734	-2.71941	0.755218	-3.60083	0.000317207	0.00527322
726	FBgn0285944	para	273.602	2.20612	0.612684	3.60075	0.0003173	0.00527322
727	FBgn0038797	Dic2	77.6376	-3.24457	0.902753	-3.59409	0.00032553	0.00538498
728	FBgn0032105	borr	239.127	-1.90064	0.528878	-3.59373	0.000325983	0.00538625
729	FBgn0262566	CG43106	38.4466	-6.44891	1.79559	-3.59154	0.000328731	0.00542539
730	FBgn0051974	CG31974	3029.61	2.20133	0.613042	3.59083	0.000329628	0.00543392
731	FBgn0034882	Eglp1	59.3689	-3.73935	1.04373	-3.58267	0.000340106	0.00558093
732	FBgn0002466	sti	671.051	-1.46146	0.407998	-3.58203	0.000340939	0.0055818
733	FBgn0034499	Cpr56F	961.915	2.23834	0.62484	3.58227	0.000340625	0.0055818
734	FBgn0262116	RNASEK	4673.12	-1.35103	0.377612	-3.57782	0.00034647	0.00566588
735	FBgn0250848	26-29-p	6722.27	-1.34667	0.376456	-3.57725	0.000347232	0.00567185
736	FBgn0053774	CG33774	482.796	-1.52054	0.425224	-3.57585	0.000349093	0.00569575
737	FBgn0024294	Spn43Aa	81.1691	-5.71004	1.59833	-3.5725	0.000353583	0.00576243
738	FBgn0040972	CG16978	18.0488	7.39428	2.07007	3.57199	0.000354279	0.0057672
739	FBgn0037071	CG7632	543.691	1.55546	0.435631	3.57059	0.000356181	0.00579159
740	FBgn0031925	Cyp4d21	15.9046	7.21176	2.02193	3.56677	0.000361413	0.00586334
741	FBgn0030048	CG12112	294.569	-1.74353	0.489046	-3.56516	0.000363631	0.00589263
742	FBgn0005677	dac	251.87	-1.82974	0.51342	-3.56383	0.000365479	0.00591588
743	FBgn0013953	Esp	390.052	1.74491	0.489763	3.56276	0.000366972	0.00592663
744	FBgn0039196	CG17781	20.2155	7.55784	2.12119	3.56302	0.000366608	0.00592663
745	FBgn0031886	Nuf2	188.406	-2.43429	0.683719	-3.56037	0.000370329	0.00597358
746	FBgn0263132	Cht6	1720.06	2.17104	0.609824	3.5601	0.000370714	0.00597358
747	FBgn0051704	CG31704	121.868	2.20153	0.618712	3.55825	0.000373335	0.00600906
748	FBgn0043575	PGRP-SC2	4252.2	-2.49732	0.702204	-3.55641	0.000375962	0.00604453
749	FBgn0015396	jumu	504.419	-1.82084	0.512496	-3.55288	0.000381033	0.00611919
750	FBgn0033873	CG6337	601.645	2.34444	0.659979	3.5523	0.000381884	0.00612598
751	FBgn0053238	Ste:CG33238	13.6342	-7.41137	2.08689	-3.55139	0.0003832	0.00613335
752	FBgn0259795	loopin-1	826.17	-3.06917	0.864152	-3.55166	0.000382811	0.00613335
753	FBgn0038281	RpL10Aa	53.8736	-5.92936	1.67008	-3.55035	0.000384718	0.00614642
754	FBgn0003358	Jon99Ci	6657.47	-1.60028	0.451001	-3.54828	0.000387762	0.0061856
755	FBgn0287618	asRNA:CR46487	28.1216	4.93891	1.39238	3.5471	0.000389496	0.00620635
756	FBgn0051872	CG31872	17.4423	7.34488	2.07694	3.5364	0.000405619	0.00645607
757	FBgn0034105	CG7755	50.3383	-5.00097	1.41439	-3.53577	0.000406583	0.00646364
758	FBgn0267714	asRNA:CR46047	40.6282	3.16666	0.895674	3.5355	0.000406999	0.00646364
759	FBgn0005654	Orc3	112.079	-4.17583	1.18144	-3.53453	0.000408494	0.00648019
760	FBgn0267587	asRNA:CR45925	85.7258	-6.0145	1.70254	-3.53266	0.000411398	0.00651904
761	FBgn0003916	snRNA:U1:21D	43.3827	4.5421	1.28676	3.52988	0.000415742	0.00658058
762	FBgn0022893	Df31	10415.1	-1.83953	0.521236	-3.52916	0.000416882	0.00658406
763	FBgn0034510	CG13426	20.9509	-8.03017	2.27525	-3.52935	0.000416577	0.00658406
764	FBgn0001086	fzy	381.235	-1.64111	0.465134	-3.52825	0.000418317	0.00658492
765	FBgn0033364	CG13747	136.345	-3.76093	1.06582	-3.52868	0.000417645	0.00658492
766	FBgn0035311	CR15821	220.001	-1.90335	0.53946	-3.52825	0.00041831	0.00658492
767	FBgn0032636	CG5043	148.36	-3.37167	0.956088	-3.52652	0.000421058	0.00662078
768	FBgn0032132	CG4382	27.6158	-8.42884	2.39245	-3.5231	0.000426524	0.00669937
769	FBgn0051437	CG31437	16.5305	7.2675	2.0647	3.51989	0.000431726	0.00676623
770	FBgn0053978	CG33978	2480.34	1.4918	0.423804	3.52004	0.000431487	0.00676623
771	FBgn0039356	CG5039	181.583	-2.54424	0.724654	-3.51098	0.000446461	0.00698187
772	FBgn0045479	Gr64a	15.0293	7.1301	2.0321	3.50874	0.000450241	0.00703329
773	FBgn0053244	Ste:CG33244	17.8363	-5.32075	1.51665	-3.50823	0.000451107	0.00703914
774	FBgn0051204	CG31204	67.6824	-3.94001	1.12384	-3.50584	0.000455164	0.00709471
775	FBgn0053339	CG33339	339.532	-2.9743	0.849292	-3.50209	0.000461627	0.00718762
776	FBgn0034797	nahoda	1007.51	1.52738	0.43618	3.50172	0.000462258	0.00718961
777	FBgn0085454	CG34425	46.1129	-4.87029	1.39156	-3.49989	0.000465453	0.00723145
778	FBgn0015351	Mettl4	250.976	1.75599	0.502253	3.49622	0.000471899	0.00731572
779	FBgn0031769	CG9135	1249.5	-1.61231	0.461781	-3.4915	0.000480319	0.00742213
780	FBgn0039151	CG13607	1576.65	-1.9373	0.55526	-3.48899	0.000484843	0.00748395
781	FBgn0034800	CG3788	128.525	-2.65137	0.760317	-3.48719	0.000488129	0.00750843
782	FBgn0052944	CG32944	218.583	-2.64921	0.759747	-3.48697	0.000488528	0.00750843
783	FBgn0263321	CG43402	134.687	3.12169	0.895388	3.48641	0.000489556	0.00751615
784	FBgn0035218	CG9173	62.6806	-4.79463	1.37565	-3.48535	0.000491501	0.00753124
785	FBgn0053239	Ste:CG33239	19.6352	-6.47838	1.85877	-3.4853	0.000491591	0.00753124
786	FBgn0002629	E(spl)m4-BFM	108.791	-2.74017	0.786578	-3.48366	0.000494615	0.00756946
787	FBgn0000448	Hr3	95.6756	2.69408	0.7735	3.48298	0.000495872	0.00757251
788	FBgn0262816	CG43187	42.758	-2.91452	0.836774	-3.48304	0.000495749	0.00757251
789	FBgn0036290	CG10638	3392.14	1.88244	0.540725	3.48133	0.000498921	0.00761095
790	FBgn0026878	CG4325	110.141	-2.71078	0.77886	-3.48044	0.00050059	0.00762677
791	FBgn0028669	Vha100-3	60.2389	-4.34123	1.24741	-3.48021	0.000501025	0.00762677
792	FBgn0037063	CG9391	94.3929	-2.63863	0.758565	-3.47845	0.000504313	0.00766867
793	FBgn0053245	Ste:CG33245	19.3697	-6.45844	1.85717	-3.47757	0.000505983	0.00768589
794	FBgn0085455	CG34426	1940.37	2.20434	0.634033	3.47669	0.000507637	0.00770283
795	FBgn0013301	ProtB	121.814	-3.77862	1.08693	-3.4764	0.000508189	0.00770305
796	FBgn0031723	CG7251	65.266	-4.35022	1.25149	-3.47604	0.000508869	0.00770519
797	FBgn0053236	Ste:CG33236	19.6176	-6.47712	1.86373	-3.47535	0.000510195	0.0077171
798	FBgn0035811	Mcad	6768.79	-1.9584	0.563704	-3.47416	0.00051246	0.00772686
799	FBgn0259714	DIP-epsilon	149.125	1.97184	0.567507	3.47456	0.000511693	0.00772686
800	FBgn0263647	CG43638	67.5411	-4.90674	1.41228	-3.47434	0.000512114	0.00772686
801	FBgn0032601	yellow-b	398.26	1.73291	0.499163	3.47163	0.000517311	0.00775099
802	FBgn0039030	CG6660	132.184	-2.44677	0.704765	-3.47176	0.000517059	0.00775099
803	FBgn0040519	CG15219	215.668	-3.67374	1.05815	-3.47185	0.000516882	0.00775099
804	FBgn0051460	CG31460	164.396	-1.96434	0.565646	-3.47274	0.000515177	0.00775099
805	FBgn0085249	CG34220	109.223	1.99515	0.574577	3.47239	0.000515853	0.00775099
806	FBgn0029649	CG4116	46.1217	7.30298	2.10579	3.46804	0.000524264	0.00784696
807	FBgn0053110	CG33110	239.244	2.91387	0.840487	3.46688	0.000526533	0.00787268
808	FBgn0263456	nwk	99.6313	2.45902	0.709477	3.46597	0.000528326	0.00789124
809	FBgn0028857	CG12448	63.6437	-4.20799	1.21498	-3.46344	0.000533318	0.00794921
810	FBgn0261502	CG42650	19.4481	-7.92276	2.28752	-3.46347	0.000533257	0.00794921
811	FBgn0037677	CG12951	432.869	-3.09697	0.894438	-3.46248	0.000535229	0.00796111
812	FBgn0037503	CG14598	270.534	2.31911	0.670198	3.46033	0.000539511	0.00801647
813	FBgn0053241	Ste:CG33241	17.5182	-5.29425	1.53054	-3.45908	0.000542017	0.00804535
814	FBgn0037592	CG11737	67.1164	4.35236	1.25869	3.45786	0.000544491	0.00806535
815	FBgn0040099	lectin-28C	1648.06	-2.3293	0.673789	-3.45701	0.000546196	0.00807389
816	FBgn0024250	brk	296.904	-1.7344	0.502235	-3.45336	0.000553645	0.00815871
817	FBgn0036351	CG14107	148.704	4.52705	1.31075	3.45378	0.000552779	0.00815871
818	FBgn0052803	Ldaf1	499.918	-1.45699	0.421903	-3.45338	0.000553617	0.00815871
819	FBgn0030440	CG15719	22.4888	-8.13244	2.35695	-3.45041	0.000559745	0.00824012
820	FBgn0052694	CG32694	1195.01	2.87558	0.833927	3.44824	0.000564258	0.00829802
821	FBgn0044871	Gos28	25.2114	-8.29739	2.40653	-3.44786	0.000565053	0.00830118
822	FBgn0002732	E(spl)malpha-BFM	199.885	-3.48906	1.01244	-3.4462	0.000568527	0.00834037
823	FBgn0035422	RpL28	373.46	4.78728	1.38922	3.44603	0.000568887	0.00834037
824	FBgn0033154	CG1850	36.2544	3.37958	0.981071	3.44478	0.000571524	0.00837046
825	FBgn0036094	CG14153	30.838	3.61072	1.04837	3.44413	0.000572894	0.00838194
826	FBgn0037059	CG10510	55.712	-4.22316	1.22697	-3.44193	0.000577579	0.00843324
827	FBgn0069242	eca	1644.23	-1.33745	0.388622	-3.44152	0.000578453	0.0084374
828	FBgn0035217	FucTD	28.6117	-4.9923	1.45131	-3.43985	0.000582028	0.00847227
829	FBgn0032596	Prosbeta4	2499.39	-1.42453	0.414363	-3.43788	0.000586298	0.00852575
830	FBgn0014163	fax	3226.85	-1.80589	0.525468	-3.43673	0.000588781	0.00852653
831	FBgn0037684	Srr	1349.79	-1.36259	0.396505	-3.4365	0.000589274	0.00852653
832	FBgn0039053	CG6738	64.3761	-2.59434	0.754893	-3.43669	0.000588862	0.00852653
833	FBgn0086691	UK114	3950.6	-1.52218	0.442812	-3.43753	0.000587045	0.00852653
834	FBgn0261113	Xrp1	1013.27	2.07828	0.60482	3.4362	0.000589927	0.00852653
835	FBgn0040601	CG13643	106.177	3.13021	0.911299	3.43489	0.000592789	0.00855925
836	FBgn0011692	pav	430.218	-1.53812	0.448524	-3.42929	0.000605162	0.00870277
837	FBgn0038194	Cyp6d5	17936.8	-2.27066	0.662082	-3.42957	0.000604539	0.00870277
838	FBgn0051809	CG31809	149.124	-1.98723	0.579445	-3.42954	0.000604598	0.00870277
839	FBgn0262562	CG43102	360.245	1.58571	0.46233	3.42983	0.000603969	0.00870277
840	FBgn0259226	CG42326	218.955	3.29521	0.960994	3.42896	0.000605894	0.00870456
841	FBgn0031249	CG11911	53352.9	-2.05357	0.600546	-3.41951	0.000627331	0.00900349
842	FBgn0020906	Jon25Bi	47235.1	-1.63947	0.479612	-3.41832	0.000630079	0.00903387
843	FBgn0030897	Frq1	203.764	1.71197	0.500957	3.4174	0.00063222	0.00905549
844	FBgn0003313	sala	244.339	-2.74151	0.80264	-3.41562	0.000636375	0.00910588
845	FBgn0024227	aurB	200.386	-1.85695	0.543856	-3.41442	0.000639169	0.00913673
846	FBgn0032264	Lip4	950.297	-2.29207	0.671554	-3.41308	0.000642329	0.00915447
847	FBgn0038126	CG8483	395.428	1.72496	0.505366	3.41328	0.000641866	0.00915447
848	FBgn0287616	asRNA:CR46485	7235.5	-1.94573	0.570001	-3.41355	0.000641224	0.00915447
849	FBgn0019828	dj	290.492	-3.50451	1.02697	-3.41248	0.000643755	0.00915607
850	FBgn0034416	CG15109	373.579	-2.88883	0.846488	-3.41273	0.000643165	0.00915607
851	FBgn0260027	CG42495	126.285	-1.8788	0.55061	-3.41222	0.000644361	0.00915607
852	FBgn0029648	CG3603	1235.11	-1.5261	0.447355	-3.4114	0.000646312	0.00917468
853	FBgn0266894	lncRNA:CR45354	12.4671	-7.28229	2.13538	-3.41031	0.000648901	0.0092023
854	FBgn0028704	Nckx30C	352.46	1.84851	0.542137	3.40967	0.000650422	0.00921474
855	FBgn0032848	nesd	240.424	-1.62694	0.477368	-3.40814	0.00065408	0.00923
856	FBgn0034659	CG4021	145.257	-3.28636	0.964233	-3.40827	0.000653772	0.00923
857	FBgn0038820	CG4000	49.8919	-9.28243	2.7233	-3.40852	0.000653153	0.00923
858	FBgn0262352	CG43050	40.0854	-4.65989	1.36717	-3.40841	0.000653429	0.00923
859	FBgn0051055	CG31055	91.1068	-3.3646	0.988267	-3.40454	0.000662755	0.00934322
860	FBgn0265508	asRNA:CR44370	348.342	-2.71063	0.796717	-3.40225	0.000668335	0.00941261
861	FBgn0263662	lncRNA:Irar	13.9326	7.0208	2.06439	3.4009	0.00067164	0.00944985
862	FBgn0037229	flip	121.028	2.45042	0.72098	3.39874	0.000676973	0.00951553
863	FBgn0035161	CG13898	69.543	-4.44663	1.30923	-3.39638	0.000682844	0.00958863
864	FBgn0037424	Osi15	175.012	3.59936	1.06024	3.39484	0.000686679	0.00963303
865	FBgn0051005	qless	770.405	2.29198	0.675196	3.39454	0.00068745	0.00963441
866	FBgn0051286	CG31286	94.6247	-3.26268	0.961414	-3.39363	0.00068973	0.00965689
867	FBgn0003719	tld	87.8176	-2.08292	0.614219	-3.39116	0.000695967	0.0097157
868	FBgn0004066	Prosalpha4	3521.61	-1.39897	0.412509	-3.39137	0.000695438	0.0097157
869	FBgn0033301	CG12780	142.101	-3.44168	1.01478	-3.39156	0.000694967	0.0097157
870	FBgn0010452	trn	291.606	-1.54922	0.457064	-3.38951	0.000700182	0.00976501
871	FBgn0052141	saturn	111.397	-3.55925	1.05017	-3.3892	0.000700963	0.00976639
872	FBgn0085244	CG34215	1009.31	2.36252	0.697486	3.38719	0.000706133	0.00982884
873	FBgn0019660	lncRNA:roX2	277.503	-2.89388	0.85476	-3.3856	0.00071022	0.00987613
874	FBgn0000591	E(spl)m8-HLH	54.8419	-3.1821	0.940356	-3.38393	0.000714554	0.00992675
875	FBgn0028935	CG7653	16.7256	-7.70512	2.27892	-3.38104	0.000722111	0.0100215
876	FBgn0035699	CG13300	113.837	-2.0791	0.614976	-3.38079	0.000722772	0.0100215
877	FBgn0260954		11631.2	-1.41755	0.419557	-3.3787	0.000728301	0.0100883
878	FBgn0028892	CG4161	40.3048	-5.16856	1.53007	-3.378	0.000730161	0.0100946
879	FBgn0052655	CG32655	78.5036	-3.87526	1.14718	-3.37806	0.000729996	0.0100946
880	FBgn0250815	Jon65Aiv	158181	-1.24458	0.368617	-3.37634	0.000734572	0.0101457
881	FBgn0036093	CG14154	37.6163	-5.06706	1.50104	-3.3757	0.000736284	0.0101498
882	FBgn0039098	GILT3	532.598	-2.13307	0.63213	-3.37443	0.000739699	0.0101871
883	FBgn0035598	CG4669	131.56	-3.77918	1.12007	-3.37405	0.000740697	0.010191
884	FBgn0039152	Root	1501.51	-2.37548	0.704397	-3.37237	0.000745256	0.0102439
885	FBgn0031751	CG9016	150.495	-3.58892	1.06434	-3.37197	0.000746324	0.0102487
886	FBgn0036953	CG17145	4372.18	-1.76137	0.52255	-3.37072	0.00074973	0.0102758
887	FBgn0039104	CG10252	437.778	-3.26917	0.970334	-3.36912	0.00075408	0.0103156
888	FBgn0014018	Rel	3327.98	1.34998	0.401098	3.3657	0.000763484	0.0104306
889	FBgn0035169	Dci	2250.19	-1.62061	0.481532	-3.36554	0.000763946	0.0104306
890	FBgn0002933	ng1	2550	1.85917	0.552565	3.36462	0.000766495	0.0104458
891	FBgn0285943	knon	184.354	-3.47158	1.03179	-3.36461	0.000766515	0.0104458
892	FBgn0029170	TwdlT	75.6017	2.69252	0.800377	3.36407	0.000768025	0.0104564
893	FBgn0038986	sit	593.048	3.77724	1.1237	3.36144	0.000775374	0.0105464
894	FBgn0015614	CanB2	2079.89	-1.59564	0.47482	-3.36052	0.000777965	0.0105516
895	FBgn0033320	CG8586	620.119	-2.05557	0.611663	-3.36063	0.000777653	0.0105516
896	FBgn0039864	CG11550	114.82	-2.70607	0.805145	-3.36098	0.000776672	0.0105516
897	FBgn0025381	rush	160.205	-1.94063	0.577782	-3.35875	0.000782958	0.0106092
898	FBgn0027360	Tim10	472.484	-1.50924	0.449635	-3.35659	0.000789107	0.0106824
899	FBgn0263507	lncRNA:CR43496	130.421	-1.80905	0.539125	-3.35553	0.000792143	0.0107134
900	FBgn0033830	CG10814	88.4472	4.33036	1.2911	3.354	0.000796514	0.0107623
901	FBgn0031295	CG4375	69.0582	-4.54848	1.35638	-3.35339	0.00079829	0.0107762
902	FBgn0034295	CG10911	12692.8	2.15749	0.64379	3.35123	0.000804539	0.0108503
903	FBgn0026602	Adk3	1243.53	1.4618	0.436328	3.35023	0.000807442	0.0108688
904	FBgn0032058	CG9289	54.0054	5.20301	1.55315	3.34997	0.000808189	0.0108688
905	FBgn0038266	CG3610	67.0133	-3.6296	1.08339	-3.35022	0.000807477	0.0108688
906	FBgn0029989	CG15333	30.6498	-6.11768	1.82651	-3.34938	0.000809912	0.0108817
907	FBgn0025378	CG3795	17.0437	-7.73231	2.31206	-3.34434	0.000824792	0.0110712
908	FBgn0032287	CG6415	2800.54	-1.61077	0.481911	-3.34247	0.000830372	0.0111253
909	FBgn0034784	CG9826	363.126	-2.07434	0.62095	-3.34059	0.000836011	0.0111903
910	FBgn0034501	CG13868	6424.49	1.32799	0.397807	3.33827	0.000843019	0.0112736
911	FBgn0032414	CG17211	164.381	-1.68605	0.505602	-3.33475	0.000853768	0.0114067
912	FBgn0032894	CG14402	32.4717	-4.84795	1.45438	-3.33334	0.000858105	0.0114432
913	FBgn0032919	pths	1415.85	1.92059	0.576222	3.33308	0.000858901	0.0114432
914	FBgn0038394	Jhbp4	14.5724	7.08561	2.12556	3.33352	0.000857534	0.0114432
915	FBgn0034263	CG10934	172.243	-2.45383	0.736262	-3.33282	0.000859705	0.0114433
916	FBgn0032525	Hsp60D	53.709	-3.94811	1.185	-3.33175	0.000863032	0.0114683
917	FBgn0033627	CG13204	141.937	-2.48063	0.744582	-3.33157	0.000863579	0.0114683
918	FBgn0265648	lncRNA:CR44455	90.4501	-4.16001	1.24871	-3.33144	0.000863987	0.0114683
919	FBgn0035014	CG13581	21.9053	-8.09453	2.43098	-3.32974	0.000869286	0.0115279
920	FBgn0035611	CG13285	838.764	2.1083	0.633406	3.32851	0.000873125	0.0115681
921	FBgn0039470	CG6296	26429.9	-2.09554	0.629786	-3.32738	0.000876668	0.0115936
922	FBgn0265595	CG44422	90.5351	2.16418	0.650404	3.32744	0.000876487	0.0115936
923	FBgn0052278	CG32278	279.778	1.79804	0.540905	3.32413	0.000886959	0.011708
924	FBgn0052396	betaTub65B	30.6498	-4.76261	1.43317	-3.32312	0.000890167	0.0117395
925	FBgn0004606	zfh1	598.706	1.39383	0.419525	3.32239	0.000892486	0.0117485
926	FBgn0039049	CG6726	441.003	-2.03189	0.61153	-3.32264	0.000891709	0.0117485
927	FBgn0264903	CG44094	33.0993	3.08564	0.928879	3.3219	0.000894074	0.0117586
928	FBgn0260954	CG42586	27616	-1.49093	0.449051	-3.32018	0.000899591	0.0118202
929	FBgn0032160	CG4598	164.473	-2.25271	0.678721	-3.31906	0.000903224	0.0118571
930	FBgn0035929	CG13311	1220.7	2.027	0.611145	3.31672	0.000910806	0.0119457
931	FBgn0039792	CG2267	167.082	-3.43398	1.03594	-3.31484	0.000916954	0.0120153
932	FBgn0031184	CG14615	334.432	1.89074	0.571071	3.31086	0.000930094	0.0121652
933	FBgn0286199	shps	15.5234	-7.59748	2.29463	-3.31098	0.000929703	0.0121652
934	FBgn0051773	Fpgs2	60.2948	-4.73598	1.43111	-3.3093	0.000935283	0.0122219
935	FBgn0039022	Nepl13	667.922	-1.73376	0.524226	-3.30728	0.000942066	0.0122993
936	FBgn0011824	CG4038	875.293	1.82141	0.551216	3.30435	0.000951957	0.0124016
937	FBgn0038423	CG10317	64.2515	-4.43877	1.34338	-3.30419	0.000952503	0.0124016
938	FBgn0038504	Sur-8	1942.15	-10.8031	3.26922	-3.30449	0.000951503	0.0124016
939	FBgn0052351	S-Lap2	622.549	-2.8229	0.854729	-3.30268	0.000957655	0.0124547
940	FBgn0288447	BaraA2	4582.04	3.62834	1.09867	3.30249	0.00095832	0.0124547
941	FBgn0002609	E(spl)m3-HLH	128.393	-2.36177	0.715585	-3.30048	0.000965202	0.0125327
942	FBgn0030569	CG9411	127.273	3.63324	1.10144	3.29863	0.000971581	0.0126041
943	FBgn0036781	CG13699	62.8725	3.1626	0.958849	3.29833	0.00097261	0.012606
944	FBgn0004959	phtm	219.366	-1.70793	0.518127	-3.29635	0.000979501	0.0126839
945	FBgn0051294	CG31294	64.1023	-5.85184	1.77539	-3.29608	0.000980436	0.0126845
946	FBgn0267667	asRNA:CR46005	4878.99	3.76146	1.14187	3.29412	0.000987297	0.0127617
947	FBgn0035124	ttm2	472.383	-3.05526	0.927643	-3.29357	0.000989236	0.0127752
948	FBgn0034743	RpS16	24261.5	-1.27658	0.387713	-3.29259	0.000992701	0.0127969
949	FBgn0053240	Ste:CG33240	17.018	-6.2695	1.90399	-3.29281	0.000991898	0.0127969
950	FBgn0038130	CG8630	2088.79	2.45771	0.746636	3.29171	0.000995806	0.0128254
951	FBgn0053246	Ste:CG33246	16.7701	-6.2479	1.89824	-3.29142	0.000996842	0.0128272
952	FBgn0028499	CG7985	124.579	-2.05366	0.624123	-3.29048	0.00100017	0.0128585
953	FBgn0050148	CG30148	404.617	-1.75853	0.535048	-3.28667	0.0010138	0.0130219
954	FBgn0034429	AANATL4	1034.43	-2.45924	0.748423	-3.2859	0.00101657	0.0130459
955	FBgn0283724	Girdin	2656.93	1.62213	0.493865	3.28456	0.00102143	0.0130847
956	FBgn0053242	Ste:CG33242	16.7515	-6.2474	1.90231	-3.28411	0.00102303	0.0130936
957	FBgn0034842	Prosbeta5R1	32.0197	-5.58259	1.70026	-3.28339	0.00102568	0.0131157
958	FBgn0266441	CG45071	136.951	-2.59889	0.791596	-3.2831	0.00102673	0.0131174
959	FBgn0037828	tomboy20	71.6138	-3.94752	1.20301	-3.28137	0.00103306	0.013163
960	FBgn0039690	Gnpnat	1267.34	-1.34607	0.410169	-3.28175	0.00103167	0.013163
961	FBgn0039797	eIF4H2	139.733	-3.17389	0.967238	-3.28139	0.00103295	0.013163
962	FBgn0004172	Mst84Da	100.403	-3.9506	1.20437	-3.28023	0.00103723	0.0132044
963	FBgn0267339	p38c	574.411	-1.47683	0.450384	-3.27905	0.00104159	0.0132481
964	FBgn0250835	CG15394	163.075	2.7517	0.840067	3.27557	0.0010545	0.0134004
965	FBgn0011606	Klp3A	392.688	-1.44664	0.441887	-3.27379	0.00106115	0.013461
966	FBgn0034505	CG16739	73.313	-3.70311	1.1311	-3.2739	0.00106073	0.013461
967	FBgn0085359	CG34330	6627.18	-1.61436	0.493166	-3.27347	0.00106236	0.0134644
968	FBgn0033112	Spn42Db	108.04	-1.84583	0.564021	-3.27263	0.00106552	0.0134925
969	FBgn0003357	Jon99Ciii	134415	-1.30223	0.398093	-3.27118	0.00107101	0.01355
970	FBgn0053516	dpr3	101.185	2.10834	0.64493	3.2691	0.0010789	0.0136378
971	FBgn0039644	rdog	713.255	1.45753	0.445935	3.26848	0.00108127	0.0136466
972	FBgn0267430	Pzl	42.9051	3.39174	1.03773	3.26842	0.0010815	0.0136466
973	FBgn0003209	raw	1292.13	1.27549	0.390643	3.26511	0.00109423	0.013795
974	FBgn0029737	CG6903	733.511	-1.45805	0.446628	-3.26457	0.00109629	0.0138088
975	FBgn0001297	kay	3139.65	1.26005	0.386048	3.26397	0.00109864	0.0138248
976	FBgn0003082	phr	348.793	-1.4646	0.448748	-3.26375	0.00109949	0.0138248
977	FBgn0263974	qin	128.881	1.85702	0.570006	3.2579	0.00112242	0.0140883
978	FBgn0036031	CG6761	51.785	-3.7934	1.16501	-3.2561	0.00112956	0.0141655
979	FBgn0052194	lncRNA:CR32194	241.928	-2.85322	0.876526	-3.25515	0.00113333	0.0142004
980	FBgn0028473	Non1	13689.3	1.35147	0.415515	3.25252	0.00114387	0.0143199
981	FBgn0034354	GstE11	557.536	-1.43837	0.442379	-3.25144	0.00114821	0.0143498
982	FBgn0051788	CG31788	95.6877	-3.4005	1.04585	-3.25143	0.00114826	0.0143498
983	FBgn0034942	CG13566	27.2271	-3.23529	0.995408	-3.25021	0.00115319	0.0143987
984	FBgn0037665	St2	40.784	-5.1851	1.59586	-3.2491	0.00115771	0.0144426
985	FBgn0037224	TwdlF	88.2253	3.36458	1.03572	3.24855	0.00115995	0.0144579
986	FBgn0039805	Cpr100A	1505.64	2.13091	0.656107	3.24781	0.00116295	0.0144828
987	FBgn0259735	mtgo	13.2702	6.95056	2.14085	3.24664	0.00116777	0.0145301
988	FBgn0031835	Dpp10	146.291	1.91365	0.589477	3.24635	0.00116896	0.0145323
989	FBgn0037850	CG14695	251.722	2.04447	0.629925	3.24557	0.00117214	0.0145592
990	FBgn0000455	Dip-C	3927.97	-1.29171	0.398277	-3.24325	0.00118173	0.0146655
991	FBgn0004777	Ccp84Ag	695.049	2.92246	0.901362	3.24227	0.00118581	0.0146913
992	FBgn0051778	CG31778	1659.62	-2.70717	0.834963	-3.24226	0.00118586	0.0146913
993	FBgn0029643	CG14420	29.4631	3.19256	0.984771	3.24193	0.00118724	0.0146957
994	FBgn0261278	grp	1047.78	-1.29089	0.39824	-3.24148	0.00118911	0.0147061
995	FBgn0052819	CG32819	130.999	-3.07005	0.947559	-3.23996	0.00119547	0.0147719
996	FBgn0035724	CG10064	40.8729	-4.92279	1.51988	-3.23894	0.00119975	0.0147749
997	FBgn0036466	CG18581	174.787	1.75176	0.54074	3.23956	0.00119714	0.0147749
998	FBgn0037786	Alp13	86.1867	-2.04961	0.632807	-3.23892	0.00119983	0.0147749
999	FBgn0261588	pdm3	177.028	-1.86623	0.576124	-3.23928	0.0011983	0.0147749
1000	FBgn0035436	CG12016	1025.74	1.35092	0.417345	3.23694	0.0012082	0.0148523
1001	FBgn0052529	Hers	1217.83	1.32084	0.408036	3.23706	0.0012077	0.0148523
1002	FBgn0030876	Srx	2538.74	-2.37783	0.735017	-3.23506	0.00121616	0.0149194
1003	FBgn0033978	Cyp6a23	5776.24	1.34373	0.415382	3.23492	0.00121678	0.0149194
1004	FBgn0051313	CG31313	2554.96	-1.38277	0.427411	-3.23523	0.00121545	0.0149194
1005	FBgn0016697	Prosalpha5	2860.75	-1.4132	0.43701	-3.23379	0.00122157	0.0149653
1006	FBgn0037197	CG13239	51.3235	2.79234	0.863568	3.23349	0.00122287	0.0149684
1007	FBgn0031826	CG9550	35.5047	-5.31531	1.64431	-3.23255	0.00122692	0.0150051
1008	FBgn0036467	CG12310	27449.6	-1.76292	0.545462	-3.23197	0.00122941	0.0150227
1009	FBgn0052647	CG32647	250.865	1.69333	0.52404	3.23129	0.00123232	0.0150455
1010	FBgn0045800	Uhg1	219.962	1.63474	0.506186	3.22952	0.00123998	0.0151261
1011	FBgn0000140	asp	346.509	-1.4747	0.456678	-3.22918	0.00124144	0.0151309
1012	FBgn0039798	CG11313	526.867	-1.94373	0.602007	-3.22875	0.00124334	0.0151412
1013	FBgn0050039	CG30039	155.675	-3.52857	1.09318	-3.22779	0.00124748	0.0151788
1014	FBgn0026417	Hus1-like	79.0481	-2.19643	0.680648	-3.22697	0.00125107	0.0152095
1015	FBgn0033826	CG4734	9106.81	-1.40596	0.435792	-3.22622	0.00125439	0.0152308
1016	FBgn0035263	CG12035	41.0408	-4.69446	1.45516	-3.22609	0.00125495	0.0152308
1017	FBgn0034548	CG13443	18.6865	7.44436	2.30861	3.22461	0.00126143	0.0152965
1018	FBgn0033431	CG1827	426.944	-1.93251	0.599849	-3.22165	0.00127453	0.0154282
1019	FBgn0041605	cpx	1919.56	1.34251	0.416774	3.22119	0.00127661	0.0154282
1020	FBgn0036861	CG14089	22.0901	4.16468	1.29336	3.22006	0.00128164	0.0154759
1021	FBgn0050366	swif	46.477	-3.72518	1.15695	-3.21982	0.00128273	0.015476
1022	FBgn0011244	Hsp60B	147.811	-3.44672	1.07062	-3.21938	0.00128467	0.0154864
1023	FBgn0032471	CG5122	40.6776	-3.51761	1.09302	-3.21825	0.00128975	0.015521
1024	FBgn0051157	CG31157	64.7103	-2.60142	0.808393	-3.21802	0.0012908	0.015521
1025	FBgn0034053	Cyp4aa1	241.064	2.18478	0.67907	3.21731	0.001294	0.0155464
1026	FBgn0051609	CG31609	15.8591	-7.62837	2.37197	-3.21604	0.00129972	0.015589
1027	FBgn0083941	CG34105	472.093	3.21786	1.00051	3.21623	0.00129887	0.015589
1028	FBgn0028984	Spn88Ea	2418.67	1.21833	0.378894	3.21549	0.00130224	0.0156061
1029	FBgn0031878	sip2	865.961	-1.84479	0.573855	-3.21473	0.00130567	0.015608
1030	FBgn0037114	Cpr78E	826.349	-13.3323	4.14724	-3.21473	0.00130565	0.015608
1031	FBgn0053247	Ste:CG33247	16.1328	-6.19255	1.9262	-3.2149	0.00130491	0.015608
1032	FBgn0034330	BomS4	32.4142	4.3783	1.36267	3.21302	0.00131349	0.0156884
1033	FBgn0052820	CG32820	130.316	-3.03648	0.945547	-3.21135	0.00132115	0.0157667
1034	FBgn0086915	Mst77F	516.252	-3.20396	0.998154	-3.20988	0.00132789	0.015834
1035	FBgn0034356	Pepck2	3562.58	-1.52203	0.474247	-3.20937	0.00133028	0.0158493
1036	FBgn0025835	CG17707	69.9548	2.42503	0.756008	3.20768	0.00133812	0.0159294
1037	FBgn0030241	feo	426.028	-1.49247	0.465477	-3.20633	0.0013444	0.0159909
1038	FBgn0067628	CG33331	138.935	-1.72689	0.538805	-3.20503	0.00135046	0.0160497
1039	FBgn0000022	ac	19.6893	-5.46732	1.70657	-3.20369	0.00135676	0.0161111
1040	FBgn0053129	CG33129	9418.45	-1.3978	0.436566	-3.20181	0.00136566	0.0161899
1041	FBgn0035812	CG7457	4835.48	-1.19518	0.373371	-3.20105	0.00136928	0.0162193
1042	FBgn0015831	Rtnl2	109.822	-3.57561	1.1173	-3.20023	0.00137317	0.0162307
1043	FBgn0023175	Prosalpha7	2945.97	-1.44249	0.450886	-3.19924	0.0013779	0.0162307
1044	FBgn0026577	CG8677	2238.76	-1.43942	0.449935	-3.19918	0.00137818	0.0162307
1045	FBgn0034290	CG5773	4341.68	-1.77237	0.553861	-3.20003	0.00137415	0.0162307
1046	FBgn0034785	CG3649	21.0989	-6.58174	2.05719	-3.19938	0.00137722	0.0162307
1047	FBgn0061197	salto	621.679	-2.57577	0.80489	-3.20015	0.00137356	0.0162307
1048	FBgn0260499	qvr	249.26	1.68481	0.52662	3.1993	0.00137764	0.0162307
1049	FBgn0038225	soti	140.277	-3.36436	1.05184	-3.19857	0.00138113	0.0162521
1050	FBgn0038208	CG14355	165.536	-3.06754	0.959287	-3.19773	0.00138514	0.016286
1051	FBgn0031905	gudu	76.8449	-3.13784	0.981589	-3.19669	0.00139013	0.0163312
1052	FBgn0038733	Acsx3	26.5416	-3.48465	1.09023	-3.19626	0.00139223	0.0163424
1053	FBgn0037455	CG2336	28.7466	-4.3916	1.37449	-3.19507	0.00139798	0.0163851
1054	FBgn0050022	CG30022	654.257	1.48629	0.465257	3.19455	0.00140051	0.0163851
1055	FBgn0050029	CR30029	1447.22	-3.92011	1.22721	-3.19432	0.00140159	0.0163851
1056	FBgn0052064	S-Lap4	549.279	-2.64317	0.827286	-3.19499	0.00139836	0.0163851
1057	FBgn0053468	CG33468	29.7873	-3.51359	1.09981	-3.19473	0.0013996	0.0163851
1058	FBgn0047000	CG33946	20.9682	-4.96035	1.55305	-3.19394	0.00140344	0.0163933
1059	FBgn0040060	yip7	43729.1	-1.23507	0.386764	-3.19334	0.00140635	0.0164139
1060	FBgn0037912	sea	40224.3	-1.66687	0.522881	-3.18787	0.00143327	0.0167009
1061	FBgn0046332	gskt	107.278	-3.27894	1.02897	-3.18663	0.00143939	0.0167585
1062	FBgn0011296	l(2)efl	3886.48	-1.32	0.414535	-3.18428	0.00145113	0.0168574
1063	FBgn0031734	CG11147	369.917	2.09484	0.657965	3.18381	0.00145352	0.0168681
1064	FBgn0052573	CG32573	128.702	-4.44	1.39504	-3.1827	0.00145908	0.0169189
1065	FBgn0051159	mRRF2	44.2154	-6.05971	1.90434	-3.18205	0.00146237	0.0169297
1066	FBgn0037396	CG11459	109.392	-6.14178	1.9306	-3.18128	0.00146628	0.0169612
1067	FBgn0028686	Rpt3	2669.84	-1.27858	0.40195	-3.18093	0.00146801	0.0169675
1068	FBgn0032519	CG16957	30.7025	-4.76523	1.49918	-3.17855	0.00148012	0.0170936
1069	FBgn0267534	asRNA:CR45874	3233.02	-1.41435	0.445289	-3.17625	0.00149192	0.0172021
1070	FBgn0037486	CG14605	55.1965	-4.21006	1.3268	-3.17309	0.00150826	0.0173766
1071	FBgn0045770	S-Lap3	608.386	-2.61942	0.825604	-3.17274	0.0015101	0.0173838
1072	FBgn0026876	CG11403	147.702	-1.89142	0.5962	-3.17246	0.00151154	0.0173864
1073	FBgn0033954	CG12860	233.14	-3.0684	0.967467	-3.17158	0.0015161	0.0174109
1074	FBgn0037837	CG14693	13.4195	-7.38732	2.33	-3.17053	0.00152163	0.0174463
1075	FBgn0266491	SclA	138.441	2.31834	0.731333	3.17002	0.00152431	0.0174562
1076	FBgn0250731	5.8SrRNA:CR40454	658.074	-2.38991	0.754225	-3.16869	0.00153125	0.0175146
1077	FBgn0035196	Bfc	153.649	-3.22903	1.01962	-3.16689	0.00154078	0.0176095
1078	FBgn0033451	Marc	902.409	-1.78146	0.562793	-3.1654	0.00154872	0.0176861
1079	FBgn0039612	Nepl19	288.376	1.94629	0.615061	3.16438	0.00155411	0.0177053
1080	FBgn0053556	form3	461.635	2.06227	0.651882	3.16357	0.00155848	0.0177409
1081	FBgn0034776	CG13527	14.9574	-7.5439	2.38577	-3.16204	0.00156669	0.017806
1082	FBgn0260388	CG42514	213.063	2.62846	0.831197	3.16226	0.00156549	0.017806
1083	FBgn0034900	CG12491	467.943	3.17436	1.00449	3.16016	0.00157681	0.0179068
1084	FBgn0036421	CG13481	50.4248	-4.6254	1.46575	-3.15565	0.0016014	0.0181716
1085	FBgn0267189	asRNA:CR45629	110.664	-1.90585	0.604077	-3.15498	0.00160509	0.018199
1086	FBgn0031859	CG17377	264.009	-2.74839	0.871291	-3.15439	0.00160834	0.0182215
1087	FBgn0027843	CAH2	2567.19	1.46236	0.463661	3.15393	0.00161085	0.0182355
1088	FBgn0035943	CG5653	24.6387	-5.79758	1.84046	-3.15008	0.00163228	0.0184489
1089	FBgn0264513	lncRNA:CR43912	11.7562	6.77576	2.15165	3.1491	0.00163774	0.018496
1090	FBgn0030521	CtsB	13042.5	-2.24809	0.714041	-3.14841	0.00164159	0.0185249
1091	FBgn0004780	Ccp84Ad	1290.96	4.0882	1.2993	3.14647	0.00165253	0.0186189
1092	FBgn0038359	CG5614	165.768	-3.42018	1.08693	-3.14663	0.00165166	0.0186189
1093	FBgn0260991	Incenp	529.036	-1.50167	0.477361	-3.14577	0.00165652	0.0186492
1094	FBgn0016694	Pdp1	3458.35	2.21823	0.705261	3.14526	0.00165937	0.0186667
1095	FBgn0033141	CG12831	46.3388	-3.62117	1.15146	-3.14484	0.00166178	0.0186739
1096	FBgn0039519	Cyp6a18	1280.27	-1.48731	0.472961	-3.14469	0.00166263	0.0186739
1097	FBgn0004175	Mst84Dd	90.348	-3.43973	1.09405	-3.14404	0.0016663	0.0186947
1098	FBgn0051327	CG31327	78.1393	-3.30284	1.05065	-3.14363	0.00166867	0.0186977
1099	FBgn0265342	COX7CL	45.5281	-5.07773	1.61558	-3.14297	0.00167241	0.018725
1100	FBgn0030562	CG9400	11.7626	6.77652	2.15803	3.14014	0.00168867	0.018848
1101	FBgn0037506	Mics1	59.1399	-3.9976	1.273	-3.14029	0.00168782	0.018848
1102	FBgn0040699	CG15024	12.8315	6.90206	2.198	3.14016	0.00168855	0.018848
1103	FBgn0004629	Cys	2770.06	-1.41721	0.451666	-3.13773	0.00170262	0.0189474
1104	FBgn0038509	CG14332	840.849	-11.9117	3.79626	-3.13775	0.0017025	0.0189474
1105	FBgn0051954	CG31954	11.968	6.80154	2.16769	3.13769	0.00170287	0.0189474
1106	FBgn0038660	Sgsh	402.851	-1.46816	0.468158	-3.13604	0.00171246	0.0190245
1107	FBgn0030218	CG1628	536.298	1.90511	0.607838	3.13424	0.00172301	0.0191175
1108	FBgn0010288	Uch	624.288	-1.34909	0.430805	-3.13156	0.00173878	0.0192424
1109	FBgn0033323	CG12376	80.1939	-3.44327	1.0997	-3.13111	0.00174149	0.0192424
1110	FBgn0034462	CG15905	17.397	-7.76199	2.47896	-3.13115	0.00174124	0.0192424
1111	FBgn0036668	Zcchc7	17.397	-7.76199	2.47896	-3.13115	0.00174124	0.0192424
1112	FBgn0020369	Rpt6	3210.94	-1.22435	0.3912	-3.12973	0.00174969	0.0193182
1113	FBgn0267492	Mst77Y-7	24.3217	-4.41394	1.41155	-3.12702	0.0017659	0.019482
1114	FBgn0030647	CG6324	161.49	1.59258	0.509427	3.12622	0.00177068	0.0195198
1115	FBgn0038127	CG8476	49.4081	-4.2934	1.3736	-3.12564	0.00177416	0.0195431
1116	FBgn0028412	Mst33A	179.933	-3.1629	1.01268	-3.12331	0.00178831	0.01963
1117	FBgn0037035	CG10589	96.0671	-2.90339	0.929583	-3.12333	0.0017882	0.01963
1118	FBgn0051373	CG31373	735.214	-1.35729	0.434491	-3.12387	0.0017849	0.01963
1119	FBgn0050382	Prosalpha1R	2628.85	-1.3586	0.435042	-3.12291	0.00179072	0.0196348
1120	FBgn0025454	Cyp6g1	5038.41	-2.05801	0.659489	-3.12062	0.00180472	0.0197581
1121	FBgn0033355	CG13748	95.0846	2.20286	0.706283	3.11895	0.00181497	0.0198301
1122	FBgn0039286	dan	54.554	-2.35249	0.754276	-3.11887	0.00181546	0.0198301
1123	FBgn0051407	CG31407	39.9352	-4.27663	1.37113	-3.11905	0.00181438	0.0198301
1124	FBgn0264904	asRNA:CR44095	2129.34	-1.5179	0.486977	-3.11698	0.00182716	0.0199426
1125	FBgn0036676	CG13028	105.048	2.09143	0.671134	3.11626	0.0018316	0.01997
1126	FBgn0037696	GstZ1	305.687	-1.64648	0.528375	-3.11612	0.00183246	0.01997
1127	FBgn0029795	CG15773	1518.29	-1.93226	0.620328	-3.1149	0.0018401	0.0200076
1128	FBgn0039077	CG17380	30.5697	-5.51421	1.77023	-3.11497	0.00183965	0.0200076
1129	FBgn0266633	asRNA:CR45140	1194.02	3.14893	1.01088	3.11504	0.00183922	0.0200076
1130	FBgn0052311	zormin	2933.31	1.79634	0.576759	3.11454	0.00184233	0.0200167
1131	FBgn0010342	Map60	663.499	-1.49234	0.479203	-3.11421	0.00184441	0.020024
1132	FBgn0002592	E(spl)m2-BFM	109.423	-2.80225	0.900008	-3.11358	0.00184832	0.020036
1133	FBgn0025360	Optix	79.0071	-2.01342	0.646632	-3.11371	0.00184752	0.020036
1134	FBgn0040104	lectin-24A	2884.27	3.86428	1.24172	3.11203	0.00185805	0.0201263
1135	FBgn0037454	CG1137	68.2925	-3.79996	1.22222	-3.10905	0.00187687	0.0202994
1136	FBgn0033856	CG13334	15.2755	-7.57429	2.43656	-3.10859	0.0018798	0.0203158
1137	FBgn0267514	5.8SrRNA-Psi:CR45854	16.769	-4.19075	1.34888	-3.10685	0.00189095	0.0204209
1138	FBgn0031914	CG5973	1612.89	-1.39587	0.449673	-3.10418	0.00190806	0.0205901
1139	FBgn0032867	CG15475	65.1498	-3.65511	1.17764	-3.10375	0.00191082	0.0206043
1140	FBgn0040251	Ugt302K1	148.206	2.12268	0.684051	3.1031	0.00191505	0.0206344
1141	FBgn0034253	CG10936	501.921	1.58694	0.511685	3.1014	0.00192607	0.020722
1142	FBgn0264343	CG43799	190.883	2.06117	0.66467	3.10104	0.00192845	0.0207319
1143	FBgn0261356	CG42633	26.0814	-3.62287	1.16853	-3.10036	0.00193287	0.0207638
1144	FBgn0263873	sick	1150.3	1.71331	0.552889	3.09883	0.00194288	0.0208557
1145	FBgn0026083	tyf	258.905	4.40077	1.42274	3.09317	0.00198028	0.0212413
1146	FBgn0011260	Sema2a	871.767	-1.27915	0.413784	-3.09135	0.00199251	0.0213564
1147	FBgn0064119	CG33934	171.706	-2.86833	0.928496	-3.08922	0.00200681	0.0214935
1148	FBgn0035008	CG3494	63.5175	-3.7621	1.21838	-3.08779	0.00201649	0.0215812
1149	FBgn0038717	CG17751	4167.49	-1.29602	0.419894	-3.08654	0.00202504	0.0216564
1150	FBgn0020257	Ppa	823.675	-1.23311	0.399558	-3.08618	0.00202744	0.0216659
1151	FBgn0000216	Brd	26.1015	-3.0397	0.985691	-3.08383	0.00204353	0.0218053
1152	FBgn0034335	GstE1	785.508	1.3825	0.448276	3.08403	0.00204218	0.0218053
1153	FBgn0031653	Jon25Biii	152439	-1.15501	0.374632	-3.08304	0.00204897	0.0218145
1154	FBgn0033464	CG1441	125.956	2.77932	0.901485	3.08304	0.00204895	0.0218145
1155	FBgn0263973	jv	357.851	1.34397	0.435865	3.08344	0.0020462	0.0218145
1156	FBgn0052816	CG32816	219.38	2.42732	0.787594	3.08195	0.00205653	0.0218771
1157	FBgn0038210	CG3199	45.3342	-4.84499	1.57278	-3.08053	0.00206634	0.0219505
1158	FBgn0051244	CG31244	40.3531	-4.47104	1.45226	-3.07868	0.00207917	0.0220704
1159	FBgn0054026	CG34026	2288.81	-1.37702	0.447328	-3.07833	0.00208167	0.0220806
1160	FBgn0034205	CG10950	65.0852	-3.8015	1.23551	-3.07687	0.00209187	0.0221558
1161	FBgn0037962	Dnali1	64.0518	-3.69992	1.20246	-3.07696	0.00209125	0.0221558
1162	FBgn0260955	CG42587	211.208	-3.21953	1.04662	-3.07613	0.00209706	0.0221944
1163	FBgn0033953	CG12861	239.425	-2.86048	0.930169	-3.07522	0.00210345	0.0222456
1164	FBgn0052835	lncRNA:CR32835	62.5008	-4.08143	1.3274	-3.07476	0.00210673	0.0222638
1165	FBgn0266439	CG45069	1561.69	2.22603	0.724178	3.07387	0.00211301	0.0223137
1166	FBgn0035735	Cpr65Ea	87.5406	3.04985	0.992729	3.07218	0.00212498	0.0224135
1167	FBgn0262690	asRNA:CR43160	14.6744	-7.51635	2.44665	-3.0721	0.00212559	0.0224135
1168	FBgn0038034	Cyp9f3	1989.95	-2.16342	0.704523	-3.07076	0.00213513	0.0224975
1169	FBgn0034840	CG3124	381.803	-2.54839	0.830146	-3.06981	0.00214192	0.0225524
1170	FBgn0036723	CG12229	101.998	-3.13077	1.02039	-3.0682	0.00215351	0.0226339
1171	FBgn0040232	cmet	416.475	-1.32364	0.431414	-3.06814	0.00215392	0.0226339
1172	FBgn0263246	CG43389	11.5986	-7.17694	2.33942	-3.06783	0.00215622	0.0226363
1173	FBgn0035049	Mmp1	1787.76	1.41928	0.462804	3.06669	0.00216441	0.0227056
1174	FBgn0004244	Rdl	294.574	1.97078	0.642758	3.06612	0.00216855	0.0227324
1175	FBgn0260026	CG42494	48.6729	2.44719	0.798198	3.06589	0.00217023	0.0227334
1176	FBgn0052690	lncRNA:CR32690	288.78	-2.78504	0.908656	-3.06501	0.00217661	0.0227835
1177	FBgn0029851	CG14445	122.725	2.50503	0.817721	3.06342	0.0021882	0.0228881
1178	FBgn0003996	w	495.718	-1.31446	0.42918	-3.06273	0.00219328	0.0228916
1179	FBgn0032554	CG15278	13.4546	-7.3911	2.4133	-3.06265	0.00219385	0.0228916
1180	FBgn0262023	CG42834	961.57	-11.1107	3.62764	-3.06279	0.00219282	0.0228916
1181	FBgn0031294	IA-2	2909.29	1.31972	0.431195	3.06062	0.0022088	0.0230194
1182	FBgn0025578	Lcp9	5070.18	-2.17718	0.711876	-3.05837	0.00222543	0.0231759
1183	FBgn0052656	Muc11A	18915.8	1.96705	0.643281	3.05784	0.00222941	0.0232005
1184	FBgn0031245	CG3625	3905.33	-1.29624	0.424154	-3.05607	0.0022426	0.0233039
1185	FBgn0263021	CG43316	21.5451	4.58679	1.50141	3.055	0.00225061	0.0233701
1186	FBgn0050491	CG30491	176.045	-1.64426	0.53844	-3.05374	0.00226006	0.0234512
1187	FBgn0034099	CG15708	28.8792	-5.00392	1.63938	-3.05231	0.00227084	0.0235289
1188	FBgn0039190	CG5762	163.902	-3.1761	1.04051	-3.05245	0.00226985	0.0235289
1189	FBgn0039585	CG1894	152.35	-1.76542	0.578581	-3.05129	0.00227863	0.0235926
1190	FBgn0028903	CG13243	38.0342	-4.04015	1.3247	-3.04986	0.00228945	0.0236532
1191	FBgn0032871	CG2611	297.947	-1.52405	0.499915	-3.04861	0.00229904	0.0237352
1192	FBgn0053243	Ste:CG33243	14.1179	-5.99606	1.96773	-3.0472	0.00230982	0.0238293
1193	FBgn0036277	CG10418	151.519	-1.57379	0.516925	-3.04451	0.00233057	0.024026
1194	FBgn0036950	CG6996	804.802	-1.3526	0.44432	-3.04421	0.00233295	0.0240333
1195	FBgn0051780	CG31780	1174.04	1.61097	0.529257	3.04383	0.00233585	0.0240459
1196	FBgn0028864	CG18477	1173.39	1.6099	0.529259	3.0418	0.00235165	0.0241586
1197	FBgn0267412	CG45765	40.035	-3.97412	1.30641	-3.04202	0.00234993	0.0241586
1198	FBgn0038139	PK2-R2	76.6751	2.43897	0.802113	3.04068	0.00236043	0.0242117
1199	FBgn0030247	CG15208	124.05	-3.08563	1.01512	-3.03967	0.00236837	0.0242757
1200	FBgn0265263	CG42688	130.752	-3.33812	1.09842	-3.03901	0.00237356	0.0243116
1201	FBgn0034681	CG9308	27.5324	-4.93512	1.62447	-3.03799	0.00238165	0.024377
1202	FBgn0261686	CG42733	29.8359	-4.72241	1.55494	-3.03705	0.00238908	0.0244356
1203	FBgn0037283	CG14658	57.8059	-3.61589	1.19081	-3.03649	0.00239353	0.0244461
1204	FBgn0270925	CG4836	1215.28	-2.17828	0.717321	-3.03669	0.00239189	0.0244461
1205	FBgn0041629	Hexo2	728.316	-1.53047	0.504361	-3.03447	0.00240959	0.0245926
1206	FBgn0033501	CG12911	122.115	2.31656	0.763639	3.03358	0.00241672	0.0246478
1207	FBgn0039180	CG5715	32.9813	2.93603	0.96903	3.02986	0.00244666	0.0249353
1208	FBgn0030653	CG7860	1479.25	-2.09988	0.693522	-3.02785	0.00246297	0.0250838
1209	FBgn0261932	CG42798	100.042	-4.38413	1.44844	-3.0268	0.00247159	0.0251537
1210	FBgn0032588	CG5968	80.7533	-3.55774	1.17619	-3.02479	0.00248802	0.0253028
1211	FBgn0015558	tty	460.549	1.39888	0.462619	3.02383	0.00249597	0.0253656
1212	FBgn0036962	CG17122	58.9621	-4.08987	1.35284	-3.02317	0.00250145	0.0253852
1213	FBgn0053208	Mical	2185.17	1.4566	0.48178	3.02338	0.00249972	0.0253852
1214	FBgn0028875	nAChRalpha5	173.067	1.58205	0.523493	3.0221	0.00251029	0.0254569
1215	FBgn0011273	Acam	45.1785	-4.15961	1.37659	-3.02168	0.00251373	0.0254706
1216	FBgn0266349	asRNA:CR44998	57.8812	-2.25626	0.746735	-3.02151	0.0025152	0.0254706
1217	FBgn0038706	CG3517	159.948	-3.38978	1.12225	-3.02052	0.00252344	0.0255179
1218	FBgn0034999	Fatp3	2514.56	-1.36492	0.452073	-3.01925	0.00253404	0.025607
1219	FBgn0000259	CkIIbeta	310.744	1.59218	0.527434	3.01874	0.00253831	0.0256321
1220	FBgn0010042	GstD6	1448.41	2.80871	0.930864	3.01732	0.00255022	0.025698
1221	FBgn0035726	CG9953	2871.33	-1.45956	0.483711	-3.01741	0.00254942	0.025698
1222	FBgn0036727	SecCl	1296	-1.36283	0.451622	-3.01763	0.00254764	0.025698
1223	FBgn0037565	CG9626	199.606	2.08859	0.692312	3.01684	0.00255426	0.0257206
1224	FBgn0033371	CNT1	86.3926	-3.32449	1.10218	-3.01628	0.00255895	0.0257343
1225	FBgn0033901	O-fut1	703.53	-1.81935	0.603183	-3.01625	0.00255923	0.0257343
1226	FBgn0036587	CG4950	49.3577	-4.59661	1.52428	-3.01559	0.00256481	0.0257724
1227	FBgn0034468	Obp56a	2710.81	-1.47902	0.490516	-3.01523	0.00256783	0.0257846
1228	FBgn0001259	in	86.5675	-2.73044	0.905821	-3.01433	0.00257551	0.0258436
1229	FBgn0051742	Prosbeta5R2	68.862	-4.54479	1.50843	-3.01293	0.00258736	0.0259261
1230	FBgn0033216	CG1946	24.0054	-3.17255	1.05306	-3.01268	0.00258952	0.0259296
1231	FBgn0038745	ClpX	199.552	1.94104	0.644493	3.01173	0.00259764	0.0259927
1232	FBgn0267508	28SrRNA-Psi:CR45848	242.52	-2.106	0.69941	-3.01111	0.00260295	0.0260277
1233	FBgn0032457	CG15483	19.1289	-4.82149	1.60157	-3.01048	0.00260839	0.0260639
1234	FBgn0000477	DNaseII	2247.56	-1.32577	0.440739	-3.00806	0.00262924	0.0262287
1235	FBgn0020880	CG7179	65.7105	2.43866	0.81086	3.0075	0.00263405	0.0262287
1236	FBgn0039373	CG5024	33.7913	-3.85837	1.28287	-3.00761	0.00263307	0.0262287
1237	FBgn0264494	CG17646	1101.91	1.40579	0.467371	3.00787	0.00263085	0.0262287
1238	FBgn0040814	CG14113	56.8891	-4.03685	1.34249	-3.00698	0.00263861	0.0262558
1239	FBgn0030543	CG11585	599.991	3.40822	1.13401	3.00547	0.00265173	0.0263681
1240	FBgn0062978	CG31808	683.701	1.6218	0.540286	3.00175	0.0026843	0.0266734
1241	FBgn0031143	CG1532	2637.78	-1.68954	0.563101	-3.00043	0.002696	0.026771
1242	FBgn0039504	CG14260	11.3156	-7.14128	2.38037	-3.00007	0.00269918	0.0267733
1243	FBgn0261287	ymp	127.155	-3.20851	1.06951	-2.99998	0.00269997	0.0267733
1244	FBgn0015924	crq	3192.84	-1.15521	0.385158	-2.99932	0.0027058	0.0268035
1245	FBgn0259922	Skadu	24.8099	-4.77962	1.59362	-2.99921	0.00270677	0.0268035
1246	FBgn0024913	Actbeta	255.61	2.84022	0.947089	2.99889	0.00270962	0.0268132
1247	FBgn0031558	CG16704	7751.44	-1.85982	0.620324	-2.99815	0.00271626	0.0268604
1248	FBgn0000320	eya	137.55	-1.72129	0.574305	-2.99718	0.00272493	0.0269244
1249	FBgn0004456	mew	50.8042	-3.19141	1.06487	-2.997	0.0027265	0.0269244
1250	FBgn0037614	TMEM216	22.6238	-5.67012	1.89211	-2.99672	0.00272905	0.026931
1251	FBgn0267501	18SrRNA:CR45841	5515.93	-1.84881	0.617194	-2.9955	0.00273993	0.0270198
1252	FBgn0020280	laf	42.5568	-3.81085	1.27275	-2.99419	0.00275172	0.0271074
1253	FBgn0038676	CG6026	114.101	4.08369	1.36392	2.99409	0.00275261	0.0271074
1254	FBgn0002869	MtnB	758.306	1.54998	0.51795	2.99252	0.00276684	0.0272102
1255	FBgn0034122	CG15711	18.575	-5.38136	1.79873	-2.99176	0.00277375	0.0272594
1256	FBgn0038151	yellow-e2	257.639	-1.69569	0.567059	-2.99033	0.00278679	0.0273686
1257	FBgn0020633	Mcm7	591.783	-1.25611	0.420172	-2.98951	0.00279427	0.0274045
1258	FBgn0030588	CG9521	508.333	1.29653	0.433803	2.98875	0.00280124	0.0274541
1259	FBgn0003975	vg	61.7029	-2.22257	0.743906	-2.98771	0.00281076	0.0275285
1260	FBgn0032451	spict	1013	-1.39918	0.468391	-2.98721	0.00281536	0.0275473
1261	FBgn0037037	CG10588	24.5093	-4.76139	1.59399	-2.98708	0.00281653	0.0275473
1262	FBgn0014466	Cp7Fc	11.5551	6.75081	2.26148	2.98513	0.00283455	0.0277046
1263	FBgn0000084	AnxB10	333.872	-1.38703	0.464848	-2.98384	0.00284652	0.0278026
1264	FBgn0051459	CG31459	58.4906	-3.88767	1.30324	-2.98307	0.0028537	0.0278537
1265	FBgn0033705	CG13168	122.651	-3.18012	1.06638	-2.98216	0.00286224	0.0279181
1266	FBgn0046294	CG12699	769.56	-2.26655	0.760262	-2.98128	0.00287046	0.0279791
1267	FBgn0003499	sr	102.603	1.94552	0.652868	2.97996	0.00288284	0.0280807
1268	FBgn0263121	Prosalpha1	2355.11	-1.35029	0.453355	-2.97844	0.0028972	0.0282014
1269	FBgn0013300	ProtA	79.5797	-3.38115	1.13536	-2.97804	0.00290102	0.028208
1270	FBgn0034132	S-Lap8	613.893	-2.45826	0.82575	-2.977	0.00291081	0.028257
1271	FBgn0030607	dob	572.571	-1.42084	0.477376	-2.97635	0.00291703	0.0282982
1272	FBgn0033020	COX4L	138.303	-3.18166	1.06941	-2.97516	0.00292838	0.028389
1273	FBgn0051789	CG31789	18419.2	-1.12356	0.377717	-2.9746	0.00293367	0.0284211
1274	FBgn0040509	ACXB	13.1717	-7.36044	2.47631	-2.97234	0.00295537	0.0285925
1275	FBgn0036496	cocoon	289.277	-2.49613	0.839898	-2.97194	0.00295922	0.0286104
1276	FBgn0051639	CG31639	165.061	-3.29542	1.10926	-2.97082	0.00297008	0.0286768
1277	FBgn0037992	CG4702	86.8749	3.7959	1.27816	2.96981	0.00297986	0.0287517
1278	FBgn0037939	CG14718	214.146	-3.01879	1.01674	-2.96908	0.00298689	0.0288001
1279	FBgn0027572	ACOX1	4363.01	-2.19448	0.739214	-2.96866	0.002991	0.028801
1280	FBgn0029710	CG3568	251.532	1.5696	0.528696	2.96881	0.00298954	0.028801
1281	FBgn0012018	tRNA:Tyr-GTA-1-9	41.7865	-4.71989	1.59023	-2.96806	0.00299686	0.0288379
1282	FBgn0001227	Hsp67Ba	458.242	-2.38076	0.802352	-2.96723	0.00300493	0.0288768
1283	FBgn0040827	CG13315	13939.5	-1.54541	0.520808	-2.96733	0.00300399	0.0288768
1284	FBgn0052446	Atox1	1562.55	-1.13698	0.383284	-2.96641	0.00301298	0.0289347
1285	FBgn0031070	CG12702	146.772	-1.67188	0.563766	-2.96556	0.00302132	0.0289954
1286	FBgn0002909	mus312	36.0568	8.39258	2.83133	2.96418	0.00303493	0.0290481
1287	FBgn0039301	Nup37	190.749	-1.43931	0.485503	-2.96457	0.00303103	0.0290481
1288	FBgn0051784	CG31784	51.1797	-4.21566	1.42217	-2.96426	0.00303415	0.0290481
1289	FBgn0085480	CG34451	303.598	2.05508	0.693285	2.96427	0.00303403	0.0290481
1290	FBgn0038008	CG3942	41.9086	-4.52811	1.52794	-2.96354	0.00304118	0.0290884
1291	FBgn0015282	Rpt2	3659.58	-1.13519	0.383275	-2.96181	0.00305835	0.0292331
1292	FBgn0004782	Ccp84Ab	1312.78	3.81681	1.28884	2.96144	0.003062	0.0292385
1293	FBgn0053301	CG33301	2993.24	-1.15976	0.391724	-2.96065	0.0030699	0.0292848
1294	FBgn0029084	gom	38.7516	-3.78899	1.28004	-2.96005	0.00307588	0.0293223
1295	FBgn0038775	CG17199	22.2716	-5.64508	1.9077	-2.9591	0.00308539	0.0293867
1296	FBgn0250785	vari	983.2	-1.37347	0.464172	-2.95897	0.00308674	0.0293867
1297	FBgn0027496	epsilonCOP	1403.74	-1.2541	0.423943	-2.95817	0.00309472	0.0294344
1298	FBgn0262392	mir-1004	138.317	1.65143	0.558284	2.95806	0.00309586	0.0294344
1299	FBgn0261445	sgl	2988.83	1.36624	0.461912	2.95779	0.00309854	0.0294402
1300	FBgn0260223	CG42497	1930.72	1.64825	0.557332	2.9574	0.00310248	0.0294581
1301	FBgn0259729	CG42383	32.44	-5.60659	1.89612	-2.95688	0.00310766	0.0294877
1302	FBgn0040393	CG14265	4427.15	1.73644	0.587379	2.95626	0.00311398	0.0295281
1303	FBgn0040958	Peritrophin-15b	3723.15	-1.29808	0.439299	-2.9549	0.00312771	0.0295994
1304	FBgn0267796	Tmc	38.2572	2.4784	0.838988	2.95403	0.00313648	0.0296629
1305	FBgn0028513	CG9254	167.407	-2.93241	0.99344	-2.95178	0.00315951	0.0298609
1306	FBgn0002873	mud	453.958	-1.70786	0.578762	-2.95089	0.00316861	0.0299074
1307	FBgn0035073	CG16896	1284.94	-2.02865	0.687467	-2.9509	0.00316849	0.0299074
1308	FBgn0002862	Mst87F	263.621	-3.05475	1.03602	-2.94854	0.00319281	0.0300801
1309	FBgn0034364	CG5493	966.765	-1.22025	0.413854	-2.9485	0.00319321	0.0300801
1310	FBgn0260763	CG42561	92.4836	2.66463	0.903708	2.94856	0.00319262	0.0300801
1311	FBgn0039467	CG14253	10.2335	6.57564	2.23075	2.94772	0.00320127	0.0301361
1312	FBgn0053322	CG33322	63.5012	-3.47827	1.18065	-2.94606	0.00321847	0.0302781
1313	FBgn0063649	CG6006	331.302	1.46371	0.496886	2.94577	0.00322147	0.0302864
1314	FBgn0036837	CG18135	5268.43	-1.22135	0.414749	-2.9448	0.0032316	0.0303419
1315	FBgn0031559	CG3513	176.719	-2.52543	0.857765	-2.9442	0.00323793	0.0303814
1316	FBgn0014469	Cyp4e2	4853.84	-2.00183	0.680037	-2.9437	0.00324309	0.0304009
1317	FBgn0039656	CG11951	80.0387	2.24914	0.764079	2.94359	0.00324426	0.0304009
1318	FBgn0031101	CG1631	14.0909	-7.45782	2.53406	-2.94304	0.00325009	0.0304157
1319	FBgn0040028	CG17450	120.275	-2.83174	0.96214	-2.94317	0.00324872	0.0304157
1320	FBgn0051624	CG31624	100.857	-3.01349	1.02433	-2.9419	0.00326206	0.0304878
1321	FBgn0030980	CG7406	87.661	2.81656	0.958517	2.93846	0.00329849	0.0307881
1322	FBgn0004174	Mst84Dc	104.832	-3.01582	1.02787	-2.93406	0.00334564	0.0312078
1323	FBgn0030951	CG6873	26.7601	-3.84317	1.31074	-2.93206	0.00336724	0.031363
1324	FBgn0038105	yellow-f2	217.739	-4.21843	1.43872	-2.93206	0.00336718	0.031363
1325	FBgn0284244	l(2)k05911	344.803	-1.53627	0.523982	-2.93191	0.00336885	0.031363
1326	FBgn0053286	CG33286	67.5893	-3.17131	1.08229	-2.93019	0.00338754	0.0315165
1327	FBgn0001256	ImpL1	145.119	3.75847	1.28281	2.92988	0.00339096	0.0315222
1328	FBgn0262107	asRNA:CR42860	135.895	2.29304	0.782733	2.92953	0.00339477	0.0315222
1329	FBgn0032312	CG14071	12.5706	-7.29303	2.49025	-2.92863	0.0034046	0.031593
1330	FBgn0028880	CG15256	27.3504	-8.41507	2.87416	-2.92784	0.00341327	0.0316509
1331	FBgn0030347	CG15739	732.712	-1.56166	0.533417	-2.92766	0.00341527	0.0316509
1332	FBgn0028901	t-Grip91	90.5708	-3.23182	1.10437	-2.9264	0.00342914	0.031739
1333	FBgn0040532	CG8369	4353.38	-2.75193	0.940382	-2.92639	0.0034292	0.031739
1334	FBgn0038719	CG16727	1507.08	-1.26824	0.433455	-2.9259	0.00343464	0.0317688
1335	FBgn0087011	CG41520	254.767	1.75414	0.600225	2.92247	0.00347265	0.0320788
1336	FBgn0264750	CG44008	7768.14	-1.10955	0.379884	-2.92076	0.00349181	0.0322143
1337	FBgn0085819	28SrRNA-Psi:CR41609	533.292	-1.99316	0.682492	-2.92042	0.00349564	0.0322288
1338	FBgn0052718	CG32718	58.395	-3.79523	1.29988	-2.91969	0.00350377	0.0322415
1339	FBgn0263980	Stacl	376.855	1.74079	0.596196	2.91982	0.0035023	0.0322415
1340	FBgn0262139	trh	268.12	1.53125	0.524613	2.91882	0.00351362	0.0323113
1341	FBgn0034601	CG4286	81.5751	-3.80503	1.3038	-2.91841	0.00351824	0.032333
1342	FBgn0034546	CG13442	78.2842	-3.45569	1.18434	-2.91781	0.00352494	0.0323738
1343	FBgn0034472	CG8517	146.43	-2.97198	1.01872	-2.91736	0.0035301	0.0323842
1344	FBgn0053926	Srg3	840.879	-2.2109	0.757854	-2.91731	0.0035306	0.0323842
1345	FBgn0051262	CG31262	105.393	2.23514	0.766311	2.91675	0.00353698	0.032422
1346	FBgn0028675	Sur	220.977	2.30276	0.789844	2.91546	0.00355159	0.0324934
1347	FBgn0033215	Dgat2	537.375	-1.68979	0.579522	-2.91583	0.00354742	0.0324934
1348	FBgn0052405	Cpr65Av	1556	1.39302	0.477789	2.91557	0.00355044	0.0324934
1349	FBgn0030394	Cpr11A	2500.17	2.69541	0.924928	2.91418	0.00356619	0.0326062
1350	FBgn0052461	CG32461	34.8971	-4.68459	1.60786	-2.91355	0.00357347	0.0326518
1351	FBgn0039881	CG1971	103.587	-2.51007	0.861897	-2.91226	0.00358825	0.032766
1352	FBgn0012042	AttA	1201.95	2.56708	0.882132	2.91009	0.00361327	0.0329734
1353	FBgn0264298	CG43776	26.7493	-8.383	2.88142	-2.90933	0.00362203	0.0330323
1354	FBgn0053271	CG33271	15.8173	-5.14349	1.76823	-2.90883	0.00362783	0.0330641
1355	FBgn0038567	CG14316	36.5184	-5.02422	1.72776	-2.90794	0.00363823	0.0331378
1356	FBgn0260643	CG42535	66.0855	-3.13541	1.07864	-2.90683	0.00365111	0.033234
1357	FBgn0026565	Ass	994.836	-1.18194	0.406749	-2.90582	0.00366292	0.0333203
1358	FBgn0032151	nAChRalpha6	157.133	1.63598	0.563122	2.90519	0.00367027	0.0333659
1359	FBgn0031643	CG3008	2253.23	1.24823	0.429708	2.90483	0.00367457	0.0333838
1360	FBgn0040510	ACXA	61.1768	-3.29331	1.13417	-2.90371	0.00368768	0.0334816
1361	FBgn0020637	Lcp65Ag2	10064.5	3.71376	1.27946	2.90259	0.00370091	0.0335592
1362	FBgn0038200	CG9920	226.038	-2.68083	0.92355	-2.90275	0.00369905	0.0335592
1363	FBgn0036222	SdhAL	25.7467	-4.83508	1.66599	-2.90223	0.00370518	0.0335766
1364	FBgn0004595	pros	599.369	-1.72535	0.594659	-2.9014	0.00371495	0.0336225
1365	FBgn0038508	CG5866	203.848	-3.49898	1.2063	-2.9006	0.00372453	0.0336879
1366	FBgn0028550	Atf3	1250.27	1.33543	0.460995	2.89685	0.00376935	0.0340718
1367	FBgn0041789	Pax	1700.69	1.31233	0.453138	2.89608	0.0037785	0.034133
1368	FBgn0027546	CG4766	51.9296	-2.5391	0.876958	-2.89535	0.00378741	0.0341516
1369	FBgn0034129	Parp16	21.9864	-5.63025	1.94441	-2.89561	0.0037842	0.0341516
1370	FBgn0039241	CG11089	5543.19	-2.5729	0.888641	-2.89532	0.00378772	0.0341516
1371	FBgn0039246	CG10845	37.6689	-3.87875	1.3409	-2.89264	0.00382023	0.034423
1372	FBgn0267701	asRNA:CR46034	1558.51	-11.8045	4.08177	-2.89201	0.00382789	0.0344703
1373	FBgn0033624	CG12384	3095.48	-1.22583	0.423957	-2.89141	0.00383517	0.0345141
1374	FBgn0032385	CG16964	26.1482	-8.35021	2.88899	-2.89036	0.00384803	0.0346081
1375	FBgn0005564	Shal	217.468	1.61517	0.559025	2.88927	0.00386143	0.0347068
1376	FBgn0019952	Orct	745.052	-1.41217	0.488899	-2.88847	0.00387117	0.0347725
1377	FBgn0036874	brv1	17.0261	-4.64566	1.60856	-2.88808	0.00387598	0.0347939
1378	FBgn0037500	CG17944	30.5555	-4.25021	1.4722	-2.88698	0.00388963	0.0348945
1379	FBgn0039680	Cap-D2	354.494	-1.37895	0.477711	-2.88657	0.00389463	0.0349175
1380	FBgn0003545	sub	242.501	-1.90191	0.658929	-2.88636	0.00389722	0.0349188
1381	FBgn0262150	CG42876	10.0228	6.54559	2.26834	2.88563	0.00390628	0.0349781
1382	FBgn0038217	CG14840	43.2468	-4.23735	1.46853	-2.88543	0.00390874	0.0349782
1383	FBgn0032090	CG9582	13.1892	-7.36239	2.55326	-2.88353	0.00393243	0.0351682
1384	FBgn0010770	ppan	439.005	1.39203	0.48345	2.87937	0.0039847	0.0355912
1385	FBgn0034835	CG3092	33.6949	-4.63199	1.6086	-2.87952	0.00398283	0.0355912
1386	FBgn0031442	Prosbeta4R1	41.8931	-3.67036	1.27503	-2.87866	0.00399373	0.0356496
1387	FBgn0266436	CG45066	46.601	-3.4438	1.19644	-2.87837	0.00399733	0.0356595
1388	FBgn0036221	CG11588	62.3693	-3.89799	1.35504	-2.87665	0.00401916	0.0358096
1389	FBgn0085452	CG34423	209.219	1.48752	0.51738	2.8751	0.00403899	0.0359639
1390	FBgn0030191	CG15306	264.157	-2.61721	0.910604	-2.87414	0.00405124	0.0360505
1391	FBgn0031717	Oscillin	1855.74	-1.512	0.526192	-2.87348	0.00405972	0.036082
1392	FBgn0032881	Amacr	806.651	-1.17841	0.4101	-2.87347	0.00405988	0.036082
1393	FBgn0051559	CG31559	39.0866	2.52302	0.878098	2.87328	0.00406235	0.036082
1394	FBgn0036441	CG13476	62.3682	-3.89834	1.35726	-2.87222	0.00407595	0.0361803
1395	FBgn0028531	CG15286	85.0226	-2.9768	1.03739	-2.86951	0.00411112	0.0364248
1396	FBgn0260744	Tango9	2200.68	-1.55354	0.541364	-2.86968	0.0041089	0.0364248
1397	FBgn0039321	CG10550	561.693	-1.42027	0.495066	-2.86884	0.00411982	0.0364792
1398	FBgn0028573	prc	3625.75	3.26275	1.1385	2.86583	0.00415917	0.0367191
1399	FBgn0038691	CG5250	20.1677	-5.49885	1.91879	-2.86579	0.00415974	0.0367191
1400	FBgn0037857	Tengl4	23.6569	-5.13498	1.79219	-2.8652	0.00416742	0.0367259
1401	FBgn0038122	CG8138	32.6264	-5.18498	1.80968	-2.86514	0.00416821	0.0367259
1402	FBgn0263220	Hk	153.722	1.71457	0.598358	2.86546	0.00416407	0.0367259
1403	FBgn0026263	bip1	190.079	-1.85476	0.64753	-2.86436	0.00417851	0.036794
1404	FBgn0038373	CG4546	355.636	-2.57953	0.900952	-2.86312	0.00419495	0.0369161
1405	FBgn0261938	PolrMT	593.755	1.46406	0.511423	2.86272	0.00420017	0.0369393
1406	FBgn0040038	klhl10	29.5857	-5.03975	1.76098	-2.8619	0.00421111	0.0370128
1407	FBgn0051636	CG31636	236.998	-1.79128	0.626015	-2.8614	0.00421776	0.0370485
1408	FBgn0014073	Tie	267.679	1.37937	0.482182	2.86068	0.00422732	0.0370869
1409	FBgn0038978	tHMG1	114.386	-3.15539	1.10298	-2.8608	0.00422572	0.0370869
1410	FBgn0034082	CG10734	179.504	-2.87236	1.00445	-2.85964	0.00424129	0.0371866
1411	FBgn0267411	CG45764	38.0671	-3.63727	1.27202	-2.85943	0.004244	0.0371877
1412	FBgn0028693	Rpn12	2156.67	-1.295	0.452959	-2.85899	0.00424991	0.0371939
1413	FBgn0052652	lncRNA:CR32652	231.302	-2.5276	0.884083	-2.859	0.00424973	0.0371939
1414	FBgn0025866	CalpB	1089.51	1.48209	0.518663	2.85751	0.00426977	0.0373448
1415	FBgn0053867	His-Psi:CR33867	67.2444	-2.26969	0.794411	-2.85708	0.00427565	0.0373506
1416	FBgn0259682	Jabba	2261.4	-1.13175	0.396101	-2.85723	0.0042735	0.0373506
1417	FBgn0004183	snRNA:U1:82Eb	18.4508	3.53684	1.23815	2.85654	0.00428285	0.0373907
1418	FBgn0039024	Nepl15	697.098	-1.74329	0.610374	-2.8561	0.00428882	0.0374199
1419	FBgn0259112	asRNA:CR42254	73.2338	-2.203	0.7715	-2.85547	0.00429727	0.0374708
1420	FBgn0003380	Sh	370.545	1.32909	0.465623	2.85443	0.00431145	0.0375204
1421	FBgn0030666	CG12708	48.8781	-2.69599	0.944557	-2.85424	0.00431395	0.0375204
1422	FBgn0035584	CG17030	31.2838	-3.5922	1.25843	-2.85452	0.00431022	0.0375204
1423	FBgn0040333	brv3	46.7096	-2.92193	1.0237	-2.85427	0.00431358	0.0375204
1424	FBgn0262593	Shab	264.834	1.84792	0.647463	2.85409	0.00431606	0.0375204
1425	FBgn0003087	pim	141.6	-2.42545	0.850131	-2.85303	0.00433048	0.0376229
1426	FBgn0261802	CG42748	800.425	-1.21774	0.426912	-2.85244	0.00433854	0.03767
1427	FBgn0034471	Obp56e	165.215	-2.14166	0.751171	-2.8511	0.00435683	0.0377509
1428	FBgn0036437	Dnaaf6	182.277	-2.99958	1.05215	-2.8509	0.00435963	0.0377509
1429	FBgn0038005	Cyp313a5	31.5498	-2.72687	0.956429	-2.8511	0.00435685	0.0377509
1430	FBgn0051820	CG31820	152.885	-2.8782	1.00962	-2.85079	0.00436104	0.0377509
1431	FBgn0035553	CG13722	862.183	2.72916	0.957615	2.84996	0.00437254	0.0378275
1432	FBgn0033238	azot	27.0125	-5.33637	1.87284	-2.84935	0.00438087	0.0378767
1433	FBgn0039887	Pos	24.7265	-4.43996	1.55856	-2.84875	0.00438909	0.0379248
1434	FBgn0036008	CG3408	653.522	-1.27136	0.446473	-2.84757	0.00440543	0.0380201
1435	FBgn0046302	CG10650	7113.61	-1.16249	0.408219	-2.84772	0.00440338	0.0380201
1436	FBgn0032522	CG16848	22.3067	-5.64734	1.98441	-2.84586	0.00442922	0.0382023
1437	FBgn0000547	ed	1040.56	-1.14113	0.401167	-2.84453	0.00444773	0.0383389
1438	FBgn0259701	CG42355	52.4982	-3.72012	1.30796	-2.84421	0.00445215	0.0383539
1439	FBgn0038110	CG8031	825.683	-1.19845	0.421443	-2.84369	0.00445946	0.0383937
1440	FBgn0035776	CG8564	185.744	-2.68145	0.943497	-2.84203	0.00448266	0.0385538
1441	FBgn0044020	Roc2	375.908	-1.8582	0.653839	-2.84198	0.00448343	0.0385538
1442	FBgn0053140	CG33140	12.5881	-7.29507	2.56757	-2.84124	0.00449387	0.0386203
1443	FBgn0027585	CG8740	804.112	1.33528	0.470256	2.83948	0.00451865	0.0387748
1444	FBgn0030981	CG14191	205.202	2.94266	1.03637	2.83939	0.00451998	0.0387748
1445	FBgn0038967	CG13847	27.5568	2.93358	1.03327	2.83912	0.00452381	0.0387844
1446	FBgn0039088	CG10164	105.58	-2.8514	1.00491	-2.83745	0.00454749	0.0389407
1447	FBgn0267223	asRNA:CR45663	47.6248	4.24215	1.495	2.83756	0.00454601	0.0389407
1448	FBgn0052364	tut	79.1779	-2.14613	0.756736	-2.83603	0.00456778	0.0390912
1449	FBgn0264001	bru3	522.907	1.23339	0.434958	2.83564	0.00457337	0.0391156
1450	FBgn0035663	CG6462	16.4886	-5.20511	1.83618	-2.83475	0.00458612	0.0392012
1451	FBgn0033564	Pex6	2465.68	-1.07884	0.380636	-2.83431	0.00459253	0.0392092
1452	FBgn0039398	CG14540	228.172	-2.64999	0.934953	-2.83436	0.00459182	0.0392092
1453	FBgn0038123	CG8508	23.9751	-5.15478	1.81893	-2.83396	0.00459755	0.0392286
1454	FBgn0038080	CG12279	557.294	-1.22724	0.433453	-2.83131	0.0046358	0.0395313
1455	FBgn0031430	CG3528	24.3448	-8.2471	2.9132	-2.83094	0.00464107	0.0395437
1456	FBgn0262605	CG43131	57.7679	-2.81281	0.993636	-2.83083	0.00464277	0.0395437
1457	FBgn0025739	pon	179.756	-1.64409	0.581046	-2.82954	0.00466151	0.0396797
1458	FBgn0040755	CG17580	47.7867	-3.23884	1.14478	-2.82924	0.00466593	0.0396937
1459	FBgn0034636	twz	110.972	-2.38155	0.842012	-2.8284	0.00467814	0.0397739
1460	FBgn0033286	CG2127	424.991	-2.39885	0.848401	-2.8275	0.00469134	0.0398624
1461	FBgn0032973	CG6675	73.4534	-2.93434	1.03923	-2.82356	0.00474936	0.0403315
1462	FBgn0264987	lncRNA:CR44138	895.3	2.11187	0.74821	2.82256	0.00476415	0.0404331
1463	FBgn0052232	t-Grip128	18.3468	-5.35913	1.89923	-2.82174	0.0047764	0.040513
1464	FBgn0036988	CG5262	507.134	-1.70765	0.605309	-2.82111	0.00478574	0.0405682
1465	FBgn0003961	Uro	23.8611	-5.74856	2.03853	-2.81995	0.00480313	0.0406915
1466	FBgn0261803	CG42749	334.348	1.41036	0.500442	2.81823	0.00482887	0.0408854
1467	FBgn0261614	CG42703	29.8535	-4.01148	1.42364	-2.81776	0.00483603	0.0409218
1468	FBgn0051139	CG31139	227.99	-1.7021	0.604475	-2.81583	0.00486507	0.0411189
1469	FBgn0262362	CG43060	138.981	-10.7605	3.82195	-2.81544	0.00487103	0.0411404
1470	FBgn0000546	EcR	1515.2	-1.26982	0.451105	-2.81492	0.00487897	0.0411634
1471	FBgn0039010	CG4907	99.5796	-2.54209	0.903482	-2.81366	0.00489806	0.0413001
1472	FBgn0037296	Prosbeta2R2	71.6074	-2.89407	1.02879	-2.81309	0.00490677	0.0413492
1473	FBgn0031920	CG6441	86.034	-3.36227	1.19572	-2.81192	0.0049247	0.0414746
1474	FBgn0032442	Nepl7	40.4624	-2.61836	0.931224	-2.81174	0.00492744	0.0414746
1475	FBgn0259736	CG42390	1469.23	1.64792	0.586367	2.81038	0.00494823	0.0416251
1476	FBgn0033952	Adgf-E	23.8259	-4.38282	1.55972	-2.81001	0.00495405	0.0416495
1477	FBgn0035889	mkg-p	217.701	-1.34046	0.477177	-2.80915	0.00496717	0.0417354
1478	FBgn0040363	CG11384	329.492	2.33168	0.83017	2.80868	0.00497455	0.0417483
1479	FBgn0267408	AOX1	14733.1	1.83355	0.652799	2.80875	0.00497335	0.0417483
1480	FBgn0086368	tw	171.573	-1.4599	0.520106	-2.80693	0.00500169	0.0419269
1481	FBgn0039023	Nepl14	258.1	-1.66519	0.593327	-2.80654	0.00500774	0.041953
1482	FBgn0039232	sosie	44.4482	2.36436	0.842808	2.80534	0.00502633	0.0420595
1483	FBgn0051036	CG31036	18.9773	4.34484	1.54867	2.80553	0.00502341	0.0420595
1484	FBgn0035380	CG9970	60.2654	-3.60567	1.28544	-2.80502	0.0050314	0.0420774
1485	FBgn0050051	Tmem18	239.88	-1.67943	0.598773	-2.80479	0.00503489	0.0420819
1486	FBgn0036532	CG13445	1852.65	7.38182	2.63299	2.80359	0.00505366	0.0422141
1487	FBgn0052441	EMC10	1070.97	-1.09824	0.391858	-2.80266	0.00506838	0.0423124
1488	FBgn0267417	CG45770	22.3045	-4.2839	1.52894	-2.80188	0.00508053	0.0423891
1489	FBgn0033205	Rdh1	5066.81	1.42907	0.510258	2.80069	0.00509936	0.0424987
1490	FBgn0262563	CG43103	294.305	-1.4083	0.502845	-2.80067	0.00509961	0.0424987
1491	FBgn0043001	Chrac-16	261.259	-1.889	0.674666	-2.79991	0.0051117	0.0425747
1492	FBgn0030884	CG6847	295.448	1.53364	0.547985	2.7987	0.00513087	0.0427095
1493	FBgn0025382	Rab27	46.3573	-2.55187	0.912141	-2.79767	0.00514723	0.0427741
1494	FBgn0029762	NAAT1	1160.87	1.44851	0.517731	2.7978	0.00514526	0.0427741
1495	FBgn0050177	CG30177	39.0707	-3.45299	1.23425	-2.79765	0.00514761	0.0427741
1496	FBgn0034329	BomS1	314.904	2.25083	0.804626	2.79737	0.00515207	0.0427864
1497	FBgn0034735	CG4610	579.03	1.4149	0.505923	2.79667	0.0051633	0.0428548
1498	FBgn0040102	lectin-24Db	184.656	-2.24056	0.801353	-2.79597	0.00517437	0.0429218
1499	FBgn0032726	CG10621	4245.64	-1.54648	0.553242	-2.79531	0.00518506	0.0429682
1500	FBgn0038737	Mrm2	3050.21	-1.27366	0.455651	-2.79525	0.00518597	0.0429682
1501	FBgn0036319	Ent3	104.965	1.68855	0.604237	2.79452	0.00519775	0.043016
1502	FBgn0050472	CG30472	35.9313	-3.54557	1.26875	-2.79454	0.00519735	0.043016
1503	FBgn0267490	Mst77Y-4	22.4877	-4.01794	1.4388	-2.79256	0.00522934	0.0432524
1504	FBgn0032699	CG10383	935.929	1.13711	0.407334	2.7916	0.00524477	0.0433197
1505	FBgn0036016	CG3306	42.831	-3.70436	1.32702	-2.79149	0.00524656	0.0433197
1506	FBgn0037398	CG15580	41.3261	-3.64961	1.3074	-2.79149	0.00524652	0.0433197
1507	FBgn0051910	CG31910	44.4469	-3.87853	1.39008	-2.79015	0.00526835	0.0434745
1508	FBgn0053527	SIFa	91.5064	-2.82329	1.01196	-2.78993	0.00527199	0.0434795
1509	FBgn0287587	CG46457	10.1486	-6.98418	2.50373	-2.78951	0.0052788	0.0435105
1510	FBgn0004514	Oct-TyrR	67.1432	2.35989	0.846484	2.78787	0.00530555	0.0437059
1511	FBgn0087021	Spc25	179.941	-1.78322	0.63975	-2.78738	0.00531365	0.0437474
1512	FBgn0053054	CG33054	719.012	-1.13097	0.405855	-2.78665	0.00532567	0.0438212
1513	FBgn0263041	CG43336	10.4679	6.60825	2.37304	2.78471	0.00535751	0.0440578
1514	FBgn0260632	dl	1662.55	1.08639	0.390242	2.78387	0.0053714	0.0441467
1515	FBgn0030793	Rai1	362.221	-1.52868	0.549165	-2.78365	0.00537515	0.0441521
1516	FBgn0037217	CG14636	111.311	1.57804	0.567193	2.78219	0.0053994	0.044276
1517	FBgn0037222	CG14642	207.676	-1.62109	0.582669	-2.78218	0.00539951	0.044276
1518	FBgn0086708	stv	3032.43	1.21337	0.436091	2.78237	0.00539634	0.044276
1519	FBgn0036393	CG17362	2750.18	-1.82126	0.654705	-2.78181	0.00540572	0.0442971
1520	FBgn0265271	CG14717	27.9152	-3.726	1.33949	-2.78165	0.00540828	0.0442971
1521	FBgn0028886	CG15279	950.882	-1.15352	0.4149	-2.78024	0.00543188	0.0444396
1522	FBgn0035632	Ppat-Dpck	1060.74	-1.26516	0.455094	-2.78	0.00543596	0.0444475
1523	FBgn0013973	Gycbeta100B	63.0338	1.92134	0.6912	2.77972	0.00544063	0.0444603
1524	FBgn0036708	CG13725	24.7441	-5.80427	2.08887	-2.77866	0.00545836	0.0445543
1525	FBgn0250862	CG42237	76.0189	2.53573	0.91256	2.7787	0.00545776	0.0445543
1526	FBgn0051128	CG31128	43.5649	-3.8466	1.38447	-2.7784	0.00546275	0.0445647
1527	FBgn0029002	miple2	551.773	-1.26925	0.457283	-2.77564	0.00550932	0.044919
1528	FBgn0267383	Ubc87F	72.2184	-3.12975	1.12783	-2.77502	0.00551986	0.0449793
1529	FBgn0051010	CG31010	33.2759	-3.83591	1.38241	-2.77479	0.00552366	0.0449847
1530	FBgn0046873	Pif2	25.2289	-4.19272	1.51113	-2.77457	0.00552754	0.0449906
1531	FBgn0037807	CG6293	559.515	-1.21439	0.437753	-2.77414	0.00553479	0.0450241
1532	FBgn0041621	Or82a	13.1338	5.4673	1.97111	2.77372	0.00554202	0.0450317
1533	FBgn0034825	Gpdh2	47.889	-3.77214	1.36018	-2.77326	0.00554979	0.0450692
1534	FBgn0085210	CG34181	11.6865	-7.18781	2.59205	-2.77303	0.00555373	0.0450756
1535	FBgn0034362	CG5323	312.949	-2.14543	0.773732	-2.77284	0.00555702	0.0450767
1536	FBgn0004620	GluRIIA	22.4219	-4.6293	1.66984	-2.7723	0.00556623	0.0451003
1537	FBgn0050378	CG30378	43.5836	-4.24855	1.53249	-2.77231	0.00556596	0.0451003
1538	FBgn0031531	CG8840	61.529	-3.12802	1.12843	-2.77202	0.005571	0.0451134
1539	FBgn0051560	CG31560	14.7724	7.10526	2.56452	2.77061	0.00559522	0.0452583
1540	FBgn0000055	Adh	15520.5	2.51677	0.908785	2.76938	0.00561632	0.0454034
1541	FBgn0030572	mRpS25	840.918	-1.10418	0.398907	-2.76801	0.00564002	0.0455605
1542	FBgn0035398	Cht7	1216.37	1.63114	0.589309	2.76789	0.00564213	0.0455605
1543	FBgn0035290	dsb	73.3293	-2.14807	0.776212	-2.76737	0.00565108	0.0456071
1544	FBgn0034143	CG8303	359.672	1.71893	0.62148	2.76587	0.00567717	0.045766
1545	FBgn0033313	Cirl	2097.47	-1.12661	0.407466	-2.76492	0.0056937	0.0458734
1546	FBgn0051453	pch2	506.335	-1.60186	0.579425	-2.76458	0.00569967	0.0458956
1547	FBgn0029681	CG15239	51.0389	3.51749	1.27247	2.76429	0.00570463	0.0459097
1548	FBgn0038132	apn	24.176	3.03343	1.0975	2.76395	0.00571064	0.0459323
1549	FBgn0032175	CG13131	34.6436	-3.37265	1.22091	-2.7624	0.00573783	0.0460475
1550	FBgn0038516	P5cr-2	347.6	-1.96689	0.711988	-2.76253	0.00573553	0.0460475
1551	FBgn0039642	CG11882	181.87	-1.8127	0.656197	-2.76243	0.0057373	0.0460475
1552	FBgn0050487	CG30487	101.831	-2.90666	1.05221	-2.76243	0.00573732	0.0460475
1553	FBgn0266451	fau	498.338	-3.99624	1.44683	-2.76206	0.00574376	0.0460692
1554	FBgn0032388	CG6686	1981.34	1.12088	0.406068	2.76032	0.00577446	0.0462895
1555	FBgn0030590	CG9518	40.62	2.72933	0.988915	2.75992	0.00578157	0.0463181
1556	FBgn0030780	CG13008	82.7747	-2.78893	1.01057	-2.75975	0.00578451	0.0463181
1557	FBgn0050001	CG30001	56.3513	-2.24817	0.815708	-2.7561	0.00584947	0.0468121
1558	FBgn0031235	CG13693	22.14	-4.60898	1.67324	-2.75453	0.00587771	0.0470118
1559	FBgn0051882	CG31882	27.4326	-3.88075	1.40956	-2.75317	0.00590216	0.047181
1560	FBgn0265068	asRNA:CR44179	1245.02	-1.39354	0.506229	-2.75279	0.00590903	0.0472096
1561	FBgn0016715	Reg-2	5782.85	-1.51428	0.550257	-2.75195	0.00592409	0.0473034
1562	FBgn0031129	CG1324	168.549	-2.34896	0.853681	-2.75156	0.00593113	0.0473332
1563	FBgn0036745	CG7484	666.017	-1.13048	0.410923	-2.75108	0.00593993	0.0473771
1564	FBgn0031292	CG15824	49.8587	-2.47047	0.898326	-2.75009	0.00595798	0.0474681
1565	FBgn0263080	CG43348	239.123	1.70072	0.618418	2.75012	0.00595733	0.0474681
1566	FBgn0283450	Glo1	2476.09	-1.11814	0.406628	-2.74977	0.00596366	0.047487
1567	FBgn0037115	CG11249	34.8806	-3.62496	1.31872	-2.74884	0.00598057	0.0475951
1568	FBgn0017577	Mcm5	488.637	-1.19527	0.434857	-2.74864	0.00598432	0.0475985
1569	FBgn0052121	CG32121	41.9932	2.18159	0.793819	2.74821	0.00599209	0.0476338
1570	FBgn0037487	thw	395.199	1.65515	0.602372	2.74772	0.00600108	0.0476788
1571	FBgn0034477	CG13872	28.5866	-4.38328	1.59558	-2.74714	0.00601179	0.0477374
1572	FBgn0034614	CG9752	239.146	-1.35362	0.492782	-2.74689	0.00601626	0.0477464
1573	FBgn0003275	Polr2F	201.091	-3.35626	1.22287	-2.74458	0.00605891	0.0480315
1574	FBgn0046793	CG32236	49.4958	-3.6273	1.32174	-2.74433	0.0060635	0.0480413
1575	FBgn0260231	CG42505	19.9001	-5.48339	1.99888	-2.74324	0.00608371	0.0481747
1576	FBgn0263111	cac	219.514	1.32831	0.484366	2.74236	0.00609991	0.0482763
1577	FBgn0031261	nAChRbeta3	167.195	-1.50638	0.549432	-2.7417	0.00611228	0.0483475
1578	FBgn0010316	dap	419.328	-1.27511	0.465158	-2.74125	0.00612065	0.0483603
1579	FBgn0036354	Poc1	373.368	-1.43016	0.521699	-2.74135	0.00611866	0.0483603
1580	FBgn0039395	CG14546	19.9023	-5.47924	1.99898	-2.74102	0.00612496	0.0483676
1581	FBgn0262021	CG42832	71.3981	2.0147	0.735184	2.74039	0.00613654	0.0484238
1582	FBgn0267515	28SrRNA-Psi:CR45855	228.303	-1.89726	0.692361	-2.74027	0.00613885	0.0484238
1583	FBgn0039366	CG17198	21.4205	-5.592	2.04082	-2.74007	0.00614258	0.0484265
1584	FBgn0002306	sas	1782.94	1.47377	0.538148	2.7386	0.00617014	0.0485465
1585	FBgn0004379	Klp67A	332.162	-1.35855	0.496034	-2.73882	0.00616596	0.0485465
1586	FBgn0032285	CG17108	702.101	-1.60527	0.586082	-2.73898	0.00616301	0.0485465
1587	FBgn0262840	CG43204	17.3083	4.86489	1.77646	2.73853	0.00617136	0.0485465
1588	FBgn0085466	CG34437	341.587	-1.24658	0.455275	-2.73808	0.00617996	0.0485874
1589	FBgn0039283	danr	59.766	-2.34972	0.858424	-2.73725	0.00619556	0.0486833
1590	FBgn0034804	CG3831	152.115	-1.4098	0.515347	-2.73563	0.00622615	0.0488968
1591	FBgn0033906	ReepB	4293.49	-1.20797	0.441657	-2.73509	0.00623638	0.0489503
1592	FBgn0030503	Tango2	1201.05	-1.35836	0.496687	-2.73484	0.00624099	0.0489596
1593	FBgn0029659	CG16782	184.289	-2.69829	0.986895	-2.73412	0.00625481	0.0490412
1594	FBgn0034920	CG5597	960.392	1.28402	0.469795	2.73315	0.0062732	0.0491359
1595	FBgn0040256	Ugt35C1	835.075	-1.41596	0.518143	-2.73276	0.00628063	0.0491359
1596	FBgn0250825	CG34241	61.529	-2.96866	1.08629	-2.73284	0.00627903	0.0491359
1597	FBgn0030310	PGRP-SA	434.393	-1.59942	0.585532	-2.73156	0.0063035	0.0492879
1598	FBgn0086677	jeb	155.746	1.47442	0.539896	2.73093	0.00631564	0.0493558
1599	FBgn0038607	hmw	70.1716	-3.57086	1.30777	-2.73049	0.00632393	0.0493936
1600	FBgn0267635	lncRNA:CR45973	74.2306	1.83045	0.670697	2.72917	0.00634935	0.0495651
1601	FBgn0263078	CG43339	9.54745	-6.89607	2.52711	-2.72884	0.00635572	0.0495878
1602	FBgn0031670	SelT	2188.17	-1.11834	0.410094	-2.72702	0.00639083	0.0498345
1603	FBgn0031515	CG9664	598.295	-1.50294	0.551202	-2.72666	0.00639793	0.0498627
1604	FBgn0040359	CG11380	23.8038	2.84713	1.04437	2.72617	0.00640735	0.049909
