# Supplementary material for: Dysregulation of innate immune signaling in animal models of spinal muscular atrophy
Source: BMC Biol. 2024 Apr 25;22:94. doi: 10.1186/s12915-024-01888-z (PMC11044505; doi:10.1186/s12915-024-01888-z)
Supplement: Supplementary file 5 — Additional file 5: Table S12-S13. [file 12915_2024_1888_MOESM5_ESM.xlsx]

## Sheet: Table S12
Table S12 Gene Ontology enrichment of proteins elevated in V72G versus WT – GO BP AutoRIF output from FlyEnrichr
	ID	Description	GeneRatio	pvalue	p.adjust	Z-score	geneID	Count	Score
1	GO:0035006	melanization defense response	10/35	1.2989e-07	0.000200421	-3.23208	PPO3/imd/GNBP3/Tep4/Tep2/Spn27A/Rel/pic/spz/nec	10	51.2498
2	GO:0019731	antibacterial humoral response	5/17	0.000175119	0.0193007	-4.24943	Dif/imd/Tep4/Tep2/Rel	5	36.7577
3	GO:0006999	nuclear pore organization	10/41	6.62728e-07	0.000511295	-2.17972	RanGAP/imd/Nup98-96/Ntf-2/baf/Nup62/Lam/Nup154/SF2/Ran	10	31.0107
4	GO:0019732	antifungal humoral response	3/19	0.0236563	0.317405	-7.13195	PGRP-SA/Rel/spz	3	26.7029
5	GO:0042254	ribosome biogenesis	16/124	3.47405e-06	0.0014699	-2.10029	Rrp6/Nopp140/rept/mod/hpo/dbe/GstD3/Ns1/CG3071/Lst8/Nop60B/Rm62/vito/mbm/pit/bys	16	26.401
6	GO:1902850	mitotic cytoskeletal reorganiz.	2/27	0.224981	0.85468	-16.7135	Kap-alpha3/Ran	2	24.9321
7	GO:0050832	defense response to fungus	7/49	0.00109086	0.0580414	-3.45903	imd/cact/GNBP3/PGRP-SA/Rel/spz/nec	7	23.5933
8	GO:0061058	regulation of PGRP signaling	7/46	0.000740537	0.045706	-3.24844	imd/PGRP-SA/Gasp/Rel/Ank2/spz/LanA	7	23.4152
9	GO:0050830	defense resp. to Gram(+) bacteria	7/48	0.000962105	0.0530189	-3.27478	imd/cact/lectin-24A/Tep2/PGRP-SA/Rel/spz	7	22.7479
10	GO:0055072	iron ion homeostasis	3/19	0.0236563	0.317405	-5.94817	Fer1HCH/MtnD/MtnB	3	22.2707
11	GO:0048194	Golgi vesicle budding	2/8	0.0269054	0.345959	-6.14215	cathD/AP-2mu	2	22.2065
12	GO:1900247	regul. of translational elongation	5/32	0.00377981	0.116645	-3.92422	betaTub85D/eIF4G2/orb2/bol/betaTub60D	5	21.8896
13	GO:0000184	nonsense-mediated decay	6/37	0.00125485	0.0645412	-3.21548	Upf3/Rrp6/Tep2/RnpS1/La/HBS1	6	21.4817
14	GO:0007016	cytosk. anchor plasma membrane	6/31	0.00047037	0.03299	-2.77096	PCID2/Nup98-96/fray/Lam/LanA/Akap200	6	21.2311
15	GO:0031468	nuclear envelope reassembly	3/15	0.0122506	0.225032	-4.71353	baf/Nup62/Lam	3	20.7498
16	GO:0090435	localization to nuclear envelope	14/109	1.48132e-05	0.00457134	-1.81622	qkr58E-1/baf/bocks/Nup62/Imp/Nup98-96/Nup214/Nup358/REG/Rel/Lam/Nup154/mbo/SF2	14	20.1963
17	GO:0071028	nuclear mRNA surveillance	3/17	0.0174323	0.274469	-4.87571	Slbp/Rrp6/glob1	3	19.7438
18	GO:0046822	regul. nucleocytoplasmic transport	20/228	7.73034e-05	0.0132532	-2.0695	imd/Rrp6/cact/betaTub85D/Ntf-2/hpo/Nup62/His2B/Ns1/Nup98-96/Su(fu)/Kap-alpha3/Nup214/Rel/Rcc1/Lam/mbo/Rae1/SF2/Ran	20	19.5935
19	GO:0061060	(-)regul. of PGRP signaling	6/42	0.00246186	0.0883406	-3.23412	imd/Gasp/Rel/Ank2/spz/LanA	6	19.4268
20	GO:1903035	(-)regul. of response to wounding	2/6	0.0150619	0.258228	-4.61962	imd/Rel	2	19.382
21	GO:0030031	cell projection assembly	4/24	0.00749787	0.172675	-3.90183	cact/betaTub85D/Arl2/betaTub60D	4	19.0922
22	GO:0044458	motile cilium assembly	4/30	0.0165431	0.266343	-4.64502	betaTub85D/Zmynd10/Bug22/betaTub60D	4	19.0529
23	GO:0007283	spermatogenesis	27/353	5.31701e-05	0.0113663	-1.87176	betaTub85D/eIF4G2/mod/Dronc/baf/bocks/orb2/Pdcd4/Bug22/nsr/TotA/mil/Sirup/nclb/HBS1/RanGAP/Ntf-2/glob1/Nup62/His2B/Rbp6/Rm62/Lam/Nup154/qkr58E-3/bol/SF1	27	18.4219
24	GO:0006998	nuclear envelope organization	11/79	5.69745e-05	0.0113663	-1.88082	RanGAP/qkr58E-1/Ntf-2/baf/bocks/Nup62/Lam/Nup154/Imp/SF2/shot	11	18.3811
25	GO:1903321	negative regulation of protein modification by small protein conjugation or removal	4/22	0.00543865	0.14324	-3.50827	GNBP-like3/smp-30/calypso/nec	4	18.2929
26	GO:1903320	regulation of protein modification by small protein conjugation or removal	4/22	0.00543865	0.14324	-3.47997	GNBP-like3/smp-30/calypso/nec	4	18.1454
27	GO:0006611	protein export from nucleus	12/103	0.000155161	0.0193007	-2.06836	RanGAP/Rm62/PCID2/Nup98-96/Su(fu)/Kap-alpha3/Nup214/hpo/Nup62/Rel/mbo/Ran	12	18.1417
28	GO:0006398	mRNA 3'-end processing by stem-loop binding and cleavage	1/9	0.261747	0.879803	-13.3489	Slbp	1	17.8926
29	GO:0006405	RNA export from nucleus	24/252	3.81051e-06	0.0014699	-1.40405	RanGAP/Slbp/imd/cact/PCID2/Ntf-2/RnpS1/hpo/Nup62/Nup54/Ns1/Hrb98DE/Rm62/Nup98-96/Kap-alpha3/Nup214/Nup358/Rel/Lam/mbo/Bub3/Rae1/Ran/SF1	24	17.5194
30	GO:0035007	regulation of melanization defense response	4/18	0.00252688	0.0886133	-2.9039	PPO3/imd/Tep2/Rel	4	17.3676
31	GO:0043279	response to alkaloid	6/40	0.00190493	0.0816472	-2.59855	Cyp28d1/cact/Dronc/hpo/Zw/nec	6	16.2755
32	GO:0007286	spermatid development	27/365	9.35045e-05	0.0144277	-1.74416	betaTub85D/eIF4G2/mod/Dronc/baf/bocks/orb2/Pdcd4/Bug22/nsr/TotA/mil/Sirup/nclb/HBS1/RanGAP/Ntf-2/glob1/Nup62/His2B/Rbp6/Rm62/Lam/Nup154/qkr58E-3/bol/SF1	27	16.1814
33	GO:0061057	peptidoglycan recognition protein signaling pathway	9/64	0.000247297	0.0238487	-1.94802	imd/GNBP3/PGRP-SA/Gasp/Rel/Ank2/spz/LanA/AttB	9	16.1781
34	GO:0006406	mRNA export from nucleus	16/155	5.89307e-05	0.0113663	-1.6541	Slbp/PCID2/Ntf-2/RnpS1/Nup62/Hrb98DE/Rm62/Nup98-96/Kap-alpha3/Rel/Lam/mbo/Bub3/Rae1/Ran/SF1	16	16.1096
35	GO:0042306	regulation of protein import into nucleus	18/217	0.000345655	0.028092	-1.97842	Dif/imd/cact/hpo/Nup62/His2B/Ns2/Ns1/Nup98-96/Su(fu)/Kap-alpha3/Nup214/Prosalpha4/Rel/Rcc1/Lam/mbo/Ran	18	15.7681
36	GO:0000245	spliceosomal complex assembly	6/42	0.00246186	0.0883406	-2.59894	RnpS1/glob1/fl(2)d/Ssrp/vls/SF2	6	15.6114
37	GO:0042438	melanin biosynthetic process	10/103	0.00221545	0.0883406	-2.4935	PPO3/imd/cact/GNBP3/Tep2/Spn27A/rgn/spz/ea/nec	10	15.241
38	GO:0034605	cellular response to heat	19/232	0.000281492	0.0255495	-1.84269	imd/Hsp60C/Nopp140/smp-30/Dronc/TotA/Hrb98DE/Rm62/cathD/Nup98-96/O-fut1/Bin1/Rel/Lam/mbo/Nmnat/hoip/SF1/Fcp1	19	15.0648
39	GO:0006954	inflammatory response	4/32	0.0206125	0.294702	-3.8549	imd/Rel/nec/hoip	4	14.9642
40	GO:0002221	pattern recognition receptor signaling pathway	8/58	0.000620346	0.0416171	-1.99601	imd/cact/GNBP3/PGRP-SA/Rel/spz/nec/TotA	8	14.741
41	GO:0042742	defense response to bacterium	11/115	0.00153496	0.0717709	-2.25628	imd/cact/Tep4/lectin-24A/Tep2/PGRP-SA/hpo/Rel/spz/ea/nec	11	14.619
42	GO:0031990	mRNA export from nucleus in response to heat stress	2/15	0.0866719	0.591747	-5.9644	Hrb98DE/Rm62	2	14.5867
43	GO:0070507	regulation of microtubule cytoskeleton organization	12/123	0.000801648	0.0475747	-2.02248	Hrb98DE/Hsp60C/betaTub85D/Kap-alpha3/exu/hpo/Rcc1/Lam/Ank2/Ran/betaTub60D/shot	12	14.4179
44	GO:0015696	ammonium transport	3/19	0.0236563	0.317405	-3.80921	stnB/Ms/AP-2mu	3	14.2622
45	GO:0050686	negative regulation of mRNA processing	3/16	0.0147121	0.255064	-3.29695	Slbp/imd/Nup98-96	3	13.9101
46	GO:0043648	dicarboxylic acid metabolic process	6/63	0.0178185	0.274939	-3.44444	imd/fray/PGRP-SA/Dronc/Rel/spz	6	13.8725
47	GO:0006913	nucleocytoplasmic transport	12/104	0.000170211	0.0193007	-1.59068	RanGAP/PCID2/Nup98-96/Su(fu)/Kap-alpha3/Ntf-2/hpo/Nup62/Rel/Rcc1/mbo/Ran	12	13.8047
48	GO:0043650	dicarboxylic acid biosynthetic process	6/63	0.0178185	0.274939	-3.42086	imd/fray/PGRP-SA/Dronc/Rel/spz	6	13.7776
49	GO:0048679	regulation of axon regeneration	5/36	0.00634817	0.15548	-2.71746	LanB1/hpo/Nmnat/Rae1/shot	5	13.7492
50	GO:0031348	negative regulation of defense response	5/42	0.0121813	0.225032	-2.99245	imd/smp-30/Tep2/Dronc/Rel	5	13.1903
51	GO:0000027	ribosomal large subunit assembly	2/7	0.0206272	0.294702	-3.36865	Ns1/Ppn	2	13.0742
52	GO:0015014	heparan sulfate proteoglycan biosynthetic process, polysaccharide chain biosynthetic process	4/26	0.0100128	0.20128	-2.82214	Ndg/LanB1/LanB2/LanA	4	12.9928
53	GO:1901655	cellular response to ketone	2/12	0.0581228	0.489816	-4.5194	Dronc/spz	2	12.8586
54	GO:0002920	regulation of humoral immune response	8/87	0.00820529	0.175844	-2.66668	Dif/imd/Rm62/Rel/AP-2mu/spz/nec/TotA	8	12.808
55	GO:0098586	cellular response to virus	5/38	0.00800688	0.174009	-2.63295	imd/CG4572/Rel/spz/SF2	5	12.7104
56	GO:0008592	regulation of Toll signaling pathway	17/203	0.000447824	0.0329044	-1.61169	Dif/imd/cact/PGRP-SA/Dronc/Ank2/LanA/TotC/nec/GNBP3/Tep2/Spn27A/Gasp/CHMP2B/Rel/spz/ea	17	12.4279
57	GO:0031347	regulation of defense response	13/175	0.00566276	0.14324	-2.38452	Dif/PPO3/imd/cact/smp-30/Dronc/Nup98-96/Tep4/Tep2/Tep1/Rel/spz/Nmnat	13	12.3371
58	GO:0033043	regulation of organelle organization	12/132	0.00148679	0.0717709	-1.89419	imd/cathD/qkr58E-1/baf/bocks/Nup62/Rel/Rcc1/Lam/Pep/Imp/Ran	12	12.3333
59	GO:0046825	regulation of protein export from nucleus	17/233	0.0020502	0.085499	-1.96819	imd/cact/hpo/Nup62/His2B/Ns1/Rm62/Nup98-96/Su(fu)/Kap-alpha3/Nup214/Rel/Rcc1/Lam/mbo/Bub3/Ran	17	12.1828
60	GO:0000060	protein import into nucleus, translocation	22/294	0.000345916	0.028092	-1.4925	RanGAP/Slbp/imd/Ntf-2/Dronc/hpo/Nup62/Nup54/His2B/Ns2/Ns1/Nup98-96/Su(fu)/Kap-alpha3/Nup214/Nup358/Ude/Rel/Rcc1/Lam/mbo/Ran	22	11.8942
61	GO:0071027	nuclear RNA surveillance	3/25	0.048547	0.459251	-3.82183	Slbp/Rrp6/glob1	3	11.5619
62	GO:0045751	negative regulation of Toll signaling pathway	9/87	0.00234998	0.0883406	-1.90025	imd/Tep2/PGRP-SA/Gasp/Rel/Ank2/spz/LanA/ea	9	11.5029
63	GO:0006606	protein import into nucleus	22/296	0.000379679	0.0292922	-1.45873	RanGAP/Slbp/imd/Ntf-2/Dronc/hpo/Nup62/Nup54/His2B/Ns2/Ns1/Nup98-96/Su(fu)/Kap-alpha3/Nup214/Nup358/Ude/Rel/Rcc1/Lam/mbo/Ran	22	11.4893
64	GO:0060914	heart formation	6/53	0.0079338	0.174009	-2.34495	Ndg/Rm62/LanB2/hpo/Atg7/nec	6	11.3416
65	GO:0044804	autophagy of nucleus	8/71	0.00236467	0.0883406	-1.86892	Nopp140/Bin1/RpL34a/Lam/His2B/Atg7/Ns2/Acn	8	11.3015
66	GO:1903034	regulation of response to wounding	4/32	0.0206125	0.294702	-2.90351	imd/Rel/nec/SF1	4	11.271
67	GO:0002224	toll-like receptor signaling pathway	11/125	0.00297559	0.102029	-1.89166	Dif/imd/cact/GNBP3/Tep2/PGRP-SA/Dronc/hpo/Rel/spz/ea	11	11.0044
68	GO:0051168	nuclear export	23/293	0.000127206	0.0178435	-1.20822	RanGAP/imd/PCID2/Ntf-2/Dronc/hpo/Nup62/Nup54/His2B/Ns1/Hrb98DE/Rm62/Nup98-96/Su(fu)/Kap-alpha3/Nup214/Nup358/Rel/Rcc1/Lam/ldbr/mbo/Ran	23	10.8374
69	GO:0002183	cytoplasmic translational initiation	9/104	0.00768631	0.174009	-2.21361	betaTub85D/cathD/eIF4G2/orb2/fl(2)d/Pdcd4/bol/betaTub60D/shot	9	10.7766
70	GO:0051050	positive regulation of transport	12/155	0.00557895	0.14324	-2.07493	imd/cact/betaTub85D/Su(fu)/Map205/fray/Ntf-2/CHMP2B/fl(2)d/AP-2mu/spz/nec	12	10.7663
71	GO:0017038	protein import	22/284	0.000213565	0.0219687	-1.26962	RanGAP/Slbp/imd/cact/Ntf-2/hpo/Nup62/Nup54/Ns2/Nup98-96/Su(fu)/Kap-alpha3/Nup214/Nup358/Ude/Rel/fl(2)d/Rcc1/Lam/mbo/Ran/SF1	22	10.7302
72	GO:0050829	defense response to Gram-negative bacterium	8/84	0.0066702	0.15834	-2.11421	imd/Tep4/lectin-24A/Tep2/PGRP-SA/Rel/spz/nec	8	10.5924
73	GO:0055069	zinc ion homeostasis	2/21	0.152566	0.726446	-5.5361	MtnD/MtnB	2	10.4088
74	GO:0006120	mitochondrial electron transport, NADH to ubiquinone	1/5	0.155134	0.726446	-5.53903	hpo	1	10.3218
75	GO:0045477	regulation of nurse cell apoptotic process	4/32	0.0206125	0.294702	-2.63806	Dronc/mri/Nup62/Nup154	4	10.2406
76	GO:0008063	Toll signaling pathway	17/216	0.000903398	0.0516275	-1.45554	Dif/imd/Spn88Ea/cact/PGRP-SA/Dronc/hpo/Ank2/LanA/TotC/nec/GNBP3/Tep2/Gasp/CHMP2B/Rel/spz	17	10.2024
77	GO:0006309	apoptotic DNA fragmentation	6/58	0.0121816	0.225032	-2.2865	Dronc/baf/Lam/Atg7/nec/SF1	6	10.0785
78	GO:0050777	negative regulation of immune response	12/145	0.00326867	0.105074	-1.74329	Dif/imd/Tep4/Tep2/hpo/Gasp/Rel/Ank2/spz/LanA/hoip/betaTub60D	12	9.97752
79	GO:0051222	positive regulation of protein transport	12/148	0.00386044	0.116669	-1.78487	imd/cact/betaTub85D/Su(fu)/Map205/fray/Ntf-2/CHMP2B/fl(2)d/AP-2mu/spz/nec	12	9.91846
80	GO:0030162	regulation of proteolysis	21/289	0.000685206	0.044053	-1.3557	Slbp/imd/cact/sra/Dronc/mri/hpo/Mlf/pic/Acn/Akap200/TotA/Prosalpha2/Spn27A/LanB2/geminin/Meltrin/Rel/Fem-1/Nmnat/ea	21	9.87734
81	GO:0046831	regulation of RNA export from nucleus	12/135	0.00180161	0.0794254	-1.56108	imd/Rm62/cact/Nup98-96/Kap-alpha3/Nup214/hpo/Nup62/Rel/mbo/Bub3/Ns1	12	9.86456
82	GO:0070868	heterochromatin organization involved in chromatin silencing	3/26	0.0535732	0.489133	-3.31249	Rm62/mod/Lam	3	9.69468
83	GO:0006879	cellular iron ion homeostasis	1/5	0.155134	0.726446	-5.14603	Fer1HCH	1	9.58947
84	GO:0046903	secretion	2/9	0.0338433	0.386816	-2.83141	GstE1/Zw	2	9.5872
85	GO:0030277	maintenance of gastrointestinal epithelium	2/11	0.0494986	0.462887	-3.18918	imd/hpo	2	9.58608
86	GO:0016073	snRNA metabolic process	22/348	0.00305475	0.102467	-1.64253	RanGAP/Slbp/imd/Nopp140/betaTub85D/hpo/baf/orb2/RpL34a/His2B/betaTub60D/Hrb98DE/IntS12/Rm62/Aos1/Nup358/Uba2/Lam/mbm/mdlc/hoip/Ran	22	9.51196
87	GO:0017182	peptidyl-diphthamide metabolic process	6/44	0.00313297	0.102855	-1.64175	cact/Fer1HCH/GstD6/GstE1/Zw/Tsf1	6	9.46598
88	GO:0060729	intestinal epithelial structure maintenance	2/9	0.0338433	0.386816	-2.77518	imd/Lam	2	9.39679
89	GO:0006749	glutathione metabolic process	7/77	0.0138234	0.248018	-2.19219	cact/GstD6/Dronc/GstE6/Rel/GstE1/Zw	7	9.38562
90	GO:0051252	regulation of RNA metabolic process	14/176	0.00224855	0.0883406	-1.53885	imd/GNBP-like3/mod/hpo/GstE1/Hrb98DE/Rm62/Su(fu)/CHMP2B/Rel/fl(2)d/Lam/Atg7/Zw	14	9.38307
91	GO:0033119	negative regulation of RNA splicing	6/62	0.0165709	0.266343	-2.28567	imd/Su(fu)/exu/geminin/Rel/SF2	6	9.37147
92	GO:0031122	cytoplasmic microtubule organization	9/108	0.00974864	0.200562	-1.99113	betaTub85D/Kap-alpha3/exu/Rel/Lam/Ank2/Ran/betaTub60D/shot	9	9.22017
93	GO:0046823	negative regulation of nucleocytoplasmic transport	4/34	0.0252458	0.335812	-2.50485	Nup98-96/Su(fu)/hpo/Rel	4	9.21559
94	GO:0006364	rRNA processing	6/45	0.00351557	0.110705	-1.62996	Nopp140/Snp/nop5/dbe/Imp/Nop56	6	9.21019
95	GO:1900425	negative regulation of defense response to bacterium	3/27	0.0588383	0.489816	-3.24441	imd/Tep2/Rel	3	9.19128
96	GO:0033750	ribosome localization	7/67	0.00662436	0.15834	-1.82045	qkr58E-1/rdgB/mbm/Imp/bys/Ns1/bol	7	9.13318
97	GO:0017183	peptidyl-diphthamide biosynthetic process from peptidyl-histidine	6/46	0.00393183	0.116669	-1.64556	cact/Fer1HCH/GstD6/GstE1/Zw/Tsf1	6	9.11418
98	GO:1903322	positive regulation of protein modification by small protein conjugation or removal	4/22	0.00543865	0.14324	-1.74544	GNBP-like3/smp-30/calypso/nec	4	9.10111
99	GO:0010941	regulation of cell death	10/131	0.011949	0.225032	-2.05219	imd/Dronc/hpo/bocks/CHMP2B/Rel/Atg7/spz/nec/hoip	10	9.08524
100	GO:0001522	pseudouridine synthesis	2/5	0.0102656	0.203075	-1.96317	Nop60B/Nopp140	2	8.98929
101	GO:0051181	cofactor transport	9/112	0.012203	0.225032	-2.02806	betaTub85D/Kap-alpha3/Nup214/Aos1/exu/Nup358/Nup62/Nup54/betaTub60D	9	8.93578
102	GO:0010669	epithelial structure maintenance	4/38	0.0362569	0.402478	-2.69169	imd/LanB2/Lam/LanA	4	8.92866
103	GO:0016071	mRNA metabolic process	12/150	0.00430072	0.125208	-1.62848	Hrb98DE/Rm62/GNBP-like3/Obp44a/GstD6/bocks/fl(2)d/GstE1/Atg7/spz/Zw/nec	12	8.87353
104	GO:0098787	mRNA cleavage involved in mRNA processing	1/18	0.455059	0.99734	-11.1353	Slbp	1	8.76714
105	GO:0002808	regulation of antibacterial peptide biosynthetic process	6/64	0.019129	0.292237	-2.21001	Dif/imd/cact/dre4/Rel/spz	6	8.74404
106	GO:0046546	development of primary male sexual characteristics	1/9	0.261747	0.879803	-6.44966	Rs1	1	8.64497
107	GO:0050658	RNA transport	20/287	0.00151021	0.0717709	-1.32553	Arc1/RanGAP/Nopp140/betaTub85D/PCID2/exu/hpo/Pabp2/orb2/glob1/betaTub60D/Hrb98DE/cathD/Nup98-96/Sirup/CG4572/CHMP2B/Lam/Ran/MtnB	20	8.60997
108	GO:0035076	ecdysone receptor-mediated signaling pathway	1/6	0.183148	0.791589	-5.06754	ETH	1	8.60195
109	GO:0046545	development of primary female sexual characteristics	1/9	0.261747	0.879803	-6.41239	Rs1	1	8.59502
110	GO:0046110	xanthine metabolic process	5/54	0.0328446	0.385598	-2.49187	betaTub85D/hpo/Hug/Zw/betaTub60D	5	8.51214
111	GO:0051128	regulation of cellular component organization	10/137	0.0159605	0.264807	-2.0455	Slbp/betaTub85D/cathD/hpo/bocks/Nup62/Lam/Nup154/betaTub60D/SF1	10	8.46356
112	GO:0032496	response to lipopolysaccharide	5/49	0.0226293	0.314568	-2.23038	imd/cact/spz/NimC1/nec	5	8.44983
113	GO:0002810	regulation of antifungal peptide biosynthetic process	6/72	0.0320236	0.385598	-2.44968	imd/cact/dre4/Rel/spz/nec	6	8.43003
114	GO:0055076	transition metal ion homeostasis	3/24	0.0437649	0.452701	-2.67894	Fer1HCH/MtnD/MtnB	3	8.3822
115	GO:0016051	carbohydrate biosynthetic process	4/49	0.0786752	0.551799	-3.29247	Hrb98DE/cact/Dronc/nec	4	8.37086
116	GO:0016052	carbohydrate catabolic process	4/49	0.0786752	0.551799	-3.28645	Hrb98DE/cact/Dronc/nec	4	8.35556
117	GO:0015746	citrate transport	4/41	0.0460684	0.453788	-2.67873	imd/smp-30/RNaseX25/Zw	4	8.24412
118	GO:0009253	peptidoglycan catabolic process	10/115	0.004924	0.138141	-1.55071	Dif/imd/GNBP3/PGRP-SA/Rel/Lam/spz/NimC1/nec/Hf	10	8.23993
119	GO:0000398	mRNA splicing, via spliceosome	2/13	0.0672199	0.52384	-3.04952	Rm62/SF2	2	8.23305
120	GO:0000270	peptidoglycan metabolic process	10/115	0.004924	0.138141	-1.53518	Dif/imd/GNBP3/PGRP-SA/Rel/Lam/spz/NimC1/nec/Hf	10	8.15738
121	GO:0035272	exocrine system development	1/6	0.183148	0.791589	-4.79982	hpo	1	8.14751
122	GO:0048542	lymph gland development	9/99	0.00559671	0.14324	-1.56811	prc/cact/Nup98-96/Fer1HCH/geminin/hpo/Rel/spz/LanA	9	8.13156
123	GO:0030262	apoptotic nuclear changes	4/44	0.0572114	0.489816	-2.8253	Dronc/baf/Lam/nec	4	8.0832
124	GO:0007507	heart development	4/35	0.0277786	0.351331	-2.25074	Arc1/Ndg/imd/LanB2	4	8.06552
125	GO:0009115	xanthine catabolic process	5/56	0.0376178	0.411662	-2.44268	betaTub85D/hpo/Hug/Zw/betaTub60D	5	8.01268
126	GO:0010038	response to metal ion	6/59	0.0131917	0.239469	-1.85123	Ku80/smp-30/fray/MtnD/Zw/MtnB	6	8.01245
127	GO:0050650	chondroitin sulfate proteoglycan biosynthetic process	4/39	0.0393789	0.421956	-2.4664	prc/His2B/qkr58E-3/SF2	4	7.97763
128	GO:0051170	nuclear import	20/290	0.00170852	0.0775365	-1.24552	RanGAP/imd/Dronc/hpo/Nup62/Nup54/His2B/Ns2/Ns1/Nup98-96/Su(fu)/Kap-alpha3/Nup214/Nup358/Ude/Rel/Rcc1/Lam/mbo/Ran	20	7.9366
129	GO:0007317	regulation of pole plasm oskar mRNA localization	1/8	0.236425	0.873068	-5.49693	vls	1	7.92726
130	GO:2000331	regulation of terminal button organization	4/37	0.0332832	0.386136	-2.3123	Kap-alpha3/hpo/Rcc1/Ank2	4	7.86806
131	GO:0050766	positive regulation of phagocytosis	5/38	0.00800688	0.174009	-1.62894	imd/CHMP2B/Ppt1/Atg7/NimC1	5	7.86363
132	GO:0046680	response to DDT	2/17	0.107555	0.643243	-3.52583	cact/nec	2	7.86175
133	GO:0040031	snRNA modification	4/32	0.0206125	0.294702	-2.01777	Aos1/Uba2/vls/Ran	4	7.83268
134	GO:0030097	hemopoiesis	9/110	0.0109242	0.213368	-1.72211	prc/Nup98-96/Aos1/geminin/hpo/Mlf/Uba2/LanA/NimC1	9	7.77838
135	GO:0016078	tRNA catabolic process	10/137	0.0159605	0.264807	-1.85403	Arc1/Slbp/sds22/cact/betaTub85D/Sirup/CG4572/nec/Ran/betaTub60D	10	7.67129
136	GO:0098700	neurotransmitter loading into synaptic vesicle	1/8	0.236425	0.873068	-5.2909	cpx	1	7.63014
137	GO:0006399	tRNA metabolic process	10/137	0.0159605	0.264807	-1.84076	Arc1/Slbp/sds22/cact/betaTub85D/Sirup/CG4572/nec/Ran/betaTub60D	10	7.61641
138	GO:0050778	positive regulation of immune response	8/82	0.00577477	0.143717	-1.47401	Dif/imd/GNBP3/PGRP-SA/Rel/AP-2mu/spz/nec	8	7.59743
139	GO:0002759	regulation of antimicrobial humoral response	4/35	0.0277786	0.351331	-2.05522	Dif/imd/Rel/spz	4	7.36487
140	GO:0032200	telomere organization	4/40	0.0426494	0.447674	-2.33175	Nop60B/qkr58E-1/Lam/Imp	4	7.35606
141	GO:0019101	female somatic sex determination	8/96	0.0144057	0.252591	-1.73129	imd/Kap-alpha3/exu/CG32075/Rel/fl(2)d/spz/CRMP	8	7.34091
142	GO:1902882	regulation of response to oxidative stress	12/184	0.0199344	0.294702	-1.85275	imd/mil/smp-30/RNaseX25/Dronc/glob1/Rel/Rpn11/Nmnat/TrxT/TotA/Swip-1	12	7.25411
143	GO:0044743	protein transmembrane import into intracellular organelle	2/7	0.0206272	0.294702	-1.86438	cact/Rel	2	7.23593
144	GO:0035171	lamellocyte differentiation	4/41	0.0460684	0.453788	-2.34512	Dif/cact/Rel/Lam	4	7.21741
145	GO:0010506	regulation of autophagy	17/271	0.00922904	0.192438	-1.53671	imd/Nopp140/rept/Rpn2/hpo/Acn/nec/cathD/Aos1/RNaseX25/Sirup/Ama/Rel/Lam/Ppt1/Atg7/Rae1	17	7.20011
146	GO:0042044	fluid transport	6/70	0.0283825	0.354246	-2.02129	imd/fray/GstD5/Rel/GstE1/Hug	6	7.19978
147	GO:0042744	hydrogen peroxide catabolic process	5/72	0.0904531	0.599009	-2.97547	Nopp140/sra/Rel/Atg7/Sod3	5	7.14983
148	GO:0042743	hydrogen peroxide metabolic process	5/72	0.0904531	0.599009	-2.97059	Nopp140/sra/Rel/Atg7/Sod3	5	7.13811
149	GO:0016241	regulation of macroautophagy	17/271	0.00922904	0.192438	-1.50682	imd/Nopp140/rept/Rpn2/hpo/Acn/nec/cathD/Aos1/RNaseX25/Sirup/Ama/Rel/Lam/Ppt1/Atg7/Rae1	17	7.06004
150	GO:0008348	negative regulation of antimicrobial humoral response	2/16	0.0969519	0.611806	-3.01317	imd/Rel	2	7.03134
151	GO:1900426	positive regulation of defense response to bacterium	3/14	0.0100445	0.20128	-1.50109	imd/Rel/spz	3	6.90612
152	GO:0009651	response to salt stress	5/54	0.0328446	0.385598	-2.0179	imd/Sirup/Bin1/Rel/Zw	5	6.89309
153	GO:0035096	larval midgut cell programmed cell death	5/52	0.0284683	0.354246	-1.9268	Nopp140/Kap-alpha3/Dronc/RpL34a/Ns2	5	6.8574
154	GO:0051169	nuclear transport	15/222	0.00735823	0.172027	-1.3921	RanGAP/imd/Nopp140/betaTub85D/PCID2/hpo/Pabp2/Nup62/betaTub60D/shot/Hrb98DE/Nup98-96/Rcc1/Lam/Ran	15	6.83791
155	GO:0006376	mRNA splice site selection	4/38	0.0362569	0.402478	-2.04937	Hrb98DE/Imp/qkr58E-3/SF2	4	6.79801
156	GO:0042149	cellular response to glucose starvation	2/16	0.0969519	0.611806	-2.91135	Arc1/Zw	2	6.79375
157	GO:0000724	double-strand break repair via homologous recombination	4/41	0.0460684	0.453788	-2.19969	Ku80/Irbp/Ms/AttB	4	6.76984
158	GO:0072594	establishment of protein localization to organelle	4/44	0.0572114	0.489816	-2.36147	cact/Kap-alpha3/Nup62/Rel	4	6.75617
159	GO:0046329	negative regulation of JNK cascade	2/19	0.129599	0.714513	-3.29301	imd/Rel	2	6.72865
160	GO:0010043	response to zinc ion	2/16	0.0969519	0.611806	-2.87773	MtnD/MtnB	2	6.71531
161	GO:0001578	microtubule bundle formation	3/32	0.0885379	0.594266	-2.7621	betaTub85D/Lam/betaTub60D	3	6.69624
162	GO:0010467	gene expression	2/18	0.118447	0.685887	-3.13606	imd/pn	2	6.69011
163	GO:0097352	autophagosome maturation	4/44	0.0572114	0.489816	-2.30261	Synj/CHMP2B/Atg7/Acn	4	6.58777
164	GO:0043067	regulation of programmed cell death	8/111	0.031367	0.381096	-1.88113	imd/Dronc/hpo/bocks/CHMP2B/Rel/spz/NimC1	8	6.51246
165	GO:0006073	cellular glucan metabolic process	6/75	0.0380329	0.413273	-1.94561	hpo/Lam/Atg7/spz/NimC1/nec	6	6.3608
166	GO:0042255	ribosome assembly	5/60	0.0483787	0.459251	-2.08637	Nopp140/Rs1/RpL34a/eIF6/Ns1	5	6.31898
167	GO:0048678	response to axon injury	3/28	0.0643368	0.516414	-2.28913	Uba2/Nmnat/shot	3	6.28052
168	GO:0010965	regulation of mitotic sister chromatid separation	3/29	0.0700625	0.53518	-2.33653	betaTub85D/Bub3/betaTub60D	3	6.21135
169	GO:0034644	cellular response to UV	8/117	0.0409196	0.435441	-1.9163	imd/Nup214/Nup62/ETH/Rel/mbo/pic/TotA	8	6.12478
170	GO:0033227	dsRNA transport	9/136	0.037394	0.411662	-1.85961	imd/CG4572/hpo/Rel/MtnD/AP-2mu/nec/Rae1/MtnB	9	6.11113
171	GO:0048790	maintenance of presynaptic active zone structure	1/7	0.210235	0.830775	-3.91353	Nmnat	1	6.10328
172	GO:0045089	positive regulation of innate immune response	6/62	0.0165709	0.266343	-1.47779	imd/GNBP3/PGRP-SA/Rel/spz/nec	6	6.0591
173	GO:0035082	axoneme assembly	4/54	0.103566	0.630667	-2.65503	betaTub85D/Zmynd10/Bug22/betaTub60D	4	6.02041
174	GO:0002697	regulation of immune effector process	1/9	0.261747	0.879803	-4.44596	Rel	1	5.95925
175	GO:0031349	positive regulation of defense response	3/17	0.0174323	0.274469	-1.4672	imd/Rel/spz	3	5.94133
176	GO:0007465	R7 cell fate commitment	1/8	0.236425	0.873068	-4.08667	hpo	1	5.89349
177	GO:0071478	cellular response to radiation	5/67	0.0711526	0.538179	-2.1516	imd/mil/Dronc/Clbn/Lam	5	5.68654
178	GO:0046824	positive regulation of nucleocytoplasmic transport	3/19	0.0236563	0.317405	-1.51175	betaTub85D/Su(fu)/Ntf-2	3	5.66017
179	GO:1903311	regulation of mRNA metabolic process	10/156	0.0352412	0.399832	-1.68536	Hrb98DE/imd/Rm62/GNBP-like3/bocks/fl(2)d/GstE1/Atg7/Zw/SF2	10	5.63845
180	GO:0050764	regulation of phagocytosis	16/275	0.0215443	0.30498	-1.46794	imd/rept/Rpn2/hpo/Ank2/LanA/Acn/nec/Gasp/CHMP2B/Rel/Ppt1/Atg7/NimC1/Rae1/Ran	16	5.63344
181	GO:0033683	nucleotide-excision repair, DNA incision	1/11	0.309905	0.924815	-4.78091	pic	1	5.60079
182	GO:1900180	regulation of protein localization to nucleus	7/104	0.0576508	0.489816	-1.93707	cact/Su(fu)/Kap-alpha3/hpo/Rel/Lam/Ran	7	5.52714
183	GO:0030204	chondroitin sulfate metabolic process	4/46	0.0653699	0.516414	-2.00805	Ndg/prc/LanB2/His2B	4	5.47735
184	GO:0030206	chondroitin sulfate biosynthetic process	4/46	0.0653699	0.516414	-2.00767	Ndg/prc/LanB2/His2B	4	5.47631
185	GO:0035162	embryonic hemopoiesis	7/102	0.0529542	0.486359	-1.85743	prc/cact/geminin/Mlf/glob1/Rel/LanA	7	5.45775
186	GO:1904580	regulation of intracellular mRNA localization	14/236	0.0261969	0.342557	-1.48894	Slbp/exu/hpo/baf/bocks/orb2/cpx/Lst8/Nup98-96/rdgB/Lam/vls/SF2/bol	14	5.4229
187	GO:0010032	meiotic chromosome condensation	6/81	0.0520896	0.481769	-1.82545	RanGAP/Cap-G/betaTub85D/eIF4G2/Lam/bol	6	5.39382
188	GO:0042706	eye photoreceptor cell fate commitment	1/9	0.261747	0.879803	-3.98512	hpo	1	5.34156
189	GO:0035167	larval lymph gland hemopoiesis	5/67	0.0711526	0.538179	-2.01476	prc/cact/Nup98-96/Rel/LanA	5	5.32487
190	GO:0042981	regulation of apoptotic process	8/116	0.0392079	0.421956	-1.64224	imd/Dronc/hpo/bocks/CHMP2B/Rel/spz/NimC1	8	5.319
191	GO:0007460	R8 cell fate commitment	1/9	0.261747	0.879803	-3.9574	hpo	1	5.3044
192	GO:0016482	cytosolic transport	10/154	0.0326807	0.385598	-1.53188	imd/cathD/O-fut1/CG4572/Rpn11/rdgB/cpx/Imp/nec/MtnB	10	5.24051
193	GO:0000302	response to reactive oxygen species	5/70	0.0824358	0.575558	-2.07932	imd/Nopp140/Dronc/TrxT/TotA	5	5.18943
194	GO:0007218	neuropeptide signaling pathway	8/126	0.0585734	0.489816	-1.82672	imd/Dronc/hpo/Ms/ETH/Rel/Hug/Atg7	8	5.18328
195	GO:0055070	copper ion homeostasis	2/21	0.152566	0.726446	-2.73365	MtnD/MtnB	2	5.13971
196	GO:0030261	chromosome condensation	14/239	0.0287556	0.354959	-1.444	RanGAP/Slbp/Rrp6/betaTub85D/eIF4G2/baf/D1/Imp/Cap-G/Rcc1/Lam/Atg7/Ran/bol	14	5.12463
197	GO:0015837	amine transport	6/90	0.0784107	0.551799	-1.99979	imd/baf/Ms/orb2/Rel/cpx	6	5.09106
198	GO:0006509	membrane protein ectodomain proteolysis	1/9	0.261747	0.879803	-3.74691	imd	1	5.02227
199	GO:0016180	snRNA processing	9/147	0.0562714	0.489816	-1.70389	Slbp/IntS12/Nopp140/Ku80/qkr58E-1/nop5/CG7564/fl(2)d/mbm	9	4.90306
200	GO:1901799	negative regulation of proteasomal protein catabolic process	4/46	0.0653699	0.516414	-1.78639	imd/Su(fu)/hpo/Rel	4	4.87273
201	GO:0045752	positive regulation of Toll signaling pathway	6/60	0.014259	0.252591	-1.142	imd/GNBP3/PGRP-SA/spz/ea/nec	6	4.85394
202	GO:0002805	regulation of antimicrobial peptide biosynthetic process	8/133	0.0751898	0.539618	-1.87116	Dif/imd/cact/dre4/mri/Rel/spz/nec	8	4.84208
203	GO:1902275	regulation of chromatin organization	13/239	0.0558852	0.489816	-1.6726	Slbp/imd/baf/bocks/glob1/Nup62/Nup98-96/Bin1/Rel/Lam/Nup154/SF2/SF1	13	4.82453
204	GO:1990542	mitochondrial transmembrane transport	1/13	0.354925	0.960788	-4.65489	cathD	1	4.82177
205	GO:0051028	mRNA transport	11/186	0.0461102	0.453788	-1.56497	Arc1/betaTub85D/PCID2/Nup98-96/exu/Map205/orb2/Lam/spz/qm/Ran	11	4.81496
206	GO:0006900	vesicle budding from membrane	2/17	0.107555	0.643243	-2.14355	cathD/AP-2mu	2	4.77959
207	GO:0006909	phagocytosis	10/144	0.0218138	0.305988	-1.24321	imd/Tep4/Tep2/Synj/Tep1/Atg7/NimC1/nec/Ran/NimB2	10	4.75556
208	GO:0010951	negative regulation of endopeptidase activity	6/82	0.0547021	0.489816	-1.6329	imd/Su(fu)/Dronc/Rel/spz/ea	6	4.74498
209	GO:0031440	regulation of mRNA 3'-end processing	3/48	0.212409	0.830775	-3.00766	Slbp/exu/His2B	3	4.65959
210	GO:0006030	chitin metabolic process	6/89	0.0751745	0.539618	-1.78965	imd/betaTub85D/Idgf1/Cht5/Rel/betaTub60D	6	4.63151
211	GO:0045611	negative regulation of hemocyte differentiation	2/21	0.152566	0.726446	-2.46243	Su(fu)/Rel	2	4.62976
212	GO:0006032	chitin catabolic process	6/89	0.0751745	0.539618	-1.78435	imd/betaTub85D/Idgf1/Cht5/Rel/betaTub60D	6	4.61781
213	GO:0002921	negative regulation of humoral immune response	2/20	0.140981	0.714513	-2.35309	imd/Rel	2	4.61
214	GO:0006031	chitin biosynthetic process	6/89	0.0751745	0.539618	-1.77953	imd/betaTub85D/Idgf1/Cht5/Rel/betaTub60D	6	4.60533
215	GO:0051493	regulation of cytoskeleton organization	16/290	0.032987	0.385598	-1.34831	imd/Hsp60C/betaTub85D/exu/Dronc/hpo/Nup62/Ank2/betaTub60D/shot/Hrb98DE/Kap-alpha3/Rcc1/Lam/Nup154/Ran	16	4.59994
216	GO:0032956	regulation of actin cytoskeleton organization	11/169	0.0254897	0.336159	-1.25044	Hrb98DE/imd/Hsp60C/Kap-alpha3/exu/Dronc/hpo/Nup62/Lam/Nup154/shot	11	4.58847
217	GO:0060250	germ-line stem-cell niche homeostasis	4/53	0.0983271	0.614246	-1.94725	hpo/baf/bocks/pic	4	4.51656
218	GO:0070534	protein K63-linked ubiquitination	3/24	0.0437649	0.452701	-1.44256	imd/Rel/hoip	3	4.51365
219	GO:0010466	negative regulation of peptidase activity	6/84	0.060161	0.496409	-1.60554	imd/Su(fu)/Dronc/Rel/spz/ea	6	4.51275
220	GO:0031507	heterochromatin assembly	8/132	0.0726588	0.539618	-1.72067	Slbp/Nopp140/qkr58E-1/geminin/glob1/Lam/pic/D1	8	4.51157
221	GO:0009226	nucleotide-sugar biosynthetic process	2/20	0.140981	0.714513	-2.29844	O-fut1/spz	2	4.50295
222	GO:0042045	epithelial fluid transport	3/40	0.146046	0.725952	-2.33732	imd/fray/Rel	3	4.4966
223	GO:0010165	response to X-ray	2/20	0.140981	0.714513	-2.28727	Irbp/Rel	2	4.48105
224	GO:0043068	positive regulation of programmed cell death	8/120	0.0463503	0.453788	-1.4529	betaTub85D/Kap-alpha3/Map205/fray/Dronc/hpo/Pdcd4/betaTub60D	8	4.46262
225	GO:0085029	extracellular matrix assembly	8/114	0.0359294	0.402478	-1.34066	Ndg/LanB1/Idgf1/LanB2/Cht5/LanA/Glt/Ppn	8	4.45929
226	GO:0002784	regulation of antimicrobial peptide production	6/92	0.0851145	0.588932	-1.8084	imd/cact/dre4/Rel/Atg7/spz	6	4.45545
227	GO:0007019	microtubule depolymerization	4/57	0.120019	0.685887	-2.09636	imd/betaTub85D/betaTub60D/shot	4	4.4445
228	GO:1900242	regulation of synaptic vesicle endocytosis	5/63	0.0575244	0.489816	-1.54746	sra/stnB/Synj/Ppt1/AP-2mu	5	4.41883
229	GO:1905039	carboxylic acid transmembrane transport	1/9	0.261747	0.879803	-3.27543	cathD	1	4.3903
230	GO:0048102	autophagic cell death	9/142	0.0470551	0.453788	-1.4224	imd/qkr58E-1/Aos1/fray/Dronc/Rel/Lam/Atg7/nec	9	4.34747
231	GO:0009225	nucleotide-sugar metabolic process	2/20	0.140981	0.714513	-2.20771	O-fut1/spz	2	4.32519
232	GO:0006302	double-strand break repair	6/89	0.0751745	0.539618	-1.66505	Ku80/mod/Sirup/Irbp/Ms/Lam	6	4.30905
233	GO:0032271	regulation of protein polymerization	9/147	0.0562714	0.489816	-1.49072	Cortactin/imd/betaTub85D/Nup98-96/hpo/Lam/LanA/betaTub60D/shot	9	4.28965
234	GO:0006270	DNA replication initiation	11/196	0.0624732	0.512746	-1.54305	Rm62/cact/REG/geminin/wds/ncm/Lam/His2B/Sps2/pic/mtSSB	11	4.2789
235	GO:0006997	nucleus organization	8/129	0.0653809	0.516414	-1.55736	RanGAP/baf/bocks/wds/Nup62/Lam/His2B/Imp	8	4.24773
236	GO:0010942	positive regulation of cell death	10/149	0.0268561	0.345959	-1.16293	betaTub85D/Kap-alpha3/Map205/fray/Dronc/CHMP2B/Pdcd4/Ppt1/Atg7/betaTub60D	10	4.20661
237	GO:0055065	metal ion homeostasis	5/75	0.103202	0.630667	-1.84343	Fer1HCH/smp-30/fray/MtnD/MtnB	5	4.18654
238	GO:0006414	translational elongation	7/118	0.0975401	0.611806	-1.78923	betaTub85D/O-fut1/eIF4G2/orb2/HBS1/bol/betaTub60D	7	4.16441
239	GO:0007040	lysosome organization	1/11	0.309905	0.924815	-3.55448	cathD	1	4.16404
240	GO:0006446	regulation of translational initiation	11/202	0.0739142	0.539618	-1.5968	betaTub85D/eIF4G2/mri/hpo/orb2/fl(2)d/Pdcd4/spz/bol/betaTub60D/shot	11	4.15942
241	GO:0009070	serine family amino acid biosynthetic process	8/125	0.0564081	0.489816	-1.44118	imd/fray/hpo/Rel/spz/ea/SF2/SF1	8	4.14361
242	GO:0042136	neurotransmitter biosynthetic process	4/62	0.149714	0.726446	-2.17626	Dronc/ETH/fl(2)d/cpx	4	4.13277
243	GO:1900424	regulation of defense response to bacterium	4/60	0.137515	0.714513	-2.07003	imd/Tep2/Rel/spz	4	4.10699
244	GO:0016236	macroautophagy	9/142	0.0470551	0.453788	-1.34213	imd/qkr58E-1/Aos1/fray/Dronc/Rel/Lam/Atg7/nec	9	4.10214
245	GO:0007088	regulation of mitotic nuclear division	8/141	0.0973241	0.611806	-1.75705	betaTub85D/Aos1/Nup358/geminin/hpo/Lam/Bub3/betaTub60D	8	4.09341
246	GO:0007527	adult somatic muscle development	4/60	0.137515	0.714513	-2.05697	cact/betaTub85D/Arl2/betaTub60D	4	4.08107
247	GO:0070838	divalent metal ion transport	1/9	0.261747	0.879803	-3.03876	MtnB	1	4.07308
248	GO:0015711	organic anion transport	2/23	0.176241	0.779198	-2.34009	GstD5/GstE1	2	4.06216
249	GO:0071480	cellular response to gamma radiation	4/64	0.16231	0.738776	-2.22161	Prosalpha2/hpo/Ggamma30A/Lam	4	4.03944
250	GO:0099558	maintenance of synapse structure	8/111	0.031367	0.381096	-1.16271	LanB2/orb2/Rel/cpx/Ank2/Nmnat/LanA/shot	8	4.02531
251	GO:0070828	heterochromatin organization	9/148	0.0582453	0.489816	-1.40306	RanGAP/Slbp/imd/Rm62/qkr58E-1/mod/Bin1/Lam/Imp	9	3.98902
252	GO:0072698	protein localization to microtubule cytoskeleton	8/128	0.0630597	0.51482	-1.44143	betaTub85D/exu/hpo/Rel/Lam/Bub3/betaTub60D/shot	8	3.98364
253	GO:0009631	cold acclimation	4/62	0.149714	0.726446	-2.08047	smp-30/RNaseX25/Inos/Zw	4	3.95087
254	GO:0007414	axonal defasciculation	2/31	0.274549	0.89252	-3.02122	fray/Atg7	2	3.90531
255	GO:0032774	RNA biosynthetic process	9/143	0.0488122	0.459251	-1.28517	Hrb98DE/Rm62/GNBP-like3/Nopp140/cact/Rel/GstE1/Zw/nec	9	3.88092
256	GO:0016070	RNA metabolic process	9/143	0.0488122	0.459251	-1.27944	Hrb98DE/Rm62/GNBP-like3/Nopp140/cact/Rel/GstE1/Zw/nec	9	3.86361
257	GO:0050688	regulation of defense response to virus	2/25	0.200435	0.816157	-2.40064	imd/Nup98-96	2	3.85846
258	GO:0007380	specification of segmental identity, head	2/26	0.212674	0.830775	-2.49093	Ama/hpo	2	3.85594
259	GO:0014902	myotube differentiation	8/130	0.0677545	0.525353	-1.42233	Hrb98DE/Hsp60C/betaTub85D/LanB2/betaTub60D/Glt/shot/Ppn	8	3.82871
260	GO:0046529	imaginal disc fusion, thorax closure	1/9	0.261747	0.879803	-2.85026	Lam	1	3.82041
261	GO:0032042	mitochondrial DNA metabolic process	9/151	0.0644318	0.516414	-1.37366	cact/betaTub85D/sra/qkr58E-1/Sirup/Dronc/Lam/mtSSB/betaTub60D	9	3.76679
262	GO:0043631	RNA polyadenylation	18/357	0.0521423	0.481769	-1.25134	Slbp/Rrp6/sra/eIF4G2/Fer1HCH/Pabp2/orb2/GstE1/His2B/Imp/Shc/Hrb98DE/Lam/Fem-1/SF2/Fer2LCH/bol/MtnB	18	3.69618
263	GO:0016578	histone deubiquitination	2/37	0.348369	0.95817	-3.49869	calypso/His2B	2	3.68935
264	GO:0043562	cellular response to nitrogen levels	1/6	0.183148	0.791589	-2.15712	Zw	1	3.66162
265	GO:0045807	positive regulation of endocytosis	7/98	0.0443019	0.452701	-1.16134	imd/fray/CHMP2B/Ppt1/AP-2mu/Atg7/nec	7	3.61957
266	GO:0044126	regulation of growth of symbiont in host	1/10	0.286231	0.906889	-2.87643	Tep4	1	3.59829
267	GO:0046854	phosphatidylinositol phosphorylation	7/98	0.0443019	0.452701	-1.15378	rept/Synj/hpo/rdgB/His2B/Tap42/Lst8	7	3.59603
268	GO:0006465	signal peptide processing	10/188	0.0962399	0.611806	-1.53347	imd/Rrp6/cact/Kap-alpha3/Ms/Rel/Lam/spz/ea/Shc	10	3.58971
269	GO:0008272	sulfate transport	4/56	0.114415	0.676406	-1.63895	RanGAP/O-fut1/cv-d/LanA	4	3.55312
270	GO:0016925	protein sumoylation	8/125	0.0564081	0.489816	-1.23374	imd/cact/Aos1/Uba2/glob1/spz/Ns1/Ran	8	3.54717
271	GO:0010939	regulation of necrotic cell death	4/54	0.103566	0.630667	-1.56089	imd/Dronc/Rel/nec	4	3.53938
272	GO:0007525	somatic muscle development	10/184	0.0864502	0.591747	-1.44523	cact/betaTub85D/tok/qkr58E-1/Rel/Arl2/Imp/hoip/betaTub60D/shot	10	3.5382
273	GO:0007005	mitochondrion organization	5/82	0.136143	0.714513	-1.76924	Dronc/hpo/Lam/Ank2/Zw	5	3.52796
274	GO:0016075	rRNA catabolic process	6/86	0.0659323	0.516414	-1.28574	Nopp140/betaTub85D/Snp/RNaseX25/RpL34a/betaTub60D	6	3.4961
275	GO:0019321	pentose metabolic process	4/51	0.0882356	0.594266	-1.43772	cathD/smp-30/RNaseX25/Zw	4	3.49041
276	GO:0016072	rRNA metabolic process	6/86	0.0659323	0.516414	-1.28216	Nopp140/betaTub85D/Snp/RNaseX25/RpL34a/betaTub60D	6	3.48637
277	GO:0007292	female gamete generation	5/84	0.14632	0.725952	-1.80274	betaTub85D/Nup154/spz/ea/shot	5	3.4648
278	GO:0007064	mitotic sister chromatid cohesion	3/51	0.238778	0.873068	-2.41382	betaTub85D/Aos1/betaTub60D	3	3.45712
279	GO:0007494	midgut development	10/180	0.0772909	0.551799	-1.34323	imd/Fer1HCH/Dronc/hpo/Ms/Rel/Atg7/LanA/betaTub60D/MtnB	10	3.43891
280	GO:0060548	negative regulation of cell death	13/229	0.0423112	0.447166	-1.08452	imd/sra/smp-30/Dronc/hpo/Mlf/Pdcd4/Su(fu)/Snp/Rel/rdgB/Lam/hoip	13	3.43
281	GO:0006915	apoptotic process	4/58	0.12574	0.705533	-1.65164	sds22/Dronc/NimC1/nec	4	3.42475
282	GO:0048047	mating behavior, sex discrimination	1/11	0.309905	0.924815	-2.92332	cact	1	3.42464
283	GO:0016567	protein ubiquitination	14/265	0.0590446	0.489816	-1.20657	imd/Rpn2/Dronc/His2B/pic/Akap200/CG8209/fray/morgue/Rel/Atg7/SF2/hoip/Ran	14	3.41395
284	GO:0009451	RNA modification	12/226	0.0741783	0.539618	-1.30773	Nopp140/APP-BP1/Aos1/hpo/Uba2/Uba3/fl(2)d/Lam/cpx/Ns1/Ran/Fcp1	12	3.40178
285	GO:0006284	base-excision repair	5/81	0.131177	0.714513	-1.66918	fray/Irbp/Dronc/Ms/XRCC1	5	3.39044
286	GO:0006289	nucleotide-excision repair	5/81	0.131177	0.714513	-1.66895	fray/Irbp/Dronc/Ms/XRCC1	5	3.38997
287	GO:0016973	poly(A)+ mRNA export from nucleus	2/16	0.0969519	0.611806	-1.44471	PCID2/Nup62	2	3.3713
288	GO:0007007	inner mitochondrial membrane organization	1/9	0.261747	0.879803	-2.50081	Lam	1	3.35203
289	GO:0033993	response to lipid	4/60	0.137515	0.714513	-1.67814	imd/smp-30/Dronc/nec	4	3.32947
290	GO:0009301	snRNA transcription	17/345	0.0684592	0.525535	-1.23785	Slbp/Nopp140/hpo/baf/orb2/Nup62/His2B/Hrb98DE/IntS12/Nup214/REG/Rel/Nup154/mbm/mbo/mdlc/hoip	17	3.31932
291	GO:0031167	rRNA methylation	2/16	0.0969519	0.611806	-1.41886	Nopp140/RpL34a	2	3.31096
292	GO:0006281	DNA repair	5/81	0.131177	0.714513	-1.62419	fray/Irbp/Dronc/Ms/XRCC1	5	3.29907
293	GO:0006821	chloride transport	4/58	0.12574	0.705533	-1.58545	imd/fray/Ms/Rel	4	3.2875
294	GO:0006323	DNA packaging	7/130	0.141236	0.714513	-1.67115	imd/dre4/mod/baf/Rel/Ssrp/His2B	7	3.27098
295	GO:0007413	axonal fasciculation	6/101	0.119004	0.685887	-1.52746	tok/Ama/Ppt1/LanA/Ran/Fer2LCH	6	3.25134
296	GO:0046101	hypoxanthine biosynthetic process	1/9	0.261747	0.879803	-2.41549	dbe	1	3.23766
297	GO:0045824	negative regulation of innate immune response	7/126	0.125743	0.705533	-1.55755	imd/Tep2/PGRP-SA/Rel/spz/Ran/betaTub60D	7	3.2296
298	GO:0048863	stem cell differentiation	6/93	0.0885815	0.594266	-1.32836	Ndg/Su(fu)/Dronc/bocks/fl(2)d/Lam	6	3.21971
299	GO:1901654	response to ketone	3/45	0.186738	0.797191	-1.88522	imd/Dronc/spz	3	3.16349
300	GO:0002683	negative regulation of immune system process	7/120	0.104232	0.630707	-1.38398	imd/Tep2/PGRP-SA/Rel/spz/Ran/betaTub60D	7	3.12935
301	GO:0006610	ribosomal protein import into nucleus	2/25	0.200435	0.816157	-1.92874	Ns2/Ns1	2	3.09999
302	GO:0006397	mRNA processing	16/310	0.0544552	0.489816	-1.06158	Slbp/Upf3/imd/Rrp6/orb2/glob1/Sod3/nec/Rm62/tok/Nup98-96/Snp/Sirup/Bin1/Ude/spz	16	3.0896
303	GO:1902743	regulation of lamellipodium organization	1/9	0.261747	0.879803	-2.29972	shot	1	3.0825
304	GO:0007508	larval heart development	6/100	0.114947	0.676957	-1.42408	hpo/Ms/ETH/His2B/Hug/LanA	6	3.0807
305	GO:0006835	dicarboxylic acid transport	1/24	0.554946	0.99734	-5.2311	fray	1	3.08052
306	GO:0007032	endosome organization	3/50	0.229923	0.864324	-2.09142	imd/cathD/Lam	3	3.07442
307	GO:0035194	posttranscriptional gene silencing by RNA	20/401	0.0465038	0.453788	-1.00196	imd/GNBP-like3/betaTub85D/smp-30/ALiX/Dronc/hpo/Inos/betaTub60D/gkt/cathD/Nup98-96/Snp/Rel/HBS1/Lam/Atg7/spz/NimC1/NimB2	20	3.07424
308	GO:0072359	circulatory system development	4/60	0.137515	0.714513	-1.54815	prc/imd/hpo/LanA	4	3.07156
309	GO:0006941	striated muscle contraction	3/35	0.108812	0.645759	-1.37975	Lam/hoip/shot	3	3.06046
310	GO:0031400	negative regulation of protein modification process	2/27	0.224981	0.85468	-2.0293	imd/Rel	2	3.02719
311	GO:0036159	inner dynein arm assembly	1/14	0.376323	0.972641	-3.08446	Zmynd10	1	3.01446
312	GO:0090092	regulation of transmembrane receptor protein serine/threonine kinase signaling pathway	2/22	0.164327	0.741395	-1.66721	cact/Rel	2	3.01081
313	GO:0060271	cilium assembly	4/66	0.175274	0.77715	-1.72712	betaTub85D/Zmynd10/Bug22/betaTub60D	4	3.00762
314	GO:0046686	response to cadmium ion	2/26	0.212674	0.830775	-1.94219	MtnD/MtnB	2	3.00651
315	GO:0080090	regulation of primary metabolic process	6/109	0.153917	0.726446	-1.60257	qkr58E-1/Fer1HCH/hpo/CHMP2B/Imp/Tsf1	6	2.99896
316	GO:0007010	cytoskeleton organization	7/128	0.133377	0.714513	-1.47775	betaTub85D/hpo/Lam/Ank2/Ran/betaTub60D/shot	7	2.97703
317	GO:0051783	regulation of nuclear division	7/131	0.145247	0.725293	-1.53579	Slbp/imd/eIF4G2/geminin/hpo/Rel/Lam	7	2.96303
318	GO:0010037	response to carbon dioxide	2/25	0.200435	0.816157	-1.83303	Rel/Ggamma30A	2	2.94616
319	GO:0032386	regulation of intracellular transport	16/320	0.0681988	0.525535	-1.09076	imd/betaTub85D/hpo/glob1/cpx/Ns1/betaTub60D/shot/Hrb98DE/cathD/Nup98-96/CG4572/CHMP2B/rdgB/Lam/spz	16	2.92904
320	GO:0000076	DNA replication checkpoint	6/106	0.14033	0.714513	-1.48881	Slbp/Rm62/Clbn/geminin/vito/His2B	6	2.92367
321	GO:0016246	RNA interference	20/400	0.0455313	0.453788	-0.945452	imd/GNBP-like3/betaTub85D/smp-30/ALiX/Dronc/hpo/Inos/betaTub60D/gkt/cathD/Nup98-96/Snp/Rel/HBS1/Lam/Atg7/spz/NimC1/NimB2	20	2.92084
322	GO:0006090	pyruvate metabolic process	5/71	0.0863955	0.591747	-1.17963	betaTub85D/snama/hpo/Lam/betaTub60D	5	2.88869
323	GO:0090317	negative regulation of intracellular protein transport	8/144	0.106482	0.641802	-1.28376	imd/cact/Nup98-96/Su(fu)/hpo/Rel/rdgB/Ran	8	2.87535
324	GO:0071481	cellular response to X-ray	4/67	0.181885	0.791589	-1.6739	mil/Ku80/GNBP3/Rel	4	2.85297
325	GO:0035071	salivary gland cell autophagic cell death	5/78	0.11679	0.685197	-1.32295	imd/Dronc/Bin1/Rel/Lam	5	2.84088
326	GO:0019934	cGMP-mediated signaling	1/12	0.332794	0.951129	-2.57741	ETH	1	2.83575
327	GO:0010629	negative regulation of gene expression	11/202	0.0739142	0.539618	-1.08557	imd/Rm62/GNBP-like3/betaTub85D/rept/Su(fu)/Tep2/Dronc/hpo/SF2/betaTub60D	11	2.82776
328	GO:0002684	positive regulation of immune system process	4/52	0.0932162	0.60725	-1.16866	imd/GNBP3/Rel/spz	4	2.77303
329	GO:0006598	polyamine catabolic process	3/32	0.0885379	0.594266	-1.13732	Rel/Atg7/nec	3	2.75723
330	GO:0051258	protein polymerization	10/179	0.0750996	0.539618	-1.05827	Ndg/imd/betaTub85D/Nup98-96/LanB2/hpo/Lam/betaTub60D/shot/Akap200	10	2.73981
331	GO:0097193	intrinsic apoptotic signaling pathway	1/16	0.417017	0.996476	-3.12057	Dronc	1	2.72934
332	GO:0045930	negative regulation of mitotic cell cycle	4/68	0.188577	0.797191	-1.63533	betaTub85D/Dronc/scf/betaTub60D	4	2.72813
333	GO:0046688	response to copper ion	2/28	0.237338	0.873068	-1.87647	MtnD/MtnB	2	2.69887
334	GO:0032446	protein modification by small protein conjugation	3/34	0.101867	0.62872	-1.18075	RanGAP/Aos1/Uba2	3	2.69695
335	GO:0033619	membrane protein proteolysis	12/226	0.0741783	0.539618	-1.01843	imd/Kap-alpha3/Tep2/Spn27A/Dronc/LanB2/Tep1/Meltrin/Rel/Atg7/spz/Akap200	12	2.64923
336	GO:0000281	mitotic cytokinesis	9/173	0.122105	0.692676	-1.25423	sds22/sra/Aos1/geminin/hpo/Uba2/rdgB/Bub3/CRMP	9	2.63749
337	GO:0007041	lysosomal transport	10/186	0.0912663	0.601047	-1.08198	imd/cathD/Fer1HCH/smp-30/RNaseX25/CHMP2B/rdgB/Ppt1/Atg7/Zw	10	2.59024
338	GO:0060967	negative regulation of gene silencing by RNA	11/204	0.0780048	0.551799	-1.01465	imd/GNBP-like3/cact/Su(fu)/Snp/Dronc/hpo/wds/scf/Rel/Pdcd4	11	2.58836
339	GO:0006839	mitochondrial transport	9/178	0.138175	0.714513	-1.29165	cathD/Aos1/cv-d/hpo/glob1/Rel/Lam/Ank2/shot	9	2.55647
340	GO:0090303	positive regulation of wound healing	2/18	0.118447	0.685887	-1.19765	betaTub85D/betaTub60D	2	2.55493
341	GO:0034453	microtubule anchoring	4/64	0.16231	0.738776	-1.40153	Nup358/mod/Lam/shot	4	2.54833
342	GO:0070925	organelle assembly	17/355	0.0837449	0.582065	-1.02658	Rrp6/Nopp140/betaTub85D/Fer1HCH/Dronc/baf/bocks/RpL34a/cpx/Ns1/betaTub60D/mil/Kap-alpha3/Sirup/Tep1/Lam/AP-2mu	17	2.54589
343	GO:0006378	mRNA polyadenylation	13/263	0.0996331	0.617405	-1.09168	Slbp/sra/eIF4G2/Fer1HCH/Pabp2/orb2/GstE1/His2B/Imp/Shc/Fem-1/SF2/bol	13	2.5177
344	GO:0000959	mitochondrial RNA metabolic process	12/247	0.120941	0.688607	-1.18894	imd/cact/betaTub85D/sra/Fer1HCH/Sirup/Dronc/glob1/Arl2/Lam/Nmnat/betaTub60D	12	2.51158
345	GO:2000300	regulation of synaptic vesicle exocytosis	3/43	0.170109	0.763017	-1.40922	stnB/cpx/AP-2mu	3	2.49618
346	GO:0050807	regulation of synapse organization	5/81	0.131177	0.714513	-1.22122	Kap-alpha3/hpo/Rcc1/Ank2/shot	5	2.48056
347	GO:0035207	negative regulation of hemocyte proliferation	1/12	0.332794	0.951129	-2.23915	Rel	1	2.46358
348	GO:0030575	nuclear body organization	4/72	0.216082	0.837725	-1.59111	Hrb98DE/Nop60B/Hsp60C/Lam	4	2.43773
349	GO:0003341	cilium movement	2/30	0.262137	0.879803	-1.82058	lost/mbo	2	2.43755
350	GO:1904747	positive regulation of apoptotic process involved in development	2/19	0.129599	0.714513	-1.19167	betaTub85D/betaTub60D	2	2.43496
351	GO:0031326	regulation of cellular biosynthetic process	9/178	0.138175	0.714513	-1.22834	Rm62/Fer1HCH/hpo/bocks/Rel/Lam/cpx/spz/Tsf1	9	2.43117
352	GO:0042770	signal transduction in response to DNA damage	5/92	0.190008	0.801045	-1.46327	Prosalpha2/Dronc/hpo/vito/SF1	5	2.43003
353	GO:0000737	DNA catabolic process, endonucleolytic	1/15	0.397012	0.990466	-2.62879	Fen1	1	2.42844
354	GO:0031329	regulation of cellular catabolic process	9/178	0.138175	0.714513	-1.22515	Rm62/Fer1HCH/hpo/bocks/Rel/Lam/cpx/spz/Tsf1	9	2.42485
355	GO:0031323	regulation of cellular metabolic process	9/178	0.138175	0.714513	-1.2203	Rm62/Fer1HCH/hpo/bocks/Rel/Lam/cpx/spz/Tsf1	9	2.41525
356	GO:0016579	protein deubiquitination	4/57	0.120019	0.685887	-1.12704	imd/Dronc/calypso/His2B	4	2.38945
357	GO:0060180	female mating behavior	13/260	0.0932717	0.60725	-0.99328	Dif/imd/cact/Obp44a/Ms/cpx/TotC/nec/Ama/ETH/mbm/sm/spz	13	2.3563
358	GO:0010498	proteasomal protein catabolic process	12/240	0.103817	0.630667	-1.03935	CG8209/imd/APP-BP1/Su(fu)/Prosalpha4/Rpn2/REG/Dronc/hpo/Rel/eIF6/Tsf1	12	2.35425
359	GO:1901137	carbohydrate derivative biosynthetic process	1/16	0.417017	0.996476	-2.68772	gkt	1	2.35076
360	GO:0034123	positive regulation of toll-like receptor signaling pathway	3/35	0.108812	0.645759	-1.05928	imd/GNBP3/spz	3	2.34963
361	GO:0051896	regulation of protein kinase B signaling	5/83	0.141191	0.714513	-1.19579	hpo/CHMP2B/Rel/His2B/Atg7	5	2.34092
362	GO:0007160	cell-matrix adhesion	4/77	0.251845	0.879803	-1.6965	Ndg/prc/LanB2/LanA	4	2.33938
363	GO:0035050	embryonic heart tube development	4/68	0.188577	0.797191	-1.39323	prc/Su(fu)/LanB1/Prosalpha4	4	2.32426
364	GO:0000578	embryonic axis specification	8/158	0.155119	0.726446	-1.24023	tok/exu/Ama/hpo/Rel/spz/nec/betaTub60D	8	2.31125
365	GO:0008298	intracellular mRNA localization	6/117	0.192774	0.803921	-1.39642	exu/baf/Nup62/Lam/SF2/bol	6	2.29883
366	GO:0046666	retinal cell programmed cell death	11/224	0.126582	0.707668	-1.1081	cathD/Dronc/mri/hpo/morgue/Rel/vito/Rcc1/Lam/Ppt1/Ran	11	2.2903
367	GO:0048644	muscle organ morphogenesis	7/134	0.1576	0.726446	-1.22905	Ndg/LanB1/hpo/pit/Hug/LanA/betaTub60D	7	2.27091
368	GO:0071451	cellular response to superoxide	3/60	0.320251	0.940616	-1.99374	Dronc/spz/Zw	3	2.27017
369	GO:0045773	positive regulation of axon extension	1/5	0.155134	0.726446	-1.2155	shot	1	2.26505
370	GO:2000576	positive regulation of microtubule motor activity	1/5	0.155134	0.726446	-1.21547	shot	1	2.26499
371	GO:0034614	cellular response to reactive oxygen species	4/79	0.266486	0.882992	-1.71183	imd/Nopp140/Dronc/glob1	4	2.26377
372	GO:0008062	eclosion rhythm	3/47	0.203765	0.816157	-1.41556	Ms/ETH/Reg-5	3	2.25185
373	GO:0043065	positive regulation of apoptotic process	7/117	0.0942857	0.611272	-0.944387	betaTub85D/Kap-alpha3/Map205/Dronc/hpo/Pdcd4/betaTub60D	7	2.2301
374	GO:0010631	epithelial cell migration	4/63	0.155965	0.726446	-1.19203	sds22/Idgf1/hpo/Idgf2	4	2.21494
375	GO:0010635	regulation of mitochondrial fusion	5/94	0.201594	0.816157	-1.37583	betaTub85D/Aos1/hpo/Nmnat/betaTub60D	5	2.20339
376	GO:0070584	mitochondrion morphogenesis	10/201	0.132353	0.714513	-1.08821	imd/cact/sra/exu/Dronc/Lam/His2B/Zw/mtSSB/shot	10	2.20067
377	GO:0006334	nucleosome assembly	7/145	0.206657	0.823958	-1.3843	imd/mil/dre4/calypso/Ssrp/Ran/SF1	7	2.18261
378	GO:0046856	phosphatidylinositol dephosphorylation	2/24	0.188284	0.797191	-1.30374	Synj/Tap42	2	2.17699
379	GO:2001233	regulation of apoptotic signaling pathway	10/201	0.132353	0.714513	-1.06549	imd/fray/Dronc/hpo/CHMP2B/Rel/His2B/Atg7/SF1/shot	10	2.15471
380	GO:0034508	centromere complex assembly	4/76	0.244589	0.879803	-1.50195	mod/geminin/pic/Bub3	4	2.11501
381	GO:0006963	positive regulation of antibacterial peptide biosynthetic process	1/5	0.155134	0.726446	-1.12967	imd	1	2.10511
382	GO:0008064	regulation of actin polymerization or depolymerization	9/172	0.119018	0.685887	-0.985297	Cortactin/imd/betaTub85D/Nup98-96/hpo/Lam/LanA/betaTub60D/shot	9	2.09718
383	GO:0010948	negative regulation of cell cycle process	3/54	0.265657	0.882992	-1.56942	sra/Dronc/hpo	3	2.08035
384	GO:0031396	regulation of protein ubiquitination	7/141	0.188177	0.797191	-1.24363	imd/Aos1/Dronc/Uba2/Rel/His2B/Nmnat	7	2.07733
385	GO:0060179	male mating behavior	13/263	0.0996331	0.617405	-0.895704	Dif/imd/cact/betaTub85D/Obp44a/cpx/TotC/nec/Ama/ETH/mbm/sm/spz	13	2.06573
386	GO:0019233	sensory perception of pain	2/29	0.249729	0.879803	-1.48107	ppk26/Dronc	2	2.05481
387	GO:0030201	heparan sulfate proteoglycan metabolic process	7/139	0.179202	0.785535	-1.19198	Ndg/LanB1/cv-d/LanB2/hpo/spz/LanA	7	2.0493
388	GO:0015012	heparan sulfate proteoglycan biosynthetic process	7/139	0.179202	0.785535	-1.18826	Ndg/LanB1/cv-d/LanB2/hpo/spz/LanA	7	2.04291
389	GO:0046958	nonassociative learning	1/15	0.397012	0.990466	-2.18395	orb2	1	2.01751
390	GO:0009267	cellular response to starvation	8/159	0.158946	0.729921	-1.08798	Arc1/imd/Atg7/vls/Zw/Acn/nec/SF1	8	2.00101
391	GO:0032272	negative regulation of protein polymerization	2/30	0.262137	0.879803	-1.47641	betaTub85D/betaTub60D	2	1.97674
392	GO:0045175	basal protein localization	14/284	0.0915399	0.601047	-0.825647	sds22/betaTub85D/Dronc/hpo/bocks/orb2/glob1/LanA/betaTub60D/shot/gkt/Su(fu)/fray/Lam	14	1.97411
393	GO:0008156	negative regulation of DNA replication	4/71	0.209103	0.829423	-1.25306	Su(fu)/Snp/geminin/Mlf	4	1.96095
394	GO:0031123	RNA 3'-end processing	8/169	0.199525	0.816157	-1.2101	Slbp/IntS12/Rrp6/sra/exu/Fer1HCH/orb2/His2B	8	1.95046
395	GO:0007492	endoderm development	10/209	0.157718	0.726446	-1.04948	prc/dre4/glob1/Ssrp/pit/LanA/cib/bol/betaTub60D/MtnB	10	1.93833
396	GO:0043486	histone exchange	3/61	0.32939	0.951129	-1.72997	Slbp/Rcc1/His2B	3	1.92115
397	GO:0008584	male gonad development	15/341	0.163537	0.741395	-1.05953	Hsp60C/betaTub85D/eIF4G2/mod/Dronc/orb2/glob1/pic/Ns1/Nup98-96/Sirup/ncm/Lam/SF2/bol	15	1.9185
398	GO:0048808	male genitalia morphogenesis	11/228	0.137944	0.714513	-0.96062	Hsp60C/mil/betaTub85D/exu/Sirup/fl(2)d/tnc/Lam/nec/bol/betaTub60D	11	1.9029
399	GO:0080009	mRNA methylation	5/107	0.281732	0.903769	-1.49675	Nopp140/hpo/RpL34a/vls/Imp	5	1.89608
400	GO:0015758	glucose transport	2/40	0.384389	0.985211	-1.97381	O-fut1/Imp	2	1.88716
401	GO:0007095	mitotic G2 DNA damage checkpoint	1/18	0.455059	0.99734	-2.39425	vito	1	1.88507
402	GO:2000377	regulation of reactive oxygen species metabolic process	6/119	0.203028	0.816157	-1.18066	imd/sra/glob1/Rpn11/Sod3/TrxT	6	1.88246
403	GO:0019319	hexose biosynthetic process	1/23	0.539668	0.99734	-3.04751	Hrb98DE	1	1.87971
404	GO:0019318	hexose metabolic process	1/23	0.539668	0.99734	-3.03667	Hrb98DE	1	1.87302
405	GO:1903524	positive regulation of blood circulation	1/5	0.155134	0.726446	-1.00476	Rel	1	1.87233
406	GO:0033692	cellular polysaccharide biosynthetic process	3/58	0.301985	0.924815	-1.56257	Ndg/imd/shot	3	1.87099
407	GO:0018342	protein prenylation	4/57	0.120019	0.685887	-0.876115	Ggamma30A/Lam/cpx/mbo	4	1.85746
408	GO:0042066	perineurial glial growth	2/27	0.224981	0.85468	-1.23336	LanB1/LanB2	2	1.83985
409	GO:1902358	sulfate transmembrane transport	1/11	0.309905	0.924815	-1.55177	O-fut1	1	1.81789
410	GO:0001113	transcriptional open complex formation at RNA polymerase II promoter	1/10	0.286231	0.906889	-1.44183	TfIIEbeta	1	1.80366
411	GO:0010830	regulation of myotube differentiation	4/76	0.244589	0.879803	-1.2804	Hrb98DE/Hsp60C/betaTub60D/shot	4	1.80303
412	GO:0048232	male gamete generation	4/85	0.311197	0.924815	-1.52993	imd/betaTub85D/dbe/betaTub60D	4	1.78593
413	GO:0048878	chemical homeostasis	5/103	0.256331	0.879803	-1.3071	imd/Su(fu)/hpo/Rel/Fer2LCH	5	1.77933
414	GO:0010906	regulation of glucose metabolic process	3/55	0.274699	0.89252	-1.374	Hrb98DE/cact/cv-d	3	1.77532
415	GO:0090316	positive regulation of intracellular protein transport	6/104	0.131596	0.714513	-0.872588	cact/Su(fu)/CHMP2B/fl(2)d/AP-2mu/nec	6	1.76962
416	GO:0035146	tube fusion	5/98	0.22544	0.85468	-1.18406	prc/cact/Su(fu)/Rel/shot	5	1.7639
417	GO:0006897	endocytosis	8/158	0.155119	0.726446	-0.946286	imd/Tep4/O-fut1/Ama/Tep2/Synj/Atg7/nec	8	1.76346
418	GO:0048521	negative regulation of behavior	9/187	0.169666	0.763017	-0.990647	imd/GNBP-like3/cact/hpo/Mlf/Gasp/Rel/Ank2/LanA	9	1.75733
419	GO:0048872	homeostasis of number of cells	9/193	0.192358	0.803921	-1.06214	imd/Dronc/hpo/Mlf/baf/bocks/Atg7/Tsf1/mtSSB	9	1.75083
420	GO:0042273	ribosomal large subunit biogenesis	1/11	0.309905	0.924815	-1.48894	Ns1	1	1.74428
421	GO:0043624	cellular protein complex disassembly	10/216	0.181737	0.791589	-1.02082	imd/Cap-G/baf/Nup62/Rel/Rpn11/Ssrp/cmb/Lam/SF1	10	1.74069
422	GO:0034389	lipid particle organization	1/20	0.490622	0.99734	-2.44184	His2B	1	1.73879
423	GO:0006464	cellular protein modification process	9/189	0.177087	0.780699	-0.999754	imd/cact/Aos1/Dronc/Uba2/Rpn11/Ppt1/spz/Ran	9	1.73069
424	GO:0090307	mitotic spindle assembly	5/106	0.275333	0.89252	-1.33638	sds22/betaTub85D/Bub3/Ran/betaTub60D	5	1.72363
425	GO:0035310	notum cell fate specification	1/18	0.455059	0.99734	-2.17277	Ssdp	1	1.71069
426	GO:0072175	epithelial tube formation	7/144	0.201973	0.816157	-1.0652	betaTub85D/Idgf1/hpo/tnc/Lam/Idgf2/betaTub60D	7	1.70391
427	GO:0003015	heart process	2/39	0.372472	0.972641	-1.71283	hpo/Atg7	2	1.69158
428	GO:0000070	mitotic sister chromatid segregation	3/65	0.365868	0.972641	-1.67924	Cap-G/betaTub85D/betaTub60D	3	1.68845
429	GO:0048864	stem cell development	7/140	0.183666	0.791613	-0.994886	imd/Dronc/Clbn/hpo/Lam/Atg7/AttB	7	1.68597
430	GO:0007029	endoplasmic reticulum organization	3/51	0.238778	0.873068	-1.17577	exu/rdgB/Imp	3	1.68396
431	GO:2000779	regulation of double-strand break repair	2/34	0.311668	0.924815	-1.43063	Ku80/Sirup	2	1.66785
432	GO:0099111	microtubule-based transport	4/86	0.318728	0.940616	-1.44924	betaTub85D/exu/Map205/betaTub60D	4	1.65708
433	GO:0030198	extracellular matrix organization	5/98	0.22544	0.85468	-1.11154	Ndg/prc/LanB2/LanA/shot	5	1.65586
434	GO:0002791	regulation of peptide secretion	8/166	0.186929	0.797191	-0.9861	imd/GNBP-like3/Su(fu)/Dronc/hpo/CHMP2B/Rel/Akap200	8	1.65372
435	GO:0050684	regulation of mRNA processing	5/103	0.256331	0.879803	-1.21082	Slbp/exu/Bin1/fl(2)d/spz	5	1.64827
436	GO:0031445	regulation of heterochromatin assembly	3/55	0.274699	0.89252	-1.27125	qkr58E-1/Lam/D1	3	1.64255
437	GO:0051054	positive regulation of DNA metabolic process	17/359	0.0904353	0.599009	-0.677387	Dif/imd/betaTub85D/CG11313/exu/Dronc/Mlf/Imp/betaTub60D/Su(fu)/Map205/geminin/scf/Rel/fl(2)d/Lam/NimC1	17	1.62784
438	GO:0017085	response to insecticide	8/176	0.230178	0.864324	-1.09651	imd/cact/smp-30/GstD5/GstE1/sm/nec/TotA	8	1.61067
439	GO:0045116	protein neddylation	2/22	0.164327	0.741395	-0.881684	APP-BP1/Uba3	2	1.59223
440	GO:0051445	regulation of meiotic cell cycle	5/106	0.275333	0.89252	-1.23123	Slbp/eIF4G2/vito/Lam/bol	5	1.588
441	GO:0046533	negative regulation of photoreceptor cell differentiation	3/59	0.311115	0.924815	-1.34552	hpo/Lam/Akap200	3	1.57102
442	GO:0019388	galactose catabolic process	3/61	0.32939	0.951129	-1.41068	O-fut1/GstD6/spz	3	1.56658
443	GO:0010332	response to gamma radiation	5/99	0.23153	0.867113	-1.06695	Ku80/Prosalpha2/hpo/Ggamma30A/Lam	5	1.56099
444	GO:0032868	response to insulin	6/121	0.213474	0.831794	-1.00779	imd/rept/hpo/vito/cpx/Atg7	6	1.55627
445	GO:1903530	regulation of secretion by cell	8/167	0.191089	0.803407	-0.937493	Fer1HCH/hpo/bocks/Rel/Lam/cpx/spz/Tsf1	8	1.55157
446	GO:0007589	body fluid secretion	1/22	0.523867	0.99734	-2.37614	Ag5r	1	1.53622
447	GO:0031111	negative regulation of microtubule polymerization or depolymerization	5/105	0.268965	0.886781	-1.16677	imd/betaTub85D/Lam/betaTub60D/shot	5	1.53218
448	GO:0055002	striated muscle cell development	10/209	0.157718	0.726446	-0.823712	prc/betaTub85D/LanB1/hpo/Lam/LanA/Zw/hoip/betaTub60D/shot	10	1.52135
449	GO:0050708	regulation of protein secretion	9/196	0.204171	0.816157	-0.953529	Hrb98DE/Rm62/GNBP-like3/hpo/bocks/Rel/Lam/cpx/spz	9	1.51496
450	GO:1901407	regulation of phosphorylation of RNA polymerase II C-terminal domain	2/33	0.299327	0.924815	-1.2539	Rel/TfIIEbeta	2	1.51248
451	GO:0018344	protein geranylgeranylation	4/60	0.137515	0.714513	-0.760432	Ggamma30A/Lam/cpx/mbo	4	1.50871
452	GO:0016577	histone demethylation	2/42	0.407919	0.995916	-1.68096	Ku80/Nup98-96	2	1.5073
453	GO:0042274	ribosomal small subunit biogenesis	1/12	0.332794	0.951129	-1.36466	mbm	1	1.50144
454	GO:0008154	actin polymerization or depolymerization	11/232	0.149832	0.726446	-0.781642	Cortactin/betaTub85D/Nup98-96/Kap-alpha3/hpo/Lam/LanA/cib/betaTub60D/shot/Akap200	11	1.48374
455	GO:0006825	copper ion transport	1/18	0.455059	0.99734	-1.88037	MtnB	1	1.48047
456	GO:0043066	negative regulation of apoptotic process	10/221	0.199857	0.816157	-0.917396	imd/Su(fu)/sra/Snp/Dronc/hpo/Mlf/Rel/Pdcd4/Lam	10	1.47715
457	GO:0006108	malate metabolic process	2/45	0.442364	0.99734	-1.80828	Dronc/Zw	2	1.47487
458	GO:0048546	digestive tract morphogenesis	8/183	0.262369	0.879803	-1.1016	imd/betaTub85D/Dronc/Rel/Lam/LanA/betaTub60D/MtnB	8	1.47395
459	GO:0042766	nucleosome mobilization	6/144	0.343526	0.95817	-1.3754	mil/dre4/baf/calypso/Ssrp/His2B	6	1.46961
460	GO:0034728	nucleosome organization	4/84	0.303683	0.924815	-1.22861	wds/Lam/Ran/SF1	4	1.46422
461	GO:0032434	regulation of proteasomal ubiquitin-dependent protein catabolic process	1/14	0.376323	0.972641	-1.4928	imd	1	1.45893
462	GO:0008380	RNA splicing	13/278	0.135272	0.714513	-0.725093	smp-30/RnpS1/orb2/pic/Imp/Acn/Hrb98DE/Rm62/Map205/Sirup/fl(2)d/SF2/SF1	13	1.45052
463	GO:0046916	cellular transition metal ion homeostasis	1/18	0.455059	0.99734	-1.83555	Fer1HCH	1	1.44518
464	GO:0046785	microtubule polymerization	4/96	0.394312	0.990466	-1.54671	betaTub85D/Map205/betaTub60D/shot	4	1.43939
465	GO:0032515	negative regulation of phosphoprotein phosphatase activity	2/42	0.407919	0.995916	-1.60467	imd/Rel	2	1.43888
466	GO:0007468	regulation of rhodopsin gene expression	4/81	0.281277	0.903769	-1.12673	hpo/rdgB/Ppt1/Atg7	4	1.42916
467	GO:0043069	negative regulation of programmed cell death	10/223	0.207316	0.824455	-0.907318	imd/Su(fu)/sra/Snp/Dronc/hpo/Mlf/Rel/Pdcd4/Lam	10	1.42767
468	GO:0007506	gonadal mesoderm development	4/88	0.333829	0.951129	-1.29545	Prosalpha2/La/orb2/betaTub60D	4	1.42127
469	GO:0046835	carbohydrate phosphorylation	3/65	0.365868	0.972641	-1.41221	betaTub85D/hpo/betaTub60D	3	1.41995
470	GO:0050691	regulation of defense response to virus by host	1/14	0.376323	0.972641	-1.44863	imd	1	1.41576
471	GO:1990778	protein localization to cell periphery	6/109	0.153917	0.726446	-0.755354	Nup98-96/mod/Nup62/fl(2)d/Lam/shot	6	1.41352
472	GO:0051225	spindle assembly	5/109	0.294614	0.922088	-1.15656	sds22/betaTub85D/Bub3/Ran/betaTub60D	5	1.41342
473	GO:0045786	negative regulation of cell cycle	12/265	0.171762	0.763773	-0.799849	imd/betaTub85D/Su(fu)/sra/Dronc/geminin/hpo/Mlf/wds/Rel/vito/betaTub60D	12	1.40905
474	GO:0000022	mitotic spindle elongation	3/63	0.347655	0.95817	-1.30796	sds22/betaTub85D/betaTub60D	3	1.38191
475	GO:0019889	pteridine metabolic process	3/42	0.161963	0.738776	-0.746505	GstD5/Rcc1/GstE1	3	1.35893
476	GO:0034331	cell junction maintenance	10/207	0.151162	0.726446	-0.717043	LanB2/hpo/orb2/Rel/Lam/cpx/Ank2/Nmnat/LanA/shot	10	1.35478
477	GO:0007620	copulation	7/148	0.220948	0.850884	-0.89552	RanGAP/imd/cact/Ama/mbm/spz/Acn	7	1.35208
478	GO:0008258	head involution	8/184	0.267076	0.882992	-1.01856	Rab30/Fer1HCH/fray/Dronc/hpo/ETH/TfIIEbeta/Fer2LCH	8	1.34472
479	GO:2000765	regulation of cytoplasmic translation	17/385	0.142047	0.71627	-0.676596	Slbp/imd/CG10433/eIF4G2/orb2/Pdcd4/Ns2/Ns1/Nup98-96/Nplp2/fray/Rel/fl(2)d/Lam/mbm/Nmnat/bol	17	1.32044
480	GO:0036158	outer dynein arm assembly	1/19	0.47314	0.99734	-1.75926	Zmynd10	1	1.31657
481	GO:1903432	regulation of TORC1 signaling	4/70	0.20219	0.816157	-0.823179	imd/rept/hpo/Lst8	4	1.31589
482	GO:0032988	ribonucleoprotein complex disassembly	1/12	0.332794	0.951129	-1.19332	baf	1	1.31293
483	GO:0045088	regulation of innate immune response	10/224	0.211089	0.830775	-0.839297	imd/Nup98-96/Tep2/PGRP-SA/Dronc/LanB2/Rel/spz/NimC1/Ran	10	1.30551
484	GO:0032483	regulation of Rab protein signal transduction	3/49	0.221131	0.850884	-0.86481	imd/Rab30/cpx	3	1.305
485	GO:0007141	male meiosis I	5/116	0.34035	0.953104	-1.20185	RanGAP/betaTub85D/eIF4G2/Lam/bol	5	1.29533
486	GO:0071824	protein-DNA complex subunit organization	4/63	0.155965	0.726446	-0.695558	Prosalpha2/Fer1HCH/Prosalpha4/Fer2LCH	4	1.29244
487	GO:0030716	oocyte fate determination	3/70	0.410944	0.996476	-1.44937	Prosalpha2/exu/spz	3	1.28892
488	GO:0007127	meiosis I	5/125	0.39975	0.990466	-1.40331	RanGAP/eIF4G2/orb2/Lam/bol	5	1.28671
489	GO:0050776	regulation of immune response	6/132	0.273838	0.89252	-0.989036	imd/Fer1HCH/Tep2/LanB2/Rel/hoip	6	1.28102
490	GO:0002385	mucosal immune response	1/21	0.507524	0.99734	-1.88821	imd	1	1.2806
491	GO:0000491	small nucleolar ribonucleoprotein complex assembly	1/13	0.354925	0.960788	-1.21972	baf	1	1.26345
492	GO:1903829	positive regulation of cellular protein localization	6/107	0.144795	0.725293	-0.649625	imd/cact/exu/geminin/nsr/qkr58E-3	6	1.25536
493	GO:0070816	phosphorylation of RNA polymerase II C-terminal domain	3/51	0.238778	0.873068	-0.875934	Rel/TfIIEbeta/Fcp1	3	1.25453
494	GO:0014066	regulation of phosphatidylinositol 3-kinase signaling	5/94	0.201594	0.816157	-0.781965	imd/hpo/fl(2)d/His2B/Shc	5	1.25232
495	GO:0030382	sperm mitochondrion organization	1/16	0.417017	0.996476	-1.42826	Dronc	1	1.24919
496	GO:0046439	L-cysteine metabolic process	5/97	0.2194	0.848456	-0.822018	Rm62/Aos1/Dronc/MtnD/MtnB	5	1.24689
497	GO:0006278	RNA-dependent DNA biosynthetic process	2/42	0.407919	0.995916	-1.38821	RnpS1/Ude	2	1.24479
498	GO:0046496	nicotinamide nucleotide metabolic process	2/45	0.442364	0.99734	-1.51225	Nmnat/Zw	2	1.23343
499	GO:0097581	lamellipodium organization	1/20	0.490622	0.99734	-1.72985	shot	1	1.2318
500	GO:0030422	production of siRNA involved in RNA interference	2/27	0.224981	0.85468	-0.822775	betaTub85D/betaTub60D	2	1.22737
501	GO:1900182	positive regulation of protein localization to nucleus	3/46	0.195205	0.811864	-0.747577	imd/cact/geminin	3	1.22132
502	GO:0071230	cellular response to amino acid stimulus	1/21	0.507524	0.99734	-1.79723	Ama	1	1.2189
503	GO:0071545	inositol phosphate catabolic process	3/62	0.338526	0.953104	-1.11682	Dronc/rdgB/Inos	3	1.20969
504	GO:0043647	inositol phosphate metabolic process	3/62	0.338526	0.953104	-1.11611	Dronc/rdgB/Inos	3	1.20892
505	GO:0016055	Wnt signaling pathway	8/179	0.243803	0.879803	-0.848655	fray/Dronc/hpo/Rel/cmb/Ank2/Ssdp/pn	8	1.19779
506	GO:0000077	DNA damage checkpoint	8/188	0.286139	0.906889	-0.955584	Slbp/Rm62/Ku80/Prosalpha2/Dronc/Clbn/bocks/vito	8	1.1957
507	GO:2001135	regulation of endocytic recycling	3/54	0.265657	0.882992	-0.901916	sra/Synj/rdgB	3	1.19553
508	GO:0080135	regulation of cellular response to stress	9/196	0.204171	0.816157	-0.748716	imd/RNaseX25/Dronc/Gasp/glob1/Rel/Ank2/Atg7/LanA	9	1.18956
509	GO:0019099	female germ-line sex determination	5/109	0.294614	0.922088	-0.970255	Kap-alpha3/exu/CG32075/fl(2)d/spz	5	1.18574
510	GO:0045727	positive regulation of translation	10/209	0.157718	0.726446	-0.638881	Slbp/Dif/imd/Su(fu)/fray/PGRP-SA/Rel/fl(2)d/Bug22/shot	10	1.17998
511	GO:0031124	mRNA 3'-end processing	3/78	0.480736	0.99734	-1.59589	Slbp/exu/His2B	3	1.16889
512	GO:0051315	attachment of mitotic spindle microtubules to kinetochore	1/28	0.611158	0.99734	-2.36915	Bub3	1	1.16657
513	GO:0060438	trachea development	14/307	0.143418	0.720828	-0.596909	imd/Hsp60C/Dronc/tnc/LanA/nec/shot/Ppn/LanB1/Spn27A/ETH/Rel/Lam/spz	14	1.15919
514	GO:0036211	protein modification process	11/232	0.149832	0.726446	-0.610185	imd/cact/O-fut1/Aos1/Dronc/Uba2/Rel/Rpn11/Ppt1/spz/Ran	11	1.15828
515	GO:0060969	negative regulation of gene silencing	11/243	0.185104	0.795585	-0.683042	imd/GNBP-like3/cact/Su(fu)/Snp/Dronc/hpo/wds/scf/Rel/Pdcd4	11	1.15218
516	GO:0042060	wound healing	1/13	0.354925	0.960788	-1.10288	nec	1	1.14242
517	GO:0051246	regulation of protein metabolic process	9/206	0.245549	0.879803	-0.809968	Hrb98DE/Rm62/GNBP-like3/hpo/bocks/Rel/Lam/cpx/spz	9	1.1374
518	GO:0030539	male genitalia development	12/290	0.256514	0.879803	-0.835749	cact/betaTub85D/eIF4G2/mod/Sirup/Dronc/tnc/Lam/pic/nec/Ns1/bol	12	1.1371
519	GO:0042176	regulation of protein catabolic process	9/206	0.245549	0.879803	-0.80907	Hrb98DE/Rm62/GNBP-like3/hpo/bocks/Rel/Lam/cpx/spz	9	1.13614
520	GO:0051177	meiotic sister chromatid cohesion	2/50	0.497194	0.99734	-1.61086	Aos1/Lam	2	1.12563
521	GO:0006396	RNA processing	11/267	0.273276	0.89252	-0.867277	Hrb98DE/Slbp/Rm62/qkr58E-1/O-fut1/Nplp2/Snp/Sirup/hpo/mbm/spz	11	1.12509
522	GO:1901739	regulation of myoblast fusion	5/109	0.294614	0.922088	-0.919814	Ndg/betaTub85D/hoip/betaTub60D/Swip-1	5	1.1241
523	GO:0036335	intestinal stem cell homeostasis	7/155	0.255556	0.879803	-0.822344	imd/hpo/Rel/rgn/Lam/LanA/nec	7	1.12193
524	GO:0010468	regulation of gene expression	9/210	0.262858	0.879803	-0.839628	Hrb98DE/imd/GNBP-like3/betaTub85D/RnpS1/bocks/Nup62/Rel/betaTub60D	9	1.12186
525	GO:0065002	intracellular protein transmembrane transport	13/291	0.171147	0.763235	-0.63553	Arc1/betaTub85D/PCID2/hpo/glob1/cpx/betaTub60D/shot/cathD/Nup98-96/CG4572/rdgB/Lam	13	1.12186
526	GO:0006886	intracellular protein transport	13/291	0.171147	0.763235	-0.633378	Arc1/betaTub85D/PCID2/hpo/glob1/cpx/betaTub60D/shot/cathD/Nup98-96/CG4572/rdgB/Lam	13	1.11806
527	GO:0006312	mitotic recombination	10/235	0.254329	0.879803	-0.812948	betaTub85D/Prosalpha2/sra/Idgf1/La/geminin/hpo/ea/betaTub60D/shot	10	1.11303
528	GO:0008285	negative regulation of cell proliferation	11/257	0.234906	0.873068	-0.767334	imd/betaTub85D/Su(fu)/snama/sra/geminin/hpo/Mlf/Rel/rdgB/betaTub60D	11	1.11154
529	GO:0045879	negative regulation of smoothened signaling pathway	1/20	0.490622	0.99734	-1.55999	Su(fu)	1	1.11084
530	GO:0045910	negative regulation of DNA recombination	9/220	0.30763	0.924815	-0.93765	imd/Su(fu)/Dronc/hpo/Mlf/wds/Rel/Pdcd4/MtnB	9	1.10535
531	GO:2000647	negative regulation of stem cell proliferation	3/66	0.374944	0.972641	-1.12266	imd/hpo/betaTub60D	3	1.1013
532	GO:0016575	histone deacetylation	4/95	0.386775	0.985211	-1.1495	Bin1/Lam/nec/SF1	4	1.09193
533	GO:0031034	myosin filament assembly	4/91	0.356532	0.963447	-1.05613	qkr58E-1/Mf/Glt/Ppn	4	1.08922
534	GO:0042691	positive regulation of crystal cell differentiation	1/8	0.236425	0.873068	-0.754924	Mlf	1	1.0887
535	GO:0007020	microtubule nucleation	3/71	0.419849	0.996476	-1.24327	betaTub85D/Ran/betaTub60D	3	1.07898
536	GO:0007187	G-protein coupled receptor signaling pathway, coupled to cyclic nucleotide second messenger	1/21	0.507524	0.99734	-1.57322	hpo	1	1.06697
537	GO:0031061	negative regulation of histone methylation	1/23	0.539668	0.99734	-1.72949	wds	1	1.06675
538	GO:0060429	epithelium development	12/275	0.203892	0.816157	-0.668001	Ndg/prc/imd/Su(fu)/LanB1/Dronc/LanB2/hpo/baf/cmb/LanA/shot	12	1.06223
539	GO:0010212	response to ionizing radiation	5/108	0.28816	0.909265	-0.850865	mil/Ku80/Irbp/Clbn/Ggamma30A	5	1.05868
540	GO:0006511	ubiquitin-dependent protein catabolic process	5/100	0.237666	0.873068	-0.734791	imd/LanB2/hpo/Uba2/Rpn11	5	1.05581
541	GO:0002009	morphogenesis of an epithelium	5/113	0.320651	0.940616	-0.922689	imd/hpo/Rel/spz/LanA	5	1.04947
542	GO:0031057	negative regulation of histone modification	1/22	0.523867	0.99734	-1.62166	Nup98-96	1	1.04843
543	GO:0046693	sperm storage	4/83	0.29619	0.923274	-0.857564	RanGAP/lost/Ms/mbo	4	1.04345
544	GO:0044772	mitotic cell cycle phase transition	4/95	0.386775	0.985211	-1.09826	baf/vito/Lam/Bub3	4	1.04325
545	GO:0006260	DNA replication	6/152	0.390949	0.990466	-1.11059	Slbp/imd/Clbn/Lam/Fem-1/AttB	6	1.04304
546	GO:0000280	nuclear division	5/113	0.320651	0.940616	-0.912538	RanGAP/imd/Dronc/hpo/Lam	5	1.03792
547	GO:0071711	basement membrane organization	1/29	0.624066	0.99734	-2.17292	Ndg	1	1.02453
548	GO:0046939	nucleotide phosphorylation	7/158	0.270856	0.89111	-0.782407	betaTub85D/Dronc/hpo/Nmnat/SF2/betaTub60D/Fcp1	7	1.02196
549	GO:0042595	behavioral response to starvation	2/47	0.464702	0.99734	-1.32332	Arc1/vls	2	1.01414
550	GO:0006402	mRNA catabolic process	9/215	0.285003	0.906889	-0.807092	imd/betaTub85D/REG/Irbp/hpo/Lam/Atg7/Nmnat/betaTub60D	9	1.01311
551	GO:0032436	positive regulation of proteasomal ubiquitin-dependent protein catabolic process	1/9	0.261747	0.879803	-0.751784	imd	1	1.00767
552	GO:0140014	mitotic nuclear division	5/125	0.39975	0.990466	-1.09291	betaTub85D/hpo/Lam/Bub3/betaTub60D	5	1.00211
553	GO:0060562	epithelial tube morphogenesis	5/111	0.307592	0.924815	-0.849079	Idgf1/hpo/tnc/Lam/Idgf2	5	1.00105
554	GO:1901800	positive regulation of proteasomal protein catabolic process	1/9	0.261747	0.879803	-0.745921	imd	1	0.999815
555	GO:0060563	neuroepithelial cell differentiation	4/93	0.371666	0.972641	-1.00685	Dronc/hpo/Lam/Nop56	4	0.996536
556	GO:0009100	glycoprotein metabolic process	3/63	0.347655	0.95817	-0.931048	Ndg/PGRP-SA/LanB2	3	0.983695
557	GO:0009101	glycoprotein biosynthetic process	3/63	0.347655	0.95817	-0.928297	Ndg/PGRP-SA/LanB2	3	0.980788
558	GO:0036294	cellular response to decreased oxygen levels	1/22	0.523867	0.99734	-1.51208	Zw	1	0.977582
559	GO:0046942	carboxylic acid transport	1/33	0.671559	0.99734	-2.451	fray	1	0.975873
560	GO:0007503	fat body development	12/291	0.260185	0.879803	-0.718995	imd/cact/lectin-24A/cv-d/Dronc/hpo/glob1/Rel/Lam/His2B/spz/TotA	12	0.968027
561	GO:0033108	mitochondrial respiratory chain complex assembly	1/24	0.554946	0.99734	-1.62828	Sirup	1	0.958867
562	GO:0030007	cellular potassium ion homeostasis	1/24	0.554946	0.99734	-1.60124	smp-30	1	0.942946
563	GO:0071479	cellular response to ionizing radiation	5/125	0.39975	0.990466	-1.02738	mil/Ku80/Clbn/hpo/Ggamma30A	5	0.942017
564	GO:0031497	chromatin assembly	5/124	0.393156	0.990466	-1.00534	imd/baf/Rel/Ssrp/Lam	5	0.938531
565	GO:0006401	RNA catabolic process	9/215	0.285003	0.906889	-0.74311	imd/betaTub85D/REG/Irbp/hpo/Lam/Atg7/Nmnat/betaTub60D	9	0.932793
566	GO:0040001	establishment of mitotic spindle localization	1/21	0.507524	0.99734	-1.37167	orb2	1	0.930282
567	GO:0010586	miRNA metabolic process	3/68	0.393012	0.990466	-0.993101	imd/Su(fu)/hpo	3	0.927471
568	GO:0007052	mitotic spindle organization	7/173	0.350262	0.959955	-0.879606	bocks/Nup62/Rcc1/Lam/qm/Ran/TotA	7	0.922771
569	GO:0042886	amide transport	2/49	0.486503	0.99734	-1.27536	Proc-R/Ms	2	0.91891
570	GO:0031338	regulation of vesicle fusion	4/81	0.281277	0.903769	-0.720869	imd/stnB/Synj/cpx	4	0.914361
571	GO:0007526	larval somatic muscle development	2/46	0.453599	0.99734	-1.14118	cact/Rel	2	0.902154
572	GO:0016571	histone methylation	7/170	0.334097	0.951129	-0.809432	Nopp140/Ku80/hpo/wds/RpL34a/Lam/His2B	7	0.887399
573	GO:0048193	Golgi vesicle transport	4/97	0.401835	0.990466	-0.968976	imd/Rab30/cathD/AP-2mu	4	0.883428
574	GO:0045948	positive regulation of translational initiation	2/30	0.262137	0.879803	-0.658228	fl(2)d/shot	2	0.881292
575	GO:0043628	ncRNA 3'-end processing	2/54	0.538504	0.99734	-1.41489	IntS12/exu	2	0.875761
576	GO:0006072	glycerol-3-phosphate metabolic process	2/53	0.528398	0.99734	-1.34739	Lcp65Ag3/Zw	2	0.859506
577	GO:1903707	negative regulation of hemopoiesis	1/21	0.507524	0.99734	-1.25822	Rel	1	0.853339
578	GO:0010508	positive regulation of autophagy	3/52	0.24769	0.879803	-0.607528	CHMP2B/Ppt1/Atg7	3	0.847852
579	GO:0048523	negative regulation of cellular process	14/340	0.240058	0.875673	-0.58685	imd/betaTub85D/smp-30/Dronc/hpo/Ank2/LanA/betaTub60D/Su(fu)/Tep2/Gasp/Rel/Lam/Nmnat	14	0.837362
580	GO:0006117	acetaldehyde metabolic process	1/28	0.611158	0.99734	-1.69256	cact	1	0.833418
581	GO:0007523	larval visceral muscle development	1/25	0.569717	0.99734	-1.46914	betaTub60D	1	0.82656
582	GO:0000266	mitochondrial fission	6/156	0.414675	0.996476	-0.933674	betaTub85D/Aos1/hpo/Lam/Nmnat/betaTub60D	6	0.821877
583	GO:0071709	membrane assembly	12/310	0.332919	0.951129	-0.745986	Ndg/sds22/Fer1HCH/LanB1/LanB2/Lam/cpx/Bub3/Atg7/LanA/nec/Fer2LCH	12	0.820476
584	GO:0070076	histone lysine demethylation	1/26	0.583999	0.99734	-1.51875	Nup98-96	1	0.816871
585	GO:0007076	mitotic chromosome condensation	4/100	0.424293	0.996476	-0.95172	Rrp6/Cap-G/Rcc1/Ran	4	0.815938
586	GO:0046668	regulation of retinal cell programmed cell death	7/164	0.302131	0.924815	-0.680665	Dronc/mri/hpo/morgue/Rcc1/Ppt1/Ran	7	0.814686
587	GO:0043277	apoptotic cell clearance	2/53	0.528398	0.99734	-1.27631	NimC1/nec	2	0.814162
588	GO:0043984	histone H4-K16 acetylation	1/22	0.523867	0.99734	-1.25796	His2B	1	0.813291
589	GO:0060148	positive regulation of posttranscriptional gene silencing	10/224	0.211089	0.830775	-0.519874	imd/GNBP3/Su(fu)/Kap-alpha3/geminin/Rel/Lam/Ppt1/Atg7/spz	10	0.808652
590	GO:0007178	transmembrane receptor protein serine/threonine kinase signaling pathway	2/32	0.28695	0.907302	-0.646578	cact/Rel	2	0.807219
591	GO:0000819	sister chromatid segregation	5/111	0.307592	0.924815	-0.681707	RanGAP/Cap-G/betaTub85D/Lam/betaTub60D	5	0.803719
592	GO:0043241	protein complex disassembly	11/245	0.191901	0.803921	-0.486441	imd/Cap-G/dre4/baf/Nup62/Rel/Rpn11/Ssrp/cmb/Lam/SF1	11	0.803006
593	GO:0030258	lipid modification	3/73	0.437519	0.99734	-0.956861	Lam/His2B/Zw	3	0.790976
594	GO:0051223	regulation of protein transport	14/332	0.21451	0.833726	-0.50804	betaTub85D/Fer1HCH/hpo/orb2/glob1/cpx/betaTub60D/shot/Aos1/fray/CG4572/CHMP2B/Fer2LCH/MtnB	14	0.782075
595	GO:0008053	mitochondrial fusion	7/187	0.426288	0.997115	-0.915405	betaTub85D/Aos1/hpo/glob1/Lam/Nmnat/betaTub60D	7	0.780512
596	GO:0018410	C-terminal protein amino acid modification	2/53	0.528398	0.99734	-1.21212	LanB1/vls	2	0.773219
597	GO:0003007	heart morphogenesis	10/255	0.339255	0.953104	-0.714349	prc/betaTub85D/Su(fu)/LanB1/hpo/Meltrin/Ms/ETH/Hug/betaTub60D	10	0.772214
598	GO:0000731	DNA synthesis involved in DNA repair	4/100	0.424293	0.996476	-0.897771	Ku80/exu/Fen1/mtSSB	4	0.769686
599	GO:0071248	cellular response to metal ion	4/94	0.379225	0.978502	-0.787602	Ku80/smp-30/Dronc/MtnB	4	0.763679
600	GO:0071985	multivesicular body sorting pathway	1/25	0.569717	0.99734	-1.34988	CHMP2B	1	0.759461
601	GO:0010770	positive regulation of cell morphogenesis involved in differentiation	1/11	0.309905	0.924815	-0.646242	Mlf	1	0.757066
602	GO:0009060	aerobic respiration	2/50	0.497194	0.99734	-1.08171	glob1/Rel	2	0.755875
603	GO:0046839	phospholipid dephosphorylation	1/16	0.417017	0.996476	-0.850233	Synj	1	0.743639
604	GO:0008333	endosome to lysosome transport	6/143	0.337628	0.953104	-0.683293	cathD/CHMP2B/rdgB/AP-2mu/nec/Arc2	6	0.741926
605	GO:0001746	Bolwig's organ morphogenesis	1/21	0.507524	0.99734	-1.09184	betaTub60D	1	0.7405
606	GO:0032543	mitochondrial translation	9/243	0.415328	0.996476	-0.837607	betaTub85D/cathD/Fer1HCH/Dronc/Lam/Nmnat/Zw/mtSSB/betaTub60D	9	0.735993
607	GO:0042158	lipoprotein biosynthetic process	1/26	0.583999	0.99734	-1.36242	Ama	1	0.732785
608	GO:0046834	lipid phosphorylation	3/79	0.489194	0.99734	-1.02114	Synj/rdgB/Ank2	3	0.730111
609	GO:0009411	response to UV	4/93	0.371666	0.972641	-0.737538	Dronc/ETH/spz/nec	4	0.729985
610	GO:0046467	membrane lipid biosynthetic process	3/75	0.454982	0.99734	-0.926135	Synj/hpo/orb2	3	0.72933
611	GO:0051418	microtubule nucleation by microtubule organizing center	1/34	0.682465	0.99734	-1.90571	Ran	1	0.728065
612	GO:0006643	membrane lipid metabolic process	3/75	0.454982	0.99734	-0.924514	Synj/hpo/orb2	3	0.728054
613	GO:0031109	microtubule polymerization or depolymerization	6/158	0.426504	0.997115	-0.853547	imd/betaTub85D/Map205/Lam/betaTub60D/shot	6	0.727336
614	GO:0006034	cuticle chitin metabolic process	2/47	0.464702	0.99734	-0.938844	Idgf1/Cht5	2	0.719491
615	GO:0045464	R8 cell fate specification	2/52	0.518144	0.99734	-1.09115	hpo/Lam	2	0.717431
616	GO:0030518	intracellular steroid hormone receptor signaling pathway	2/56	0.558262	0.99734	-1.23066	betaTub85D/betaTub60D	2	0.717384
617	GO:0006035	cuticle chitin biosynthetic process	2/47	0.464702	0.99734	-0.920855	Idgf1/Cht5	2	0.705705
618	GO:0016239	positive regulation of macroautophagy	3/52	0.24769	0.879803	-0.503247	CHMP2B/Ppt1/Atg7	3	0.70232
619	GO:0031290	retinal ganglion cell axon guidance	1/15	0.397012	0.990466	-0.754786	Lam	1	0.697262
620	GO:0045176	apical protein localization	5/119	0.360135	0.969788	-0.681014	sds22/hpo/orb2/LanA/shot	5	0.695503
621	GO:0009744	response to sucrose	4/87	0.326273	0.950802	-0.616661	imd/Ms/Rel/Zw	4	0.690673
622	GO:0035208	positive regulation of hemocyte proliferation	1/11	0.309905	0.924815	-0.588503	Rel	1	0.689426
623	GO:0035078	induction of programmed cell death by ecdysone	1/27	0.597807	0.99734	-1.33859	Dronc	1	0.688687
624	GO:0010721	negative regulation of cell development	7/172	0.344863	0.95817	-0.646823	imd/Su(fu)/Dronc/hpo/Rel/Nmnat/betaTub60D	7	0.688612
625	GO:0051438	regulation of ubiquitin-protein transferase activity	5/115	0.333771	0.951129	-0.625151	imd/APP-BP1/geminin/hpo/Rel	5	0.685977
626	GO:0006338	chromatin remodeling	4/102	0.439149	0.99734	-0.831425	imd/baf/Rel/Ssrp	4	0.684192
627	GO:0006006	glucose metabolic process	1/26	0.583999	0.99734	-1.2708	Hrb98DE	1	0.683508
628	GO:0038202	TORC1 signaling	4/100	0.424293	0.996476	-0.789641	imd/rept/hpo/Lst8	4	0.676983
629	GO:0044774	mitotic DNA integrity checkpoint	1/30	0.636547	0.99734	-1.46383	Slbp	1	0.661207
630	GO:0007257	activation of JUN kinase activity	10/245	0.295981	0.923274	-0.541956	imd/APP-BP1/Su(fu)/Dronc/hpo/Mlf/Rel/GstD3/Tap42/nec	10	0.65981
631	GO:0032456	endocytic recycling	5/119	0.360135	0.969788	-0.638431	cathD/sra/stnB/Synj/rdgB	5	0.652014
632	GO:1903052	positive regulation of proteolysis involved in cellular protein catabolic process	1/10	0.286231	0.906889	-0.520005	Mlf	1	0.650502
633	GO:0007443	Malpighian tubule morphogenesis	2/53	0.528398	0.99734	-1.01941	Rel/Ns1	2	0.650288
634	GO:0031110	regulation of microtubule polymerization or depolymerization	5/118	0.353534	0.960788	-0.623984	imd/betaTub85D/Lam/betaTub60D/shot	5	0.648804
635	GO:0006541	glutamine metabolic process	4/100	0.424293	0.996476	-0.75563	orb2/Rel/His2B/nec	4	0.647825
636	GO:0051881	regulation of mitochondrial membrane potential	2/46	0.453599	0.99734	-0.818581	Bka/Lam	2	0.647123
637	GO:0035186	syncytial blastoderm mitotic cell cycle	2/41	0.396207	0.990466	-0.697801	Aos1/Uba2	2	0.646037
638	GO:0051726	regulation of cell cycle	7/173	0.350262	0.959955	-0.613376	imd/Dronc/Clbn/baf/bocks/Nup62/Rel	7	0.643477
639	GO:0016192	vesicle-mediated transport	1/17	0.436358	0.99734	-0.769086	cathD	1	0.637798
640	GO:0045451	pole plasm oskar mRNA localization	2/37	0.348369	0.95817	-0.602115	vls/shot	2	0.634926
641	GO:0006515	misfolded or incompletely synthesized protein catabolic process	4/104	0.453892	0.99734	-0.796242	qkr58E-1/Rpn11/Nmnat/CalpB	4	0.628948
642	GO:2001234	negative regulation of apoptotic signaling pathway	1/32	0.66028	0.99734	-1.51066	imd	1	0.627061
643	GO:0034472	snRNA 3'-end processing	2/42	0.407919	0.995916	-0.692667	Slbp/IntS12	2	0.621105
644	GO:0031112	positive regulation of microtubule polymerization or depolymerization	5/104	0.26263	0.879803	-0.455419	imd/betaTub85D/Lam/betaTub60D/shot	5	0.608899
645	GO:0060439	trachea morphogenesis	13/301	0.201647	0.816157	-0.376984	Hsp60C/Idgf1/Dronc/hpo/Cht5/tnc/LanA/nec/shot/LanB1/Spn27A/ETH/Rel	13	0.603639
646	GO:0044267	cellular protein metabolic process	7/172	0.344863	0.95817	-0.561757	Rm62/sds22/mahj/hpo/bocks/Lam/nec	7	0.59805
647	GO:0071174	mitotic spindle checkpoint	4/117	0.545939	0.99734	-0.980914	Rrp6/hpo/Nup62/Bub3	4	0.593696
648	GO:0015744	succinate transport	1/18	0.455059	0.99734	-0.750324	Sirup	1	0.590752
649	GO:0055075	potassium ion homeostasis	2/33	0.299327	0.924815	-0.488586	smp-30/fray	2	0.589343
650	GO:1903522	regulation of blood circulation	1/18	0.455059	0.99734	-0.740068	Rel	1	0.582677
651	GO:0048640	negative regulation of developmental growth	7/171	0.339475	0.953104	-0.536296	imd/Su(fu)/Dronc/hpo/Rel/Nmnat/betaTub60D	7	0.57939
652	GO:0031175	neuron projection development	11/287	0.354899	0.960788	-0.557782	Ndg/Rm62/betaTub85D/Kap-alpha3/Dronc/orb2/Lam/Ank2/nec/betaTub60D/shot	11	0.577818
653	GO:0014016	neuroblast differentiation	9/232	0.363353	0.972641	-0.569223	betaTub85D/Dronc/hpo/Ssrp/Rcc1/Lam/mdlc/Ran/betaTub60D	9	0.57627
654	GO:0051494	negative regulation of cytoskeleton organization	1/32	0.66028	0.99734	-1.37507	Dronc	1	0.570782
655	GO:0051453	regulation of intracellular pH	9/211	0.267244	0.882992	-0.431479	imd/hpo/bocks/glob1/Rel/Lam/Ran/shot/Akap200	9	0.569378
656	GO:0007094	mitotic spindle assembly checkpoint	3/90	0.577332	0.99734	-1.03549	Rrp6/Nup62/Bub3	3	0.568835
657	GO:0000902	cell morphogenesis	18/446	0.227974	0.862166	-0.384259	Nopp140/Dronc/hpo/Mlf/bocks/Ms/cpx/nec/Akap200/Ndg/Su(fu)/Ama/CHMP2B/ETH/Rel/fl(2)d/Lam/spz	18	0.568137
658	GO:0031669	cellular response to nutrient levels	3/79	0.489194	0.99734	-0.794291	imd/Atg7/nec	3	0.567916
659	GO:0006486	protein glycosylation	4/74	0.230225	0.864324	-0.384772	imd/cathD/O-fut1/spz	4	0.565113
660	GO:0002064	epithelial cell development	5/125	0.39975	0.990466	-0.609649	Ndg/imd/Dronc/LanB2/bocks	5	0.558997
661	GO:0046068	cGMP metabolic process	4/108	0.482974	0.99734	-0.767872	imd/ETH/Rel/Lam	4	0.558851
662	GO:0009794	regulation of mitotic cell cycle, embryonic	9/213	0.276082	0.89307	-0.434039	Slbp/dre4/Aos1/geminin/baf/scf/Ssrp/Lam/His2B	9	0.558634
663	GO:0006182	cGMP biosynthetic process	4/108	0.482974	0.99734	-0.766376	imd/ETH/Rel/Lam	4	0.557762
664	GO:0031572	G2 DNA damage checkpoint	2/52	0.518144	0.99734	-0.846325	Rm62/vito	2	0.556461
665	GO:0006094	gluconeogenesis	1/35	0.693009	0.99734	-1.51352	MtnB	1	0.555025
666	GO:0007006	mitochondrial membrane organization	1/29	0.624066	0.99734	-1.14031	Lam	1	0.537657
667	GO:0017004	cytochrome complex assembly	1/24	0.554946	0.99734	-0.908421	Dronc	1	0.534955
668	GO:0002807	positive regulation of antimicrobial peptide biosynthetic process	1/15	0.397012	0.990466	-0.577149	imd	1	0.533163
669	GO:0007399	nervous system development	7/190	0.442527	0.99734	-0.645437	Arc1/Dronc/hpo/orb2/Lam/cpx/Atg7	7	0.526195
670	GO:0090031	positive regulation of steroid hormone biosynthetic process	3/58	0.301985	0.924815	-0.438828	Kap-alpha3/Map205/fray	3	0.525442
671	GO:0010950	positive regulation of endopeptidase activity	2/33	0.299327	0.924815	-0.431655	imd/Dronc	2	0.520671
672	GO:0007616	long-term memory	3/81	0.505902	0.99734	-0.761967	GNBP-like3/mil/orb2	3	0.519213
673	GO:0035099	hemocyte migration	2/65	0.639586	0.99734	-1.15835	imd/Dronc	2	0.517708
674	GO:0007110	meiosis I cytokinesis	5/141	0.50314	0.99734	-0.744004	sds22/betaTub85D/eIF4G2/rdgB/Lam	5	0.511047
675	GO:0006282	regulation of DNA repair	8/182	0.257687	0.879803	-0.373927	Slbp/Ku80/Sirup/Irbp/Dronc/baf/Lam/His2B	8	0.507048
676	GO:0014067	negative regulation of phosphatidylinositol 3-kinase signaling	1/27	0.597807	0.99734	-0.980728	hpo	1	0.504572
677	GO:0090304	nucleic acid metabolic process	4/105	0.461216	0.99734	-0.650972	Hrb98DE/Nopp140/Su(fu)/bocks	4	0.50378
678	GO:0031114	regulation of microtubule depolymerization	1/20	0.490622	0.99734	-0.704826	shot	1	0.501894
679	GO:0009395	phospholipid catabolic process	4/93	0.371666	0.972641	-0.503018	Synj/hpo/orb2/rdgB	4	0.497866
680	GO:0048284	organelle fusion	4/111	0.504376	0.99734	-0.726282	hpo/CHMP2B/Lam/cpx	4	0.497092
681	GO:0010025	wax biosynthetic process	1/19	0.47314	0.99734	-0.659406	nec	1	0.493476
682	GO:0032482	Rab protein signal transduction	4/110	0.497284	0.99734	-0.705653	imd/Rab30/Fer1HCH/cpx	4	0.492965
683	GO:0071173	spindle assembly checkpoint	4/97	0.401835	0.990466	-0.536347	Rrp6/hpo/Nup62/Bub3	4	0.488994
684	GO:0010166	wax metabolic process	1/19	0.47314	0.99734	-0.652413	nec	1	0.488243
685	GO:0061462	protein localization to lysosome	4/79	0.266486	0.882992	-0.363226	cathD/O-fut1/Rel/Arc2	4	0.480342
686	GO:1905330	regulation of morphogenesis of an epithelium	5/117	0.346938	0.95817	-0.447739	imd/hpo/Rel/spz/betaTub60D	5	0.47398
687	GO:0008654	phospholipid biosynthetic process	4/93	0.371666	0.972641	-0.478446	Synj/hpo/orb2/rdgB	4	0.473546
688	GO:0046208	spermine catabolic process	1/21	0.507524	0.99734	-0.696504	Lam	1	0.472376
689	GO:0048133	male germ-line stem cell asymmetric division	1/33	0.671559	0.99734	-1.18502	orb2	1	0.47182
690	GO:0006096	glycolytic process	2/54	0.538504	0.99734	-0.758629	hpo/Lam	2	0.469562
691	GO:0046337	phosphatidylethanolamine metabolic process	2/45	0.442364	0.99734	-0.568635	Ppt1/Atg7	2	0.463791
692	GO:0044257	cellular protein catabolic process	7/180	0.388241	0.986307	-0.489893	Rm62/sds22/mahj/hpo/bocks/Lam/nec	7	0.463501
693	GO:0008215	spermine metabolic process	1/21	0.507524	0.99734	-0.68282	Lam	1	0.463095
694	GO:0030163	protein catabolic process	7/153	0.245503	0.879803	-0.329524	Hrb98DE/Rm62/sds22/GstD6/mahj/hpo/nec	7	0.462798
695	GO:0009648	photoperiodism	1/19	0.47314	0.99734	-0.614093	smp-30	1	0.459565
696	GO:1990138	neuron projection extension	2/54	0.538504	0.99734	-0.740861	LanA/shot	2	0.458564
697	GO:0055064	chloride ion homeostasis	1/26	0.583999	0.99734	-0.851942	fray	1	0.458222
698	GO:0007520	myoblast fusion	7/184	0.409997	0.996476	-0.513528	Ndg/betaTub85D/Meltrin/ncm/hoip/betaTub60D/Swip-1	7	0.457864
699	GO:0048663	neuron fate commitment	1/33	0.671559	0.99734	-1.14678	hpo	1	0.456595
700	GO:0061041	regulation of wound healing	5/114	0.327204	0.950802	-0.407201	imd/betaTub85D/rgn/betaTub60D/shot	5	0.454913
701	GO:0006661	phosphatidylinositol biosynthetic process	5/111	0.307592	0.924815	-0.380573	rept/Synj/hpo/rdgB/Atg7	5	0.448688
702	GO:0045799	positive regulation of chromatin assembly or disassembly	6/135	0.290983	0.916299	-0.362793	imd/dre4/baf/Rel/Ssrp/Lam	6	0.447865
703	GO:0046488	phosphatidylinositol metabolic process	5/111	0.307592	0.924815	-0.379447	rept/Synj/hpo/rdgB/Atg7	5	0.447361
704	GO:0007415	defasciculation of motor neuron axon	1/25	0.569717	0.99734	-0.791042	tok	1	0.445052
705	GO:0048520	positive regulation of behavior	4/89	0.341393	0.954292	-0.413902	imd/hpo/ETH/cpx	4	0.444829
706	GO:0030706	germarium-derived oocyte differentiation	5/135	0.465003	0.99734	-0.578941	exu/hpo/Rel/vls/shot	5	0.443302
707	GO:0035221	genital disc pattern formation	1/26	0.583999	0.99734	-0.818483	Zw	1	0.440226
708	GO:0042689	regulation of crystal cell differentiation	2/45	0.442364	0.99734	-0.537862	Fer1HCH/Mlf	2	0.438692
709	GO:0000963	mitochondrial RNA processing	1/49	0.808698	0.99734	-2.06107	Sirup	1	0.437625
710	GO:0071456	cellular response to hypoxia	3/84	0.530421	0.99734	-0.689605	hpo/Rel/Nmnat	3	0.437268
711	GO:0006644	phospholipid metabolic process	4/93	0.371666	0.972641	-0.440848	Synj/hpo/orb2/rdgB	4	0.436333
712	GO:0035296	regulation of tube diameter	1/19	0.47314	0.99734	-0.578092	tnc	1	0.432624
713	GO:0009083	branched-chain amino acid catabolic process	2/64	0.631164	0.99734	-0.932416	qkr58E-1/eIF6	2	0.429089
714	GO:0072002	Malpighian tubule development	3/93	0.599655	0.99734	-0.838179	Rel/Ns1/Ppn	3	0.428645
715	GO:0010507	negative regulation of autophagy	2/58	0.57741	0.99734	-0.777439	Dronc/Lam	2	0.426972
716	GO:0009081	branched-chain amino acid metabolic process	2/64	0.631164	0.99734	-0.927377	qkr58E-1/eIF6	2	0.42677
717	GO:0043523	regulation of neuron apoptotic process	4/106	0.468506	0.99734	-0.562395	Dronc/hpo/Rcc1/Ran	4	0.426412
718	GO:0006911	phagocytosis, engulfment	3/74	0.446278	0.99734	-0.528254	imd/NimC1/nec	3	0.426203
719	GO:0009950	dorsal/ventral axis specification	1/24	0.554946	0.99734	-0.719925	Rel	1	0.423953
720	GO:0002792	negative regulation of peptide secretion	11/295	0.388642	0.986307	-0.447877	imd/GNBP-like3/betaTub85D/Su(fu)/Dronc/hpo/Rel/rdgB/Pdcd4/Nmnat/betaTub60D	11	0.423287
721	GO:0051051	negative regulation of transport	8/214	0.415577	0.996476	-0.480193	imd/cact/Nup98-96/Su(fu)/hpo/Rel/rdgB/Ran	8	0.421651
722	GO:0006011	UDP-glucose metabolic process	2/56	0.558262	0.99734	-0.702402	Zw/Glt	2	0.409449
723	GO:0016139	glycoside catabolic process	1/34	0.682465	0.99734	-1.06949	rdgB	1	0.408591
724	GO:0016242	negative regulation of macroautophagy	2/58	0.57741	0.99734	-0.743603	Dronc/Lam	2	0.408389
725	GO:0034285	response to disaccharide	2/43	0.41952	0.996476	-0.468755	Arc1/PGRP-SA	2	0.407182
726	GO:0007015	actin filament organization	5/135	0.465003	0.99734	-0.53031	hpo/Rel/Lam/Nup154/shot	5	0.406065
727	GO:0099504	synaptic vesicle cycle	2/40	0.384389	0.985211	-0.419134	stnB/cpx	2	0.400734
728	GO:0046605	regulation of centrosome cycle	4/102	0.439149	0.99734	-0.48338	Nup358/hpo/vito/bol	4	0.397781
729	GO:0010921	regulation of phosphatase activity	9/227	0.339944	0.953104	-0.366575	imd/sds22/Nup98-96/sra/Synj/hpo/Rel/Lam/Ank2	9	0.395525
730	GO:0006167	AMP biosynthetic process	5/137	0.477822	0.99734	-0.532406	imd/Rm62/bocks/Rel/cpx	5	0.393191
731	GO:0051568	histone H3-K4 methylation	1/35	0.693009	0.99734	-1.06698	His2B	1	0.391274
732	GO:0035195	gene silencing by miRNA	6/166	0.473369	0.99734	-0.521435	imd/Rm62/Nelf-E/hpo/ldbr/eIF6	6	0.389971
733	GO:2000737	negative regulation of stem cell differentiation	4/119	0.559388	0.99734	-0.669017	Nup98-96/Su(fu)/hpo/Lam	4	0.38864
734	GO:0035051	cardiocyte differentiation	3/80	0.497583	0.99734	-0.555032	betaTub85D/glob1/betaTub60D	3	0.387408
735	GO:0034599	cellular response to oxidative stress	4/107	0.475759	0.99734	-0.51397	Nopp140/mahj/glob1/Rel	4	0.381799
736	GO:0030203	glycosaminoglycan metabolic process	2/63	0.622589	0.99734	-0.797602	cv-d/LanA	2	0.377959
737	GO:0006027	glycosaminoglycan catabolic process	2/63	0.622589	0.99734	-0.793741	cv-d/LanA	2	0.376129
738	GO:0006024	glycosaminoglycan biosynthetic process	2/63	0.622589	0.99734	-0.792477	cv-d/LanA	2	0.37553
739	GO:0031532	actin cytoskeleton reorganization	4/102	0.439149	0.99734	-0.452318	imd/Dronc/Lam/shot	4	0.37222
740	GO:0001885	endothelial cell development	1/26	0.583999	0.99734	-0.690615	hpo	1	0.371451
741	GO:0055080	cation homeostasis	3/87	0.554244	0.99734	-0.624892	GstD5/MtnD/MtnB	3	0.36878
742	GO:0071632	optomotor response	1/30	0.636547	0.99734	-0.812276	Lam	1	0.366903
743	GO:0042401	cellular biogenic amine biosynthetic process	7/193	0.458689	0.99734	-0.467902	mil/baf/orb2/ETH/sm/cpx/Hug	7	0.364674
744	GO:0008334	histone mRNA metabolic process	4/120	0.566031	0.99734	-0.640682	Slbp/Snp/glob1/His2B	4	0.364616
745	GO:0032268	regulation of cellular protein metabolic process	8/205	0.370166	0.972641	-0.363299	imd/Rm62/hpo/bocks/Rel/Lam/cpx/spz	8	0.361048
746	GO:0043297	apical junction assembly	1/30	0.636547	0.99734	-0.798427	Lam	1	0.360648
747	GO:0006801	superoxide metabolic process	3/76	0.463628	0.99734	-0.469047	Rel/Rpn11/Zw	3	0.360544
748	GO:0048172	regulation of short-term neuronal synaptic plasticity	2/46	0.453599	0.99734	-0.452647	Arc1/cpx	2	0.357837
749	GO:0060047	heart contraction	1/32	0.66028	0.99734	-0.854533	Ms	1	0.35471
750	GO:0046671	negative regulation of retinal cell programmed cell death	1/36	0.703204	0.99734	-1.00083	hpo	1	0.352402
751	GO:0070918	production of small RNA involved in gene silencing by RNA	2/39	0.372472	0.972641	-0.355684	betaTub85D/betaTub60D	2	0.351272
752	GO:0051567	histone H3-K9 methylation	1/40	0.740712	0.99734	-1.14475	Imp	1	0.34359
753	GO:0010952	positive regulation of peptidase activity	2/35	0.323962	0.946731	-0.300019	imd/Dronc	2	0.338159
754	GO:0048072	compound eye pigmentation	1/29	0.624066	0.99734	-0.714335	pn	1	0.336808
755	GO:0006875	cellular metal ion homeostasis	2/63	0.622589	0.99734	-0.708939	Fer1HCH/smp-30	2	0.335944
756	GO:0045612	positive regulation of hemocyte differentiation	1/14	0.376323	0.972641	-0.343447	Rel	1	0.335654
757	GO:0009968	negative regulation of signal transduction	5/137	0.477822	0.99734	-0.454397	imd/Su(fu)/Tep2/hpo/Rel	5	0.33558
758	GO:0010646	regulation of cell communication	10/258	0.352462	0.960788	-0.321019	Arc1/imd/Kap-alpha3/CG4572/ltl/hpo/Ccp84Ag/vito/cpx/spz	10	0.334763
759	GO:0035329	hippo signaling	4/114	0.525377	0.99734	-0.516913	sra/fray/hpo/His2B	4	0.332706
760	GO:0019216	regulation of lipid metabolic process	6/149	0.373137	0.972641	-0.33533	imd/Prosalpha2/cv-d/Rpn11/Lam/TrxT	6	0.330571
761	GO:0007528	neuromuscular junction development	4/107	0.475759	0.99734	-0.442706	Synj/Rel/Ank2/shot	4	0.328862
762	GO:0051898	negative regulation of protein kinase B signaling	1/35	0.693009	0.99734	-0.893515	hpo	1	0.327662
763	GO:0043967	histone H4 acetylation	3/102	0.661845	0.99734	-0.780636	Bin1/wds/His2B	3	0.322187
764	GO:0048073	regulation of eye pigmentation	4/102	0.439149	0.99734	-0.386483	Rm62/mrj/D1/pn	4	0.318043
765	GO:1902668	negative regulation of axon guidance	1/36	0.703204	0.99734	-0.897198	Nmnat	1	0.315911
766	GO:0006820	anion transport	1/33	0.671559	0.99734	-0.782446	fray	1	0.311533
767	GO:0015833	peptide transport	7/196	0.47475	0.99734	-0.408893	Arc1/CG4572/hpo/CHMP2B/Nup62/cpx/shot	7	0.304612
768	GO:0044773	mitotic DNA damage checkpoint	2/70	0.679434	0.99734	-0.784011	Slbp/vito	2	0.303017
769	GO:0040014	regulation of multicellular organism growth	2/49	0.486503	0.99734	-0.415248	Aos1/pic	2	0.299191
770	GO:0007144	female meiosis I	4/116	0.539136	0.99734	-0.483229	RanGAP/betaTub85D/Lam/bol	4	0.298533
771	GO:0017157	regulation of exocytosis	4/95	0.386775	0.985211	-0.312694	stnB/cpx/AP-2mu/Swip-1	4	0.297032
772	GO:0010923	negative regulation of phosphatase activity	3/102	0.661845	0.99734	-0.718558	imd/hpo/Rel	3	0.296566
773	GO:0007614	short-term memory	3/66	0.374944	0.972641	-0.301208	Arc1/GNBP-like3/ETH	3	0.295479
774	GO:0048132	female germ-line stem cell asymmetric division	1/34	0.682465	0.99734	-0.773024	orb2	1	0.295329
775	GO:0007220	Notch receptor processing	1/36	0.703204	0.99734	-0.834891	O-fut1	1	0.293972
776	GO:0048806	genitalia development	13/362	0.424021	0.996476	-0.341092	Slbp/imd/betaTub85D/mod/CG32075/Dronc/hpo/Nup62/pic/shot/Kap-alpha3/Sirup/ncm	13	0.292648
777	GO:0000086	G2/M transition of mitotic cell cycle	1/32	0.66028	0.99734	-0.699267	vito	1	0.29026
778	GO:0034620	cellular response to unfolded protein	5/144	0.521809	0.99734	-0.434608	imd/cathD/O-fut1/Dronc/spz	5	0.282693
779	GO:0055034	Bolwig's organ development	1/29	0.624066	0.99734	-0.598488	betaTub60D	1	0.282186
780	GO:0035567	non-canonical Wnt signaling pathway	1/36	0.703204	0.99734	-0.793365	cmb	1	0.27935
781	GO:0030865	cortical cytoskeleton organization	3/86	0.546383	0.99734	-0.454686	betaTub85D/betaTub60D/shot	3	0.274828
782	GO:0016556	mRNA modification	8/237	0.529604	0.99734	-0.419452	RanGAP/Slbp/betaTub85D/Nup98-96/fl(2)d/vls/betaTub60D/Fcp1	8	0.266615
783	GO:0060078	regulation of postsynaptic membrane potential	4/92	0.364101	0.972641	-0.262351	sra/Synj/cpx/Ank2	4	0.265059
784	GO:0006013	mannose metabolic process	2/68	0.663943	0.99734	-0.636868	cathD/O-fut1	2	0.260835
785	GO:0006367	transcription initiation from RNA polymerase II promoter	5/120	0.36674	0.972641	-0.259086	qkr58E-1/Rel/Ssrp/His2B/TfIIEbeta	5	0.25989
786	GO:0043044	ATP-dependent chromatin remodeling	4/118	0.55269	0.99734	-0.437693	imd/baf/Rel/His2B	4	0.259533
787	GO:0000725	recombinational repair	2/36	0.336199	0.953104	-0.235039	Ms/AttB	2	0.256204
788	GO:0006783	heme biosynthetic process	1/40	0.740712	0.99734	-0.844916	glob1	1	0.253596
789	GO:0005977	glycogen metabolic process	5/157	0.598839	0.99734	-0.488734	cv-d/Dronc/Atg7/Zw/shot	5	0.250604
790	GO:0051293	establishment of spindle localization	1/30	0.636547	0.99734	-0.546869	orb2	1	0.24702
791	GO:0045595	regulation of cell differentiation	10/269	0.401399	0.990466	-0.263391	Su(fu)/mod/Fer1HCH/Dronc/hpo/Mlf/baf/fl(2)d/NimC1/shot	10	0.240424
792	GO:0030001	metal ion transport	3/102	0.661845	0.99734	-0.580833	imd/fray/MtnB	3	0.239724
793	GO:0048738	cardiac muscle tissue development	5/152	0.570021	0.99734	-0.424302	prc/LanB1/hpo/Ms/LanA	5	0.238492
794	GO:0009966	regulation of signal transduction	9/219	0.303071	0.924815	-0.199064	imd/Su(fu)/O-fut1/Fer1HCH/hpo/bocks/CHMP2B/cpx/Akap200	9	0.23764
795	GO:0048332	mesoderm morphogenesis	3/100	0.648655	0.99734	-0.544238	Rel/LanA/betaTub60D	3	0.235576
796	GO:0055078	sodium ion homeostasis	2/44	0.431003	0.99734	-0.277574	smp-30/fray	2	0.233617
797	GO:0034661	ncRNA catabolic process	4/120	0.566031	0.99734	-0.403744	Arc1/imd/Su(fu)/CHMP2B	4	0.229773
798	GO:0034660	ncRNA metabolic process	4/120	0.566031	0.99734	-0.399954	Arc1/imd/Su(fu)/CHMP2B	4	0.227617
799	GO:0051452	intracellular pH reduction	7/193	0.458689	0.99734	-0.289448	betaTub85D/cathD/Dronc/hpo/Atg7/Nmnat/betaTub60D	7	0.225591
800	GO:0034629	cellular protein complex localization	4/126	0.604693	0.99734	-0.445859	Kap-alpha3/hpo/Nup62/Lam	4	0.224283
801	GO:1902669	positive regulation of axon guidance	1/22	0.523867	0.99734	-0.339655	shot	1	0.219593
802	GO:1902692	regulation of neuroblast proliferation	3/82	0.51415	0.99734	-0.328763	imd/hpo/mdlc	3	0.218707
803	GO:0016570	histone modification	3/107	0.693236	0.99734	-0.592064	wds/Lam/His2B	3	0.216923
804	GO:0007259	JAK-STAT cascade	1/36	0.703204	0.99734	-0.614091	hpo	1	0.216227
805	GO:0036090	cleavage furrow ingression	2/60	0.595943	0.99734	-0.412085	Kap-alpha3/rdgB	2	0.213299
806	GO:0006298	mismatch repair	1/45	0.781011	0.99734	-0.852838	pn	1	0.210792
807	GO:0018105	peptidyl-serine phosphorylation	4/104	0.453892	0.99734	-0.264333	imd/sds22/hpo/baf	4	0.208795
808	GO:0017148	negative regulation of translation	9/265	0.518137	0.99734	-0.309767	Dif/imd/Su(fu)/smp-30/geminin/hpo/Mlf/Rel/Nmnat	9	0.203677
809	GO:0090407	organophosphate biosynthetic process	3/98	0.635103	0.99734	-0.430871	Dronc/Ms/AOX1	3	0.195602
810	GO:0006506	GPI anchor biosynthetic process	1/36	0.703204	0.99734	-0.548242	AOX1	1	0.193041
811	GO:0006505	GPI anchor metabolic process	1/36	0.703204	0.99734	-0.546635	AOX1	1	0.192475
812	GO:0051646	mitochondrion localization	5/168	0.658216	0.99734	-0.45675	Hsp60C/cathD/qkr58E-1/exu/mtSSB	5	0.191023
813	GO:0010976	positive regulation of neuron projection development	1/19	0.47314	0.99734	-0.25305	shot	1	0.189374
814	GO:1905269	positive regulation of chromatin organization	1/21	0.507524	0.99734	-0.272423	SF2	1	0.18476
815	GO:0048707	instar larval or pupal morphogenesis	3/105	0.680951	0.99734	-0.466356	Dronc/nec/betaTub60D	3	0.179204
816	GO:1902531	regulation of intracellular signal transduction	13/338	0.33158	0.951129	-0.159889	imd/Dronc/hpo/bocks/cpx/shot/Akap200/fray/CHMP2B/Rel/cmb/Lam/spz	13	0.176499
817	GO:0032781	positive regulation of ATPase activity	1/22	0.523867	0.99734	-0.268215	Su(fu)	1	0.173405
818	GO:0043652	engulfment of apoptotic cell	2/60	0.595943	0.99734	-0.329187	NimC1/nec	2	0.17039
819	GO:0002225	positive regulation of antimicrobial peptide production	1/21	0.507524	0.99734	-0.246429	imd	1	0.167131
820	GO:0016572	histone phosphorylation	9/272	0.549719	0.99734	-0.278835	Slbp/fray/Dronc/Bin1/hpo/baf/Lam/His2B/bol	9	0.16684
821	GO:0052547	regulation of peptidase activity	8/211	0.400429	0.990466	-0.180573	imd/Spn27A/Dronc/hpo/Uba3/Rpn11/Nmnat/Acn	8	0.165264
822	GO:0048488	synaptic vesicle endocytosis	6/139	0.314166	0.930437	-0.142133	sra/stnB/Synj/cpx/Ppt1/AP-2mu	6	0.164567
823	GO:0006469	negative regulation of protein kinase activity	4/125	0.598396	0.99734	-0.319892	imd/Su(fu)/hpo/Rel	4	0.164266
824	GO:0042542	response to hydrogen peroxide	3/79	0.489194	0.99734	-0.227922	Nopp140/Dronc/hpo	3	0.162963
825	GO:0000122	negative regulation of transcription from RNA polymerase II promoter	1/43	0.765702	0.99734	-0.610148	Rel	1	0.162886
826	GO:0051647	nucleus localization	4/125	0.598396	0.99734	-0.31553	Nup98-96/hpo/Rel/Lam	4	0.162026
827	GO:0022618	ribonucleoprotein complex assembly	5/130	0.432573	0.99734	-0.193248	exu/baf/glob1/vls/SF2	5	0.161942
828	GO:0051383	kinetochore organization	1/52	0.827144	0.99734	-0.839642	Lam	1	0.159344
829	GO:0007501	mesodermal cell fate specification	1/50	0.815055	0.99734	-0.767658	glob1	1	0.156985
830	GO:0080163	regulation of protein serine/threonine phosphatase activity	2/57	0.567912	0.99734	-0.276386	Rel/Tap42	2	0.156376
831	GO:0016331	morphogenesis of embryonic epithelium	3/104	0.674673	0.99734	-0.384763	spz/LanA/betaTub60D	3	0.151415
832	GO:0030042	actin filament depolymerization	1/38	0.72259	0.99734	-0.464852	shot	1	0.151036
833	GO:0030514	negative regulation of BMP signaling pathway	2/70	0.679434	0.99734	-0.382216	RanGAP/Nup62	2	0.147725
834	GO:0007549	dosage compensation	4/108	0.482974	0.99734	-0.201474	Lcp65Ag3/scf/fl(2)d/Zw	4	0.146631
835	GO:0006357	regulation of transcription from RNA polymerase II promoter	7/185	0.415431	0.996476	-0.158005	Rrp6/Nup98-96/glob1/Rel/cmb/His2B/TfIIEbeta	7	0.138798
836	GO:0097696	STAT cascade	1/39	0.731804	0.99734	-0.442783	hpo	1	0.138256
837	GO:0060284	regulation of cell development	9/242	0.410594	0.996476	-0.153743	imd/Clbn/hpo/baf/bocks/cpx/spz/TfIIEbeta/NimC1	9	0.136855
838	GO:0006333	chromatin assembly or disassembly	5/143	0.515619	0.99734	-0.205796	imd/baf/Rel/Ssrp/Lam	5	0.136316
839	GO:0033673	negative regulation of kinase activity	4/127	0.610929	0.99734	-0.273527	imd/Su(fu)/hpo/Rel	4	0.134787
840	GO:0098722	asymmetric stem cell division	4/129	0.623219	0.99734	-0.284813	betaTub85D/hpo/orb2/betaTub60D	4	0.134676
841	GO:0034982	mitochondrial protein processing	2/107	0.874033	0.99734	-0.963864	Sirup/Dronc	2	0.129772
842	GO:0006687	glycosphingolipid metabolic process	2/81	0.754436	0.99734	-0.449166	imd/fray	2	0.126568
843	GO:0045998	positive regulation of ecdysteroid biosynthetic process	2/43	0.41952	0.996476	-0.144578	Kap-alpha3/Map205	2	0.125587
844	GO:0043111	replication fork arrest	1/20	0.490622	0.99734	-0.176242	Rm62	1	0.125499
845	GO:0045966	positive regulation of ecdysteroid metabolic process	2/43	0.41952	0.996476	-0.144168	Kap-alpha3/Map205	2	0.12523
846	GO:0140053	mitochondrial gene expression	5/178	0.707032	0.99734	-0.358065	cact/hpo/glob1/Rel/Lam	5	0.124134
847	GO:0006688	glycosphingolipid biosynthetic process	2/81	0.754436	0.99734	-0.438606	imd/fray	2	0.123592
848	GO:0090140	regulation of mitochondrial fission	3/87	0.554244	0.99734	-0.207914	Aos1/hpo/Nmnat	3	0.122701
849	GO:0006883	cellular sodium ion homeostasis	1/34	0.682465	0.99734	-0.317915	smp-30	1	0.121457
850	GO:0000186	activation of MAPKK activity	6/172	0.507795	0.99734	-0.177941	imd/sra/Dronc/hpo/Rel/GstD3	6	0.120587
851	GO:0046928	regulation of neurotransmitter secretion	5/144	0.521809	0.99734	-0.182564	sra/Rel/fl(2)d/cpx/TrxT	5	0.118749
852	GO:0016333	morphogenesis of follicular epithelium	4/133	0.647052	0.99734	-0.270091	hpo/Lam/Nup154/spz	4	0.117579
853	GO:0060537	muscle tissue development	5/151	0.564131	0.99734	-0.204734	prc/Rm62/Ank2/LanA/shot	5	0.117204
854	GO:0001755	neural crest cell migration	1/48	0.802123	0.99734	-0.526483	LanB2	1	0.116086
855	GO:0097065	anterior head development	8/232	0.505357	0.99734	-0.16832	qkr58E-1/Ama/Bin1/hpo/glob1/pic/LanA/mst	8	0.114877
856	GO:0006303	double-strand break repair via nonhomologous end joining	1/38	0.72259	0.99734	-0.343298	Ku80	1	0.111542
857	GO:0006348	chromatin silencing at telomere	2/72	0.694336	0.99734	-0.302508	mod/Lam	2	0.110355
858	GO:0034248	regulation of cellular amide metabolic process	3/89	0.56972	0.99734	-0.195442	Ms/ETH/Hug	3	0.109958
859	GO:1901215	negative regulation of neuron death	1/45	0.781011	0.99734	-0.44332	rdgB	1	0.109573
860	GO:0006538	glutamate catabolic process	4/130	0.629272	0.99734	-0.224123	imd/cpx/nec/MtnB	4	0.103812
861	GO:0032269	negative regulation of cellular protein metabolic process	9/246	0.429523	0.99734	-0.122137	imd/betaTub85D/Su(fu)/Dronc/hpo/Lam/Nmnat/SF2/betaTub60D	9	0.103215
862	GO:0006536	glutamate metabolic process	4/130	0.629272	0.99734	-0.22158	imd/cpx/nec/MtnB	4	0.102634
863	GO:0006537	glutamate biosynthetic process	4/130	0.629272	0.99734	-0.218142	imd/cpx/nec/MtnB	4	0.101042
864	GO:0034968	histone lysine methylation	3/116	0.744105	0.99734	-0.34059	wds/His2B/Imp	3	0.100669
865	GO:0030641	regulation of cellular pH	7/191	0.447924	0.99734	-0.125252	hpo/baf/bocks/Rel/Lam/cpx/spz	7	0.100594
866	GO:0021955	central nervous system neuron axonogenesis	1/36	0.703204	0.99734	-0.285544	mfas	1	0.100542
867	GO:0010970	transport along microtubule	5/123	0.386556	0.985211	-0.105018	exu/Lam/qm/Imp/shot	5	0.0998173
868	GO:0018206	peptidyl-methionine modification	1/37	0.713061	0.99734	-0.293525	cpx	1	0.0992668
869	GO:0007615	anesthesia-resistant memory	1/36	0.703204	0.99734	-0.275563	Akap200	1	0.0970281
870	GO:0023057	negative regulation of signaling	3/106	0.687139	0.99734	-0.25821	imd/hpo/Rel	3	0.0968853
871	GO:0018196	peptidyl-asparagine modification	1/37	0.713061	0.99734	-0.277446	cpx	1	0.0938293
872	GO:0045792	negative regulation of cell size	4/130	0.629272	0.99734	-0.187377	smp-30/Dronc/hpo/betaTub60D	4	0.0867918
873	GO:0007521	muscle cell fate determination	2/80	0.748299	0.99734	-0.297198	hpo/pit	2	0.0861733
874	GO:1903008	organelle disassembly	3/108	0.699244	0.99734	-0.2316	Nup62/Lam/SF2	3	0.0828564
875	GO:0018209	peptidyl-serine modification	1/37	0.713061	0.99734	-0.232267	cpx	1	0.0785501
876	GO:0051604	protein maturation	8/192	0.305534	0.924815	-0.0659059	Obp44a/Snp/Synj/hpo/RpL34a/vito/Ns2/CalpB	8	0.0781442
877	GO:0009792	embryo development ending in birth or egg hatching	2/69	0.671762	0.99734	-0.194525	cact/Rel	2	0.0773918
878	GO:0017196	N-terminal peptidyl-methionine acetylation	2/78	0.735631	0.99734	-0.241733	betaTub85D/betaTub60D	2	0.0742186
879	GO:0043524	negative regulation of neuron apoptotic process	1/55	0.843814	0.99734	-0.433887	hpo	1	0.0736843
880	GO:0014032	neural crest cell development	4/144	0.707299	0.99734	-0.210831	Prosalpha4/Dronc/LanB2/hpo	4	0.0730111
881	GO:0071218	cellular response to misfolded protein	1/39	0.731804	0.99734	-0.231239	Nmnat	1	0.0722028
882	GO:0048599	oocyte development	3/109	0.705161	0.99734	-0.206678	betaTub85D/hpo/shot	3	0.0721987
883	GO:0016574	histone ubiquitination	2/102	0.856287	0.99734	-0.464705	calypso/His2B	2	0.0720986
884	GO:0000422	autophagy of mitochondrion	4/144	0.707299	0.99734	-0.206647	Fer1HCH/Dronc/Lam/Atg7	4	0.0715621
885	GO:0016310	phosphorylation	4/104	0.453892	0.99734	-0.0848825	imd/sds22/hpo/baf	4	0.0670483
886	GO:0006476	protein deacetylation	5/114	0.327204	0.950802	-0.0586568	Bin1/Cht5/Lam/nec/SF1	5	0.0655297
887	GO:0001838	embryonic epithelial tube formation	2/69	0.671762	0.99734	-0.15807	tnc/Lam	2	0.0628881
888	GO:0036503	ERAD pathway	1/47	0.795322	0.99734	-0.257133	Dronc	1	0.0588856
889	GO:0019896	axonal transport of mitochondrion	1/48	0.802123	0.99734	-0.26464	Ank2	1	0.0583514
890	GO:0006555	methionine metabolic process	1/64	0.884793	0.99734	-0.472836	nec	1	0.0578757
891	GO:0048312	intracellular distribution of mitochondria	3/119	0.759494	0.99734	-0.205983	Dronc/glob1/Zw	3	0.0566664
892	GO:0007447	imaginal disc pattern formation	11/303	0.422613	0.996476	-0.0618087	APP-BP1/Su(fu)/Snp/Ama/nop5/hpo/fl(2)d/rdgB/Zw/bys/betaTub60D	11	0.0532358
893	GO:0008033	tRNA processing	3/82	0.51415	0.99734	-0.0783324	Slbp/Sirup/Akap200	3	0.0521099
894	GO:0033314	mitotic DNA replication checkpoint	1/60	0.868106	0.99734	-0.358944	vito	1	0.0507696
895	GO:0006811	ion transport	2/96	0.831996	0.99734	-0.271768	smp-30/MtnB	2	0.0499856
896	GO:0048499	synaptic vesicle membrane organization	1/24	0.554946	0.99734	-0.0828479	Ank2	1	0.0487878
897	GO:0006154	adenosine catabolic process	5/153	0.57587	0.99734	-0.0865079	betaTub85D/hpo/fl(2)d/Idgf2/betaTub60D	5	0.0477414
898	GO:0007158	neuron cell-cell adhesion	1/50	0.815055	0.99734	-0.231038	LanA	1	0.0472471
899	GO:0000082	G1/S transition of mitotic cell cycle	1/44	0.773486	0.99734	-0.183542	REG	1	0.0471423
900	GO:0046085	adenosine metabolic process	5/153	0.57587	0.99734	-0.0841323	betaTub85D/hpo/fl(2)d/Idgf2/betaTub60D	5	0.0464303
901	GO:0048311	mitochondrion distribution	3/124	0.783471	0.99734	-0.189697	Dronc/glob1/Zw	3	0.0462903
902	GO:0048333	mesodermal cell differentiation	4/159	0.776874	0.99734	-0.1792	betaTub85D/glob1/nec/betaTub60D	4	0.0452438
903	GO:0051338	regulation of transferase activity	11/287	0.354899	0.960788	-0.043175	Arc1/imd/rept/O-fut1/fray/Dronc/hpo/GstE6/vito/His2B/Atg7	11	0.0447259
904	GO:0016573	histone acetylation	6/214	0.71693	0.99734	-0.133607	Dif/wds/Nup62/Rel/Lam/His2B	6	0.0444612
905	GO:0045143	homologous chromosome segregation	2/100	0.84857	0.99734	-0.260563	RanGAP/Lam	2	0.042785
906	GO:0045333	cellular respiration	1/48	0.802123	0.99734	-0.194014	glob1	1	0.0427789
907	GO:0035150	regulation of tube size	2/51	0.507742	0.99734	-0.0630585	hpo/tnc	2	0.0427399
908	GO:0048477	oogenesis	3/106	0.687139	0.99734	-0.113804	exu/hpo/vls	3	0.0427015
909	GO:0009068	aspartate family amino acid catabolic process	1/50	0.815055	0.99734	-0.208454	Dronc	1	0.0426287
910	GO:0009067	aspartate family amino acid biosynthetic process	1/50	0.815055	0.99734	-0.208055	Dronc	1	0.0425471
911	GO:0030041	actin filament polymerization	4/121	0.572619	0.99734	-0.076032	hpo/AP-2mu/cib/shot	4	0.0423906
912	GO:0060966	regulation of gene silencing by RNA	14/375	0.362997	0.972641	-0.041564	imd/Rrp6/GNBP-like3/sra/smp-30/hpo/glob1/Inos/Hrb98DE/Nup98-96/CG4572/Rel/Atg7/MtnB	14	0.0421193
913	GO:0034969	histone arginine methylation	1/64	0.884793	0.99734	-0.329979	His2B	1	0.0403899
914	GO:0001738	morphogenesis of a polarized epithelium	2/87	0.788601	0.99734	-0.169889	LanB2/LanA	2	0.0403476
915	GO:0006697	ecdysone biosynthetic process	4/132	0.641188	0.99734	-0.0888807	betaTub85D/Dronc/ETH/betaTub60D	4	0.0395015
916	GO:0006264	mitochondrial DNA replication	1/67	0.89591	0.99734	-0.354476	mtSSB	1	0.0389625
917	GO:0008205	ecdysone metabolic process	4/132	0.641188	0.99734	-0.0851763	betaTub85D/Dronc/ETH/betaTub60D	4	0.0378551
918	GO:0006812	cation transport	2/94	0.823109	0.99734	-0.192467	Ms/MtnB	2	0.0374667
919	GO:0051053	negative regulation of DNA metabolic process	4/140	0.686299	0.99734	-0.0965837	imd/Su(fu)/scf/Rel	4	0.0363582
920	GO:0001508	action potential	1/40	0.740712	0.99734	-0.120164	cpx	1	0.0360664
921	GO:0010771	negative regulation of cell morphogenesis involved in differentiation	1/45	0.781011	0.99734	-0.14191	Lam	1	0.0350752
922	GO:0006528	asparagine metabolic process	3/122	0.774127	0.99734	-0.133924	imd/qkr58E-1/Map205	3	0.0342872
923	GO:0045455	ecdysteroid metabolic process	4/131	0.635261	0.99734	-0.072445	betaTub85D/Dronc/ETH/betaTub60D	4	0.0328696
924	GO:0035223	leg disc pattern formation	1/59	0.86357	0.99734	-0.222242	Zw	1	0.0325986
925	GO:0045456	ecdysteroid biosynthetic process	4/131	0.635261	0.99734	-0.0672941	betaTub85D/Dronc/ETH/betaTub60D	4	0.0305326
926	GO:0001676	long-chain fatty acid metabolic process	1/70	0.905955	0.99734	-0.253978	Ppt1	1	0.0250842
927	GO:0048747	muscle fiber development	2/96	0.831996	0.99734	-0.128712	Imp/betaTub60D	2	0.0236737
928	GO:0030301	cholesterol transport	2/69	0.671762	0.99734	-0.0565351	betaTub85D/betaTub60D	2	0.0224925
929	GO:0046011	regulation of oskar mRNA translation	2/67	0.655975	0.99734	-0.0416256	exu/vls	2	0.0175507
930	GO:0007604	phototransduction, UV	1/39	0.731804	0.99734	-0.0471985	Dronc	1	0.0147374
931	GO:0098728	germline stem cell asymmetric division	1/55	0.843814	0.99734	-0.0864677	orb2	1	0.0146842
932	GO:0030833	regulation of actin filament polymerization	2/49	0.486503	0.99734	-0.0202837	hpo/shot	2	0.0146147
933	GO:0072348	sulfur compound transport	2/54	0.538504	0.99734	-0.0226877	Ntf-2/Rel	2	0.0140428
934	GO:0006836	neurotransmitter transport	3/142	0.853915	0.99734	-0.0854744	baf/cpx/Hug	3	0.0134984
935	GO:0022612	gland morphogenesis	5/185	0.738177	0.99734	-0.0389844	Dronc/hpo/Rel/Lam/LanA	5	0.0118346
936	GO:0044839	cell cycle G2/M phase transition	1/59	0.86357	0.99734	-0.0804295	vito	1	0.0117974
937	GO:0030239	myofibril assembly	1/62	0.876731	0.99734	-0.0896077	Lam	1	0.0117883
938	GO:0032780	negative regulation of ATPase activity	1/72	0.912108	0.99734	-0.125934	Su(fu)	1	0.0115855
939	GO:0030178	negative regulation of Wnt signaling pathway	1/64	0.884793	0.99734	-0.0905789	hpo	1	0.011087
940	GO:0015858	nucleoside transport	1/71	0.909084	0.99734	-0.107146	Rae1	1	0.010213
941	GO:0061564	axon development	4/132	0.641188	0.99734	-0.0228351	Lam/Ank2/Nmnat/shot	4	0.0101486
942	GO:0042423	catecholamine biosynthetic process	2/103	0.86001	0.99734	-0.038388	Dronc/sm	2	0.00578935
943	GO:0006584	catecholamine metabolic process	2/103	0.86001	0.99734	-0.0340056	Dronc/sm	2	0.00512844
944	GO:0042694	muscle cell fate specification	1/87	0.947101	0.99734	-0.0885475	glob1	1	0.00481252
945	GO:0043407	negative regulation of MAP kinase activity	2/105	0.867191	0.99734	-0.0331694	imd/Rel	2	0.0047265
946	GO:0009074	aromatic amino acid family catabolic process	4/144	0.707299	0.99734	-0.0129406	GNBP3/His2B/nec/Shc	4	0.00448133
947	GO:0055090	acylglycerol homeostasis	1/54	0.838444	0.99734	-0.0230427	rdgB	1	0.0040603
948	GO:0043966	histone H3 acetylation	6/225	0.760146	0.99734	-0.0142222	Bin1/wds/Nup62/Lam/His2B/nec	6	0.00390035
949	GO:0008049	male courtship behavior	2/117	0.903616	0.99734	-0.0313017	cact/orb2	2	0.00317246
950	GO:0035206	regulation of hemocyte proliferation	3/81	0.505902	0.99734	-0.00410201	imd/Rel/NimC1	3	0.00279516
951	GO:0007304	chorion-containing eggshell formation	8/225	0.470802	0.99734	-0.00325677	Dif/cact/tok/Idgf1/Rel/Lam/Idgf2/spz	8	0.00245338
952	GO:0007420	brain development	2/84	0.772076	0.99734	-0.00879526	hpo/Nup62	2	0.00227508
953	GO:0007498	mesoderm development	1/104	0.97026	0.99734	-0.0715086	betaTub60D	1	0.00215895
954	GO:0050913	sensory perception of bitter taste	2/49	0.486503	0.99734	-0.00166709	Hug/vls	2	0.00120116
955	GO:0046331	lateral inhibition	1/194	0.998602	0.998602	0.462486	Meltrin	1	-0.0006472
956	GO:0008078	mesodermal cell migration	1/101	0.967077	0.99734	0.0521553	betaTub60D	1	-0.001746
957	GO:0035218	leg disc development	1/165	0.996249	0.997789	0.480013	hpo	1	-0.00180381
958	GO:0060485	mesenchyme development	2/149	0.960281	0.99734	0.0452413	prc/betaTub60D	2	-0.00183359
959	GO:0042754	negative regulation of circadian rhythm	1/86	0.945279	0.99734	0.037136	wds	1	-0.00208983
960	GO:0061099	negative regulation of protein tyrosine kinase activity	1/164	0.99612	0.997789	0.558655	hpo	1	-0.00217207
961	GO:0008355	olfactory learning	2/101	0.852475	0.99734	0.0204318	La/mbm	2	-0.00326115
962	GO:0006865	amino acid transport	1/171	0.996941	0.997789	1.07458	Aos1	1	-0.00329175
963	GO:0003333	amino acid transmembrane transport	1/173	0.997143	0.997789	1.16531	rdgB	1	-0.00333462
964	GO:0051093	negative regulation of developmental process	4/156	0.764099	0.99734	0.0156446	sra/Dronc/hpo/bol	4	-0.00420932
965	GO:0007478	leg disc morphogenesis	1/130	0.987686	0.99734	0.37153	hpo	1	-0.00460357
966	GO:0006869	lipid transport	1/88	0.948862	0.99734	0.0967474	rdgB	1	-0.00507844
967	GO:0007409	axonogenesis	1/65	0.888625	0.99734	0.0445178	mfas	1	-0.00525669
968	GO:0006664	glycolipid metabolic process	1/87	0.947101	0.99734	0.0970425	imd	1	-0.00527423
969	GO:0009247	glycolipid biosynthetic process	1/87	0.947101	0.99734	0.0988099	imd	1	-0.00537028
970	GO:0048802	notum morphogenesis	1/110	0.975733	0.99734	0.228881	Ssdp	1	-0.00562281
971	GO:0046888	negative regulation of hormone secretion	1/151	0.993964	0.997789	0.931313	bol	1	-0.00563844
972	GO:0030182	neuron differentiation	2/107	0.874033	0.99734	0.0435119	hpo/shot	2	-0.00585831
973	GO:0000387	spliceosomal snRNP assembly	1/29	0.624066	0.99734	0.012645	fl(2)d	1	-0.00596209
974	GO:0050905	neuromuscular process	4/148	0.72726	0.99734	0.0189843	cact/tok/Rel/cpx	4	-0.00604596
975	GO:0034204	lipid translocation	1/104	0.97026	0.99734	0.210853	rdgB	1	-0.00636595
976	GO:0007444	imaginal disc development	1/108	0.97403	0.99734	0.257191	hpo	1	-0.00676741
977	GO:0052652	cyclic purine nucleotide metabolic process	1/156	0.994907	0.997789	1.33522	hpo	1	-0.00681761
978	GO:0055059	asymmetric neuroblast division	3/118	0.75445	0.99734	0.0242204	betaTub85D/hpo/betaTub60D	3	-0.00682451
979	GO:0007482	haltere development	1/93	0.956828	0.99734	0.172366	hpo	1	-0.00760678
980	GO:0001745	compound eye morphogenesis	2/224	0.995587	0.997789	1.74774	bocks/Lam	2	-0.00772907
981	GO:0030336	negative regulation of cell migration	3/132	0.817697	0.99734	0.0408071	Dronc/hpo/Pdcd4	3	-0.00821296
982	GO:0007560	imaginal disc morphogenesis	1/105	0.971251	0.99734	0.295238	hpo	1	-0.00861226
983	GO:0009996	negative regulation of cell fate specification	1/89	0.950565	0.99734	0.175278	hpo	1	-0.0088864
984	GO:0035284	brain segmentation	1/73	0.915032	0.99734	0.104732	La	1	-0.0092998
985	GO:0048934	peripheral nervous system neuron differentiation	1/137	0.99029	0.99734	0.972076	hpo	1	-0.00948519
986	GO:0048285	organelle fission	2/102	0.856287	0.99734	0.0615452	stnB/Imp	2	-0.00954869
987	GO:0071616	acyl-CoA biosynthetic process	2/86	0.783214	0.99734	0.043213	Obp44a/Ppt1	2	-0.0105591
988	GO:0006637	acyl-CoA metabolic process	2/86	0.783214	0.99734	0.0446967	Obp44a/Ppt1	2	-0.0109216
989	GO:0009190	cyclic nucleotide biosynthetic process	1/141	0.991523	0.99734	1.36767	hpo	1	-0.0116434
990	GO:0009187	cyclic nucleotide metabolic process	1/141	0.991523	0.99734	1.37153	hpo	1	-0.0116762
991	GO:0097306	cellular response to alcohol	2/84	0.772076	0.99734	0.0469464	Dronc/Atg7	2	-0.0121437
992	GO:0048665	neuron fate specification	1/101	0.967077	0.99734	0.3654	hpo	1	-0.0122325
993	GO:0003383	apical constriction	1/123	0.984384	0.99734	0.780693	LanB2	1	-0.0122872
994	GO:0033500	carbohydrate homeostasis	1/119	0.982115	0.99734	0.684629	hpo	1	-0.0123553
995	GO:0045448	mitotic cell cycle, embryonic	3/148	0.872494	0.99734	0.0910471	Slbp/Aos1/Lam	3	-0.0124188
996	GO:0009165	nucleotide biosynthetic process	1/103	0.969235	0.99734	0.401701	Atg7	1	-0.0125526
997	GO:0050768	negative regulation of neurogenesis	1/101	0.967077	0.99734	0.380404	hpo	1	-0.0127348
998	GO:0090174	organelle membrane fusion	2/107	0.874033	0.99734	0.0964191	Lam/cpx	2	-0.0129816
999	GO:0035331	negative regulation of hippo signaling	1/58	0.858878	0.99734	0.0885603	hpo	1	-0.0134725
1000	GO:0009117	nucleotide metabolic process	1/103	0.969235	0.99734	0.431303	Atg7	1	-0.0134776
1001	GO:0008347	glial cell migration	1/115	0.979517	0.99734	0.655944	Lam	1	-0.0135753
1002	GO:0010001	glial cell differentiation	2/176	0.981707	0.99734	0.756287	hpo/His2B	2	-0.0139629
1003	GO:0001933	negative regulation of protein phosphorylation	1/100	0.965943	0.99734	0.409483	hpo	1	-0.014189
1004	GO:0045467	R7 cell development	2/192	0.98855	0.99734	1.23847	Kap-alpha3/Lam	2	-0.0142619
1005	GO:0070936	protein K48-linked ubiquitination	1/16	0.417017	0.996476	0.0163343	imd	1	-0.0142865
1006	GO:0032990	cell part morphogenesis	1/120	0.982712	0.99734	0.824477	spz	1	-0.0143785
1007	GO:0042326	negative regulation of phosphorylation	1/100	0.965943	0.99734	0.417167	hpo	1	-0.0144552
1008	GO:0002067	glandular epithelial cell differentiation	4/159	0.776874	0.99734	0.0597451	Idgf1/hpo/Lam/Idgf2	4	-0.0150843
1009	GO:0015914	phospholipid transport	1/128	0.986821	0.99734	1.14418	rdgB	1	-0.0151796
1010	GO:0048814	regulation of dendrite morphogenesis	2/212	0.993676	0.997789	2.47924	Ndg/shot	2	-0.0157284
1011	GO:0006171	cAMP biosynthetic process	2/170	0.978229	0.99734	0.735396	hpo/Ms	2	-0.0161874
1012	GO:0045861	negative regulation of proteolysis	1/65	0.888625	0.99734	0.140309	imd	1	-0.0165678
1013	GO:0001510	RNA methylation	3/115	0.738804	0.99734	0.0563451	Nopp140/hpo/RpL34a	3	-0.0170569
1014	GO:0046058	cAMP metabolic process	2/168	0.976933	0.99734	0.731154	hpo/Ms	2	-0.0170632
1015	GO:0002168	instar larval development	5/175	0.692919	0.99734	0.0471917	Kap-alpha3/Lcp65Ag3/Lam/nec/betaTub60D	5	-0.0173119
1016	GO:0007398	ectoderm development	1/128	0.986821	0.99734	1.31873	betaTub60D	1	-0.0174953
1017	GO:0090099	negative regulation of decapentaplegic signaling pathway	1/86	0.945279	0.99734	0.318557	Su(fu)	1	-0.0179268
1018	GO:0003401	axis elongation	1/66	0.892329	0.99734	0.159854	LanA	1	-0.0182106
1019	GO:0055088	lipid homeostasis	2/136	0.942783	0.99734	0.310189	Synj/rdgB	2	-0.018276
1020	GO:0001678	cellular glucose homeostasis	1/81	0.935186	0.99734	0.277145	cv-d	1	-0.0185714
1021	GO:0042461	photoreceptor cell development	1/123	0.984384	0.99734	1.20998	Dronc	1	-0.0190437
1022	GO:0042398	cellular modified amino acid biosynthetic process	1/109	0.974896	0.99734	0.757982	hpo	1	-0.0192713
1023	GO:0042219	cellular modified amino acid catabolic process	1/109	0.974896	0.99734	0.768571	hpo	1	-0.0195405
1024	GO:0014019	neuroblast development	2/143	0.952958	0.99734	0.405845	Dronc/hpo	2	-0.0195555
1025	GO:0045596	negative regulation of cell differentiation	2/148	0.959142	0.99734	0.472955	Su(fu)/hpo	2	-0.0197301
1026	GO:0071103	DNA conformation change	2/95	0.827604	0.99734	0.1048	orb2/scf	2	-0.0198303
1027	GO:0006310	DNA recombination	2/85	0.777706	0.99734	0.0813257	Nup98-96/Ms	2	-0.0204458
1028	GO:0035214	eye-antennal disc development	3/109	0.705161	0.99734	0.0589542	fl(2)d/rdgB/Shc	3	-0.0205944
1029	GO:0034622	cellular macromolecular complex assembly	1/93	0.956828	0.99734	0.466886	Prosalpha2	1	-0.0206044
1030	GO:0006754	ATP biosynthetic process	2/91	0.808988	0.99734	0.0996641	cv-d/glob1	2	-0.0211259
1031	GO:0006020	inositol metabolic process	2/134	0.939512	0.99734	0.345296	Dronc/rdgB	2	-0.0215448
1032	GO:0000904	cell morphogenesis involved in differentiation	1/103	0.969235	0.99734	0.689547	betaTub60D	1	-0.0215474
1033	GO:0045664	regulation of neuron differentiation	1/136	0.989955	0.99734	2.14386	hpo	1	-0.021645
1034	GO:0007135	meiosis II	3/170	0.92393	0.99734	0.274328	RanGAP/Nop60B/bol	3	-0.0217047
1035	GO:0007350	blastoderm segmentation	2/131	0.93427	0.99734	0.323536	exu/glob1	2	-0.0219973
1036	GO:0046034	ATP metabolic process	2/91	0.808988	0.99734	0.103801	cv-d/glob1	2	-0.0220029
1037	GO:0072384	organelle transport along microtubule	1/60	0.868106	0.99734	0.156671	Lam	1	-0.0221599
1038	GO:0019674	NAD metabolic process	1/77	0.925789	0.99734	0.290805	Nmnat	1	-0.0224236
1039	GO:0051961	negative regulation of nervous system development	5/305	0.97534	0.99734	0.902165	Su(fu)/Dronc/hpo/Lam/Nmnat	5	-0.0225261
1040	GO:0008594	photoreceptor cell morphogenesis	1/125	0.985409	0.99734	1.5838	Lam	1	-0.0232799
1041	GO:0006044	N-acetylglucosamine metabolic process	1/96	0.961	0.99734	0.587259	Map205	1	-0.0233618
1042	GO:0045787	positive regulation of cell cycle	2/190	0.987856	0.99734	2.0043	Dronc/geminin	2	-0.0244899
1043	GO:0046530	photoreceptor cell differentiation	1/109	0.974896	0.99734	0.98777	hpo	1	-0.0251136
1044	GO:0009953	dorsal/ventral pattern formation	1/48	0.802123	0.99734	0.116594	Rel	1	-0.0257082
1045	GO:0008045	motor neuron axon guidance	2/108	0.877331	0.99734	0.197086	tok/shot	2	-0.0257928
1046	GO:0045465	R8 cell differentiation	1/93	0.956828	0.99734	0.58598	hpo	1	-0.0258602
1047	GO:0090163	establishment of epithelial cell planar polarity	1/42	0.757652	0.99734	0.0938891	hpo	1	-0.0260572
1048	GO:0071229	cellular response to acid chemical	1/63	0.88083	0.99734	0.206599	nec	1	-0.0262155
1049	GO:0022008	neurogenesis	9/300	0.666363	0.99734	0.0646818	betaTub85D/stc/Dronc/hpo/Lam/His2B/Ank2/betaTub60D/shot	9	-0.0262557
1050	GO:0045995	regulation of embryonic development	2/195	0.98952	0.99734	2.50516	hpo/glob1	2	-0.0263922
1051	GO:0007563	regulation of eclosion	6/171	0.502111	0.99734	0.038637	imd/cact/Dronc/ETH/Rel/nec	6	-0.0266183
1052	GO:0006726	eye pigment biosynthetic process	1/105	0.971251	0.99734	0.930212	Dronc	1	-0.0271348
1053	GO:0042441	eye pigment metabolic process	1/105	0.971251	0.99734	0.93822	Dronc	1	-0.0273684
1054	GO:0008306	associative learning	2/164	0.974114	0.99734	1.0457	orb2/Akap200	2	-0.0274256
1055	GO:0008089	anterograde axonal transport	1/61	0.872491	0.99734	0.202929	Ank2	1	-0.02768
1056	GO:0046621	negative regulation of organ growth	2/112	0.889741	0.99734	0.237188	Dronc/hpo	2	-0.0277094
1057	GO:0034198	cellular response to amino acid starvation	1/57	0.854025	0.99734	0.175702	imd	1	-0.0277248
1058	GO:0007517	muscle organ development	2/110	0.883689	0.99734	0.224681	prc/LanA	2	-0.0277817
1059	GO:0090150	establishment of protein localization to membrane	1/109	0.974896	0.99734	1.10057	Rel	1	-0.0279816
1060	GO:1901214	regulation of neuron death	11/279	0.321648	0.941752	0.0252925	sra/fray/Dronc/hpo/morgue/CHMP2B/ETH/rdgB/His2B/Ppt1/nec	11	-0.0286892
1061	GO:0045571	negative regulation of imaginal disc growth	2/116	0.900978	0.99734	0.276235	Su(fu)/hpo	2	-0.0288042
1062	GO:0048935	peripheral nervous system neuron development	1/107	0.973135	0.99734	1.06456	hpo	1	-0.0289906
1063	GO:0046580	negative regulation of Ras protein signal transduction	2/123	0.918111	0.99734	0.339344	Akap200/Shc	2	-0.0289925
1064	GO:2000272	negative regulation of receptor activity	5/273	0.950542	0.99734	0.576717	Su(fu)/hpo/wds/bol/betaTub60D	5	-0.0292529
1065	GO:0007417	central nervous system development	5/162	0.62654	0.99734	0.0629109	Dronc/hpo/orb2/Lam/Atg7	5	-0.0294135
1066	GO:0007147	female meiosis II	1/91	0.953802	0.99734	0.623199	RanGAP	1	-0.0294766
1067	GO:0007411	axon guidance	2/101	0.852475	0.99734	0.185087	Ama/shot	2	-0.0295421
1068	GO:0001754	eye photoreceptor cell differentiation	1/104	0.97026	0.99734	0.991198	hpo	1	-0.0299257
1069	GO:0045610	regulation of hemocyte differentiation	4/112	0.511422	0.99734	0.0449155	Su(fu)/Fer1HCH/Rel/NimC1	4	-0.0301185
1070	GO:0007215	glutamate receptor signaling pathway	3/195	0.958902	0.99734	0.721458	Dronc/cpx/nec	3	-0.0302772
1071	GO:0048592	eye morphogenesis	1/103	0.969235	0.99734	0.974399	hpo	1	-0.0304486
1072	GO:0045010	actin nucleation	1/85	0.943395	0.99734	0.526447	Kap-alpha3	1	-0.0306764
1073	GO:0007211	octopamine or tyramine signaling pathway	3/183	0.944581	0.99734	0.557675	Ms/ETH/vls	3	-0.0317954
1074	GO:0043171	peptide catabolic process	2/105	0.867191	0.99734	0.22361	GNBP-like3/Rel	2	-0.0318635
1075	GO:0048730	epidermis morphogenesis	2/165	0.974848	0.99734	1.28805	Rel/betaTub60D	2	-0.0328108
1076	GO:0019220	regulation of phosphate metabolic process	1/123	0.984384	0.99734	2.13368	cathD	1	-0.0335816
1077	GO:0007030	Golgi organization	1/63	0.88083	0.99734	0.265671	cathD	1	-0.0337112
1078	GO:0035883	enteroendocrine cell differentiation	1/53	0.832889	0.99734	0.185596	hpo	1	-0.033937
1079	GO:0006518	peptide metabolic process	2/105	0.867191	0.99734	0.239053	GNBP-like3/Rel	2	-0.0340641
1080	GO:0045466	R7 cell differentiation	2/134	0.939512	0.99734	0.546599	hpo/Akap200	2	-0.0341051
1081	GO:0031365	N-terminal protein amino acid modification	1/72	0.912108	0.99734	0.371053	O-fut1	1	-0.0341356
1082	GO:0048619	embryonic hindgut morphogenesis	1/97	0.962299	0.99734	0.89516	tnc	1	-0.0344012
1083	GO:0018200	peptidyl-glutamic acid modification	1/73	0.915032	0.99734	0.389713	imd	1	-0.0346049
1084	GO:0036315	cellular response to sterol	1/55	0.843814	0.99734	0.211993	cathD	1	-0.0360014
1085	GO:0046528	imaginal disc fusion	4/183	0.860257	0.99734	0.240452	Su(fu)/Mlf/Lam/pic	4	-0.0361938
1086	GO:0051276	chromosome organization	1/104	0.97026	0.99734	1.19908	Lam	1	-0.0362021
1087	GO:0008406	gonad development	3/145	0.863482	0.99734	0.249388	eIF4G2/hpo/Nup62	3	-0.0366057
1088	GO:1901990	regulation of mitotic cell cycle phase transition	2/62	0.613861	0.99734	0.0761687	baf/Lam	2	-0.0371694
1089	GO:0007391	dorsal closure	1/102	0.968174	0.99734	1.15417	LanA	1	-0.0373297
1090	GO:0043269	regulation of ion transport	2/178	0.982742	0.99734	2.16851	sra/MtnB	2	-0.0377515
1091	GO:0034334	adherens junction maintenance	1/79	0.930646	0.99734	0.536	hpo	1	-0.0385254
1092	GO:0006631	fatty acid metabolic process	1/46	0.788287	0.99734	0.161978	imd	1	-0.0385334
1093	GO:0048812	neuron projection morphogenesis	6/221	0.745021	0.99734	0.131306	Ndg/betaTub85D/Dronc/Lam/betaTub60D/shot	6	-0.0386488
1094	GO:0055057	neuroblast division	4/205	0.911764	0.99734	0.425403	betaTub85D/geminin/hpo/betaTub60D	4	-0.039296
1095	GO:0015800	acidic amino acid transport	1/84	0.941445	0.99734	0.655517	rdgB	1	-0.0395533
1096	GO:0007097	nuclear migration	4/182	0.8574	0.99734	0.258559	qkr58E-1/hpo/Lam/Atg7	4	-0.0397795
1097	GO:0006633	fatty acid biosynthetic process	1/47	0.795322	0.99734	0.176431	imd	1	-0.0404043
1098	GO:0035079	polytene chromosome puffing	1/42	0.757652	0.99734	0.146646	fray	1	-0.040699
1099	GO:0030950	establishment or maintenance of actin cytoskeleton polarity	1/67	0.89591	0.99734	0.378171	imd	1	-0.0415669
1100	GO:0006119	oxidative phosphorylation	2/101	0.852475	0.99734	0.261602	hpo/bol	2	-0.0417548
1101	GO:0009062	fatty acid catabolic process	1/47	0.795322	0.99734	0.182374	imd	1	-0.0417652
1102	GO:0007254	JNK cascade	4/139	0.680886	0.99734	0.109982	imd/Dronc/Rel/shot	4	-0.0422726
1103	GO:0030951	establishment or maintenance of microtubule cytoskeleton polarity	1/67	0.89591	0.99734	0.386715	imd	1	-0.042506
1104	GO:0035088	establishment or maintenance of apical/basal cell polarity	1/74	0.917859	0.99734	0.498552	imd	1	-0.0427314
1105	GO:0045665	negative regulation of neuron differentiation	3/149	0.875379	0.99734	0.321283	hpo/Lam/Akap200	3	-0.0427621
1106	GO:0003380	establishment or maintenance of cytoskeleton polarity involved in gastrulation	1/74	0.917859	0.99734	0.501469	imd	1	-0.0429814
1107	GO:0048813	dendrite morphogenesis	1/104	0.97026	0.99734	1.42614	shot	1	-0.0430574
1108	GO:0003371	establishment or maintenance of cytoskeleton polarity involved in ameboidal cell migration	1/74	0.917859	0.99734	0.504717	imd	1	-0.0432598
1109	GO:0045197	establishment or maintenance of epithelial cell apical/basal polarity	1/74	0.917859	0.99734	0.509364	imd	1	-0.0436581
1110	GO:0010769	regulation of cell morphogenesis involved in differentiation	1/114	0.97881	0.99734	2.07776	Mlf	1	-0.0445001
1111	GO:0007265	Ras protein signal transduction	2/146	0.956768	0.99734	1.0071	fray/hpo	2	-0.0445083
1112	GO:0045463	R8 cell development	2/145	0.955532	0.99734	0.981508	hpo/Lam	2	-0.0446462
1113	GO:0019722	calcium-mediated signaling	2/135	0.941169	0.99734	0.7368	cpx/Akap200	2	-0.0446741
1114	GO:0048667	cell morphogenesis involved in neuron differentiation	4/237	0.95671	0.99734	1.0212	Ndg/stc/Dronc/Lam	4	-0.0451929
1115	GO:0031048	chromatin silencing by small RNA	1/88	0.948862	0.99734	0.864802	mod	1	-0.0453949
1116	GO:0048854	brain morphogenesis	3/138	0.840253	0.99734	0.262516	hpo/Rel/Hug	3	-0.0456916
1117	GO:0007629	flight behavior	2/146	0.956768	0.99734	1.03415	Lam/Hug	2	-0.0457039
1118	GO:0060026	convergent extension	1/96	0.961	0.99734	1.15333	LanB2	1	-0.0458809
1119	GO:0045570	regulation of imaginal disc growth	1/113	0.97808	0.99734	2.11808	hpo	1	-0.0469457
1120	GO:0061025	membrane fusion	5/243	0.908614	0.99734	0.490678	Ndg/LanB2/hpo/Lam/cpx	5	-0.0470241
1121	GO:0007266	Rho protein signal transduction	2/128	0.928599	0.99734	0.635102	Dronc/hpo	2	-0.047047
1122	GO:0007369	gastrulation	2/108	0.877331	0.99734	0.360275	tok/spz	2	-0.0471495
1123	GO:0036465	synaptic vesicle recycling	5/127	0.412914	0.996476	0.0537175	sra/stnB/Synj/cpx/AP-2mu	5	-0.0475141
1124	GO:0031330	negative regulation of cellular catabolic process	8/241	0.548683	0.99734	0.0792357	imd/betaTub85D/Su(fu)/Dronc/hpo/Nmnat/SF2/betaTub60D	8	-0.0475599
1125	GO:0042478	regulation of eye photoreceptor cell development	1/115	0.979517	0.99734	2.33573	hpo	1	-0.04834
1126	GO:0034332	adherens junction organization	1/85	0.943395	0.99734	0.834499	hpo	1	-0.0486268
1127	GO:0042051	compound eye photoreceptor development	2/156	0.967446	0.99734	1.48947	Su(fu)/Lam	2	-0.0492948
1128	GO:0051302	regulation of cell division	2/168	0.976933	0.99734	2.11912	RnpS1/Lam	2	-0.0494546
1129	GO:0090097	regulation of decapentaplegic signaling pathway	1/113	0.97808	0.99734	2.2322	Su(fu)	1	-0.049475
1130	GO:0000187	activation of MAPK activity	3/134	0.825501	0.99734	0.265314	imd/sra/hpo	3	-0.050878
1131	GO:0033674	positive regulation of kinase activity	2/197	0.990122	0.99734	5.21254	Su(fu)/fray	2	-0.0517469
1132	GO:0007502	digestive tract mesoderm development	1/83	0.939429	0.99734	0.836407	betaTub60D	1	-0.0522612
1133	GO:0007280	pole cell migration	3/95	0.614101	0.99734	0.108319	qkr58E-1/exu/hpo	3	-0.0528159
1134	GO:0045746	negative regulation of Notch signaling pathway	2/121	0.913523	0.99734	0.589897	hpo/vito	2	-0.0533541
1135	GO:0048800	antennal morphogenesis	4/229	0.948052	0.99734	1.00855	betaTub85D/Hug/betaTub60D/Shc	4	-0.0538022
1136	GO:0030727	germarium-derived female germ-line cyst formation	4/171	0.822572	0.99734	0.276902	Fer1HCH/Nup62/Lam/Nup154	4	-0.0540844
1137	GO:0046532	regulation of photoreceptor cell differentiation	1/107	0.973135	0.99734	1.99885	hpo	1	-0.0544337
1138	GO:0048675	axon extension	4/146	0.717409	0.99734	0.163942	Nmnat/LanA/Ran/shot	4	-0.0544464
1139	GO:0046662	regulation of oviposition	1/102	0.968174	0.99734	1.69375	hpo	1	-0.0547815
1140	GO:0045860	positive regulation of protein kinase activity	2/191	0.988208	0.99734	4.63999	Su(fu)/fray	2	-0.05504
1141	GO:0051346	negative regulation of hydrolase activity	9/314	0.717468	0.99734	0.166342	imd/Su(fu)/Dronc/hpo/Rel/spz/ea/pn/betaTub60D	9	-0.0552301
1142	GO:0006612	protein targeting to membrane	7/164	0.302131	0.924815	0.0464223	imd/PCID2/Nup98-96/Rel/rdgB/cpx/shot	7	-0.0555626
1143	GO:0060070	canonical Wnt signaling pathway	3/121	0.769332	0.99734	0.214601	cmb/Ank2/pn	3	-0.0562754
1144	GO:0035215	genital disc development	2/129	0.930539	0.99734	0.793205	hpo/vito	2	-0.057104
1145	GO:0007422	peripheral nervous system development	3/197	0.960922	0.99734	1.43355	LanB2/hpo/Ank2	3	-0.0571449
1146	GO:0050773	regulation of dendrite development	4/265	0.97758	0.99734	2.531	Ndg/Kap-alpha3/Nmnat/shot	4	-0.0573917
1147	GO:0016063	rhodopsin biosynthetic process	9/237	0.386933	0.985211	0.060556	imd/cathD/Dronc/hpo/Ms/rdgB/Ggamma30A/Ppt1/Atg7	9	-0.0574982
1148	GO:0007219	Notch signaling pathway	2/103	0.86001	0.99734	0.386148	O-fut1/hpo	2	-0.0582356
1149	GO:0046949	fatty-acyl-CoA biosynthetic process	1/72	0.912108	0.99734	0.633152	Obp44a	1	-0.0582477
1150	GO:0035337	fatty-acyl-CoA metabolic process	1/72	0.912108	0.99734	0.637834	Obp44a	1	-0.0586785
1151	GO:0042331	phototaxis	1/82	0.937343	0.99734	0.91351	Dronc	1	-0.0591092
1152	GO:0034329	cell junction assembly	8/243	0.558105	0.99734	0.101773	betaTub85D/Synj/RnpS1/hpo/Lam/LanA/betaTub60D/shot	8	-0.059355
1153	GO:0007274	neuromuscular synaptic transmission	4/153	0.750761	0.99734	0.207546	stnB/Synj/cpx/Ank2	4	-0.0594968
1154	GO:0042417	dopamine metabolic process	3/181	0.941784	0.99734	1.0024	Dronc/ETH/sm	3	-0.0601232
1155	GO:0006816	calcium ion transport	3/128	0.801201	0.99734	0.272597	imd/sra/Hug	3	-0.0604194
1156	GO:0046039	GTP metabolic process	2/103	0.86001	0.99734	0.4029	LanB2/hpo	2	-0.060762
1157	GO:0030509	BMP signaling pathway	3/117	0.74932	0.99734	0.210675	tok/ltl/hpo	3	-0.0607985
1158	GO:0090630	activation of GTPase activity	2/115	0.898274	0.99734	0.57056	fray/hpo	2	-0.0612101
1159	GO:0030334	regulation of cell migration	1/101	0.967077	0.99734	1.82997	hpo	1	-0.0612618
1160	GO:0043623	cellular protein complex assembly	3/175	0.932592	0.99734	0.882231	imd/baf/pic	3	-0.0615691
1161	GO:0038127	ERBB signaling pathway	2/113	0.892657	0.99734	0.547091	hpo/Rel	2	-0.062124
1162	GO:0007455	eye-antennal disc morphogenesis	1/63	0.88083	0.99734	0.490563	Shc	1	-0.0622478
1163	GO:0042551	neuron maturation	7/252	0.73397	0.99734	0.202296	Hrb98DE/Synj/Dronc/CHMP2B/Lam/Atg7/CalpB	7	-0.0625678
1164	GO:0015937	coenzyme A biosynthetic process	1/77	0.925789	0.99734	0.832035	imd	1	-0.0641571
1165	GO:0048666	neuron development	10/331	0.661942	0.99734	0.156075	gkt/Dronc/LanB2/hpo/Ms/orb2/Nup62/Lam/Ank2/Nmnat	10	-0.0643929
1166	GO:0007043	cell-cell junction assembly	8/243	0.558105	0.99734	0.110739	betaTub85D/Synj/RnpS1/hpo/Lam/LanA/betaTub60D/shot	8	-0.0645841
1167	GO:0015936	coenzyme A metabolic process	1/77	0.925789	0.99734	0.839025	imd	1	-0.064696
1168	GO:0022603	regulation of anatomical structure morphogenesis	1/104	0.97026	0.99734	2.14696	hpo	1	-0.0648199
1169	GO:0046154	rhodopsin metabolic process	9/237	0.386933	0.985211	0.071845	imd/cathD/Dronc/hpo/Ms/rdgB/Ggamma30A/Ppt1/Atg7	9	-0.0682171
1170	GO:0001764	neuron migration	6/271	0.889018	0.99734	0.601205	Meltrin/baf/Lam/Bug22/CalpB/shot	6	-0.0707241
1171	GO:0030859	polarized epithelial cell differentiation	1/62	0.876731	0.99734	0.539023	LanA	1	-0.0709111
1172	GO:1902875	regulation of embryonic pattern specification	1/103	0.969235	0.99734	2.27069	Rel	1	-0.070956
1173	GO:0071390	cellular response to ecdysone	5/173	0.683255	0.99734	0.187663	Dronc/hpo/Ms/ETH/betaTub60D	5	-0.0714782
1174	GO:0090276	regulation of peptide hormone secretion	5/145	0.527965	0.99734	0.112957	hpo/ETH/vito/cpx/MtnB	5	-0.0721486
1175	GO:0008293	torso signaling pathway	3/211	0.972655	0.99734	2.61203	Rel/spz/Shc	3	-0.0724218
1176	GO:0007173	epidermal growth factor receptor signaling pathway	3/110	0.71099	0.99734	0.212905	O-fut1/hpo/Rel	3	-0.0726213
1177	GO:0051963	regulation of synapse assembly	1/95	0.959656	0.99734	1.79357	hpo	1	-0.07386
1178	GO:0048639	positive regulation of developmental growth	1/105	0.971251	0.99734	2.53734	imd	1	-0.0740155
1179	GO:0030866	cortical actin cytoskeleton organization	1/51	0.821202	0.99734	0.377127	shot	1	-0.074289
1180	GO:0010896	regulation of triglyceride catabolic process	1/100	0.965943	0.99734	2.17089	cv-d	1	-0.0752233
1181	GO:0010959	regulation of metal ion transport	1/92	0.955341	0.99734	1.66347	MtnB	1	-0.0759994
1182	GO:2000021	regulation of ion homeostasis	3/96	0.621191	0.99734	0.160463	Fer1HCH/smp-30/MtnB	3	-0.0763992
1183	GO:0006308	DNA catabolic process	4/159	0.776874	0.99734	0.303315	Nopp140/bocks/Lam/TotA	4	-0.0765802
1184	GO:0048699	generation of neurons	5/238	0.899183	0.99734	0.723369	Hrb98DE/cathD/Dronc/morgue/shot	5	-0.0768719
1185	GO:0001736	establishment of planar polarity	2/91	0.808988	0.99734	0.363936	hpo/shot	2	-0.0771439
1186	GO:0007436	larval salivary gland morphogenesis	7/282	0.829573	0.99734	0.414785	Hsp60C/betaTub85D/Dronc/La/Rel/fl(2)d/betaTub60D	7	-0.0775
1187	GO:0006259	DNA metabolic process	4/159	0.776874	0.99734	0.314818	Nopp140/bocks/Lam/TotA	4	-0.0794844
1188	GO:0042065	glial cell growth	5/198	0.789448	0.99734	0.338149	LanB1/LanB2/hpo/Rel/His2B	5	-0.0799457
1189	GO:0007264	small GTPase mediated signal transduction	1/106	0.972209	0.99734	2.85875	Rab30	1	-0.0805729
1190	GO:1904029	regulation of cyclin-dependent protein kinase activity	2/151	0.96247	0.99734	2.12999	geminin/Lam	2	-0.0814779
1191	GO:0055123	digestive system development	2/115	0.898274	0.99734	0.77602	imd/hpo	2	-0.0832519
1192	GO:0030149	sphingolipid catabolic process	1/95	0.959656	0.99734	2.02415	imd	1	-0.0833554
1193	GO:0006665	sphingolipid metabolic process	1/95	0.959656	0.99734	2.0252	imd	1	-0.0833988
1194	GO:0030148	sphingolipid biosynthetic process	1/95	0.959656	0.99734	2.02834	imd	1	-0.0835281
1195	GO:0007619	courtship behavior	2/127	0.926609	0.99734	1.11228	cact/orb2	2	-0.0847823
1196	GO:0016197	endosomal transport	3/115	0.738804	0.99734	0.281424	imd/hpo/CHMP2B	3	-0.0851933
1197	GO:0045666	positive regulation of neuron differentiation	1/108	0.97403	0.99734	3.24804	hpo	1	-0.0854649
1198	GO:0010160	formation of animal organ boundary	5/254	0.926688	0.99734	1.12871	Su(fu)/LanB2/hpo/SF1/MtnB	5	-0.085938
1199	GO:0042327	positive regulation of phosphorylation	2/160	0.970964	0.99734	2.96229	Su(fu)/Pdcd4	2	-0.0872865
1200	GO:0060232	delamination	2/122	0.915847	0.99734	0.996614	Ama/hpo	2	-0.0876088
1201	GO:0035270	endocrine system development	11/362	0.65826	0.99734	0.209765	imd/eIF4G2/mod/Sirup/Dronc/hpo/Nup62/ncm/GstD3/pic/Atg7	11	-0.0877146
1202	GO:0001934	positive regulation of protein phosphorylation	2/159	0.970121	0.99734	2.93936	Su(fu)/Pdcd4	2	-0.0891652
1203	GO:0048568	embryonic organ development	3/140	0.847217	0.99734	0.544038	LanB1/hpo/LanA	3	-0.090201
1204	GO:0046513	ceramide biosynthetic process	2/101	0.852475	0.99734	0.568432	imd/fray	2	-0.0907284
1205	GO:0006672	ceramide metabolic process	2/101	0.852475	0.99734	0.56866	imd/fray	2	-0.0907649
1206	GO:0072499	photoreceptor cell axon guidance	2/103	0.86001	0.99734	0.621353	Lam/His2B	2	-0.0937072
1207	GO:0043087	regulation of GTPase activity	1/100	0.965943	0.99734	2.76954	hpo	1	-0.095967
1208	GO:0031929	TOR signaling	8/262	0.642928	0.99734	0.218508	imd/rept/Dronc/hpo/Rel/His2B/Atg7/Lst8	8	-0.09652
1209	GO:0007096	regulation of exit from mitosis	1/89	0.950565	0.99734	1.91219	hpo	1	-0.0969457
1210	GO:0042753	positive regulation of circadian rhythm	1/31	0.648613	0.99734	0.225871	cpx	1	-0.097784
1211	GO:0007435	salivary gland morphogenesis	6/157	0.420593	0.996476	0.113012	betaTub85D/Dronc/La/fl(2)d/Lam/betaTub60D	6	-0.0978784
1212	GO:0035283	central nervous system segmentation	2/104	0.863644	0.99734	0.680018	stc/La	2	-0.0996872
1213	GO:0048565	digestive tract development	3/159	0.901189	0.99734	0.963842	imd/hpo/Ms	3	-0.100278
1214	GO:0045676	regulation of R7 cell differentiation	1/88	0.948862	0.99734	1.91203	Akap200	1	-0.100366
1215	GO:0008105	asymmetric protein localization	6/235	0.795048	0.99734	0.440284	sds22/cact/exu/fray/orb2/mbm	6	-0.10098
1216	GO:0016322	neuron remodeling	5/177	0.702379	0.99734	0.286937	Arc1/cpx/Atg7/vls/CalpB	5	-0.10137
1217	GO:0003382	epithelial cell morphogenesis	5/176	0.697674	0.99734	0.282493	ppk26/Dronc/hpo/Rel/Lam	5	-0.101698
1218	GO:0060828	regulation of canonical Wnt signaling pathway	1/83	0.939429	0.99734	1.63872	cmb	1	-0.102392
1219	GO:1900006	positive regulation of dendrite development	1/29	0.624066	0.99734	0.218923	shot	1	-0.103222
1220	GO:0045926	negative regulation of growth	7/282	0.829573	0.99734	0.552922	imd/betaTub85D/Su(fu)/Dronc/hpo/Nmnat/betaTub60D	7	-0.10331
1221	GO:0009913	epidermal cell differentiation	5/232	0.886762	0.99734	0.871602	cact/Aos1/hpo/baf/Lam	5	-0.104748
1222	GO:0002793	positive regulation of peptide secretion	10/241	0.279092	0.900918	0.0823891	imd/betaTub85D/Su(fu)/PGRP-SA/geminin/hpo/Rel/spz/Imp/betaTub60D	10	-0.105146
1223	GO:0032147	activation of protein kinase activity	5/159	0.610058	0.99734	0.216043	imd/rept/fray/Dronc/hpo	5	-0.106769
1224	GO:0045785	positive regulation of cell adhesion	1/72	0.912108	0.99734	1.1612	Lam	1	-0.106827
1225	GO:0001751	compound eye photoreceptor cell differentiation	2/100	0.84857	0.99734	0.655161	Su(fu)/Lam	2	-0.107579
1226	GO:1901861	regulation of muscle tissue development	2/137	0.944355	0.99734	1.8855	Lam/hoip	2	-0.10795
1227	GO:0006368	transcription elongation from RNA polymerase II promoter	4/101	0.431735	0.99734	0.128695	Nelf-E/Ssrp/His2B/TfIIEbeta	4	-0.108097
1228	GO:0007469	antennal development	7/312	0.895845	0.99734	0.983441	betaTub85D/fl(2)d/rdgB/TfIIEbeta/betaTub60D/Akap200/Shc	7	-0.108167
1229	GO:0090162	establishment of epithelial cell polarity	2/99	0.844572	0.99734	0.64287	LanB2/hpo	2	-0.108597
1230	GO:0030308	negative regulation of cell growth	10/318	0.61225	0.99734	0.223368	RanGAP/imd/betaTub85D/Su(fu)/smp-30/Dronc/hpo/Nup62/Nmnat/betaTub60D	10	-0.109587
1231	GO:0043704	photoreceptor cell fate specification	3/140	0.847217	0.99734	0.664719	Su(fu)/hpo/Lam	3	-0.11021
1232	GO:0098930	axonal transport	7/244	0.703061	0.99734	0.313145	Fer1HCH/Ank2/AP-2mu/nec/Rae1/Fer2LCH/shot	7	-0.110324
1233	GO:0010975	regulation of neuron projection development	3/181	0.941784	0.99734	1.87067	Ndg/Kap-alpha3/shot	3	-0.112202
1234	GO:0046579	positive regulation of Ras protein signal transduction	1/52	0.827144	0.99734	0.598535	Shc	1	-0.113588
1235	GO:0045793	positive regulation of cell size	1/77	0.925789	0.99734	1.47678	geminin	1	-0.113872
1236	GO:0035017	cuticle pattern formation	2/115	0.898274	0.99734	1.06282	Ms/ETH	2	-0.11402
1237	GO:0000165	MAPK cascade	5/227	0.875431	0.99734	0.861128	imd/sds22/hpo/Rel/spz	5	-0.114564
1238	GO:0045332	phospholipid translocation	3/143	0.857167	0.99734	0.748329	RanGAP/Nup62/rdgB	3	-0.115334
1239	GO:0007554	regulation of ecdysteroid biosynthetic process	2/135	0.941169	0.99734	1.91042	Dronc/betaTub60D	2	-0.115834
1240	GO:0030516	regulation of axon extension	1/80	0.932955	0.99734	1.67118	shot	1	-0.115978
1241	GO:0007367	segment polarity determination	2/146	0.956768	0.99734	2.67477	Su(fu)/vls	2	-0.118211
1242	GO:1903429	regulation of cell maturation	5/266	0.942719	0.99734	2.04338	Slbp/cathD/hpo/tnc/vito	5	-0.120533
1243	GO:0098840	protein transport along microtubule	5/113	0.320651	0.940616	0.105975	exu/Lam/qm/Imp/shot	5	-0.120536
1244	GO:0010528	regulation of transposition	1/83	0.939429	0.99734	1.92951	Lam	1	-0.120561
1245	GO:0060025	regulation of synaptic activity	4/115	0.532281	0.99734	0.192471	Arc1/Synj/orb2/cpx	4	-0.121369
1246	GO:0030855	epithelial cell differentiation	4/171	0.822572	0.99734	0.621387	Idgf1/hpo/Lam/Idgf2	4	-0.121369
1247	GO:1902749	regulation of cell cycle G2/M phase transition	1/35	0.693009	0.99734	0.331737	vito	1	-0.121652
1248	GO:0021782	glial cell development	7/259	0.759126	0.99734	0.443578	imd/LanB1/LanB2/hpo/Rel/His2B/Akap200	7	-0.122245
1249	GO:0000041	transition metal ion transport	1/24	0.554946	0.99734	0.208776	MtnB	1	-0.122945
1250	GO:0043043	peptide biosynthetic process	6/256	0.855475	0.99734	0.789419	imd/Dronc/hpo/spz/Zw/hoip	6	-0.123227
1251	GO:0033157	regulation of intracellular protein transport	4/116	0.539136	0.99734	0.201609	imd/Nup98-96/hpo/shot	4	-0.124552
1252	GO:0060251	regulation of glial cell proliferation	1/81	0.935186	0.99734	1.86324	hpo	1	-0.124855
1253	GO:0010470	regulation of gastrulation	2/138	0.945886	0.99734	2.25499	Rel/spz	2	-0.125452
1254	GO:0035271	ring gland development	5/125	0.39975	0.990466	0.137515	dre4/qkr58E-1/Dronc/Rel/Hug	5	-0.126089
1255	GO:1902532	negative regulation of intracellular signal transduction	6/240	0.810974	0.99734	0.606614	RanGAP/imd/Su(fu)/hpo/Nup62/Rel	6	-0.127098
1256	GO:0051960	regulation of nervous system development	3/181	0.941784	0.99734	2.12886	hpo/Nmnat/shot	3	-0.127688
1257	GO:0034613	cellular protein localization	7/307	0.886596	0.99734	1.06278	Ndg/cathD/Dronc/hpo/glob1/Ran/shot	7	-0.127923
1258	GO:0006390	transcription from mitochondrial promoter	1/85	0.943395	0.99734	2.20692	mtSSB	1	-0.128599
1259	GO:0098789	pre-mRNA cleavage required for polyadenylation	1/23	0.539668	0.99734	0.208806	Slbp	1	-0.128792
1260	GO:0045216	cell-cell junction organization	6/262	0.869783	0.99734	0.935445	Kap-alpha3/hpo/Rcc1/Lam/Ank2/shot	6	-0.130506
1261	GO:0030540	female genitalia development	8/332	0.863641	0.99734	0.901321	Hrb98DE/Sirup/hpo/orb2/Nup62/CIAPIN1/Atg7/Akap200	8	-0.132132
1262	GO:0007228	positive regulation of hh target transcription factor activity	1/25	0.569717	0.99734	0.235642	Su(fu)	1	-0.132576
1263	GO:0031401	positive regulation of protein modification process	1/23	0.539668	0.99734	0.216162	imd	1	-0.133329
1264	GO:0008585	female gonad development	3/126	0.792493	0.99734	0.573804	hpo/Nup62/ETH	3	-0.13345
1265	GO:0030335	positive regulation of cell migration	3/85	0.538442	0.99734	0.215729	Pdcd4/Lam/CRMP	3	-0.133553
1266	GO:0042147	retrograde transport, endosome to Golgi	1/25	0.569717	0.99734	0.239236	cathD	1	-0.134598
1267	GO:0046620	regulation of organ growth	5/153	0.57587	0.99734	0.246371	Dronc/hpo/Rel/vito/Lam	5	-0.135966
1268	GO:0002181	cytoplasmic translation	7/314	0.899362	0.99734	1.29455	Hrb98DE/Nopp140/cathD/Nplp2/orb2/RpL34a/Nmnat	7	-0.137313
1269	GO:1903146	regulation of autophagy of mitochondrion	1/70	0.905955	0.99734	1.41127	Fer1HCH	1	-0.139384
1270	GO:0060341	regulation of cellular localization	2/129	0.930539	0.99734	1.97858	hpo/Rel	2	-0.142441
1271	GO:0070983	dendrite guidance	4/139	0.680886	0.99734	0.375305	betaTub85D/pod1/LanA/betaTub60D	4	-0.144252
1272	GO:0050767	regulation of neurogenesis	2/119	0.908695	0.99734	1.51944	hpo/shot	2	-0.145479
1273	GO:0007167	enzyme linked receptor protein signaling pathway	6/224	0.756428	0.99734	0.521583	Su(fu)/Tep4/O-fut1/hpo/Rel/spz	6	-0.145599
1274	GO:0043001	Golgi to plasma membrane protein transport	7/217	0.58256	0.99734	0.27521	imd/Rab30/cathD/exu/pod1/rdgB/AP-2mu	7	-0.148702
1275	GO:0006479	protein methylation	1/92	0.955341	0.99734	3.27606	pn	1	-0.149674
1276	GO:0000019	regulation of mitotic recombination	2/115	0.898274	0.99734	1.40532	Idgf1/geminin	2	-0.150764
1277	GO:0051924	regulation of calcium ion transport	2/125	0.922469	0.99734	1.87034	sra/baf	2	-0.150938
1278	GO:0035304	regulation of protein dephosphorylation	3/169	0.922079	0.99734	1.87564	hpo/Lam/Tap42	3	-0.152159
1279	GO:0048638	regulation of developmental growth	2/123	0.918111	0.99734	1.81904	imd/hpo	2	-0.155413
1280	GO:0007346	regulation of mitotic cell cycle	2/110	0.883689	0.99734	1.26102	hpo/Lam	2	-0.155925
1281	GO:0034470	ncRNA processing	8/288	0.742487	0.99734	0.528472	Hrb98DE/Slbp/IntS12/imd/Rrp6/Rm62/Su(fu)/exu	8	-0.157353
1282	GO:1900073	regulation of neuromuscular synaptic transmission	4/213	0.925823	0.99734	2.04308	stnB/cpx/Ank2/AP-2mu	4	-0.157465
1283	GO:0007431	salivary gland development	4/105	0.461216	0.99734	0.204417	imd/Dronc/La/Lam	4	-0.158196
1284	GO:0031935	regulation of chromatin silencing	2/106	0.870654	0.99734	1.14284	Lam/His2B	2	-0.158295
1285	GO:2000145	regulation of cell motility	2/113	0.892657	0.99734	1.39552	hpo/shot	2	-0.158466
1286	GO:0090328	regulation of olfactory learning	2/116	0.900978	0.99734	1.52835	Ank2/CRMP	2	-0.159368
1287	GO:0016311	dephosphorylation	8/240	0.543942	0.99734	0.262056	Slbp/sds22/dre4/Synj/hpo/Ssrp/Tap42/Fcp1	8	-0.159569
1288	GO:0001654	eye development	8/332	0.863641	0.99734	1.1009	Ndg/Dronc/LanB2/hpo/bocks/rdgB/His2B/Akap200	8	-0.16139
1289	GO:0031056	regulation of histone modification	4/210	0.920805	0.99734	1.95625	Nup98-96/hpo/wds/His2B	4	-0.161404
1290	GO:0042127	regulation of cell proliferation	3/92	0.592301	0.99734	0.308435	hpo/baf/NimC1	3	-0.16154
1291	GO:0043112	receptor metabolic process	2/143	0.952958	0.99734	3.38218	GstE1/Zw	2	-0.162969
1292	GO:0006814	sodium ion transport	1/73	0.915032	0.99734	1.87719	fray	1	-0.166686
1293	GO:0031000	response to caffeine	1/32	0.66028	0.99734	0.403818	hpo	1	-0.167621
1294	GO:0046670	positive regulation of retinal cell programmed cell death	1/28	0.611158	0.99734	0.341847	hpo	1	-0.168325
1295	GO:0006626	protein targeting to mitochondrion	9/226	0.33529	0.952768	0.154274	cathD/Aos1/Sirup/hpo/Lam/Ank2/Atg7/Nmnat/shot	9	-0.168584
1296	GO:0008101	decapentaplegic signaling pathway	3/105	0.680951	0.99734	0.439913	tok/Su(fu)/hpo	3	-0.169043
1297	GO:0006694	steroid biosynthetic process	1/68	0.899372	0.99734	1.6082	ETH	1	-0.170563
1298	GO:0061355	Wnt protein secretion	7/240	0.686752	0.99734	0.456931	Dronc/mahj/hpo/Rel/cmb/Ank2/Ssdp	7	-0.171706
1299	GO:0045069	regulation of viral genome replication	1/32	0.66028	0.99734	0.414954	imd	1	-0.172244
1300	GO:0008202	steroid metabolic process	1/68	0.899372	0.99734	1.63309	ETH	1	-0.173203
1301	GO:0006937	regulation of muscle contraction	3/103	0.668304	0.99734	0.434055	qkr58E-1/Ms/hoip	3	-0.174929
1302	GO:0051056	regulation of small GTPase mediated signal transduction	1/64	0.884793	0.99734	1.43694	Rab30	1	-0.175883
1303	GO:0001952	regulation of cell-matrix adhesion	4/133	0.647052	0.99734	0.408315	LanB2/Bin1/tnc/LanA	4	-0.177751
1304	GO:0099024	plasma membrane invagination	3/101	0.655295	0.99734	0.421659	cathD/vito/Lam	3	-0.178222
1305	GO:1904396	regulation of neuromuscular junction development	6/295	0.928899	0.99734	2.42238	Synj/hpo/Rel/Ank2/Rae1/shot	6	-0.178662
1306	GO:0051188	cofactor biosynthetic process	8/253	0.603877	0.99734	0.355681	Rrp6/betaTub85D/Aos1/fray/hpo/AOX1/Zw/betaTub60D	8	-0.1794
1307	GO:0060260	regulation of transcription initiation from RNA polymerase II promoter	2/70	0.679434	0.99734	0.466572	Rel/TfIIEbeta	2	-0.180328
1308	GO:0045035	sensory organ precursor cell division	1/78	0.928259	0.99734	2.423	CRMP	1	-0.180379
1309	GO:0006487	protein N-linked glycosylation	3/73	0.437519	0.99734	0.218429	imd/LanB1/LanB2	3	-0.180561
1310	GO:2000289	regulation of photoreceptor cell axon guidance	1/51	0.821202	0.99734	0.92251	His2B	1	-0.181722
1311	GO:0035220	wing disc development	2/138	0.945886	0.99734	3.31286	Su(fu)/hpo	2	-0.184304
1312	GO:0061356	regulation of Wnt protein secretion	2/122	0.915847	0.99734	2.10896	hpo/Rel	2	-0.185392
1313	GO:0071822	protein complex subunit organization	7/183	0.40456	0.994006	0.206286	Prosalpha2/Fer1HCH/Prosalpha4/Rpn2/Nup62/Ank2/Fer2LCH	7	-0.18668
1314	GO:0030111	regulation of Wnt signaling pathway	5/254	0.926688	0.99734	2.46725	hpo/Rel/cmb/His2B/eIF6	5	-0.187853
1315	GO:0048522	positive regulation of cellular process	4/216	0.930553	0.99734	2.61167	imd/Su(fu)/Bug22/Imp	4	-0.187979
1316	GO:0031060	regulation of histone methylation	2/102	0.856287	0.99734	1.21849	wds/His2B	2	-0.189048
1317	GO:0060964	regulation of gene silencing by miRNA	3/99	0.641924	0.99734	0.426655	imd/hpo/ldbr	3	-0.18913
1318	GO:0008589	regulation of smoothened signaling pathway	1/59	0.86357	0.99734	1.30906	Su(fu)	1	-0.192013
1319	GO:0048867	stem cell fate determination	4/212	0.924183	0.99734	2.43585	calypso/vito/Lam/spz	4	-0.192055
1320	GO:0043462	regulation of ATPase activity	2/128	0.928599	0.99734	2.6005	rept/Su(fu)	2	-0.19264
1321	GO:0002082	regulation of oxidative phosphorylation	3/115	0.738804	0.99734	0.642239	fray/hpo/His2B	3	-0.19442
1322	GO:0016202	regulation of striated muscle tissue development	5/238	0.899183	0.99734	1.84659	Slbp/prc/LanA/hoip/betaTub60D	5	-0.196236
1323	GO:1904059	regulation of locomotor rhythm	2/99	0.844572	0.99734	1.17291	cpx/Atg7	2	-0.198135
1324	GO:0043254	regulation of protein complex assembly	4/133	0.647052	0.99734	0.457582	Dronc/wds/Nup62/Lam	4	-0.199199
1325	GO:0051345	positive regulation of hydrolase activity	3/149	0.875379	0.99734	1.51313	imd/Su(fu)/Dronc	3	-0.201395
1326	GO:0090175	regulation of establishment of planar polarity	1/58	0.858878	0.99734	1.32826	hpo	1	-0.202067
1327	GO:0010608	posttranscriptional regulation of gene expression	4/214	0.927431	0.99734	2.68656	Slbp/imd/fl(2)d/HBS1	4	-0.202397
1328	GO:0042761	very long-chain fatty acid biosynthetic process	1/70	0.905955	0.99734	2.0607	Ppt1	1	-0.203526
1329	GO:0006893	Golgi to plasma membrane transport	7/235	0.665579	0.99734	0.500134	imd/Rab30/cathD/exu/pod1/rdgB/AP-2mu	7	-0.203604
1330	GO:0000038	very long-chain fatty acid metabolic process	1/70	0.905955	0.99734	2.06193	Ppt1	1	-0.203648
1331	GO:0045314	regulation of compound eye photoreceptor development	2/97	0.836287	0.99734	1.15101	Su(fu)/Lam	2	-0.205782
1332	GO:0008277	regulation of G-protein coupled receptor protein signaling pathway	4/216	0.930553	0.99734	2.88588	imd/Su(fu)/hpo/Rel	4	-0.207715
1333	GO:0007472	wing disc morphogenesis	2/130	0.932429	0.99734	2.98125	Su(fu)/hpo	2	-0.208576
1334	GO:0010632	regulation of epithelial cell migration	2/110	0.883689	0.99734	1.69839	hpo/Lam	2	-0.210005
1335	GO:0043666	regulation of phosphoprotein phosphatase activity	5/168	0.658216	0.99734	0.508196	imd/sds22/sra/Rel/Tap42	5	-0.212539
1336	GO:0060259	regulation of feeding behavior	4/194	0.888584	0.99734	1.80524	cv-d/Ms/Hug/Atg7	4	-0.213245
1337	GO:1905725	protein localization to microtubule end	1/80	0.932955	0.99734	3.10904	exu	1	-0.215763
1338	GO:1904801	positive regulation of neuron remodeling	1/24	0.554946	0.99734	0.366993	cpx	1	-0.216117
1339	GO:0051261	protein depolymerization	4/103	0.446536	0.99734	0.268996	betaTub85D/Lam/betaTub60D/shot	4	-0.216874
1340	GO:0035290	trunk segmentation	1/76	0.923235	0.99734	2.72118	exu	1	-0.217345
1341	GO:0070129	regulation of mitochondrial translation	4/157	0.768419	0.99734	0.832646	eIF4G2/Fer1HCH/Nmnat/mtSSB	4	-0.219336
1342	GO:0051588	regulation of neurotransmitter transport	3/125	0.788022	0.99734	0.922739	stnB/cpx/AP-2mu	3	-0.219824
1343	GO:0046626	regulation of insulin receptor signaling pathway	4/190	0.87892	0.99734	1.70425	vito/ncm/Sod3/Shc	4	-0.219953
1344	GO:0060281	regulation of oocyte development	4/145	0.712387	0.99734	0.653271	exu/hpo/vls/shot	4	-0.221547
1345	GO:0007522	visceral muscle development	2/125	0.922469	0.99734	2.75624	betaTub85D/betaTub60D	2	-0.222431
1346	GO:0015918	sterol transport	3/91	0.58486	0.99734	0.418587	betaTub85D/hpo/betaTub60D	3	-0.224523
1347	GO:0019432	triglyceride biosynthetic process	1/68	0.899372	0.99734	2.12994	nec	1	-0.225899
1348	GO:2000736	regulation of stem cell differentiation	5/238	0.899183	0.99734	2.12777	Su(fu)/hpo/fl(2)d/Lam/shot	5	-0.226117
1349	GO:0007224	smoothened signaling pathway	2/114	0.8955	0.99734	2.05058	Su(fu)/Aos1	2	-0.226329
1350	GO:0071900	regulation of protein serine/threonine kinase activity	4/133	0.647052	0.99734	0.521742	cact/fray/hpo/Rel	4	-0.22713
1351	GO:0046534	positive regulation of photoreceptor cell differentiation	1/49	0.808698	0.99734	1.07666	hpo	1	-0.228608
1352	GO:0008284	positive regulation of cell proliferation	3/157	0.896448	0.99734	2.10126	Kap-alpha3/Dronc/Mlf	3	-0.229698
1353	GO:0022407	regulation of cell-cell adhesion	3/150	0.878206	0.99734	1.77927	LanB2/tnc/LanA	3	-0.23108
1354	GO:0031399	regulation of protein modification process	5/162	0.62654	0.99734	0.496244	imd/Aos1/Uba2/Rel/Ran	5	-0.232015
1355	GO:0045572	positive regulation of imaginal disc growth	1/57	0.854025	0.99734	1.48229	Dronc	1	-0.233897
1356	GO:0033044	regulation of chromosome organization	4/164	0.796945	0.99734	1.03487	Nup98-96/wds/Lam/SF1	4	-0.234885
1357	GO:0060541	respiratory system development	1/62	0.876731	0.99734	1.79928	glob1	1	-0.236704
1358	GO:0007271	synaptic transmission, cholinergic	1/56	0.849006	0.99734	1.45674	cpx	1	-0.238453
1359	GO:0006641	triglyceride metabolic process	1/68	0.899372	0.99734	2.2623	nec	1	-0.239936
1360	GO:0045055	regulated exocytosis	1/63	0.88083	0.99734	1.89329	cpx	1	-0.240241
1361	GO:2000147	positive regulation of cell motility	2/72	0.694336	0.99734	0.661683	Bug22/CRMP	2	-0.241381
1362	GO:0050769	positive regulation of neurogenesis	1/59	0.86357	0.99734	1.64667	hpo	1	-0.241535
1363	GO:0048563	post-embryonic animal organ morphogenesis	1/26	0.583999	0.99734	0.450572	prc	1	-0.242343
1364	GO:0035332	positive regulation of hippo signaling	1/31	0.648613	0.99734	0.560285	hpo	1	-0.242558
1365	GO:0046622	positive regulation of organ growth	1/67	0.89591	0.99734	2.21208	betaTub85D	1	-0.243142
1366	GO:1905881	positive regulation of oogenesis	1/60	0.868106	0.99734	1.72224	Lam	1	-0.243597
1367	GO:0022904	respiratory electron transport chain	1/34	0.682465	0.99734	0.638332	Atg7	1	-0.243871
1368	GO:0008582	regulation of synaptic growth at neuromuscular junction	5/234	0.891041	0.99734	2.11795	Synj/hpo/CHMP2B/Ank2/Rae1	5	-0.244337
1369	GO:0010564	regulation of cell cycle process	4/139	0.680886	0.99734	0.639605	Slbp/Dronc/hpo/bocks	4	-0.245839
1370	GO:0000338	protein deneddylation	1/21	0.507524	0.99734	0.365283	Rpn11	1	-0.247738
1371	GO:0019236	response to pheromone	2/105	0.867191	0.99734	1.7439	imd/cact	2	-0.248498
1372	GO:0034587	piRNA metabolic process	5/194	0.774568	0.99734	0.973943	imd/Dronc/hpo/CHMP2B/Nmnat	5	-0.248794
1373	GO:0034243	regulation of transcription elongation from RNA polymerase II promoter	2/80	0.748299	0.99734	0.860354	His2B/TfIIEbeta	2	-0.249462
1374	GO:0032465	regulation of cytokinesis	6/187	0.589742	0.99734	0.473633	Kap-alpha3/eIF4G2/Map205/geminin/CHMP2B/CRMP	6	-0.250112
1375	GO:0007519	skeletal muscle tissue development	2/110	0.883689	0.99734	2.04999	prc/LanA	2	-0.253481
1376	GO:0001558	regulation of cell growth	4/168	0.811934	0.99734	1.23068	imd/hpo/baf/spz	4	-0.256396
1377	GO:0035075	response to ecdysone	2/104	0.863644	0.99734	1.75569	Dronc/ETH	2	-0.257375
1378	GO:0050909	sensory perception of taste	2/103	0.86001	0.99734	1.72771	Hug/vls	2	-0.260559
1379	GO:0045498	sex comb development	1/53	0.832889	0.99734	1.4309	CG11313	1	-0.261646
1380	GO:0016126	sterol biosynthetic process	1/49	0.808698	0.99734	1.23701	cact	1	-0.262653
1381	GO:0035330	regulation of hippo signaling	5/225	0.870636	0.99734	1.89792	sra/fray/Dronc/hpo/His2B	5	-0.262921
1382	GO:0016125	sterol metabolic process	1/49	0.808698	0.99734	1.25388	cact	1	-0.266235
1383	GO:2000027	regulation of organ morphogenesis	3/126	0.792493	0.99734	1.15067	hpo/Rel/MtnB	3	-0.267613
1384	GO:0007416	synapse assembly	4/188	0.873821	0.99734	1.98765	Synj/hpo/cpx/LanA	4	-0.268094
1385	GO:1902667	regulation of axon guidance	7/291	0.852293	0.99734	1.68251	tok/Nup154/His2B/Ppt1/Ank2/Nmnat/shot	7	-0.268908
1386	GO:0010720	positive regulation of cell development	9/326	0.756989	0.99734	0.975442	Su(fu)/Map205/PGRP-SA/geminin/hpo/Mlf/CRMP/SF2/shot	9	-0.271569
1387	GO:0097090	presynaptic membrane organization	1/35	0.693009	0.99734	0.756255	Ank2	1	-0.277327
1388	GO:0051049	regulation of transport	4/181	0.854493	0.99734	1.77722	Aos1/cv-d/CHMP2B/cpx	4	-0.279463
1389	GO:0048634	regulation of muscle organ development	3/131	0.813686	0.99734	1.3615	fl(2)d/Lam/hoip	3	-0.280715
1390	GO:1903827	regulation of cellular protein localization	3/135	0.829294	0.99734	1.50166	Nup98-96/hpo/Rel	3	-0.281081
1391	GO:0050848	regulation of calcium-mediated signaling	7/209	0.542638	0.99734	0.460234	sra/LanB2/lost/Rel/Ank2/mbo/shot	7	-0.281347
1392	GO:0051094	positive regulation of developmental process	3/89	0.56972	0.99734	0.504104	Lam/nsr/qkr58E-3	3	-0.283614
1393	GO:0008361	regulation of cell size	3/101	0.655295	0.99734	0.675168	fray/Dronc/hpo	3	-0.285373
1394	GO:0097479	synaptic vesicle localization	2/94	0.823109	0.99734	1.47691	ETH/cpx	2	-0.287505
1395	GO:0032880	regulation of protein localization	3/120	0.764455	0.99734	1.07048	imd/hpo/Rel	3	-0.287521
1396	GO:0051052	regulation of DNA metabolic process	5/240	0.903052	0.99734	2.88287	Arc1/qkr58E-1/mod/fl(2)d/SF2	5	-0.293981
1397	GO:0034976	response to endoplasmic reticulum stress	4/130	0.629272	0.99734	0.63702	imd/Ms/ETH/Rel	4	-0.295063
1398	GO:0042325	regulation of phosphorylation	4/160	0.781009	0.99734	1.19509	imd/Dronc/baf/nec	4	-0.295388
1399	GO:0052548	regulation of endopeptidase activity	7/217	0.58256	0.99734	0.548796	imd/Dronc/hpo/Uba3/Rpn11/Nmnat/Acn	7	-0.296528
1400	GO:0050916	sensory perception of sweet taste	1/35	0.693009	0.99734	0.821769	vls	1	-0.301352
1401	GO:0035065	regulation of histone acetylation	7/233	0.656869	0.99734	0.727201	Dif/Bin1/wds/Nup62/Lam/His2B/SF1	7	-0.305621
1402	GO:0065004	protein-DNA complex assembly	2/127	0.926609	0.99734	4.01576	Nup62/Ssrp	2	-0.306097
1403	GO:0007009	plasma membrane organization	9/330	0.769268	0.99734	1.16846	Ndg/prc/imd/hpo/baf/rdgB/Lam/Ank2/shot	9	-0.306506
1404	GO:0043408	regulation of MAPK cascade	7/284	0.834847	0.99734	1.70485	imd/sds22/Dronc/geminin/hpo/spz/shot	7	-0.307737
1405	GO:0048489	synaptic vesicle transport	8/227	0.480737	0.99734	0.423006	Arc1/sra/stnB/Synj/cpx/Ppt1/Ank2/AP-2mu	8	-0.309825
1406	GO:0035094	response to nicotine	1/34	0.682465	0.99734	0.811894	Cyp28d1	1	-0.310179
1407	GO:0051101	regulation of DNA binding	5/133	0.45209	0.99734	0.391915	Slbp/imd/hpo/Rel/fl(2)d	5	-0.311131
1408	GO:0001932	regulation of protein phosphorylation	4/164	0.796945	0.99734	1.3739	imd/Dronc/baf/nec	4	-0.311832
1409	GO:0051962	positive regulation of nervous system development	5/250	0.920518	0.99734	3.76527	Su(fu)/Map205/hpo/ETH/shot	5	-0.311833
1410	GO:0048168	regulation of neuronal synaptic plasticity	8/251	0.594913	0.99734	0.602464	Arc1/sra/stnB/orb2/cpx/Ank2/Atg7/LanA	8	-0.312884
1411	GO:0045214	sarcomere organization	1/50	0.815055	0.99734	1.53588	CalpB	1	-0.314086
1412	GO:0042058	regulation of epidermal growth factor receptor signaling pathway	4/139	0.680886	0.99734	0.818091	hpo/Rel/spz/Shc	4	-0.314442
1413	GO:1902115	regulation of organelle assembly	4/152	0.746189	0.99734	1.08354	Fer1HCH/bocks/Lam/AP-2mu	4	-0.317236
1414	GO:0035418	protein localization to synapse	5/238	0.899183	0.99734	2.98636	Ndg/cact/Rel/cpx/Ank2	5	-0.317358
1415	GO:0097305	response to alcohol	1/48	0.802123	0.99734	1.45243	Atg7	1	-0.320251
1416	GO:0007034	vacuolar transport	3/137	0.836669	0.99734	1.80625	imd/cathD/Atg7	3	-0.322102
1417	GO:0000723	telomere maintenance	2/74	0.708662	0.99734	0.935545	Nop60B/Ku80	2	-0.32218
1418	GO:0006898	receptor-mediated endocytosis	1/59	0.86357	0.99734	2.21125	Sr-CI	1	-0.324347
1419	GO:0007227	signal transduction downstream of smoothened	1/36	0.703204	0.99734	0.938663	Su(fu)	1	-0.330511
1420	GO:0006517	protein deglycosylation	1/39	0.731804	0.99734	1.06236	spz	1	-0.331713
1421	GO:0043549	regulation of kinase activity	6/231	0.781581	0.99734	1.35443	imd/fray/Dronc/hpo/vito/Atg7	6	-0.333781
1422	GO:0007362	terminal region determination	5/217	0.849874	0.99734	2.05751	imd/cpx/spz/Tap42/Ran	5	-0.334689
1423	GO:0010675	regulation of cellular carbohydrate metabolic process	5/174	0.688112	0.99734	0.896138	imd/snama/O-fut1/Sps2/NimC1	5	-0.334979
1424	GO:0048209	regulation of vesicle targeting, to, from or within Golgi	7/288	0.845006	0.99734	2.00112	betaTub85D/cathD/Fer1HCH/Rel/rdgB/Fer2LCH/Akap200	7	-0.33701
1425	GO:0009896	positive regulation of catabolic process	4/152	0.746189	0.99734	1.15259	imd/fray/Lam/Imp	4	-0.337452
1426	GO:0046578	regulation of Ras protein signal transduction	3/131	0.813686	0.99734	1.63944	hpo/Akap200/Shc	3	-0.338022
1427	GO:0060538	skeletal muscle organ development	1/43	0.765702	0.99734	1.26702	hpo	1	-0.338247
1428	GO:0051336	regulation of hydrolase activity	8/291	0.752628	0.99734	1.20209	imd/rept/Su(fu)/Obp44a/Dronc/Rel/Rpn11/TrxT	8	-0.341615
1429	GO:0006417	regulation of translation	6/195	0.630409	0.99734	0.74514	Hrb98DE/imd/mod/La/hpo/Mlf	6	-0.343797
1430	GO:0006568	tryptophan metabolic process	2/99	0.844572	0.99734	2.03688	stnB/wds	2	-0.34408
1431	GO:0060968	regulation of gene silencing	11/327	0.523419	0.99734	0.535667	imd/GNBP-like3/Nup98-96/smp-30/Dronc/hpo/Rel/cpx/Inos/Atg7/Ran	11	-0.346776
1432	GO:0045471	response to ethanol	2/71	0.686958	0.99734	0.928628	cact/Atg7	2	-0.348684
1433	GO:0032006	regulation of TOR signaling	8/231	0.500461	0.99734	0.505266	imd/rept/hpo/Rel/Atg7/Tap42/CG3071/Lst8	8	-0.349758
1434	GO:0030100	regulation of endocytosis	3/114	0.733417	0.99734	1.13383	imd/hpo/Atg7	3	-0.351533
1435	GO:0016476	regulation of embryonic cell shape	5/202	0.803553	0.99734	1.61007	baf/tnc/Lam/spz/ea	5	-0.352144
1436	GO:0072657	protein localization to membrane	9/389	0.901492	0.99734	3.40535	Ndg/Su(fu)/O-fut1/Dronc/hpo/Nup62/cpx/Glt/shot	9	-0.353148
1437	GO:0061912	selective autophagy	3/89	0.56972	0.99734	0.632879	His2B/Atg7/Nmnat	3	-0.356064
1438	GO:0048728	proboscis development	1/40	0.740712	0.99734	1.19954	nec	1	-0.360033
1439	GO:0008593	regulation of Notch signaling pathway	2/100	0.84857	0.99734	2.19962	O-fut1/hpo	2	-0.361184
1440	GO:0061541	rhabdomere morphogenesis	2/93	0.81851	0.99734	1.8067	LanA/shot	2	-0.361828
1441	GO:0045859	regulation of protein kinase activity	7/249	0.722648	0.99734	1.1153	imd/rept/fray/Dronc/hpo/vito/Atg7	7	-0.362286
1442	GO:0048636	positive regulation of muscle organ development	2/71	0.686958	0.99734	0.965273	betaTub85D/betaTub60D	2	-0.362443
1443	GO:0043405	regulation of MAP kinase activity	6/264	0.874282	0.99734	2.75478	imd/Rab30/sds22/sra/hpo/orb2	6	-0.370111
1444	GO:0016050	vesicle organization	2/86	0.783214	0.99734	1.51872	imd/Lam	2	-0.371097
1445	GO:0070633	transepithelial transport	1/39	0.731804	0.99734	1.19083	fray	1	-0.371827
1446	GO:0097374	sensory neuron axon guidance	3/120	0.764455	0.99734	1.38488	betaTub85D/Lam/betaTub60D	3	-0.371968
1447	GO:0006275	regulation of DNA replication	3/104	0.674673	0.99734	0.949572	Slbp/geminin/pic	3	-0.373683
1448	GO:0006743	ubiquinone metabolic process	1/37	0.713061	0.99734	1.10728	hpo	1	-0.37447
1449	GO:0006744	ubiquinone biosynthetic process	1/37	0.713061	0.99734	1.1073	hpo	1	-0.374476
1450	GO:0050806	positive regulation of synaptic transmission	1/28	0.611158	0.99734	0.766571	cpx	1	-0.377459
1451	GO:1902653	secondary alcohol biosynthetic process	1/41	0.749325	0.99734	1.30833	cact	1	-0.377562
1452	GO:0006412	translation	2/91	0.808988	0.99734	1.78801	Hrb98DE/hpo	2	-0.379006
1453	GO:0006813	potassium ion transport	2/68	0.663943	0.99734	0.925826	fray/rdgB	2	-0.37918
1454	GO:0006986	response to unfolded protein	4/133	0.647052	0.99734	0.882491	imd/cathD/O-fut1/spz	4	-0.384174
1455	GO:0043484	regulation of RNA splicing	3/123	0.778839	0.99734	1.54208	Hrb98DE/fl(2)d/SF2	3	-0.385445
1456	GO:0043488	regulation of mRNA stability	10/312	0.588149	0.99734	0.738015	imd/betaTub85D/REG/MtnD/cmb/pic/Atg7/Nmnat/betaTub60D/MtnB	10	-0.391719
1457	GO:0043506	regulation of JUN kinase activity	3/128	0.801201	0.99734	1.76909	imd/hpo/Rel	3	-0.392108
1458	GO:0007035	vacuolar acidification	1/46	0.788287	0.99734	1.67963	qkr58E-1	1	-0.399571
1459	GO:0006415	translational termination	1/39	0.731804	0.99734	1.28313	cathD	1	-0.400648
1460	GO:0009303	rRNA transcription	2/82	0.760443	0.99734	1.48371	Nopp140/vito	2	-0.406318
1461	GO:0042052	rhabdomere development	3/104	0.674673	0.99734	1.0363	Map205/LanA/shot	3	-0.407813
1462	GO:0045927	positive regulation of growth	7/187	0.426288	0.997115	0.479066	imd/betaTub85D/Su(fu)/fray/PGRP-SA/hpo/Imp	7	-0.408471
1463	GO:0010628	positive regulation of gene expression	5/157	0.598839	0.99734	0.802501	imd/rept/hpo/cpx/Imp	5	-0.411492
1464	GO:1903578	regulation of ATP metabolic process	4/151	0.741553	0.99734	1.39926	cact/sra/cv-d/Rel	4	-0.418391
1465	GO:1901184	regulation of ERBB signaling pathway	3/119	0.759494	0.99734	1.52782	hpo/Rel/Shc	3	-0.420308
1466	GO:0018345	protein palmitoylation	1/60	0.868106	0.99734	2.97739	Ppt1	1	-0.421127
1467	GO:0031054	pre-miRNA processing	2/86	0.783214	0.99734	1.7241	imd/Rm62	2	-0.421283
1468	GO:0006366	transcription from RNA polymerase II promoter	3/108	0.699244	0.99734	1.17791	Rel/His2B/TfIIEbeta	3	-0.421403
1469	GO:0046328	regulation of JNK cascade	3/97	0.628192	0.99734	0.908723	imd/Rel/shot	3	-0.422474
1470	GO:0014706	striated muscle tissue development	5/166	0.647852	0.99734	0.974107	prc/LanB1/hpo/LanA/hoip	5	-0.422853
1471	GO:0017015	regulation of transforming growth factor beta receptor signaling pathway	5/167	0.653058	0.99734	0.993213	imd/tok/baf/bocks/sPLA2	5	-0.423197
1472	GO:0031053	primary miRNA processing	2/85	0.777706	0.99734	1.68993	imd/Rm62	2	-0.424859
1473	GO:0005991	trehalose metabolic process	3/105	0.680951	0.99734	1.10627	Arc1/Ccp84Ag/Zw	3	-0.425099
1474	GO:0031328	positive regulation of cellular biosynthetic process	6/166	0.473369	0.99734	0.572103	imd/Su(fu)/fray/PGRP-SA/Lam/Bug22	6	-0.427865
1475	GO:0051603	proteolysis involved in cellular protein catabolic process	5/121	0.373346	0.972641	0.43495	Prosalpha2/geminin/Mlf/pic/ea	5	-0.428535
1476	GO:0072091	regulation of stem cell proliferation	7/218	0.58743	0.99734	0.812897	imd/hpo/vito/Lam/mbm/mdlc/Nop56	7	-0.432459
1477	GO:0031331	positive regulation of cellular catabolic process	6/166	0.473369	0.99734	0.578462	imd/Su(fu)/fray/PGRP-SA/Lam/Bug22	6	-0.432621
1478	GO:0006473	protein acetylation	5/202	0.803553	0.99734	1.99742	betaTub85D/wds/Lam/Bug22/betaTub60D	5	-0.436861
1479	GO:0051347	positive regulation of transferase activity	4/203	0.907898	0.99734	4.53404	Su(fu)/fray/PGRP-SA/betaTub60D	4	-0.438093
1480	GO:0006570	tyrosine metabolic process	4/155	0.759716	0.99734	1.59448	imd/Nup98-96/Tep2/Synj	4	-0.438182
1481	GO:0007608	sensory perception of smell	7/266	0.782524	0.99734	1.80601	Obp56e/Ms/Ggamma30A/Hug/nec/Tsf1/Akap200	7	-0.44289
1482	GO:1904799	regulation of neuron remodeling	9/296	0.650814	0.99734	1.03306	Arc1/sra/stnB/orb2/cpx/Ank2/Atg7/LanA/bol	9	-0.44373
1483	GO:0043200	response to amino acid	4/143	0.702147	0.99734	1.26187	imd/Tep2/Rel/spz	4	-0.446213
1484	GO:0030307	positive regulation of cell growth	6/195	0.630409	0.99734	0.976239	Su(fu)/Map205/fray/PGRP-SA/hpo/shot	6	-0.450423
1485	GO:0048103	somatic stem cell division	6/202	0.663995	0.99734	1.11859	imd/hpo/orb2/Lam/spz/CRMP	6	-0.458041
1486	GO:0007129	synapsis	11/364	0.6653	0.99734	1.13131	Arc1/Ndg/Synj/Proc-R/LanB2/hpo/orb2/cpx/Ank2/Atg7/shot	11	-0.461029
1487	GO:0035222	wing disc pattern formation	4/137	0.669866	0.99734	1.15605	APP-BP1/hpo/Zw/bys	4	-0.463204
1488	GO:0045500	sevenless signaling pathway	4/131	0.635261	0.99734	1.04115	qkr58E-1/Lam/Akap200/Shc	4	-0.472389
1489	GO:0033365	protein localization to organelle	2/113	0.892657	0.99734	4.1686	Lam/cpx	2	-0.473359
1490	GO:0007169	transmembrane receptor protein tyrosine kinase signaling pathway	6/242	0.817067	0.99734	2.36606	Nup98-96/rept/Dronc/hpo/Rel/miple2	6	-0.478025
1491	GO:0006623	protein targeting to vacuole	3/77	0.472214	0.99734	0.641011	imd/cathD/fray	3	-0.480966
1492	GO:1902533	positive regulation of intracellular signal transduction	3/129	0.805438	0.99734	2.23889	Su(fu)/hpo/cpx	3	-0.484426
1493	GO:0031623	receptor internalization	4/160	0.781009	0.99734	1.97937	Cortactin/Sr-CI/rdgB/Hug	4	-0.489238
1494	GO:0006493	protein O-linked glycosylation	1/44	0.773486	0.99734	1.90638	O-fut1	1	-0.489648
1495	GO:0015868	purine ribonucleotide transport	4/119	0.559388	0.99734	0.852385	imd/O-fut1/Rel/Ns2	4	-0.495161
1496	GO:1903078	positive regulation of protein localization to plasma membrane	1/34	0.682465	0.99734	1.31277	imd	1	-0.501536
1497	GO:0051262	protein tetramerization	1/27	0.597807	0.99734	0.979515	mtSSB	1	-0.503948
1498	GO:0031398	positive regulation of protein ubiquitination	1/41	0.749325	0.99734	1.75218	imd	1	-0.50565
1499	GO:0035023	regulation of Rho protein signal transduction	6/205	0.677788	0.99734	1.31225	imd/hpo/baf/cmb/Lam/spz	6	-0.510364
1500	GO:0007179	transforming growth factor beta receptor signaling pathway	6/231	0.781581	0.99734	2.07894	imd/tok/baf/bocks/sPLA2/spz	6	-0.512327
1501	GO:0061512	protein localization to cilium	1/50	0.815055	0.99734	2.54347	Su(fu)	1	-0.520138
1502	GO:0045862	positive regulation of proteolysis	1/32	0.66028	0.99734	1.27888	Mlf	1	-0.530854
1503	GO:0000018	regulation of DNA recombination	3/117	0.74932	0.99734	1.84345	Nup98-96/hpo/spz	3	-0.531999
1504	GO:0007419	ventral cord development	8/254	0.608322	0.99734	1.07516	stc/Fer1HCH/Dronc/hpo/Nup62/Ppt1/LanA/Fer2LCH	8	-0.534409
1505	GO:0006470	protein dephosphorylation	9/247	0.43425	0.99734	0.644433	Slbp/sds22/Su(fu)/dre4/Synj/hpo/Ssrp/Tap42/Fcp1	9	-0.537544
1506	GO:0032270	positive regulation of cellular protein metabolic process	6/175	0.5247	0.99734	0.838092	imd/Su(fu)/fray/PGRP-SA/Lam/Bug22	6	-0.54051
1507	GO:0009967	positive regulation of signal transduction	9/317	0.727724	0.99734	1.70396	imd/GNBP3/Su(fu)/hpo/Pdcd4/cpx/spz/Imp/Shc	9	-0.541574
1508	GO:0090596	sensory organ morphogenesis	7/209	0.542638	0.99734	0.886037	Kap-alpha3/Rel/Hug/CRMP/nec/betaTub60D/Akap200	7	-0.541645
1509	GO:0043113	receptor clustering	6/226	0.763823	0.99734	2.02381	betaTub85D/Ama/hpo/Rel/CalpB/betaTub60D	6	-0.545255
1510	GO:0034067	protein localization to Golgi apparatus	3/111	0.716729	0.99734	1.65595	exu/rdgB/Ppt1	3	-0.551526
1511	GO:0035209	pupal development	3/131	0.813686	0.99734	2.69846	Dronc/Lam/betaTub60D	3	-0.556372
1512	GO:0055085	transmembrane transport	6/209	0.695602	0.99734	1.53779	imd/O-fut1/Aos1/hpo/CHMP2B/Atg7	6	-0.558184
1513	GO:0006906	vesicle fusion	6/216	0.725167	0.99734	1.74221	imd/stnB/Synj/rdgB/Lam/cpx	6	-0.559865
1514	GO:0006627	protein processing involved in protein targeting to mitochondrion	1/33	0.671559	0.99734	1.42555	cathD	1	-0.567585
1515	GO:0006029	proteoglycan metabolic process	5/121	0.373346	0.972641	0.578706	Ndg/prc/cv-d/His2B/LanA	5	-0.57017
1516	GO:0006508	proteolysis	7/183	0.40456	0.994006	0.634739	Slbp/imd/Dronc/Rel/Fem-1/pic/Akap200	7	-0.574411
1517	GO:0045047	protein targeting to ER	8/218	0.435742	0.99734	0.696465	O-fut1/exu/Dronc/Nup62/rdgB/spz/ea/Imp	8	-0.578557
1518	GO:0015031	protein transport	4/167	0.808274	0.99734	2.75989	Arc1/Aos1/CHMP2B/cpx	4	-0.587456
1519	GO:0043248	proteasome assembly	3/96	0.621191	0.99734	1.25888	Prosalpha2/Rpn2/Rpn11	3	-0.599375
1520	GO:0000209	protein polyubiquitination	2/51	0.507742	0.99734	0.922741	imd/Nmnat	2	-0.625417
1521	GO:0030166	proteoglycan biosynthetic process	5/121	0.373346	0.972641	0.636728	Ndg/prc/cv-d/His2B/LanA	5	-0.627335
1522	GO:0030510	regulation of BMP signaling pathway	8/251	0.594913	0.99734	1.21652	RanGAP/ltl/baf/bocks/Nup62/Lam/sPLA2/Shc	8	-0.631789
1523	GO:0046777	protein autophosphorylation	6/172	0.507795	0.99734	1.001	sra/fray/hpo/Rel/His2B/Shc	6	-0.678358
1524	GO:0031503	protein complex localization	6/229	0.774602	0.99734	2.66543	Rrp6/Kap-alpha3/RnpS1/hpo/Nup62/Lam	6	-0.680767
1525	GO:0034501	protein localization to kinetochore	3/98	0.635103	0.99734	1.55496	Nup62/Lam/Bub3	3	-0.705902
1526	GO:0043543	protein acylation	6/196	0.635325	0.99734	1.55777	Dif/imd/betaTub85D/Lam/betaTub60D/SF1	6	-0.706633
1527	GO:0034504	protein localization to nucleus	5/139	0.490538	0.99734	1.03378	Nup98-96/hpo/Nup62/Rel/Lam	5	-0.736315
1528	GO:0045732	positive regulation of protein catabolic process	4/168	0.811934	0.99734	3.56767	imd/fray/Lam/Imp	4	-0.743277
1529	GO:0035372	protein localization to microtubule	3/112	0.72238	0.99734	2.2873	exu/Lam/shot	3	-0.743841
1530	GO:1903532	positive regulation of secretion by cell	4/150	0.736853	0.99734	2.51969	imd/Su(fu)/fray/Lam	4	-0.76943
1531	GO:0051247	positive regulation of protein metabolic process	4/168	0.811934	0.99734	3.73571	imd/fray/Lam/Imp	4	-0.778286
1532	GO:0050821	protein stabilization	6/213	0.712748	0.99734	2.37596	Hrb98DE/LanB1/hpo/orb2/Nmnat/Ran	6	-0.804565
1533	GO:0016485	protein processing	7/243	0.699037	0.99734	2.44047	Slbp/Rm62/O-fut1/Snp/hpo/spz/nec	7	-0.873815
1534	GO:0006513	protein monoubiquitination	2/59	0.586754	0.99734	1.64953	calypso/His2B	2	-0.87945
1535	GO:0006605	protein targeting	3/111	0.716729	0.99734	2.66677	Dronc/Ms/cpx	3	-0.888187
1536	GO:0050714	positive regulation of protein secretion	4/152	0.746189	0.99734	3.12729	imd/fray/Lam/Imp	4	-0.915598
1537	GO:0006461	protein complex assembly	4/122	0.57915	0.99734	1.71019	imd/baf/wds/Rel	4	-0.934094
1538	GO:0023056	positive regulation of signaling	9/272	0.549719	0.99734	1.59619	imd/Su(fu)/hpo/Pdcd4/Lam/DnaJ-H/cpx/spz/Imp	9	-0.955075
1539	GO:0051259	protein oligomerization	6/183	0.568562	0.99734	1.6923	imd/Su(fu)/stnB/Dronc/Meltrin/orb2	6	-0.955548
1540	GO:0034394	protein localization to cell surface	10/307	0.567563	0.99734	1.77613	ppk26/Su(fu)/O-fut1/exu/Nup358/hpo/Rel/Lam/LanA/shot	10	-1.00601
1541	GO:0006468	protein phosphorylation	4/135	0.658587	0.99734	2.44087	imd/sds22/hpo/baf	4	-1.01945
1542	GO:0072697	protein localization to cell cortex	8/215	0.420623	0.996476	1.2231	sds22/Aos1/exu/fray/hpo/Uba2/Rel/His2B	8	-1.05922
1543	GO:0072659	protein localization to plasma membrane	4/113	0.518423	0.99734	1.63482	Su(fu)/hpo/Lam/cpx	4	-1.07402

## Sheet: Table S13
Table S13 Gene Ontology enrichment of proteins down in V72G versus WT – GO BP AutoRIF output from FlyEnrichr
	ID	Description	GeneRatio	pvalue	p.adjust	Z-score	geneID	Count	Score
1	GO:0051791	med.-chain fatty acid metabolism	1/6	0.135647	0.999765	-19.6162	CG6178	1	39.1871
2	GO:0047497	mitoch. transport via microtubule	1/6	0.135647	0.999765	-14.0926	milt	1	28.1528
3	GO:0031000	response to caffeine	4/32	0.00691968	0.579067	-4.48657	Cyp12d1-d/Cyp6a8/Cyp12d1-p/Cyp6a2	4	22.3134
4	GO:0046110	xanthine metabolic process	6/54	0.00180432	0.291623	-2.98821	Cyp12d1-d/Cyp6a8/Cyp12d1-p/Cyp6d5/Cyp6a2/Zw	6	18.8782
5	GO:0009115	xanthine catabolic process	6/56	0.00217893	0.31304	-2.982	Cyp12d1-d/Cyp6a8/Cyp12d1-p/Cyp6d5/Cyp6a2/Zw	6	18.2764
6	GO:0006506	GPI anchor biosynthetic process	5/36	0.00159078	0.291623	-2.80636	Pgi/veil/CG42249/mmy/NT5E-2	5	18.0829
7	GO:0006505	GPI anchor metabolic process	5/36	0.00159078	0.291623	-2.79578	Pgi/veil/CG42249/mmy/NT5E-2	5	18.0147
8	GO:0017085	response to insecticide	12/176	0.00115032	0.291623	-2.40509	mei-9/Cyp12d1-d/CDase/Cyp6a8/Unc-89/Cyp12d1-p/RIC-3/Cyp6w1/CHKov1/Cyp6d5/Cyp6a2/Lcp3	12	16.277
9	GO:0042761	very long-chain FA biosynthesis	7/70	0.00142879	0.291623	-2.24805	sro/Acsl/CG6178/fabp/colt/AANATL2/dlg1	7	14.7268
10	GO:0000038	very long-chain FA metabolism	7/70	0.00142879	0.291623	-2.24136	sro/Acsl/CG6178/fabp/colt/AANATL2/dlg1	7	14.683
11	GO:0007317	regul. of oskar mRNA localization	1/8	0.176652	0.999765	-7.99401	Pka-R1	1	13.8582
12	GO:0006034	cuticle chitin metabolic process	5/47	0.00521885	0.519075	-2.62195	serp/kkv/mmy/Cht7/grh	5	13.7796
13	GO:0001676	long-chain FA metabolism	7/70	0.00142879	0.291623	-2.0825	sro/Acsl/CG6178/fabp/colt/AANATL2/dlg1	7	13.6423
14	GO:0006035	cuticle chitin biosynthetic process	5/47	0.00521885	0.519075	-2.56958	serp/kkv/mmy/Cht7/grh	5	13.5044
15	GO:0006072	G3P metabolic process	5/53	0.00868721	0.624031	-2.76749	Pgk/Tpi/Pgd/Zw/Lpin	5	13.1342
16	GO:0046680	response to DDT	2/17	0.0616486	0.999765	-4.65859	CDase/Cyp6a2	2	12.9802
17	GO:0050954	sens. perc. of mechanical stimulus	3/15	0.0050412	0.519075	-2.42687	Ac76E/up/tilB	3	12.8384
18	GO:0015711	organic anion transport	3/23	0.0170299	0.917483	-2.97526	Cyp12d1-d/Cyp12d1-p/dlg1	3	12.1176
19	GO:0019319	hexose biosynthetic process	2/23	0.104509	0.999765	-5.33938	chico/Pex16	2	12.0589
20	GO:0019318	hexose metabolic process	2/23	0.104509	0.999765	-5.3262	chico/Pex16	2	12.0291
21	GO:0007113	endomitotic cell cycle	1/7	0.156398	0.999765	-6.26083	Rbp9	1	11.616
22	GO:0006626	protein targeting to mitochondrion	13/226	0.00331901	0.429148	-2.03264	Fis1/Msp300/Acsl/Whamy/sro/Ucp4A/Dic1/bsf/RhoL/milt/p38c/ND-42/ND-20	13	11.6025
23	GO:1901642	nucleoside transmembrane transport	2/22	0.0969023	0.999765	-4.94924	Acsl/dlg1	2	11.5518
24	GO:0046949	fatty-acyl-CoA biosynthetic process	6/72	0.00761341	0.579067	-2.32804	Acsl/CG6178/CG6870/AANATL2/dlg1/AcCoAS	6	11.3558
25	GO:0035337	fatty-acyl-CoA metabolic process	6/72	0.00761341	0.579067	-2.32703	Acsl/CG6178/CG6870/AANATL2/dlg1/AcCoAS	6	11.3509
26	GO:0035079	polytene chromosome puffing	6/42	0.000466796	0.291623	-1.4568	bt/Sgs4/Sgs3/Eip63F-1/Sgs8/Sgs7	6	11.1731
27	GO:0070633	transepithelial transport	4/39	0.0138822	0.815894	-2.56046	Irk2/Ac76E/Ncc69/dlg1	4	10.9515
28	GO:0035336	long-chain fatty-acyl-CoA metabolic process	4/37	0.0115715	0.748099	-2.44812	Acsl/CG6178/AANATL2/dlg1	4	10.9167
29	GO:0048194	Golgi vesicle budding	1/8	0.176652	0.999765	-6.08684	Amph	1	10.552
30	GO:0006112	energy reserve metabolic process	1/8	0.176652	0.999765	-5.98194	Lsd-1	1	10.3701
31	GO:0007424	open tracheal system development	2/17	0.0616486	0.999765	-3.51687	Acsl/tyn	2	9.79907
32	GO:0019220	regulation of phosphate metabolic process	8/123	0.00969264	0.65961	-1.98399	bt/Dic1/Ac76E/Nox/Cyp4d2/Est-P/Sply/Pex16	8	9.19856
33	GO:0006835	dicarboxylic acid transport	1/24	0.441982	0.999765	-10.9421	Dic1	1	8.93404
34	GO:0033683	nucleotide-excision repair, DNA incision	1/11	0.234547	0.999765	-6.09779	mei-9	1	8.8424
35	GO:0048060	negative gravitaxis	1/9	0.19642	0.999765	-5.39477	Ac76E	1	8.77999
36	GO:0015695	organic cation transport	2/15	0.0491067	0.999765	-2.85544	CG6231/dlg1	2	8.60562
37	GO:0000079	regulation of cyclin-dependent protein serine/threonine kinase activity	1/7	0.156398	0.999765	-4.58979	CanA1	1	8.51568
38	GO:0019321	pentose metabolic process	5/51	0.00739306	0.579067	-1.73112	Tpi/Pgd/Cyp6a2/Zw/Pex16	5	8.49495
39	GO:0006635	fatty acid beta-oxidation	2/22	0.0969023	0.999765	-3.41003	fabp/dlg1	2	7.95918
40	GO:0022904	respiratory electron transport chain	3/34	0.0474717	0.999765	-2.60406	bonsai/sro/bsf	3	7.9362
41	GO:0033617	mitochondrial respiratory chain complex IV assembly	2/18	0.0682832	0.999765	-2.94094	cype/Rbp9	2	7.89374
42	GO:0015937	coenzyme A biosynthetic process	5/77	0.0376733	0.999765	-2.40488	Acsl/CG6178/fabp/AANATL2/AcCoAS	5	7.88514
43	GO:0015936	coenzyme A metabolic process	5/77	0.0376733	0.999765	-2.40095	Acsl/CG6178/fabp/AANATL2/AcCoAS	5	7.87223
44	GO:0035150	regulation of tube size	4/51	0.0337534	0.999765	-2.3226	serp/kkv/mmy/dlg1	4	7.87055
45	GO:0048707	instar larval or pupal morphogenesis	7/105	0.0133173	0.815894	-1.8143	Sgs4/Sgs3/Fbp1/dlg1/Sgs8/Sgs7/Rbp9	7	7.83541
46	GO:0098742	cell-cell adhesion via plasma-membrane adhesion molecules	1/8	0.176652	0.999765	-4.50271	dlg1	1	7.80579
47	GO:0007435	salivary gland morphogenesis	8/157	0.0359652	0.999765	-2.34101	Sgs5/Sgs4/Sgs3/dlg1/Eig71Ee/Eip63F-1/Sgs8/Sgs7	8	7.78433
48	GO:1990542	mitochondrial transmembrane transport	1/13	0.270868	0.999765	-5.9306	colt	1	7.74609
49	GO:0030322	stabilization of membrane potential	3/35	0.0510293	0.999765	-2.58305	Pgi/Pfrx/Tpi	3	7.6855
50	GO:0014866	skeletal myofibril assembly	3/35	0.0510293	0.999765	-2.56533	bt/Unc-89/up	3	7.63278
51	GO:0035296	regulation of tube diameter	2/19	0.07514	0.999765	-2.94613	kkv/mmy	2	7.62576
52	GO:0045214	sarcomere organization	4/50	0.0316859	0.999765	-2.18863	bt/Unc-89/Bx/up	4	7.55489
53	GO:0006084	acetyl-CoA metabolic process	4/61	0.0586582	0.999765	-2.6469	ACC/ATPCL/AANATL2/AcCoAS	4	7.50669
54	GO:0006011	UDP-glucose metabolic process	4/56	0.0452453	0.999765	-2.3586	Pgi/Pgk/Pgd/Zw	4	7.3014
55	GO:0007305	vitelline membrane formation involved in chorion-containing eggshell formation	1/5	0.114387	0.999765	-3.35456	Rbp9	1	7.27323
56	GO:0030239	myofibril assembly	5/62	0.0164561	0.917483	-1.75105	bt/Unc-89/Zasp66/Bx/up	5	7.19167
57	GO:0035099	hemocyte migration	4/65	0.0707478	0.999765	-2.70142	Cad99C/RhoL/dlg1/cdm	4	7.15509
58	GO:0006732	coenzyme metabolic process	4/64	0.067614	0.999765	-2.60207	sro/Acsl/AANATL2/AcCoAS	4	7.00981
59	GO:0009108	coenzyme biosynthetic process	4/64	0.067614	0.999765	-2.59942	sro/Acsl/AANATL2/AcCoAS	4	7.00267
60	GO:1905039	carboxylic acid transmembrane transport	1/9	0.19642	0.999765	-4.20198	colt	1	6.83872
61	GO:0043279	response to alkaloid	3/40	0.0706578	0.999765	-2.51386	Cyp12d1-d/Cyp12d1-p/Zw	3	6.6615
62	GO:0034220	ion transmembrane transport	3/50	0.118156	0.999765	-3.09964	CG6231/Zip71B/dlg1	3	6.62006
63	GO:0006625	protein targeting to peroxisome	2/16	0.0552512	0.999765	-2.27806	Fis1/Pex16	2	6.59697
64	GO:0008535	respiratory chain complex IV assembly	2/18	0.0682832	0.999765	-2.42829	cype/Rbp9	2	6.51775
65	GO:0017004	cytochrome complex assembly	2/24	0.112272	0.999765	-2.95528	cype/Rbp9	2	6.4627
66	GO:0043604	amide biosynthetic process	2/33	0.187331	0.999765	-3.85551	sro/Acsl	2	6.4575
67	GO:0035601	protein deacylation	2/11	0.0273919	0.999765	-1.77577	Pka-R1/CDase	2	6.38836
68	GO:0033108	mitochondrial respiratory chain complex assembly	2/24	0.112272	0.999765	-2.90797	cype/Rbp9	2	6.35926
69	GO:0060142	regulation of syncytium formation by plasma membrane fusion	2/21	0.0894632	0.999765	-2.61465	Acsl/dlg1	2	6.31158
70	GO:0016050	vesicle organization	5/86	0.0559562	0.999765	-2.15473	pst/Whamy/Bx/Amph/Rbp9	5	6.2125
71	GO:1902653	secondary alcohol biosynthetic process	3/41	0.0749361	0.999765	-2.39578	sro/Fbp1/Fbp2	3	6.20775
72	GO:0046496	nicotinamide nucleotide metabolic process	3/45	0.0931422	0.999765	-2.59292	sro/milt/Zw	3	6.15463
73	GO:0006094	gluconeogenesis	2/35	0.204863	0.999765	-3.83762	Cyp6a2/GlyP	2	6.08421
74	GO:0071616	acyl-CoA biosynthetic process	5/86	0.0559562	0.999765	-2.09987	Acsl/CG6178/AANATL2/dlg1/AcCoAS	5	6.05431
75	GO:0006637	acyl-CoA metabolic process	5/86	0.0559562	0.999765	-2.0984	Acsl/CG6178/AANATL2/dlg1/AcCoAS	5	6.05008
76	GO:0006096	glycolytic process	4/54	0.0404172	0.999765	-1.86592	sro/Pfrx/Fbp1/Pex16	4	5.98682
77	GO:0006298	mismatch repair	3/45	0.0931422	0.999765	-2.48196	mei-9/Cyp12d1-d/Cyp12d1-p	3	5.89124
78	GO:0006941	striated muscle contraction	3/35	0.0510293	0.999765	-1.97078	Msp300/Bx/up	3	5.86376
79	GO:0006839	mitochondrial transport	9/178	0.0282726	0.999765	-1.63865	sro/Ucp4A/Msp300/bsf/RhoL/milt/p38c/ND-42/ND-20	9	5.84319
80	GO:0090407	organophosphate biosynthetic process	6/98	0.0306743	0.999765	-1.67527	Pka-R1/Cyt-c-p/Cpr/Est-P/Lcp3/Jon25Bi	6	5.83719
81	GO:0071689	muscle thin filament assembly	2/21	0.0894632	0.999765	-2.37528	bt/up	2	5.73376
82	GO:0006896	Golgi to vacuole transport	2/28	0.144647	0.999765	-2.89879	Zip71B/ND-20	2	5.6047
83	GO:0045117	azole transport	2/30	0.161482	0.999765	-3.03687	kkv/dlg1	2	5.5373
84	GO:0043562	cellular response to nitrogen levels	1/6	0.135647	0.999765	-2.76481	Zw	1	5.52326
85	GO:0009047	dosage compensation by hyperactivation of X chromosome	1/14	0.288379	0.999765	-4.26364	Rbp9	1	5.30175
86	GO:0035223	leg disc pattern formation	4/59	0.053064	0.999765	-1.80411	Acsl/Pgd/Zw/tld	4	5.29734
87	GO:0048047	mating behavior, sex discrimination	1/11	0.234547	0.999765	-3.64943	up	1	5.29205
88	GO:0042147	retrograde transport, endosome to Golgi	2/25	0.120178	0.999765	-2.48851	serp/Rbp9	2	5.27262
89	GO:0042044	fluid transport	4/70	0.0874995	0.999765	-2.1225	Cyp12d1-d/Irk2/Cyp12d1-p/Ncc69	4	5.17066
90	GO:0010952	positive regulation of peptidase activity	3/35	0.0510293	0.999765	-1.73189	tld/frac/scny	3	5.15297
91	GO:0006882	cellular zinc ion homeostasis	1/15	0.30547	0.999765	-4.33268	Zip71B	1	5.13815
92	GO:0055069	zinc ion homeostasis	1/21	0.399748	0.999765	-5.59177	Zip71B	1	5.12721
93	GO:0031400	negative regulation of protein modification process	2/27	0.136376	0.999765	-2.57314	ana1/scny	2	5.12656
94	GO:0031468	nuclear envelope reassembly	1/15	0.30547	0.999765	-4.27263	Jon25Bi	1	5.06693
95	GO:0030148	sphingolipid biosynthetic process	5/95	0.0785427	0.999765	-1.96822	CDase/bt/Acsl/Sply/CanA1	5	5.00738
96	GO:0030149	sphingolipid catabolic process	5/95	0.0785427	0.999765	-1.96755	CDase/bt/Acsl/Sply/CanA1	5	5.00568
97	GO:0006665	sphingolipid metabolic process	5/95	0.0785427	0.999765	-1.94321	CDase/bt/Acsl/Sply/CanA1	5	4.94373
98	GO:0046957	negative phototaxis	1/14	0.288379	0.999765	-3.93921	Ac76E	1	4.89832
99	GO:1905330	regulation of morphogenesis of an epithelium	6/117	0.0629127	0.999765	-1.74479	Acsl/kkv/mmy/grh/dlg1/Rbp9	6	4.8261
100	GO:0055002	striated muscle cell development	9/209	0.0657352	0.999765	-1.7707	bt/Unc-89/Acsl/Zasp66/Bx/up/dlg1/Zw/Sply	9	4.82006
101	GO:0097193	intrinsic apoptotic signaling pathway	1/16	0.322151	0.999765	-4.21261	dlg1	1	4.77177
102	GO:0006749	glutathione metabolic process	4/77	0.113829	0.999765	-2.1808	ACC/up/Cyp6a2/Zw	4	4.739
103	GO:0035221	genital disc pattern formation	2/26	0.128216	0.999765	-2.29463	Pgd/Zw	2	4.71325
104	GO:0060541	respiratory system development	3/62	0.186357	0.999765	-2.78967	Acsl/serp/tyn	3	4.68689
105	GO:0007436	larval salivary gland morphogenesis	13/282	0.0192096	0.993521	-1.16533	Jon99Cii/Jon25Biii/Eip63F-1/Jon25Bi/Jon25Bii/Sgs5/Sgs4/Sgs3/kkv/dlg1/Eig71Ee/Sgs8/Sgs7	13	4.6058
106	GO:0007520	myoblast fusion	9/184	0.0339243	0.999765	-1.35837	mei-9/Acsl/Pgk/Whamy/up/Tpi/dlg1/GlyP/cdm	9	4.5962
107	GO:0006697	ecdysone biosynthetic process	6/132	0.0986099	0.999765	-1.982	sro/Sgs4/Sgs3/Fbp1/dlg1/Eip63F-1	6	4.59147
108	GO:0008205	ecdysone metabolic process	6/132	0.0986099	0.999765	-1.98121	sro/Sgs4/Sgs3/Fbp1/dlg1/Eip63F-1	6	4.58964
109	GO:0098655	cation transmembrane transport	2/34	0.196073	0.999765	-2.8143	CG6231/Zip71B	2	4.58526
110	GO:0007189	adenylate cyclase-activating G-protein coupled receptor signaling pathway	1/10	0.215715	0.999765	-2.97966	Ac76E	1	4.5702
111	GO:0046513	ceramide biosynthetic process	5/101	0.0959384	0.999765	-1.93053	CDase/CG31140/Acsl/Sply/CanA1	5	4.52525
112	GO:0006672	ceramide metabolic process	5/101	0.0959384	0.999765	-1.92959	CDase/CG31140/Acsl/Sply/CanA1	5	4.52306
113	GO:0045055	regulated exocytosis	4/63	0.0645541	0.999765	-1.64202	CDase/Pgk/dlg1/Eip63F-1	4	4.49954
114	GO:0060729	intestinal epithelial structure maintenance	1/9	0.19642	0.999765	-2.74622	dlg1	1	4.46947
115	GO:0046903	secretion	1/9	0.19642	0.999765	-2.74301	Zw	1	4.46424
116	GO:0007016	cytoskeletal anchoring at plasma membrane	2/31	0.170028	0.999765	-2.5084	Msp300/dlg1	2	4.44436
117	GO:0045477	regulation of nurse cell apoptotic process	2/32	0.178647	0.999765	-2.54073	dlg1/Rbp9	2	4.37601
118	GO:0140053	mitochondrial gene expression	8/178	0.065752	0.999765	-1.59993	Cyp12d1-d/Cyp12a5/chico/RhoL/Cyp12d1-p/milt/Cyp6a2/AcCoAS	8	4.35479
119	GO:0048312	intracellular distribution of mitochondria	6/119	0.0671492	0.999765	-1.59079	Msp300/Acsl/cype/milt/Zw/Eip63F-1	6	4.29646
120	GO:0009631	cold acclimation	3/62	0.186357	0.999765	-2.55675	Zw/GlyP/AcCoAS	3	4.29557
121	GO:0007439	ectodermal digestive tract development	1/34	0.562484	0.999765	-7.29163	grh	1	4.19555
122	GO:0007298	border follicle cell migration	4/73	0.0983877	0.999765	-1.79405	Acsl/RhoL/alpha-Spec/dlg1	4	4.16011
123	GO:0051013	microtubule severing	2/38	0.231458	0.999765	-2.8057	alpha-Spec/dlg1	2	4.10574
124	GO:0044272	sulfur compound biosynthetic process	2/35	0.204863	0.999765	-2.56151	Cpr/Acsl	2	4.06105
125	GO:0022612	gland morphogenesis	8/185	0.0783066	0.999765	-1.57528	Sgs5/Sgs4/Sgs3/dlg1/Eig71Ee/Eip63F-1/Sgs8/Sgs7	8	4.01244
126	GO:0007158	neuron cell-cell adhesion	3/50	0.118156	0.999765	-1.87402	sdk/alpha-Spec/dlg1	3	4.00243
127	GO:0030382	sperm mitochondrion organization	1/16	0.322151	0.999765	-3.46006	Cyt-c-p	1	3.91933
128	GO:0048311	mitochondrion distribution	6/124	0.0784494	0.999765	-1.52078	Msp300/Acsl/cype/milt/Zw/Eip63F-1	6	3.87084
129	GO:0015837	amine transport	4/90	0.170462	0.999765	-2.17599	bt/Ac76E/milt/Sply	4	3.84987
130	GO:0006817	phosphate ion transport	2/23	0.104509	0.999765	-1.6758	Cyp6a2/dlg1	2	3.78476
131	GO:0006464	cellular protein modification process	8/189	0.0860815	0.999765	-1.52246	ana1/PrBP/Jon99Cii/Ptp52F/Fbp1/dlg1/scny/Rbp9	8	3.73378
132	GO:0048546	digestive tract morphogenesis	7/183	0.152013	0.999765	-1.97641	Sgs5/Sgs4/Sgs3/alpha-Spec/grh/dlg1/Eig71Ee	7	3.72315
133	GO:0032434	regulation of proteasomal ubiquitin-dependent protein catabolic process	1/14	0.288379	0.999765	-2.99164	scny	1	3.72004
134	GO:0042045	epithelial fluid transport	2/40	0.249307	0.999765	-2.64449	Irk2/Ncc69	2	3.67338
135	GO:0042060	wound healing	1/13	0.270868	0.999765	-2.79685	grh	1	3.65302
136	GO:0030335	positive regulation of cell migration	5/85	0.0537119	0.999765	-1.23067	Acsl/Jon99Cii/dlg1/tld/cdm	5	3.59863
137	GO:0016051	carbohydrate biosynthetic process	2/49	0.329515	0.999765	-3.21664	chico/CG31140	2	3.5709
138	GO:0016052	carbohydrate catabolic process	2/49	0.329515	0.999765	-3.21061	chico/CG31140	2	3.56421
139	GO:0006030	chitin metabolic process	4/89	0.165795	0.999765	-1.98253	serp/kkv/mmy/Cht7	4	3.56261
140	GO:0006032	chitin catabolic process	4/89	0.165795	0.999765	-1.97595	serp/kkv/mmy/Cht7	4	3.55079
141	GO:0006031	chitin biosynthetic process	4/89	0.165795	0.999765	-1.96896	serp/kkv/mmy/Cht7	4	3.53823
142	GO:0007091	metaphase/anaphase transition of mitotic cell cycle	1/18	0.354324	0.999765	-3.40116	Rbp9	1	3.52886
143	GO:0015746	citrate transport	2/41	0.25825	0.999765	-2.56012	Tpi/Zw	2	3.46596
144	GO:0048754	branching morphogenesis of an epithelial tube	1/15	0.30547	0.999765	-2.90256	grh	1	3.44216
145	GO:0009437	carnitine metabolic process	1/18	0.354324	0.999765	-3.28866	colt	1	3.41213
146	GO:0006664	glycolipid metabolic process	4/87	0.156604	0.999765	-1.81528	CDase/Pgi/Acsl/CanA1	4	3.3656
147	GO:0009247	glycolipid biosynthetic process	4/87	0.156604	0.999765	-1.81392	CDase/Pgi/Acsl/CanA1	4	3.36307
148	GO:0007488	histoblast morphogenesis	1/16	0.322151	0.999765	-2.96003	mei-9	1	3.35292
149	GO:0042981	regulation of apoptotic process	5/116	0.146978	0.999765	-1.73179	Cyp12d1-d/Cyp12d1-p/grh/Cyp6a2/Fbp2	5	3.32066
150	GO:0046916	cellular transition metal ion homeostasis	1/18	0.354324	0.999765	-3.19735	Zip71B	1	3.3174
151	GO:0099068	postsynapse assembly	1/5	0.114387	0.999765	-1.52826	dlg1	1	3.31353
152	GO:0043603	cellular amide metabolic process	2/44	0.285079	0.999765	-2.63565	sro/Acsl	2	3.30771
153	GO:0042149	cellular response to glucose starvation	1/16	0.322151	0.999765	-2.90858	Zw	1	3.29466
154	GO:0010675	regulation of cellular carbohydrate metabolic process	7/174	0.126374	0.999765	-1.56834	Pgk/mmy/Pfrx/Tpi/dlg1/Eig71Ee/Pex16	7	3.24411
155	GO:1902667	regulation of axon guidance	11/291	0.0932477	0.999765	-1.34402	chico/serp/Ptp52F/kkv/mmy/alpha-Spec/grh/Cyp6a2/dlg1/frac/Rbp9	11	3.18868
156	GO:0006108	malate metabolic process	2/45	0.294006	0.999765	-2.57453	Pgd/Zw	2	3.15162
157	GO:0006119	oxidative phosphorylation	5/101	0.0959384	0.999765	-1.30915	sro/mei-9/chico/CG31140/p38c	5	3.06872
158	GO:0035190	syncytial nuclear migration	1/14	0.288379	0.999765	-2.44066	Rbp9	1	3.03491
159	GO:0007549	dosage compensation	5/108	0.118478	0.999765	-1.40536	Sgs4/Pgd/Zw/Lcp3/Rbp9	5	2.99766
160	GO:2000147	positive regulation of cell motility	4/72	0.0946906	0.999765	-1.26049	Acsl/Jon99Cii/tld/cdm	4	2.97115
161	GO:0002009	morphogenesis of an epithelium	5/113	0.135966	0.999765	-1.48767	Acsl/kkv/grh/dlg1/Rbp9	5	2.96842
162	GO:0032933	SREBP signaling pathway	1/21	0.399748	0.999765	-3.21768	chico	1	2.95036
163	GO:0008053	mitochondrial fusion	7/187	0.16413	0.999765	-1.62664	Fis1/sro/Pgi/RhoL/Pfrx/Tpi/dlg1	7	2.9395
164	GO:0006047	UDP-N-acetylglucosamine metabolic process	2/39	0.240375	0.999765	-2.05051	Gfat1/mmy	2	2.92311
165	GO:0031034	myosin filament assembly	4/91	0.175174	0.999765	-1.66902	bt/Unc-89/Amph/ND-20	4	2.90739
166	GO:0070584	mitochondrion morphogenesis	8/201	0.112004	0.999765	-1.32534	Msp300/Whamy/milt/colt/Zw/Lpin/Eip63F-1/scny	8	2.90147
167	GO:0000724	double-strand break repair via homologous recombination	2/41	0.25825	0.999765	-2.10451	mei-9/Rbp9	2	2.84915
168	GO:0001738	morphogenesis of a polarized epithelium	4/87	0.156604	0.999765	-1.52937	Cad99C/Ac76E/alpha-Spec/dlg1	4	2.8355
169	GO:0008089	anterograde axonal transport	3/61	0.180319	0.999765	-1.64673	Acsl/milt/up	3	2.8209
170	GO:0051294	establishment of spindle orientation	1/14	0.288379	0.999765	-2.24487	dlg1	1	2.79146
171	GO:0000731	DNA synthesis involved in DNA repair	4/100	0.219402	0.999765	-1.8315	mei-9/Cyp12d1-d/Cyp12d1-p/dlg1	4	2.7781
172	GO:0015858	nucleoside transport	3/71	0.24271	0.999765	-1.95253	Acsl/Ac76E/dlg1	3	2.76456
173	GO:0085029	extracellular matrix assembly	5/114	0.139595	0.999765	-1.39509	Cad99C/serp/mmy/Cht7/dlg1	5	2.74694
174	GO:0060439	trachea morphogenesis	11/301	0.11091	0.999765	-1.23457	Cad99C/Acsl/serp/kkv/mmy/Cht7/tyn/yellow-e/colt/grh/dlg1	11	2.71487
175	GO:0007032	endosome organization	2/50	0.338321	0.999765	-2.50414	serp/dlg1	2	2.71388
176	GO:0007615	anesthesia-resistant memory	2/36	0.213695	0.999765	-1.75473	Ac76E/fabp	2	2.70791
177	GO:0031399	regulation of protein modification process	6/162	0.194845	0.999765	-1.63538	ana1/PrBP/Ptp52F/Fbp1/scny/Rbp9	6	2.67475
178	GO:0071711	basement membrane organization	1/29	0.505885	0.999765	-3.90392	Acsl	1	2.66031
179	GO:0005977	glycogen metabolic process	6/157	0.176807	0.999765	-1.5347	milt/ATPCL/Zw/p38c/GlyP/Pex16	6	2.65917
180	GO:0098916	anterograde trans-synaptic signaling	1/19	0.369834	0.999765	-2.669	dlg1	1	2.65486
181	GO:1901409	positive regulation of phosphorylation of RNA polymerase II C-terminal domain	1/9	0.19642	0.999765	-1.59923	Jon99Cii	1	2.60274
182	GO:0045471	response to ethanol	3/71	0.24271	0.999765	-1.83374	chico/Ac76E/Bx	3	2.59637
183	GO:0017157	regulation of exocytosis	4/95	0.194449	0.999765	-1.58307	CDase/Acsl/Amph/dlg1	4	2.59241
184	GO:0002385	mucosal immune response	1/21	0.399748	0.999765	-2.82627	Cad99C	1	2.59147
185	GO:0007187	G-protein coupled receptor signaling pathway, coupled to cyclic nucleotide second messenger	1/21	0.399748	0.999765	-2.79809	Ac76E	1	2.56563
186	GO:0050905	neuromuscular process	6/148	0.146202	0.999765	-1.32539	Ac76E/RhoL/Amph/CHKov1/alpha-Spec/dlg1	6	2.54841
187	GO:0036294	cellular response to decreased oxygen levels	1/22	0.414169	0.999765	-2.8783	Zw	1	2.53717
188	GO:0010631	epithelial cell migration	3/63	0.192447	0.999765	-1.5358	Acsl/grh/dlg1	3	2.5309
189	GO:0032436	positive regulation of proteasomal ubiquitin-dependent protein catabolic process	1/9	0.19642	0.999765	-1.52879	scny	1	2.4881
190	GO:0006641	triglyceride metabolic process	3/68	0.223581	0.999765	-1.66088	CG31140/Lpin/AcCoAS	3	2.48796
191	GO:1901800	positive regulation of proteasomal protein catabolic process	1/9	0.19642	0.999765	-1.52451	scny	1	2.48113
192	GO:0030198	extracellular matrix organization	4/98	0.209316	0.999765	-1.58433	serp/mmy/tyn/dlg1	4	2.47775
193	GO:0097479	synaptic vesicle localization	4/94	0.189569	0.999765	-1.47736	milt/Amph/alpha-Spec/dlg1	4	2.45685
194	GO:0001941	postsynaptic membrane organization	2/31	0.170028	0.999765	-1.37658	Amph/dlg1	2	2.43902
195	GO:0097688	glutamate receptor clustering	2/38	0.231458	0.999765	-1.66447	dlg1/tld	2	2.43572
196	GO:0007503	fat body development	10/291	0.163884	0.999765	-1.34654	bt/Acsl/serp/Zip71B/up/Cyp6a2/Fbp1/dlg1/Lpin/scny	10	2.43535
197	GO:0010569	regulation of double-strand break repair via homologous recombination	1/18	0.354324	0.999765	-2.33494	Rbp9	1	2.42261
198	GO:0006117	acetaldehyde metabolic process	1/28	0.493718	0.999765	-3.42383	sro	1	2.41651
199	GO:0033043	regulation of organelle organization	5/132	0.211401	0.999765	-1.54767	Sgs3/Whamy/Amph/up/dlg1	5	2.40508
200	GO:0019432	triglyceride biosynthetic process	3/68	0.223581	0.999765	-1.58663	CG31140/Lpin/AcCoAS	3	2.37675
201	GO:0035288	anterior head segmentation	2/46	0.302918	0.999765	-1.98275	grh/Rbp9	2	2.36798
202	GO:0098656	anion transmembrane transport	1/24	0.441982	0.999765	-2.88142	dlg1	1	2.35264
203	GO:0007431	salivary gland development	4/105	0.245148	0.999765	-1.65591	Sgs4/Sgs3/dlg1/Eip63F-1	4	2.32803
204	GO:0006900	vesicle budding from membrane	1/17	0.338432	0.999765	-2.13952	Amph	1	2.31802
205	GO:2000300	regulation of synaptic vesicle exocytosis	2/43	0.276141	0.999765	-1.79804	CDase/Amph	2	2.3138
206	GO:0006937	regulation of muscle contraction	4/103	0.234766	0.999765	-1.57635	Msp300/Bx/Nox/up	4	2.2844
207	GO:0009065	glutamine family amino acid catabolic process	1/21	0.399748	0.999765	-2.47747	grh	1	2.27164
208	GO:0035007	regulation of melanization defense response	1/18	0.354324	0.999765	-2.18932	p38c	1	2.27152
209	GO:0097254	renal tubular secretion	1/20	0.384972	0.999765	-2.34446	chico	1	2.23799
210	GO:0050953	sensory perception of light stimulus	2/41	0.25825	0.999765	-1.65151	Ac76E/up	2	2.23586
211	GO:0009064	glutamine family amino acid metabolic process	1/21	0.399748	0.999765	-2.43815	grh	1	2.23559
212	GO:0009084	glutamine family amino acid biosynthetic process	1/21	0.399748	0.999765	-2.43015	grh	1	2.22826
213	GO:0035725	sodium ion transmembrane transport	1/17	0.338432	0.999765	-2.04635	dlg1	1	2.21708
214	GO:0042753	positive regulation of circadian rhythm	2/31	0.170028	0.999765	-1.24728	Cyp6a21/Cyp6a2	2	2.20992
215	GO:0019896	axonal transport of mitochondrion	2/48	0.320676	0.999765	-1.93512	Acsl/milt	2	2.20086
216	GO:0016360	sensory organ precursor cell fate determination	2/45	0.294006	0.999765	-1.78959	bt/dlg1	2	2.19074
217	GO:0051345	positive regulation of hydrolase activity	6/149	0.149476	0.999765	-1.15246	Cyp6a8/Est-P/Cyp6a2/tld/frac/scny	6	2.19039
218	GO:0002082	regulation of oxidative phosphorylation	4/115	0.298343	0.999765	-1.80873	chico/bsf/Pgk/p38c	4	2.18768
219	GO:2000253	positive regulation of feeding behavior	1/9	0.19642	0.999765	-1.32914	chico	1	2.16317
220	GO:0035075	response to ecdysone	4/104	0.239944	0.999765	-1.4987	Sgs4/Sgs3/Fbp1/Eip63F-1	4	2.13918
221	GO:0046662	regulation of oviposition	4/102	0.229615	0.999765	-1.45153	Sgs4/chico/Est-P/Rbp9	4	2.13571
222	GO:0043648	dicarboxylic acid metabolic process	2/63	0.448514	0.999765	-2.66023	Dic1/Est-P	2	2.13301
223	GO:0032543	mitochondrial translation	8/243	0.230337	0.999765	-1.45136	Fis1/chico/Cyt-c-p/bsf/cype/Whamy/ATPCL/Zw	8	2.1309
224	GO:0043067	regulation of programmed cell death	4/111	0.276851	0.999765	-1.65374	Cyp12d1-d/Cyp12d1-p/Cyp6a2/Fbp2	4	2.12386
225	GO:0043650	dicarboxylic acid biosynthetic process	2/63	0.448514	0.999765	-2.64338	Dic1/Est-P	2	2.1195
226	GO:1901606	alpha-amino acid catabolic process	1/29	0.505885	0.999765	-3.08579	dlg1	1	2.1028
227	GO:1901605	alpha-amino acid metabolic process	1/29	0.505885	0.999765	-3.08344	dlg1	1	2.1012
228	GO:0036211	protein modification process	8/232	0.195706	0.999765	-1.2879	ana1/PrBP/Jon99Cii/Ptp52F/Fbp1/dlg1/scny/Rbp9	8	2.10075
229	GO:0007304	chorion-containing eggshell formation	8/225	0.174884	0.999765	-1.20084	Cad99C/Acsl/kkv/grh/dlg1/tld/ND-20/Rbp9	8	2.09382
230	GO:0030514	negative regulation of BMP signaling pathway	3/70	0.236302	0.999765	-1.44202	Irk2/Lpin/tld	3	2.08033
231	GO:1901799	negative regulation of proteasomal protein catabolic process	2/46	0.302918	0.999765	-1.73543	dlg1/scny	2	2.07262
232	GO:0048730	epidermis morphogenesis	6/165	0.205988	0.999765	-1.29214	Sgs4/kkv/mmy/grh/dlg1/tld	6	2.0415
233	GO:0016333	morphogenesis of follicular epithelium	5/133	0.215701	0.999765	-1.32916	Cad99C/Acsl/Ac76E/dlg1/Rbp9	5	2.03875
234	GO:0044784	metaphase/anaphase transition of cell cycle	1/27	0.481251	0.999765	-2.78703	Rbp9	1	2.03834
235	GO:0048172	regulation of short-term neuronal synaptic plasticity	2/46	0.302918	0.999765	-1.70301	Ac76E/dlg1	2	2.03389
236	GO:0016202	regulation of striated muscle tissue development	8/238	0.214325	0.999765	-1.31809	bt/Acsl/Bx/up/grh/dlg1/Sply/tld	8	2.03021
237	GO:0006688	glycosphingolipid biosynthetic process	3/81	0.307926	0.999765	-1.71527	CDase/Acsl/CanA1	3	2.0204
238	GO:0006687	glycosphingolipid metabolic process	3/81	0.307926	0.999765	-1.71306	CDase/Acsl/CanA1	3	2.01781
239	GO:0071390	cellular response to ecdysone	6/173	0.23675	0.999765	-1.40007	Sgs4/Sgs3/Ptp52F/Fbp1/dlg1/Eip63F-1	6	2.01716
240	GO:0015833	peptide transport	7/196	0.192883	0.999765	-1.21267	chico/Ac76E/serp/RhoL/milt/CG2930/dlg1	7	1.99566
241	GO:0097090	presynaptic membrane organization	2/35	0.204863	0.999765	-1.25776	RhoL/dlg1	2	1.99407
242	GO:0097104	postsynaptic membrane assembly	3/65	0.204772	0.999765	-1.25737	Amph/dlg1/tld	3	1.994
243	GO:0051049	regulation of transport	6/181	0.268802	0.999765	-1.50832	chico/serp/Skeletor/milt/Zip71B/dlg1	6	1.9816
244	GO:0050777	negative regulation of immune response	5/145	0.2692	0.999765	-1.5001	Gasp/grh/dlg1/CanA1/scny	5	1.96858
245	GO:0040014	regulation of multicellular organism growth	2/49	0.329515	0.999765	-1.76114	Cpr/Cyp6a2	2	1.9551
246	GO:0097320	plasma membrane tubulation	1/13	0.270868	0.999765	-1.48426	dlg1	1	1.93863
247	GO:0010906	regulation of glucose metabolic process	2/55	0.381756	0.999765	-1.9809	ATPCL/Pex16	2	1.90755
248	GO:0071709	membrane assembly	10/310	0.213196	0.999765	-1.2185	CG31140/Ac76E/Whamy/RIC-3/Amph/alpha-Spec/dlg1/tld/Rbp9/Pex16	10	1.88324
249	GO:0010950	positive regulation of endopeptidase activity	2/33	0.187331	0.999765	-1.11823	frac/scny	2	1.8729
250	GO:0051966	regulation of synaptic transmission, glutamatergic	2/44	0.285079	0.999765	-1.48787	Acsl/dlg1	2	1.86726
251	GO:0000725	recombinational repair	2/36	0.213695	0.999765	-1.20324	mei-9/Rbp9	2	1.85684
252	GO:0019395	fatty acid oxidation	1/24	0.441982	0.999765	-2.26658	fabp	1	1.85063
253	GO:0007215	glutamate receptor signaling pathway	7/195	0.189592	0.999765	-1.11186	ND-B14.5A/Pka-R1/CDase/Cyt-c-p/dlg1/tld/Rbp9	7	1.84888
254	GO:0035071	salivary gland cell autophagic cell death	3/78	0.288209	0.999765	-1.47885	chico/alpha-Spec/Eip63F-1	3	1.83979
255	GO:0016126	sterol biosynthetic process	2/49	0.329515	0.999765	-1.65422	sro/Acsl	2	1.8364
256	GO:0010948	negative regulation of cell cycle process	2/54	0.373159	0.999765	-1.85623	ana1/Jon25Bi	2	1.82978
257	GO:0046693	sperm storage	3/83	0.3211	0.999765	-1.60335	mei-9/Bx/Rbp9	3	1.82141
258	GO:0060562	epithelial tube morphogenesis	4/111	0.276851	0.999765	-1.40951	CDase/serp/grh/dlg1	4	1.8102
259	GO:0016057	regulation of membrane potential in photoreceptor cell	2/57	0.398796	0.999765	-1.95877	CDase/CG31140	2	1.80071
260	GO:0016125	sterol metabolic process	2/49	0.329515	0.999765	-1.62014	sro/Acsl	2	1.79857
261	GO:0008090	retrograde axonal transport	3/74	0.262091	0.999765	-1.33981	Acsl/milt/up	3	1.79409
262	GO:0043984	histone H4-K16 acetylation	1/22	0.414169	0.999765	-2.0278	Jon99Cii	1	1.78747
263	GO:0008592	regulation of Toll signaling pathway	7/203	0.216538	0.999765	-1.16383	Acsl/CG2681/Gasp/LysS/p38c/CanA1/scny	7	1.78065
264	GO:0051418	microtubule nucleation by microtubule organizing center	1/34	0.562484	0.999765	-3.08738	cdm	1	1.77646
265	GO:0045010	actin nucleation	3/85	0.334277	0.999765	-1.61812	Whamy/dlg1/cdm	3	1.77311
266	GO:0045451	pole plasm oskar mRNA localization	2/37	0.222563	0.999765	-1.17167	Pka-R1/Rbp9	2	1.76049
267	GO:0051601	exocyst localization	1/26	0.468478	0.999765	-2.29525	dlg1	1	1.74041
268	GO:2000289	regulation of photoreceptor cell axon guidance	2/51	0.347093	0.999765	-1.63092	chico/grh	2	1.72578
269	GO:0055064	chloride ion homeostasis	1/26	0.468478	0.999765	-2.2468	Ncc69	1	1.70367
270	GO:0007445	determination of imaginal disc primordium	1/30	0.517761	0.999765	-2.58576	hui	1	1.70205
271	GO:0006390	transcription from mitochondrial promoter	3/85	0.334277	0.999765	-1.55024	milt/dlg1/AcCoAS	3	1.69873
272	GO:0010466	negative regulation of peptidase activity	3/84	0.327689	0.999765	-1.51677	Asator/tld/scny	3	1.69224
273	GO:0035051	cardiocyte differentiation	3/80	0.301346	0.999765	-1.40111	bt/Zasp66/Sply	3	1.68062
274	GO:0072348	sulfur compound transport	2/54	0.373159	0.999765	-1.69374	Dic1/kkv	2	1.6696
275	GO:0000266	mitochondrial fission	5/156	0.320458	0.999765	-1.45065	Fis1/RhoL/milt/dlg1/ND-75	5	1.65085
276	GO:0060438	trachea development	10/307	0.205029	0.999765	-1.03956	Cad99C/Acsl/serp/kkv/mmy/tyn/colt/grh/dlg1/ND-20	10	1.64729
277	GO:0022408	negative regulation of cell-cell adhesion	1/24	0.441982	0.999765	-2.0172	dlg1	1	1.64702
278	GO:0007616	long-term memory	3/81	0.307926	0.999765	-1.3942	fabp/dlg1/tld	3	1.64222
279	GO:0046839	phospholipid dephosphorylation	1/16	0.322151	0.999765	-1.44577	dlg1	1	1.63768
280	GO:0043269	regulation of ion transport	6/178	0.25665	0.999765	-1.19494	CG2681/Ncc69/Zip71B/Fbp1/dlg1/CanA1	6	1.62517
281	GO:0034622	cellular macromolecular complex assembly	3/93	0.386731	0.999765	-1.70934	grh/GlyP/Lcp2	3	1.62392
282	GO:0042181	ketone biosynthetic process	1/34	0.562484	0.999765	-2.78981	Amph	1	1.60524
283	GO:0045824	negative regulation of innate immune response	4/126	0.358199	0.999765	-1.56245	LysS/grh/CanA1/scny	4	1.60412
284	GO:0071260	cellular response to mechanical stimulus	1/21	0.399748	0.999765	-1.7414	Ac76E	1	1.59673
285	GO:0006610	ribosomal protein import into nucleus	1/25	0.455391	0.999765	-2.00739	chico	1	1.57901
286	GO:0007029	endoplasmic reticulum organization	2/51	0.347093	0.999765	-1.48486	Surf4/Amph	2	1.57122
287	GO:0046011	regulation of oskar mRNA translation	2/67	0.480347	0.999765	-2.11568	Pka-R1/bsf	2	1.55131
288	GO:0050796	regulation of insulin secretion	2/62	0.440385	0.999765	-1.88213	serp/Amph	2	1.54354
289	GO:0019388	galactose catabolic process	2/61	0.432191	0.999765	-1.83538	Mal-A3/Mal-A2	2	1.53968
290	GO:0055076	transition metal ion homeostasis	1/24	0.441982	0.999765	-1.88244	Zip71B	1	1.53698
291	GO:0009744	response to sucrose	3/87	0.347443	0.999765	-1.44343	Ac76E/Pgd/Zw	3	1.52593
292	GO:0019889	pteridine metabolic process	2/42	0.267196	0.999765	-1.14946	Cyp12d1-d/Cyp12d1-p	2	1.51703
293	GO:0043408	regulation of MAPK cascade	9/284	0.244308	0.999765	-1.06803	Pde8/chico/Cad99C/Acsl/Ac76E/mmy/grh/dlg1/p38c	9	1.50521
294	GO:0010037	response to carbon dioxide	1/25	0.455391	0.999765	-1.90245	Rbp9	1	1.49646
295	GO:0035289	posterior head segmentation	2/44	0.285079	0.999765	-1.1701	grh/Rbp9	2	1.46846
296	GO:0051169	nuclear transport	7/222	0.285294	0.999765	-1.16986	chico/Msp300/Skeletor/Whamy/Zip71B/dlg1/Lpin	7	1.46729
297	GO:0002168	instar larval development	6/175	0.244653	0.999765	-1.04185	Sgs4/Sgs3/kkv/Fbp1/Eip63F-1/Rbp9	6	1.46683
298	GO:0022400	regulation of rhodopsin mediated signaling pathway	1/31	0.529352	0.999765	-2.28635	CG31140	1	1.45435
299	GO:0042401	cellular biogenic amine biosynthetic process	6/193	0.318647	0.999765	-1.26104	Cyt-c-p/Ac76E/RIC-3/milt/up/Rbp9	6	1.44222
300	GO:0072347	response to anesthetic	1/22	0.414169	0.999765	-1.62765	dlg1	1	1.43475
301	GO:0006301	postreplication repair	1/14	0.288379	0.999765	-1.15307	mei-9	1	1.43382
302	GO:0036314	response to sterol	2/54	0.373159	0.999765	-1.43196	chico/dlg1	2	1.41155
303	GO:1900073	regulation of neuromuscular synaptic transmission	7/213	0.252004	0.999765	-1.02363	CDase/Acsl/Ac76E/Ipp/dlg1/tld/AcCoAS	7	1.41088
304	GO:0000041	transition metal ion transport	1/24	0.441982	0.999765	-1.72316	Zip71B	1	1.40693
305	GO:1900247	regulation of cytoplasmic translational elongation	1/32	0.540666	0.999765	-2.26509	ana1	1	1.39293
306	GO:0006623	protein targeting to vacuole	3/77	0.281657	0.999765	-1.09717	Zip71B/ND-20/Vps39	3	1.39019
307	GO:0009267	cellular response to starvation	5/159	0.334655	0.999765	-1.26465	Ac76E/milt/AsnS/dlg1/Zw	5	1.38436
308	GO:0042423	catecholamine biosynthetic process	3/103	0.450763	0.999765	-1.73574	chico/Cyt-c-p/Ac76E	3	1.38306
309	GO:0006584	catecholamine metabolic process	3/103	0.450763	0.999765	-1.73053	chico/Cyt-c-p/Ac76E	3	1.37891
310	GO:0006811	ion transport	3/96	0.406175	0.999765	-1.52843	Irk2/Ac76E/Zip71B	3	1.37707
311	GO:0001885	endothelial cell development	1/26	0.468478	0.999765	-1.80458	Acsl	1	1.36836
312	GO:0006378	mRNA polyadenylation	8/263	0.298071	0.999765	-1.12487	bt/Unc-89/Cpr/bsf/Jon99Cii/Cyp6a2/tld/Rbp9	8	1.36157
313	GO:0090328	regulation of olfactory learning	4/116	0.303749	0.999765	-1.13282	Pka-R1/Ac76E/up/CanA1	4	1.34981
314	GO:0048499	synaptic vesicle membrane organization	1/24	0.441982	0.999765	-1.63585	Amph	1	1.33565
315	GO:0010468	regulation of gene expression	6/210	0.391148	0.999765	-1.41202	Cyp12d1-d/Cyp12d1-p/Mal-A3/Mal-A2/grh/Cyp6a2	6	1.32542
316	GO:0002064	epithelial cell development	4/125	0.352739	0.999765	-1.26738	chico/grh/dlg1/Rbp9	4	1.32065
317	GO:0006936	muscle contraction	1/30	0.517761	0.999765	-1.99792	up	1	1.31511
318	GO:0035006	melanization defense response	1/35	0.573002	0.999765	-2.36112	p38c	1	1.31482
319	GO:0045455	ecdysteroid metabolic process	4/131	0.385465	0.999765	-1.37149	sro/Sgs4/Sgs3/Fbp1	4	1.30745
320	GO:0045456	ecdysteroid biosynthetic process	4/131	0.385465	0.999765	-1.37148	sro/Sgs4/Sgs3/Fbp1	4	1.30744
321	GO:0000022	mitotic spindle elongation	2/63	0.448514	0.999765	-1.60519	ana1/Rbp9	2	1.28707
322	GO:0051646	mitochondrion localization	5/168	0.377487	0.999765	-1.3149	Msp300/bsf/Whamy/milt/Jon99Cii	5	1.281
323	GO:0007271	synaptic transmission, cholinergic	2/56	0.390303	0.999765	-1.35654	ND-B14.5A/CG6231	2	1.27628
324	GO:0002028	regulation of sodium ion transport	1/26	0.468478	0.999765	-1.67639	Ncc69	1	1.27115
325	GO:0003341	cilium movement	1/30	0.517761	0.999765	-1.92381	tilB	1	1.26633
326	GO:0019991	septate junction assembly	1/21	0.399748	0.999765	-1.37195	dlg1	1	1.25797
327	GO:0045039	protein import into mitochondrial inner membrane	1/17	0.338432	0.999765	-1.16077	ND-42	1	1.25762
328	GO:0045332	phospholipid translocation	5/143	0.260072	0.999765	-0.933687	bt/Pgi/dlg1/Lpin/Sply	5	1.25749
329	GO:0030855	epithelial cell differentiation	5/171	0.391778	0.999765	-1.3402	chico/Acsl/grh/dlg1/Rbp9	5	1.25585
330	GO:0048489	synaptic vesicle transport	7/227	0.304229	0.999765	-1.04729	Acsl/Pgk/Ac76E/milt/Amph/alpha-Spec/dlg1	7	1.24625
331	GO:0006171	cAMP biosynthetic process	5/170	0.387016	0.999765	-1.30236	Irk2/Pde8/chico/Ac76E/Ncc69	5	1.23632
332	GO:0007409	axonogenesis	2/65	0.46457	0.999765	-1.59334	nrm/Rbp9	2	1.22152
333	GO:0048133	male germ-line stem cell asymmetric division	1/33	0.551707	0.999765	-2.01397	dlg1	1	1.19778
334	GO:0051963	regulation of synapse assembly	3/95	0.399712	0.999765	-1.29842	Amph/dlg1/tld	3	1.19067
335	GO:0043297	apical junction assembly	1/30	0.517761	0.999765	-1.78257	dlg1	1	1.17336
336	GO:0000184	nuclear-transcribed mRNA catabolic process, nonsense-mediated decay	1/37	0.593288	0.999765	-2.24263	cdm	1	1.17082
337	GO:0060261	positive regulation of transcription initiation from RNA polymerase II promoter	1/20	0.384972	0.999765	-1.22253	Jon99Cii	1	1.16701
338	GO:0010965	regulation of mitotic sister chromatid separation	1/29	0.505885	0.999765	-1.7062	Rbp9	1	1.16268
339	GO:0051293	establishment of spindle localization	1/30	0.517761	0.999765	-1.72194	dlg1	1	1.13345
340	GO:0051492	regulation of stress fiber assembly	1/29	0.505885	0.999765	-1.65779	Rbp9	1	1.12969
341	GO:0006820	anion transport	1/33	0.551707	0.999765	-1.88071	Ncc69	1	1.11853
342	GO:0030001	metal ion transport	3/102	0.444472	0.999765	-1.3666	Irk2/Ncc69/Zip71B	3	1.10813
343	GO:0022409	positive regulation of cell-cell adhesion	1/17	0.338432	0.999765	-1.01715	dlg1	1	1.10201
344	GO:0048634	regulation of muscle organ development	4/131	0.385465	0.999765	-1.15255	Acsl/dlg1/Sply/tld	4	1.09873
345	GO:0016042	lipid catabolic process	2/68	0.488128	0.999765	-1.53085	Lsd-1/dlg1	2	1.09789
346	GO:0043631	RNA polyadenylation	10/357	0.354632	0.999765	-1.05741	bt/Sgs3/Unc-89/Cpr/bsf/Cad87A/Jon99Cii/Cyp6a2/tld/Rbp9	10	1.09619
347	GO:0046856	phosphatidylinositol dephosphorylation	1/24	0.441982	0.999765	-1.34191	dlg1	1	1.09565
348	GO:0046103	inosine biosynthetic process	1/30	0.517761	0.999765	-1.65731	ND-B14.5A	1	1.09091
349	GO:0046102	inosine metabolic process	1/30	0.517761	0.999765	-1.65633	ND-B14.5A	1	1.09026
350	GO:1901861	regulation of muscle tissue development	4/137	0.41798	0.999765	-1.24784	Acsl/grh/dlg1/Sply	4	1.08851
351	GO:0030706	germarium-derived oocyte differentiation	4/135	0.407178	0.999765	-1.21043	Acsl/alpha-Spec/dlg1/Rbp9	4	1.08757
352	GO:0006167	AMP biosynthetic process	4/137	0.41798	0.999765	-1.24482	Pka-R1/chico/Ac76E/Amph	4	1.08589
353	GO:0008355	olfactory learning	3/101	0.438152	0.999765	-1.30865	Pka-R1/chico/Ac76E	3	1.07989
354	GO:0072583	clathrin-dependent endocytosis	1/31	0.529352	0.999765	-1.68877	Amph	1	1.07423
355	GO:0050770	regulation of axonogenesis	1/30	0.517761	0.999765	-1.61413	Rbp9	1	1.06249
356	GO:1903034	regulation of response to wounding	1/32	0.540666	0.999765	-1.72573	grh	1	1.06124
357	GO:0007268	chemical synaptic transmission	2/65	0.46457	0.999765	-1.36941	up/dlg1	2	1.04984
358	GO:0010038	response to metal ion	2/59	0.415613	0.999765	-1.18822	Ncc69/Zw	2	1.04326
359	GO:0060047	heart contraction	1/32	0.540666	0.999765	-1.69423	up	1	1.04187
360	GO:0036465	synaptic vesicle recycling	4/127	0.363658	0.999765	-1.02242	Acsl/Ac76E/Amph/dlg1	4	1.03422
361	GO:0009792	embryo development ending in birth or egg hatching	2/69	0.495836	0.999765	-1.45883	bt/tld	2	1.02338
362	GO:0070925	organelle assembly	10/355	0.348256	0.999765	-0.968203	Fis1/ana1/Unc-89/Cyt-c-p/cype/Zasp66/Bx/up/Rbp9/Pex16	10	1.02128
363	GO:0006182	cGMP biosynthetic process	3/108	0.48176	0.999765	-1.38102	Pde8/Ac76E/PrBP	3	1.00857
364	GO:0046777	protein autophosphorylation	5/172	0.396537	0.999765	-1.08718	bt/chico/Asator/ND-20/Jon25Bi	5	1.00562
365	GO:0000904	cell morphogenesis involved in differentiation	3/103	0.450763	0.999765	-1.26194	grh/dlg1/Rbp9	3	1.00553
366	GO:0007494	midgut development	5/180	0.434432	0.999765	-1.20607	Ptp52F/LysS/alpha-Spec/dlg1/tld	5	1.00552
367	GO:0046068	cGMP metabolic process	3/108	0.48176	0.999765	-1.37535	Pde8/Ac76E/PrBP	3	1.00443
368	GO:0016331	morphogenesis of embryonic epithelium	3/104	0.457025	0.999765	-1.27892	kkv/grh/dlg1	3	1.00142
369	GO:0015758	glucose transport	1/40	0.621927	0.999765	-2.10519	Amph	1	0.999824
370	GO:0030334	regulation of cell migration	3/101	0.438152	0.999765	-1.20566	Acsl/grh/Cyp6a2	3	0.9949
371	GO:0006013	mannose metabolic process	2/68	0.488128	0.999765	-1.37495	Pgi/ND-20	2	0.986081
372	GO:0035222	wing disc pattern formation	4/137	0.41798	0.999765	-1.12211	Pgd/dlg1/Zw/hui	4	0.978835
373	GO:0055065	metal ion homeostasis	2/75	0.540494	0.999765	-1.57813	Ncc69/Zip71B	2	0.970977
374	GO:0048285	organelle fission	3/102	0.444472	0.999765	-1.19159	Fis1/RhoL/milt	3	0.966221
375	GO:0061060	negative regulation of peptidoglycan recognition protein signaling pathway	1/42	0.639893	0.999765	-2.15399	Gasp	1	0.96166
376	GO:1902669	positive regulation of axon guidance	1/22	0.414169	0.999765	-1.08551	frac	1	0.956856
377	GO:0019471	4-hydroxyproline metabolic process	1/26	0.468478	0.999765	-1.2427	PH4alphaMP	1	0.9423
378	GO:0001838	embryonic epithelial tube formation	2/69	0.495836	0.999765	-1.33772	Cad99C/serp	2	0.938427
379	GO:0006303	double-strand break repair via nonhomologous end joining	1/38	0.603067	0.999765	-1.84745	Pgk	1	0.934305
380	GO:1904059	regulation of locomotor rhythm	3/99	0.425434	0.999765	-1.09274	Bx/Amph/Cyp6a2	3	0.933903
381	GO:0006612	protein targeting to membrane	5/164	0.358426	0.999765	-0.89524	chico/serp/Zip71B/CG1847/CG2930	5	0.918544
382	GO:0042398	cellular modified amino acid biosynthetic process	3/109	0.48786	0.999765	-1.27281	Jon99Cii/dlg1/Rbp9	3	0.913532
383	GO:2000779	regulation of double-strand break repair	1/34	0.562484	0.999765	-1.5871	Rbp9	1	0.913203
384	GO:0009165	nucleotide biosynthetic process	3/103	0.450763	0.999765	-1.14436	ATPsynC/Ac76E/dlg1	3	0.911842
385	GO:0042219	cellular modified amino acid catabolic process	3/109	0.48786	0.999765	-1.27033	Jon99Cii/dlg1/Rbp9	3	0.911749
386	GO:0010586	miRNA metabolic process	2/68	0.488128	0.999765	-1.26187	up/Cyp6a2	2	0.904985
387	GO:0050848	regulation of calcium-mediated signaling	6/209	0.386863	0.999765	-0.94848	Cad99C/Ac76E/up/dlg1/CanA1/frac	6	0.900756
388	GO:0005991	trehalose metabolic process	3/105	0.463256	0.999765	-1.16914	Ac76E/Zw/GlyP	3	0.899627
389	GO:0048520	positive regulation of behavior	3/89	0.360583	0.999765	-0.880091	chico/Cyp6a2/cdm	3	0.897722
390	GO:0009117	nucleotide metabolic process	3/103	0.450763	0.999765	-1.12627	ATPsynC/Ac76E/dlg1	3	0.897429
391	GO:0007500	mesodermal cell fate determination	1/39	0.612612	0.999765	-1.83023	tld	1	0.896859
392	GO:0046394	carboxylic acid biosynthetic process	1/39	0.612612	0.999765	-1.82717	Est-P	1	0.895357
393	GO:0031401	positive regulation of protein modification process	1/23	0.428244	0.999765	-1.05353	scny	1	0.893456
394	GO:0042052	rhabdomere development	3/104	0.457025	0.999765	-1.1363	Amph/grh/dlg1	3	0.889741
395	GO:0007400	neuroblast fate determination	2/77	0.55476	0.999765	-1.50796	grh/dlg1	2	0.888517
396	GO:0010669	epithelial structure maintenance	1/38	0.603067	0.999765	-1.74395	dlg1	1	0.88196
397	GO:0019674	NAD metabolic process	2/77	0.55476	0.999765	-1.49583	sro/Tpi	2	0.881371
398	GO:0061025	membrane fusion	7/243	0.366204	0.999765	-0.877052	CG31140/Acsl/RhoL/Whamy/CAH2/dlg1/Vps39	7	0.881055
399	GO:0007034	vacuolar transport	4/137	0.41798	0.999765	-1.00916	Ac76E/Zip71B/Vps39/Rbp9	4	0.880308
400	GO:0090031	positive regulation of steroid hormone biosynthetic process	2/58	0.407233	0.999765	-0.979716	Jon99Cii/grh	2	0.880147
401	GO:0072175	epithelial tube formation	4/144	0.455386	0.999765	-1.11218	Cad99C/serp/grh/dlg1	4	0.874848
402	GO:1901739	regulation of myoblast fusion	3/109	0.48786	0.999765	-1.19504	Acsl/Pgk/Tpi	3	0.857708
403	GO:0006783	heme biosynthetic process	1/40	0.621927	0.999765	-1.80293	Cyp6a2	1	0.856268
404	GO:0035249	synaptic transmission, glutamatergic	3/96	0.406175	0.999765	-0.942506	Acsl/dlg1/Rbp9	3	0.84917
405	GO:0030042	actin filament depolymerization	1/38	0.603067	0.999765	-1.67229	alpha-Spec	1	0.845721
406	GO:0034644	cellular response to UV	3/117	0.535341	0.999765	-1.34867	mei-9/grh/Jon25Bi	3	0.84272
407	GO:0007391	dorsal closure	3/102	0.444472	0.999765	-1.02504	mmy/grh/dlg1	3	0.831169
408	GO:0021955	central nervous system neuron axonogenesis	1/36	0.583268	0.999765	-1.53228	Rbp9	1	0.826063
409	GO:0048599	oocyte development	3/109	0.48786	0.999765	-1.146	Acsl/dlg1/Rbp9	3	0.82251
410	GO:0030262	apoptotic nuclear changes	1/44	0.657006	0.999765	-1.93208	alpha-Spec	1	0.811592
411	GO:1901407	regulation of phosphorylation of RNA polymerase II C-terminal domain	1/33	0.551707	0.999765	-1.35858	Jon99Cii	1	0.807998
412	GO:0007211	octopamine or tyramine signaling pathway	5/183	0.44852	0.999765	-0.999777	Ac76E/up/dlg1/cdm/Rbp9	5	0.801622
413	GO:0007005	mitochondrion organization	2/82	0.589037	0.999765	-1.48151	Cyt-c-p/Zw	2	0.784113
414	GO:0001678	cellular glucose homeostasis	2/81	0.582341	0.999765	-1.4491	Amph/alpha-Spec	2	0.783529
415	GO:0032515	negative regulation of phosphoprotein phosphatase activity	1/42	0.639893	0.999765	-1.7371	CanA1	1	0.775537
416	GO:0046834	lipid phosphorylation	2/79	0.56871	0.999765	-1.36534	Lsd-1/p38c	2	0.770576
417	GO:0006376	mRNA splice site selection	1/38	0.603067	0.999765	-1.52346	ND-20	1	0.770454
418	GO:0048477	oogenesis	3/106	0.469457	0.999765	-1.00922	Acsl/dlg1/Rbp9	3	0.763154
419	GO:0032968	positive regulation of transcription elongation from RNA polymerase II promoter	1/25	0.455391	0.999765	-0.970006	Jon99Cii	1	0.763007
420	GO:0035418	protein localization to synapse	7/238	0.346673	0.999765	-0.720226	Msp300/Ac76E/RhoL/Amph/up/alpha-Spec/dlg1	7	0.762988
421	GO:0050975	sensory perception of touch	1/32	0.540666	0.999765	-1.2327	tilB	1	0.758053
422	GO:0045088	regulation of innate immune response	6/224	0.450851	0.999765	-0.943913	chico/Cad99C/grh/p38c/CanA1/scny	6	0.751939
423	GO:2000737	negative regulation of stem cell differentiation	3/119	0.546817	0.999765	-1.23794	Acsl/grh/dlg1	3	0.747271
424	GO:0010824	regulation of centrosome duplication	1/38	0.603067	0.999765	-1.47608	ana1	1	0.746496
425	GO:0007614	short-term memory	2/66	0.472494	0.999765	-0.987766	fabp/dlg1	2	0.740557
426	GO:0007265	Ras protein signal transduction	4/146	0.465932	0.999765	-0.969539	chico/Ac76E/grh/dlg1	4	0.740451
427	GO:0008049	male courtship behavior	3/117	0.535341	0.999765	-1.17057	Ac76E/up/Rbp9	3	0.731434
428	GO:0010830	regulation of myotube differentiation	2/76	0.547667	0.999765	-1.20316	bt/Sply	2	0.724408
429	GO:0042694	muscle cell fate specification	2/87	0.621316	0.999765	-1.50892	Acsl/Whamy	2	0.718118
430	GO:0035017	cuticle pattern formation	3/115	0.523702	0.999765	-1.0889	yellow-e/dlg1/Rbp9	3	0.704338
431	GO:0099111	microtubule-based transport	2/86	0.61502	0.999765	-1.43807	dlg1/Rbp9	2	0.699046
432	GO:0006559	L-phenylalanine catabolic process	2/83	0.595653	0.999765	-1.34651	Hn/Amph	2	0.697625
433	GO:0006558	L-phenylalanine metabolic process	2/83	0.595653	0.999765	-1.34434	Hn/Amph	2	0.6965
434	GO:0030859	polarized epithelial cell differentiation	2/62	0.440385	0.999765	-0.845231	alpha-Spec/dlg1	2	0.693179
435	GO:0006278	RNA-dependent DNA biosynthetic process	1/42	0.639893	0.999765	-1.54882	ND-B14.5A	1	0.691479
436	GO:0016201	synaptic target inhibition	1/29	0.505885	0.999765	-1.01217	Ac76E	1	0.689738
437	GO:0042754	negative regulation of circadian rhythm	2/86	0.61502	0.999765	-1.4139	Pka-R1/Cyp6a2	2	0.687296
438	GO:0007502	digestive tract mesoderm development	2/83	0.595653	0.999765	-1.32605	Cad99C/dlg1	2	0.687025
439	GO:0007528	neuromuscular junction development	3/107	0.475625	0.999765	-0.923517	Acsl/Amph/dlg1	3	0.686289
440	GO:0007064	mitotic sister chromatid cohesion	1/51	0.71076	0.999765	-2.00544	Rbp9	1	0.684699
441	GO:0007292	female gamete generation	2/84	0.602188	0.999765	-1.34482	Acsl/Rbp9	2	0.682074
442	GO:0045089	positive regulation of innate immune response	2/62	0.440385	0.999765	-0.827307	grh/scny	2	0.678479
443	GO:0030641	regulation of cellular pH	5/191	0.485606	0.999765	-0.931062	Cyp12d1-d/Cyp12d1-p/Zip71B/Amph/Cyp6a2	5	0.67256
444	GO:0002067	glandular epithelial cell differentiation	4/159	0.532458	0.999765	-1.05927	chico/Acsl/grh/dlg1	4	0.667606
445	GO:0010921	regulation of phosphatase activity	6/227	0.463504	0.999765	-0.868034	veil/Ac76E/Jon99Cii/CG42249/NT5E-2/CanA1	6	0.667467
446	GO:1902115	regulation of organelle assembly	4/152	0.497107	0.999765	-0.949937	ana1/Bx/up/Pex16	4	0.663958
447	GO:0048333	mesodermal cell differentiation	4/159	0.532458	0.999765	-1.03723	Acsl/grh/dlg1/tld	4	0.653714
448	GO:1903429	regulation of cell maturation	7/266	0.456256	0.999765	-0.825122	bsf/Ac76E/serp/RIC-3/kkv/Amph/dlg1	7	0.647473
449	GO:0009150	purine ribonucleotide metabolic process	4/141	0.439442	0.999765	-0.784601	sro/ATPsynC/chico/Ac76E	4	0.645138
450	GO:0009253	peptidoglycan catabolic process	3/115	0.523702	0.999765	-0.993803	bt/LysS/CG2930	3	0.642825
451	GO:2000145	regulation of cell motility	3/113	0.511905	0.999765	-0.953188	Acsl/grh/dlg1	3	0.63827
452	GO:0006163	purine nucleotide metabolic process	4/141	0.439442	0.999765	-0.774358	sro/ATPsynC/chico/Ac76E	4	0.636716
453	GO:0000270	peptidoglycan metabolic process	3/115	0.523702	0.999765	-0.980051	bt/LysS/CG2930	3	0.63393
454	GO:0009152	purine ribonucleotide biosynthetic process	4/141	0.439442	0.999765	-0.76806	sro/ATPsynC/chico/Ac76E	4	0.631538
455	GO:0007521	muscle cell fate determination	2/80	0.575565	0.999765	-1.13255	Acsl/up	2	0.625624
456	GO:0008202	steroid metabolic process	2/68	0.488128	0.999765	-0.866078	Sgs3/CG1847	2	0.621131
457	GO:0071875	adrenergic receptor signaling pathway	2/76	0.547667	0.999765	-1.03017	Ac76E/dlg1	2	0.620252
458	GO:0006694	steroid biosynthetic process	2/68	0.488128	0.999765	-0.863939	Sgs3/CG1847	2	0.619597
459	GO:0007629	flight behavior	4/146	0.465932	0.999765	-0.809983	Ac76E/Bx/up/Rbp9	4	0.618596
460	GO:0051383	kinetochore organization	1/52	0.717719	0.999765	-1.86005	Rbp9	1	0.616935
461	GO:0050918	positive chemotaxis	1/29	0.505885	0.999765	-0.904783	cdm	1	0.61656
462	GO:0040031	snRNA modification	1/32	0.540666	0.999765	-0.997302	Pgk	1	0.613295
463	GO:0019216	regulation of lipid metabolic process	4/149	0.481612	0.999765	-0.835573	Cad99C/Fbp1/ATPCL/Pex16	4	0.610483
464	GO:0097105	presynaptic membrane assembly	2/60	0.423933	0.999765	-0.709208	Amph/dlg1	2	0.608628
465	GO:0006812	cation transport	2/94	0.663169	0.999765	-1.47875	CG6231/Zip71B	2	0.607361
466	GO:0010951	negative regulation of endopeptidase activity	2/82	0.589037	0.999765	-1.13777	Asator/scny	2	0.602184
467	GO:0050832	defense response to fungus	1/49	0.696323	0.999765	-1.6309	p38c	1	0.590292
468	GO:0042595	behavioral response to starvation	1/47	0.681167	0.999765	-1.52244	chico	1	0.584539
469	GO:0016482	cytosolic transport	4/154	0.507327	0.999765	-0.857772	PrBP/Zip71B/dlg1/ND-42	4	0.582083
470	GO:0035290	trunk segmentation	2/76	0.547667	0.999765	-0.936661	grh/Rbp9	2	0.563953
471	GO:0045751	negative regulation of Toll signaling pathway	2/87	0.621316	0.999765	-1.16987	Gasp/scny	2	0.55676
472	GO:0006570	tyrosine metabolic process	4/155	0.512402	0.999765	-0.824037	chico/Acsl/Jon99Cii/dlg1	4	0.550988
473	GO:0042886	amide transport	1/49	0.696323	0.999765	-1.52042	veil	1	0.550305
474	GO:0032007	negative regulation of TOR signaling	1/48	0.688837	0.999765	-1.4674	CG6770	1	0.546976
475	GO:0030865	cortical cytoskeleton organization	2/86	0.61502	0.999765	-1.11551	dlg1/cdm	2	0.542251
476	GO:0051262	protein tetramerization	1/27	0.481251	0.999765	-0.735563	alpha-Spec	1	0.537966
477	GO:0046058	cAMP metabolic process	4/168	0.576022	0.999765	-0.9687	Irk2/Pde8/chico/Ac76E	4	0.534343
478	GO:0007274	neuromuscular synaptic transmission	4/153	0.502229	0.999765	-0.770941	Ac76E/Amph/dlg1/tld	4	0.530947
479	GO:0001508	action potential	1/40	0.621927	0.999765	-1.11605	Ac76E	1	0.530048
480	GO:0055080	cation homeostasis	2/87	0.621316	0.999765	-1.11103	CG6231/Zip71B	2	0.528757
481	GO:0045176	apical protein localization	3/119	0.546817	0.999765	-0.874052	serp/grh/dlg1	3	0.527614
482	GO:0032456	endocytic recycling	3/119	0.546817	0.999765	-0.873773	Acsl/Amph/dlg1	3	0.527446
483	GO:0033157	regulation of intracellular protein transport	3/116	0.529541	0.999765	-0.816115	serp/dlg1/Vps39	3	0.518841
484	GO:0010632	regulation of epithelial cell migration	3/110	0.493926	0.999765	-0.730029	Acsl/grh/dlg1	3	0.51494
485	GO:0043628	ncRNA 3'-end processing	1/54	0.731141	0.999765	-1.64248	Jon99Cii	1	0.51434
486	GO:1904799	regulation of neuron remodeling	8/296	0.417048	0.999765	-0.587111	Pka-R1/Ac76E/Amph/grh/dlg1/tld/CanA1/Rbp9	8	0.51346
487	GO:0043695	detection of pheromone	1/46	0.673308	0.999765	-1.29726	up	1	0.513134
488	GO:0060025	regulation of synaptic activity	3/115	0.523702	0.999765	-0.784878	Pka-R1/Ac76E/dlg1	3	0.507685
489	GO:0045944	positive regulation of transcription from RNA polymerase II promoter	1/30	0.517761	0.999765	-0.768663	Jon99Cii	1	0.505965
490	GO:0016574	histone ubiquitination	2/102	0.706359	0.999765	-1.45468	grh/scny	2	0.505694
491	GO:0061058	regulation of peptidoglycan recognition protein signaling pathway	1/46	0.673308	0.999765	-1.26483	Gasp	1	0.500306
492	GO:0014902	myotube differentiation	3/130	0.606853	0.999765	-0.983706	bt/Zasp66/Sply	3	0.49133
493	GO:0018410	C-terminal protein amino acid modification	1/53	0.724512	0.999765	-1.51965	Jon99Cii	1	0.489717
494	GO:0003383	apical constriction	3/123	0.569264	0.999765	-0.850592	Ptp52F/alpha-Spec/dlg1	3	0.479233
495	GO:0048699	generation of neurons	6/238	0.509175	0.999765	-0.709524	CG31140/Ac76E/Bx/Amph/dlg1/Rbp9	6	0.478903
496	GO:0008154	actin polymerization or depolymerization	6/232	0.48442	0.999765	-0.660108	Acsl/Ac76E/Amph/grh/dlg1/Rbp9	6	0.478448
497	GO:0090099	negative regulation of decapentaplegic signaling pathway	2/86	0.61502	0.999765	-0.978418	Irk2/tld	2	0.47561
498	GO:0032200	telomere organization	1/40	0.621927	0.999765	-0.989071	Sgs3	1	0.469742
499	GO:0043112	receptor metabolic process	4/143	0.450088	0.999765	-0.585656	chico/Zw/GlyP/Rbp9	4	0.467537
500	GO:0060429	epithelium development	7/275	0.490928	0.999765	-0.649977	Cad99C/Acsl/serp/grh/dlg1/Lcp3/Rbp9	7	0.462431
501	GO:0016056	rhodopsin mediated signaling pathway	1/40	0.621927	0.999765	-0.970129	CG31140	1	0.460746
502	GO:0080135	regulation of cellular response to stress	5/196	0.508338	0.999765	-0.678998	Skeletor/Gasp/Cyp6a2/dlg1/p38c	5	0.459416
503	GO:0031347	regulation of defense response	4/175	0.608266	0.999765	-0.923121	Cyp12d1-d/Cyp12d1-p/p38c/Rbp9	4	0.458922
504	GO:0006754	ATP biosynthetic process	2/91	0.645705	0.999765	-1.04178	ATPsynC/Cyp6a2	2	0.455689
505	GO:0046034	ATP metabolic process	2/91	0.645705	0.999765	-1.03805	ATPsynC/Cyp6a2	2	0.454056
506	GO:0007190	activation of adenylate cyclase activity	1/45	0.665256	0.999765	-1.10204	Ac76E	1	0.449174
507	GO:0006302	double-strand break repair	2/89	0.633669	0.999765	-0.966578	mei-9/Rbp9	2	0.440981
508	GO:0042325	regulation of phosphorylation	4/160	0.537408	0.999765	-0.70712	chico/Jon99Cii/dlg1/Fbp2	4	0.439119
509	GO:0016311	dephosphorylation	6/240	0.517331	0.999765	-0.664452	Pka-R1/Jon99Cii/Ptp52F/dlg1/Lpin/CanA1	6	0.437923
510	GO:0048644	muscle organ morphogenesis	3/134	0.627331	0.999765	-0.938455	Acsl/Whamy/tilB	3	0.437583
511	GO:0009067	aspartate family amino acid biosynthetic process	1/50	0.703629	0.999765	-1.24004	dlg1	1	0.435879
512	GO:0051881	regulation of mitochondrial membrane potential	1/46	0.673308	0.999765	-1.10108	Dic1	1	0.435536
513	GO:0009068	aspartate family amino acid catabolic process	1/50	0.703629	0.999765	-1.23895	dlg1	1	0.435495
514	GO:0030518	intracellular steroid hormone receptor signaling pathway	1/56	0.743926	0.999765	-1.4617	chico	1	0.432392
515	GO:0007619	courtship behavior	3/127	0.591013	0.999765	-0.819504	Ac76E/up/Rbp9	3	0.430992
516	GO:0006836	neurotransmitter transport	3/142	0.666046	0.999765	-1.05222	Ac76E/milt/CG6231	3	0.427618
517	GO:0006044	N-acetylglucosamine metabolic process	2/96	0.674423	0.999765	-1.08374	Gfat1/mmy	2	0.426882
518	GO:0035186	syncytial blastoderm mitotic cell cycle	1/41	0.631019	0.999765	-0.916633	alpha-Spec	1	0.422036
519	GO:0007096	regulation of exit from mitosis	2/89	0.633669	0.999765	-0.923249	dlg1/Rbp9	2	0.421213
520	GO:0007604	phototransduction, UV	1/39	0.612612	0.999765	-0.85683	CG2681	1	0.419868
521	GO:0007443	Malpighian tubule morphogenesis	1/53	0.724512	0.999765	-1.30121	dlg1	1	0.419324
522	GO:0006090	pyruvate metabolic process	2/71	0.511027	0.999765	-0.618522	Pgk/Tpi	2	0.415234
523	GO:0008306	associative learning	4/164	0.55694	0.999765	-0.707841	pst/chico/Ac76E/Rbp9	4	0.414297
524	GO:0035096	larval midgut cell programmed cell death	1/52	0.717719	0.999765	-1.1928	Ptp52F	1	0.395625
525	GO:0048193	Golgi vesicle transport	2/97	0.679935	0.999765	-1.01839	Amph/dlg1	2	0.39285
526	GO:0006631	fatty acid metabolic process	1/46	0.673308	0.999765	-0.990306	AcCoAS	1	0.391717
527	GO:0050807	regulation of synapse organization	2/81	0.582341	0.999765	-0.718129	Amph/dlg1	2	0.388292
528	GO:0006813	potassium ion transport	2/68	0.488128	0.999765	-0.539989	Irk2/Ncc69	2	0.387268
529	GO:0032386	regulation of intracellular transport	8/320	0.503521	0.999765	-0.556539	chico/serp/Skeletor/Whamy/milt/Amph/p38c/Vps39	8	0.381858
530	GO:0017182	peptidyl-diphthamide metabolic process	1/44	0.657006	0.999765	-0.905415	Zw	1	0.38033
531	GO:0007015	actin filament organization	3/135	0.632335	0.999765	-0.823694	Amph/dlg1/Rbp9	3	0.377529
532	GO:0006538	glutamate catabolic process	3/130	0.606853	0.999765	-0.75563	chico/Ncc69/dlg1	3	0.377413
533	GO:0006537	glutamate biosynthetic process	3/130	0.606853	0.999765	-0.754714	chico/Ncc69/dlg1	3	0.376956
534	GO:0000422	autophagy of mitochondrion	3/144	0.675255	0.999765	-0.959925	Fis1/Cyt-c-p/ND-42	3	0.376929
535	GO:0006536	glutamate metabolic process	3/130	0.606853	0.999765	-0.752811	chico/Ncc69/dlg1	3	0.376005
536	GO:0006633	fatty acid biosynthetic process	1/47	0.681167	0.999765	-0.971695	AcCoAS	1	0.37308
537	GO:0007522	visceral muscle development	3/125	0.580227	0.999765	-0.684114	Msp300/Acsl/tld	3	0.372388
538	GO:0009062	fatty acid catabolic process	1/47	0.681167	0.999765	-0.969114	AcCoAS	1	0.372089
539	GO:0071451	cellular response to superoxide	1/60	0.767704	0.999765	-1.3987	Zw	1	0.369748
540	GO:0001932	regulation of protein phosphorylation	4/164	0.55694	0.999765	-0.618839	chico/Jon99Cii/dlg1/Fbp2	4	0.362205
541	GO:0006020	inositol metabolic process	3/134	0.627331	0.999765	-0.776787	Ipp/CG1847/dlg1	3	0.362201
542	GO:0045785	positive regulation of cell adhesion	2/72	0.51851	0.999765	-0.54785	Acsl/dlg1	2	0.359826
543	GO:0031058	positive regulation of histone modification	1/35	0.573002	0.999765	-0.637932	Jon99Cii	1	0.355242
544	GO:0017183	peptidyl-diphthamide biosynthetic process from peptidyl-histidine	1/46	0.673308	0.999765	-0.888525	Zw	1	0.351458
545	GO:0001952	regulation of cell-matrix adhesion	3/133	0.622281	0.999765	-0.740849	serp/PH4alphaMP/dlg1	3	0.351431
546	GO:0046463	acylglycerol biosynthetic process	1/53	0.724512	0.999765	-1.09048	Lpin	1	0.351415
547	GO:0046464	acylglycerol catabolic process	1/53	0.724512	0.999765	-1.08817	Lpin	1	0.350672
548	GO:0006639	acylglycerol metabolic process	1/53	0.724512	0.999765	-1.0855	Lpin	1	0.349809
549	GO:0051188	cofactor biosynthetic process	6/253	0.568956	0.999765	-0.618293	sro/Bx/grh/Zw/frac/Rbp9	6	0.348688
550	GO:1904397	negative regulation of neuromuscular junction development	1/54	0.731141	0.999765	-1.10649	dlg1	1	0.346495
551	GO:0007630	jump response	1/47	0.681167	0.999765	-0.893563	up	1	0.343082
552	GO:0090307	mitotic spindle assembly	2/106	0.726167	0.999765	-1.07201	ana1/Rbp9	2	0.343015
553	GO:0010528	regulation of transposition	2/83	0.595653	0.999765	-0.659837	mei-9/Rbp9	2	0.34186
554	GO:0055075	potassium ion homeostasis	1/33	0.551707	0.999765	-0.572592	Ncc69	1	0.340542
555	GO:0009190	cyclic nucleotide biosynthetic process	3/141	0.661372	0.999765	-0.821758	Pde8/chico/Ac76E	3	0.339747
556	GO:0008585	female gonad development	3/126	0.585642	0.999765	-0.633049	Acsl/dlg1/Rbp9	3	0.338711
557	GO:0009187	cyclic nucleotide metabolic process	3/141	0.661372	0.999765	-0.818937	Pde8/chico/Ac76E	3	0.338581
558	GO:0007413	axonal fasciculation	2/101	0.701224	0.999765	-0.946867	Cad99C/Cad87A	2	0.33607
559	GO:0035304	regulation of protein dephosphorylation	4/169	0.58072	0.999765	-0.614845	Jon99Cii/Ptp52F/Lpin/CanA1	4	0.33416
560	GO:0042744	hydrogen peroxide catabolic process	1/72	0.826612	0.999765	-1.7232	Cyt-c-p	1	0.328132
561	GO:0042743	hydrogen peroxide metabolic process	1/72	0.826612	0.999765	-1.71974	Cyt-c-p	1	0.327471
562	GO:0033692	cellular polysaccharide biosynthetic process	1/58	0.756104	0.999765	-1.14739	CG2930	1	0.320783
563	GO:0006309	apoptotic DNA fragmentation	1/58	0.756104	0.999765	-1.12796	dlg1	1	0.31535
564	GO:0034285	response to disaccharide	1/43	0.648553	0.999765	-0.724956	Ac76E	1	0.313914
565	GO:0038202	TORC1 signaling	2/100	0.696014	0.999765	-0.865418	chico/Lpin	2	0.313615
566	GO:0000070	mitotic sister chromatid segregation	1/65	0.794352	0.999765	-1.35459	Rbp9	1	0.311865
567	GO:0048619	embryonic hindgut morphogenesis	2/97	0.679935	0.999765	-0.784042	grh/dlg1	2	0.30245
568	GO:0008582	regulation of synaptic growth at neuromuscular junction	6/234	0.492717	0.999765	-0.42222	Acsl/Ac76E/Amph/dlg1/tld/AcCoAS	6	0.298856
569	GO:0043407	negative regulation of MAP kinase activity	2/105	0.721324	0.999765	-0.912445	dlg1/scny	2	0.298066
570	GO:0030866	cortical actin cytoskeleton organization	1/51	0.71076	0.999765	-0.871772	cdm	1	0.297641
571	GO:0007527	adult somatic muscle development	1/60	0.767704	0.999765	-1.11928	Msp300	1	0.295884
572	GO:0007100	mitotic centrosome separation	1/59	0.761974	0.999765	-1.08761	Rbp9	1	0.295659
573	GO:0009083	branched-chain amino acid catabolic process	1/64	0.789278	0.999765	-1.24377	dlg1	1	0.294322
574	GO:0031111	negative regulation of microtubule polymerization or depolymerization	2/105	0.721324	0.999765	-0.899469	alpha-Spec/Rbp9	2	0.293827
575	GO:0009081	branched-chain amino acid metabolic process	1/64	0.789278	0.999765	-1.23936	dlg1	1	0.293278
576	GO:0008063	Toll signaling pathway	5/216	0.594683	0.999765	-0.56428	CG2681/Gasp/dlg1/CanA1/scny	5	0.293272
577	GO:0036315	cellular response to sterol	1/55	0.737611	0.999765	-0.96284	dlg1	1	0.29303
578	GO:0098728	germline stem cell asymmetric division	1/55	0.737611	0.999765	-0.96055	dlg1	1	0.292333
579	GO:0042770	signal transduction in response to DNA damage	2/92	0.651604	0.999765	-0.679526	Skeletor/grh	2	0.291053
580	GO:0033314	mitotic DNA replication checkpoint	1/60	0.767704	0.999765	-1.10029	Rbp9	1	0.290864
581	GO:0009074	aromatic amino acid family catabolic process	3/144	0.675255	0.999765	-0.737612	chico/grh/Rbp9	3	0.289635
582	GO:0065002	intracellular protein transmembrane transport	7/291	0.550754	0.999765	-0.481775	chico/serp/RhoL/Skeletor/milt/CG2930/Vps39	7	0.287363
583	GO:0006886	intracellular protein transport	7/291	0.550754	0.999765	-0.480369	chico/serp/RhoL/Skeletor/milt/CG2930/Vps39	7	0.286524
584	GO:0048872	homeostasis of number of cells	4/193	0.683949	0.999765	-0.741014	Ac76E/RhoL/Amph/dlg1	4	0.28149
585	GO:0014706	striated muscle tissue development	4/166	0.566539	0.999765	-0.493302	Unc-89/Acsl/Bx/up	4	0.280299
586	GO:0007041	lysosomal transport	4/186	0.655793	0.999765	-0.660165	bt/alpha-Spec/Zw/Vps39	4	0.278531
587	GO:0010507	negative regulation of autophagy	1/58	0.756104	0.999765	-0.990488	alpha-Spec	1	0.276917
588	GO:0034123	positive regulation of toll-like receptor signaling pathway	1/35	0.573002	0.999765	-0.492388	scny	1	0.274194
589	GO:0060179	male mating behavior	6/263	0.606774	0.999765	-0.541197	Nox/Mal-A3/up/Mal-A2/CanA1/Rbp9	6	0.270382
590	GO:0016242	negative regulation of macroautophagy	1/58	0.756104	0.999765	-0.966934	alpha-Spec	1	0.270332
591	GO:0006627	protein processing involved in protein targeting to mitochondrion	1/33	0.551707	0.999765	-0.453616	Fis1	1	0.269782
592	GO:0002221	pattern recognition receptor signaling pathway	1/58	0.756104	0.999765	-0.962642	LysS	1	0.269132
593	GO:0015868	purine ribonucleotide transport	3/119	0.546817	0.999765	-0.440348	Ac76E/dlg1/Rbp9	3	0.265812
594	GO:0045186	zonula adherens assembly	1/58	0.756104	0.999765	-0.948396	dlg1	1	0.265149
595	GO:0031935	regulation of chromatin silencing	2/106	0.726167	0.999765	-0.826023	Sgs3/Jon99Cii	2	0.264307
596	GO:0051346	negative regulation of hydrolase activity	7/314	0.630929	0.999765	-0.570054	Cyp6a8/Asator/Est-P/Cyp6a2/tld/CanA1/scny	7	0.262545
597	GO:0048732	gland development	2/103	0.71142	0.999765	-0.751188	Cad99C/dlg1	2	0.255774
598	GO:0042331	phototaxis	2/82	0.589037	0.999765	-0.481384	Ac76E/dlg1	2	0.254781
599	GO:0090174	organelle membrane fusion	2/107	0.730939	0.999765	-0.791917	Acsl/Vps39	2	0.248206
600	GO:0034198	cellular response to amino acid starvation	1/57	0.750089	0.999765	-0.862239	AsnS	1	0.247949
601	GO:0007141	male meiosis I	2/116	0.770785	0.999765	-0.94902	mei-9/Rbp9	2	0.247073
602	GO:0030203	glycosaminoglycan metabolic process	1/63	0.78408	0.999765	-1.00869	bt	1	0.245358
603	GO:0006027	glycosaminoglycan catabolic process	1/63	0.78408	0.999765	-1.00492	bt	1	0.244442
604	GO:0006024	glycosaminoglycan biosynthetic process	1/63	0.78408	0.999765	-1.00375	bt	1	0.244157
605	GO:0006312	mitotic recombination	5/235	0.668308	0.999765	-0.602477	mei-9/milt/Cyp6a2/dlg1/Rbp9	5	0.242802
606	GO:0008333	endosome to lysosome transport	3/143	0.670674	0.999765	-0.602517	bt/Acsl/dlg1	3	0.240688
607	GO:0097305	response to alcohol	1/48	0.688837	0.999765	-0.644372	Bx	1	0.24019
608	GO:0051338	regulation of transferase activity	7/287	0.536062	0.999765	-0.384311	chico/Bx/Jon99Cii/GstT3/up/ATPCL/dlg1	7	0.23962
609	GO:0015914	phospholipid transport	3/128	0.596338	0.999765	-0.462638	bt/Pgi/Sply	3	0.239159
610	GO:0006875	cellular metal ion homeostasis	1/63	0.78408	0.999765	-0.980736	Zip71B	1	0.238559
611	GO:0032482	Rab protein signal transduction	2/110	0.744834	0.999765	-0.809675	Acsl/alpha-Spec	2	0.238525
612	GO:0045862	positive regulation of proteolysis	1/32	0.540666	0.999765	-0.382129	dlg1	1	0.234992
613	GO:0048284	organelle fusion	2/111	0.749327	0.999765	-0.805427	Acsl/Vps39	2	0.232429
614	GO:0046835	carbohydrate phosphorylation	1/65	0.794352	0.999765	-1.00706	chico	1	0.231855
615	GO:0030716	oocyte fate determination	1/70	0.817948	0.999765	-1.13924	Rbp9	1	0.228937
616	GO:0051223	regulation of protein transport	8/332	0.545336	0.999765	-0.373021	chico/serp/Skeletor/milt/Ncc69/Zip71B/dlg1/Vps39	8	0.226183
617	GO:0055078	sodium ion homeostasis	1/44	0.657006	0.999765	-0.534095	Ncc69	1	0.224353
618	GO:0043523	regulation of neuron apoptotic process	2/106	0.726167	0.999765	-0.697858	CDase/grh	2	0.223297
619	GO:0043406	positive regulation of MAP kinase activity	1/44	0.657006	0.999765	-0.524109	dlg1	1	0.220158
620	GO:0002224	toll-like receptor signaling pathway	3/125	0.580227	0.999765	-0.393617	CG2681/CanA1/scny	3	0.21426
621	GO:0043171	peptide catabolic process	2/105	0.721324	0.999765	-0.655821	chico/CG31140	2	0.214235
622	GO:0042254	ribosome biogenesis	3/124	0.574767	0.999765	-0.386492	chico/mRpL4/Rbp9	3	0.214036
623	GO:0051453	regulation of intracellular pH	5/211	0.573872	0.999765	-0.384483	chico/serp/Fbp1/dlg1/Pex16	5	0.213522
624	GO:0007603	phototransduction, visible light	1/51	0.71076	0.999765	-0.624184	CG6231	1	0.21311
625	GO:0071545	inositol phosphate catabolic process	1/62	0.778753	0.999765	-0.844009	Ipp	1	0.211054
626	GO:0043647	inositol phosphate metabolic process	1/62	0.778753	0.999765	-0.843611	Ipp	1	0.210954
627	GO:0048168	regulation of neuronal synaptic plasticity	6/251	0.561183	0.999765	-0.364312	Pka-R1/Ac76E/Amph/dlg1/CanA1/Rbp9	6	0.210466
628	GO:0030513	positive regulation of BMP signaling pathway	1/41	0.631019	0.999765	-0.451825	tld	1	0.208029
629	GO:0046605	regulation of centrosome cycle	2/102	0.706359	0.999765	-0.597182	ana1/Rbp9	2	0.2076
630	GO:0044773	mitotic DNA damage checkpoint	1/70	0.817948	0.999765	-1.02826	Rbp9	1	0.206635
631	GO:0080163	regulation of protein serine/threonine phosphatase activity	1/57	0.750089	0.999765	-0.708935	CanA1	1	0.203864
632	GO:0006518	peptide metabolic process	2/105	0.721324	0.999765	-0.623134	chico/CG31140	2	0.203558
633	GO:0034453	microtubule anchoring	1/64	0.789278	0.999765	-0.849218	Msp300	1	0.200956
634	GO:1903078	positive regulation of protein localization to plasma membrane	1/34	0.562484	0.999765	-0.346737	dlg1	1	0.19951
635	GO:0090162	establishment of epithelial cell polarity	2/99	0.69073	0.999765	-0.538805	alpha-Spec/dlg1	2	0.199361
636	GO:0008045	motor neuron axon guidance	2/108	0.735641	0.999765	-0.640564	Ptp52F/frac	2	0.196662
637	GO:0007020	microtubule nucleation	1/71	0.822333	0.999765	-1.00144	cdm	1	0.195891
638	GO:0031445	regulation of heterochromatin assembly	1/55	0.737611	0.999765	-0.639723	Jon99Cii	1	0.194692
639	GO:0070816	phosphorylation of RNA polymerase II C-terminal domain	1/51	0.71076	0.999765	-0.570027	Jon99Cii	1	0.194619
640	GO:0036090	cleavage furrow ingression	1/60	0.767704	0.999765	-0.734726	Amph	1	0.194226
641	GO:0035331	negative regulation of hippo signaling	1/58	0.756104	0.999765	-0.688965	dlg1	1	0.192619
642	GO:0060548	negative regulation of cell death	5/229	0.646033	0.999765	-0.439692	Pde8/Bx/LysS/alpha-Spec/Jon25Bi	5	0.192104
643	GO:0044331	cell-cell adhesion mediated by cadherin	1/57	0.750089	0.999765	-0.665313	dlg1	1	0.19132
644	GO:0061057	peptidoglycan recognition protein signaling pathway	1/64	0.789278	0.999765	-0.800683	Gasp	1	0.189471
645	GO:0007377	germ-band extension	2/109	0.740272	0.999765	-0.629728	dlg1/tld	2	0.189383
646	GO:0050778	positive regulation of immune response	2/82	0.589037	0.999765	-0.355392	grh/scny	2	0.188097
647	GO:0008064	regulation of actin polymerization or depolymerization	4/172	0.594632	0.999765	-0.361189	Amph/alpha-Spec/grh/Rbp9	4	0.187751
648	GO:0031122	cytoplasmic microtubule organization	2/108	0.735641	0.999765	-0.610952	dlg1/Rbp9	2	0.18757
649	GO:0140014	mitotic nuclear division	2/125	0.805393	0.999765	-0.863616	dlg1/Rbp9	2	0.186908
650	GO:2000647	negative regulation of stem cell proliferation	1/66	0.799303	0.999765	-0.827953	dlg1	1	0.185474
651	GO:0006821	chloride transport	1/58	0.756104	0.999765	-0.655567	Ncc69	1	0.183281
652	GO:0007218	neuropeptide signaling pathway	2/126	0.808938	0.999765	-0.857996	Ac76E/grh	2	0.181924
653	GO:0031532	actin cytoskeleton reorganization	2/102	0.706359	0.999765	-0.51755	alpha-Spec/cdm	2	0.179917
654	GO:0043001	Golgi to plasma membrane protein transport	5/217	0.598777	0.999765	-0.347981	RhoL/Zip71B/Amph/dlg1/ND-20	5	0.178468
655	GO:0060537	muscle tissue development	3/151	0.706004	0.999765	-0.487492	Amph/up/dlg1	3	0.169713
656	GO:0033500	carbohydrate homeostasis	2/119	0.782878	0.999765	-0.692748	CG31140/Amph	2	0.16957
657	GO:0030575	nuclear body organization	1/72	0.826612	0.999765	-0.883708	Fbp1	1	0.168275
658	GO:0007620	copulation	3/148	0.693107	0.999765	-0.458928	Nox/up/Est-P	3	0.16823
659	GO:0006528	asparagine metabolic process	2/122	0.794408	0.999765	-0.727499	AsnS/Rbp9	2	0.16744
660	GO:1904398	positive regulation of neuromuscular junction development	1/37	0.593288	0.999765	-0.315617	dlg1	1	0.164776
661	GO:0090596	sensory organ morphogenesis	5/209	0.565394	0.999765	-0.286845	bt/Acsl/Whamy/dlg1/tilB	5	0.163569
662	GO:0032496	response to lipopolysaccharide	1/49	0.696323	0.999765	-0.450377	CG2681	1	0.16301
663	GO:0055123	digestive system development	2/115	0.766626	0.999765	-0.60466	Cyp12a5/serp	2	0.160692
664	GO:0007517	muscle organ development	2/110	0.744834	0.999765	-0.542019	up/Rbp9	2	0.159675
665	GO:0010332	response to gamma radiation	2/99	0.69073	0.999765	-0.431333	Cyp12d1-d/Cyp12d1-p	2	0.159596
666	GO:0051170	nuclear import	6/290	0.699074	0.999765	-0.441808	chico/Zip71B/dlg1/Lpin/cdm/ND-42	6	0.158166
667	GO:0051452	intracellular pH reduction	4/193	0.683949	0.999765	-0.414014	sro/Cyt-c-p/Bx/Lpin	4	0.157272
668	GO:0072384	organelle transport along microtubule	1/60	0.767704	0.999765	-0.593278	milt	1	0.156834
669	GO:0007144	female meiosis I	2/116	0.770785	0.999765	-0.598535	mei-9/Rbp9	2	0.155826
670	GO:0007554	regulation of ecdysteroid biosynthetic process	3/135	0.632335	0.999765	-0.338545	Sgs4/Sgs3/Fbp1	3	0.155167
671	GO:0009416	response to light stimulus	1/48	0.688837	0.999765	-0.415828	Ac76E	1	0.155
672	GO:1900424	regulation of defense response to bacterium	1/60	0.767704	0.999765	-0.58633	p38c	1	0.154997
673	GO:0006348	chromatin silencing at telomere	1/72	0.826612	0.999765	-0.807328	Sgs3	1	0.153731
674	GO:0050764	regulation of phagocytosis	6/275	0.649656	0.999765	-0.35638	chico/Gasp/AGBE/Ptp52F/Vps39/Rbp9	6	0.153711
675	GO:0000578	embryonic axis specification	3/158	0.734478	0.999765	-0.496313	pst/grh/tld	3	0.15316
676	GO:0046939	nucleotide phosphorylation	3/158	0.734478	0.999765	-0.486542	mei-9/Pde8/dlg1	3	0.150144
677	GO:0008544	epidermis development	2/108	0.735641	0.999765	-0.486754	grh/dlg1	2	0.14944
678	GO:0034333	adherens junction assembly	1/60	0.767704	0.999765	-0.563553	dlg1	1	0.148976
679	GO:0060271	cilium assembly	1/66	0.799303	0.999765	-0.662313	ana1	1	0.148368
680	GO:0007280	pole cell migration	2/95	0.668835	0.999765	-0.366172	Acsl/Rbp9	2	0.147281
681	GO:0031507	heterochromatin assembly	2/132	0.82902	0.999765	-0.781845	Jon99Cii/Rbp9	2	0.146605
682	GO:0080090	regulation of primary metabolic process	2/109	0.740272	0.999765	-0.486829	Sgs3/milt	2	0.146408
683	GO:0099558	maintenance of synapse structure	2/111	0.749327	0.999765	-0.504814	Ac76E/dlg1	2	0.145679
684	GO:0038127	ERBB signaling pathway	2/113	0.75811	0.999765	-0.522264	grh/dlg1	2	0.144629
685	GO:0090150	establishment of protein localization to membrane	2/109	0.740272	0.999765	-0.477068	alpha-Spec/dlg1	2	0.143472
686	GO:0007173	epidermal growth factor receptor signaling pathway	2/110	0.744834	0.999765	-0.486104	grh/dlg1	2	0.143203
687	GO:0007052	mitotic spindle organization	3/173	0.788127	0.999765	-0.599185	Ac76E/dlg1/Rbp9	3	0.142664
688	GO:0002683	negative regulation of immune system process	2/120	0.786783	0.999765	-0.594313	grh/CanA1	2	0.142518
689	GO:0007447	imaginal disc pattern formation	7/303	0.593567	0.999765	-0.27252	Acsl/sdk/Pgd/dlg1/Zw/tld/hui	7	0.142148
690	GO:0010939	regulation of necrotic cell death	1/54	0.731141	0.999765	-0.451941	dlg1	1	0.141525
691	GO:0050850	positive regulation of calcium-mediated signaling	1/43	0.648553	0.999765	-0.324783	frac	1	0.140634
692	GO:0043409	negative regulation of MAPK cascade	1/76	0.842725	0.999765	-0.803225	Pde8	1	0.137444
693	GO:0045861	negative regulation of proteolysis	1/65	0.794352	0.999765	-0.592794	Asator	1	0.136478
694	GO:0090630	activation of GTPase activity	2/115	0.766626	0.999765	-0.510781	Ac76E/dlg1	2	0.135743
695	GO:0030258	lipid modification	1/73	0.830788	0.999765	-0.728285	Zw	1	0.13501
696	GO:0010629	negative regulation of gene expression	4/202	0.717718	0.999765	-0.404045	ana1/up/dlg1/Rbp9	4	0.134013
697	GO:0007350	blastoderm segmentation	2/131	0.82581	0.999765	-0.694448	grh/Rbp9	2	0.132911
698	GO:0045998	positive regulation of ecdysteroid biosynthetic process	1/43	0.648553	0.999765	-0.30626	Jon99Cii	1	0.132614
699	GO:0045966	positive regulation of ecdysteroid metabolic process	1/43	0.648553	0.999765	-0.304569	Jon99Cii	1	0.131881
700	GO:0061541	rhabdomere morphogenesis	2/93	0.657426	0.999765	-0.314322	Amph/dlg1	2	0.131834
701	GO:0034629	cellular protein complex localization	2/126	0.808938	0.999765	-0.620234	Acsl/dlg1	2	0.13151
702	GO:0055059	asymmetric neuroblast division	2/118	0.77891	0.999765	-0.525817	grh/dlg1	2	0.13138
703	GO:0010032	meiotic chromosome condensation	1/81	0.86078	0.999765	-0.855314	Rbp9	1	0.128225
704	GO:0008156	negative regulation of DNA replication	1/71	0.822333	0.999765	-0.640803	dlg1	1	0.125347
705	GO:0046467	membrane lipid biosynthetic process	1/75	0.838842	0.999765	-0.71321	Pex16	1	0.125334
706	GO:0006643	membrane lipid metabolic process	1/75	0.838842	0.999765	-0.711521	Pex16	1	0.125037
707	GO:0010896	regulation of triglyceride catabolic process	2/100	0.696014	0.999765	-0.33782	ATPCL/Lpin	2	0.122421
708	GO:0060078	regulation of postsynaptic membrane potential	2/92	0.651604	0.999765	-0.285696	bt/dlg1	2	0.122369
709	GO:0006997	nucleus organization	2/129	0.819228	0.999765	-0.60478	Bx/Rbp9	2	0.120589
710	GO:1902532	negative regulation of intracellular signal transduction	5/240	0.686156	0.999765	-0.3142	Pka-R1/Bx/LysS/dlg1/Lpin	5	0.118343
711	GO:0070129	regulation of mitochondrial translation	3/157	0.730548	0.999765	-0.368465	bonsai/bsf/ATPCL	3	0.115683
712	GO:0044804	autophagy of nucleus	1/71	0.822333	0.999765	-0.590244	scny	1	0.115458
713	GO:0031365	N-terminal protein amino acid modification	1/72	0.826612	0.999765	-0.602238	Jon99Cii	1	0.114678
714	GO:0006073	cellular glucan metabolic process	1/75	0.838842	0.999765	-0.645958	Tsp66E	1	0.113516
715	GO:0022008	neurogenesis	6/300	0.729314	0.999765	-0.358238	Msp300/Acsl/Amph/grh/dlg1/Rbp9	6	0.113078
716	GO:0046578	regulation of Ras protein signal transduction	3/131	0.612042	0.999765	-0.22792	chico/grh/dlg1	3	0.111898
717	GO:0034614	cellular response to reactive oxygen species	1/79	0.853821	0.999765	-0.701102	p38c	1	0.110798
718	GO:0007417	central nervous system development	3/162	0.749749	0.999765	-0.382253	Amph/grh/Cyp6a2	3	0.110096
719	GO:2001135	regulation of endocytic recycling	1/54	0.731141	0.999765	-0.347416	Amph	1	0.108793
720	GO:0030727	germarium-derived female germ-line cyst formation	3/171	0.781533	0.999765	-0.437622	alpha-Spec/Rbp9/Pex16	3	0.107873
721	GO:0034982	mitochondrial protein processing	1/107	0.926194	0.999765	-1.39774	ATPCL	1	0.107167
722	GO:0007094	mitotic spindle assembly checkpoint	1/90	0.888227	0.999765	-0.893067	Rbp9	1	0.105854
723	GO:0030509	BMP signaling pathway	2/117	0.77488	0.999765	-0.410948	Acsl/tld	2	0.104811
724	GO:0035050	embryonic heart tube development	1/68	0.808853	0.999765	-0.481038	grh	1	0.102047
725	GO:0017196	N-terminal peptidyl-methionine acetylation	1/78	0.850212	0.999765	-0.622984	ana1	1	0.101092
726	GO:0007257	activation of JUN kinase activity	5/245	0.703346	0.999765	-0.281758	chico/CG2681/mmy/dlg1/scny	5	0.0991523
727	GO:0072499	photoreceptor cell axon guidance	2/103	0.71142	0.999765	-0.28846	chico/grh	2	0.0982184
728	GO:0017038	protein import	7/284	0.524919	0.999765	-0.151722	Zip71B/dlg1/Lpin/cdm/Eip63F-1/ND-42/Rbp9	7	0.0977866
729	GO:0006469	negative regulation of protein kinase activity	2/125	0.805393	0.999765	-0.440659	Pka-R1/dlg1	2	0.0953694
730	GO:0006470	protein dephosphorylation	6/247	0.545446	0.999765	-0.155829	Pka-R1/Jon99Cii/Ptp52F/dlg1/Lpin/CanA1	6	0.0944559
731	GO:0007346	regulation of mitotic cell cycle	2/110	0.744834	0.999765	-0.317196	dlg1/Rbp9	2	0.0934438
732	GO:0030301	cholesterol transport	1/69	0.813456	0.999765	-0.444166	dlg1	1	0.0917041
733	GO:0007266	Rho protein signal transduction	2/128	0.815854	0.999765	-0.449711	RhoL/dlg1	2	0.091525
734	GO:0060969	negative regulation of gene silencing	5/243	0.69655	0.999765	-0.252766	CG6770/AsnS/dlg1/CanA1/scny	5	0.0914044
735	GO:0006865	amino acid transport	3/171	0.781533	0.999765	-0.368252	CG6231/Ncc69/dlg1	3	0.0907734
736	GO:0008272	sulfate transport	1/56	0.743926	0.999765	-0.302117	Pgi	1	0.0893706
737	GO:0007506	gonadal mesoderm development	1/88	0.882636	0.999765	-0.714921	dlg1	1	0.0892523
738	GO:0030336	negative regulation of cell migration	2/132	0.82902	0.999765	-0.469282	dlg1/tld	2	0.0879956
739	GO:0030510	regulation of BMP signaling pathway	6/251	0.561183	0.999765	-0.150965	Irk2/Acsl/Ac76E/mmy/Lpin/tld	6	0.0872136
740	GO:0009651	response to salt stress	1/54	0.731141	0.999765	-0.272901	Zw	1	0.0854588
741	GO:0006893	Golgi to plasma membrane transport	5/235	0.668308	0.999765	-0.211036	RhoL/Zip71B/Amph/dlg1/ND-20	5	0.0850486
742	GO:0060485	mesenchyme development	2/149	0.87599	0.999765	-0.64035	Acsl/dlg1	2	0.0847828
743	GO:0034728	nucleosome organization	1/84	0.870605	0.999765	-0.608906	Sgs3	1	0.0843744
744	GO:0016572	histone phosphorylation	5/272	0.784737	0.999765	-0.344948	mei-9/Nox/Jon99Cii/tld/Rbp9	5	0.0836176
745	GO:0098722	asymmetric stem cell division	2/129	0.819228	0.999765	-0.418237	Acsl/dlg1	2	0.0833934
746	GO:0043624	cellular protein complex disassembly	4/216	0.764841	0.999765	-0.310824	serp/Jon99Cii/dlg1/Rbp9	4	0.0833277
747	GO:0042438	melanin biosynthetic process	1/103	0.91862	0.999765	-0.965922	p38c	1	0.0819898
748	GO:0033673	negative regulation of kinase activity	2/127	0.812424	0.999765	-0.392772	Pka-R1/dlg1	2	0.0815915
749	GO:0034508	centromere complex assembly	1/76	0.842725	0.999765	-0.474429	Rbp9	1	0.0811819
750	GO:0030201	heparan sulfate proteoglycan metabolic process	2/139	0.850034	0.999765	-0.488371	bt/Pgi	2	0.0793503
751	GO:0015012	heparan sulfate proteoglycan biosynthetic process	2/139	0.850034	0.999765	-0.477093	bt/Pgi	2	0.0775178
752	GO:0008589	regulation of smoothened signaling pathway	1/59	0.761974	0.999765	-0.28243	Cad99C	1	0.0767765
753	GO:0008380	RNA splicing	6/278	0.659921	0.999765	-0.183728	bt/RIC-3/up/Cyp6a2/dlg1/Rbp9	6	0.0763638
754	GO:0002684	positive regulation of immune system process	1/52	0.717719	0.999765	-0.219865	grh	1	0.072924
755	GO:0072002	Malpighian tubule development	1/93	0.896118	0.999765	-0.653636	dlg1	1	0.071693
756	GO:0010769	regulation of cell morphogenesis involved in differentiation	2/114	0.762401	0.999765	-0.260517	grh/Rbp9	2	0.0706737
757	GO:0007399	nervous system development	3/190	0.837742	0.999765	-0.393358	Amph/grh/Cyp6a2	3	0.0696421
758	GO:0034334	adherens junction maintenance	1/79	0.853821	0.999765	-0.431331	dlg1	1	0.0681651
759	GO:0016246	RNA interference	9/400	0.624707	0.999765	-0.144813	sro/Cyp12a5/serp/RhoL/Zip71B/grh/dlg1/Cpr49Ah/Rbp9	9	0.0681304
760	GO:0055088	lipid homeostasis	2/136	0.841332	0.999765	-0.391447	Amph/p38c	2	0.0676298
761	GO:0046528	imaginal disc fusion	3/183	0.818661	0.999765	-0.329831	Acsl/Pgd/dlg1	3	0.0659943
762	GO:0045815	positive regulation of gene expression, epigenetic	1/45	0.665256	0.999765	-0.16091	Rbp9	1	0.0655843
763	GO:0010648	negative regulation of cell communication	1/91	0.890921	0.999765	-0.565925	dlg1	1	0.0653638
764	GO:0006816	calcium ion transport	2/128	0.815854	0.999765	-0.319125	Ac76E/CanA1	2	0.0649482
765	GO:0009996	negative regulation of cell fate specification	1/89	0.885465	0.999765	-0.532322	grh	1	0.0647526
766	GO:0006869	lipid transport	1/88	0.882636	0.999765	-0.513581	Lpin	1	0.0641165
767	GO:0042417	dopamine metabolic process	3/181	0.81287	0.999765	-0.302572	chico/Cyt-c-p/Ac76E	3	0.0626881
768	GO:0014032	neural crest cell development	2/144	0.863576	0.999765	-0.413248	grh/dlg1	2	0.0606125
769	GO:0031929	TOR signaling	5/262	0.756826	0.999765	-0.212174	chico/CG31140/dlg1/Lpin/scny	5	0.0591163
770	GO:0010212	response to ionizing radiation	2/108	0.735641	0.999765	-0.191817	Cyp12d1-d/Cyp12d1-p	2	0.0588905
771	GO:0014019	neuroblast development	2/143	0.86096	0.999765	-0.386579	grh/dlg1	2	0.0578735
772	GO:0007498	mesoderm development	1/104	0.920583	0.999765	-0.680063	Acsl	1	0.0562736
773	GO:0006260	DNA replication	2/152	0.88293	0.999765	-0.446168	bt/Rbp9	2	0.0555519
774	GO:0010923	negative regulation of phosphatase activity	1/102	0.916609	0.999765	-0.6297	CanA1	1	0.0548309
775	GO:0006406	mRNA export from nucleus	2/155	0.889511	0.999765	-0.467552	Skeletor/cdm	2	0.0547428
776	GO:0045143	homologous chromosome segregation	1/100	0.912435	0.999765	-0.582366	mei-9	1	0.053367
777	GO:0031048	chromatin silencing by small RNA	1/88	0.882636	0.999765	-0.426795	Sgs3	1	0.053282
778	GO:0080009	mRNA methylation	1/107	0.926194	0.999765	-0.687621	dlg1	1	0.0527209
779	GO:0031109	microtubule polymerization or depolymerization	2/158	0.895746	0.999765	-0.47779	alpha-Spec/Rbp9	2	0.0526037
780	GO:0008286	insulin receptor signaling pathway	1/104	0.920583	0.999765	-0.630556	chico	1	0.052177
781	GO:0060232	delamination	2/122	0.794408	0.999765	-0.223216	Acsl/dlg1	2	0.0513752
782	GO:0006911	phagocytosis, engulfment	1/74	0.834864	0.999765	-0.283822	dlg1	1	0.0512259
783	GO:0051094	positive regulation of developmental process	2/89	0.633669	0.999765	-0.111325	grh/tld	2	0.0507898
784	GO:0045448	mitotic cell cycle, embryonic	2/148	0.873593	0.999765	-0.374727	dlg1/Rbp9	2	0.0506406
785	GO:0070828	heterochromatin organization	2/148	0.873593	0.999765	-0.37043	Sgs3/Rbp9	2	0.05006
786	GO:0048854	brain morphogenesis	2/138	0.847182	0.999765	-0.299068	grh/dlg1	2	0.0495971
787	GO:0097306	cellular response to alcohol	1/84	0.870605	0.999765	-0.35656	Bx	1	0.0494074
788	GO:0003333	amino acid transmembrane transport	3/173	0.788127	0.999765	-0.207294	CG6231/colt/dlg1	3	0.0493559
789	GO:0014016	neuroblast differentiation	4/232	0.810938	0.999765	-0.234984	Acsl/grh/dlg1/tld	4	0.0492442
790	GO:0007167	enzyme linked receptor protein signaling pathway	4/224	0.788892	0.999765	-0.206309	Acsl/serp/Ptp52F/Fbp2	4	0.0489214
791	GO:0030041	actin filament polymerization	2/121	0.790626	0.999765	-0.20511	Ac76E/cdm	2	0.0481865
792	GO:0060563	neuroepithelial cell differentiation	1/93	0.896118	0.999765	-0.438845	Acsl	1	0.048134
793	GO:0008078	mesodermal cell migration	1/101	0.914547	0.999765	-0.531329	Acsl	1	0.0474616
794	GO:0007076	mitotic chromosome condensation	1/100	0.912435	0.999765	-0.498806	Rbp9	1	0.0457097
795	GO:0090317	negative regulation of intracellular protein transport	2/144	0.863576	0.999765	-0.309301	dlg1/Rbp9	2	0.0453663
796	GO:0000077	DNA damage checkpoint	3/188	0.832475	0.999765	-0.243217	mei-9/Rbp9/Jon25Bi	3	0.0445945
797	GO:0048747	muscle fiber development	1/96	0.903453	0.999765	-0.437258	Acsl	1	0.0443954
798	GO:0031110	regulation of microtubule polymerization or depolymerization	2/118	0.77891	0.999765	-0.176666	alpha-Spec/Rbp9	2	0.0441417
799	GO:0048332	mesoderm morphogenesis	1/100	0.912435	0.999765	-0.474012	Acsl	1	0.0434376
800	GO:0009968	negative regulation of signal transduction	2/137	0.844282	0.999765	-0.253068	dlg1/scny	2	0.0428364
801	GO:0007508	larval heart development	1/100	0.912435	0.999765	-0.461001	Msp300	1	0.0422454
802	GO:0044267	cellular protein metabolic process	3/172	0.784851	0.999765	-0.174162	sro/chico/dlg1	3	0.0421927
803	GO:0006310	DNA recombination	1/85	0.873723	0.999765	-0.310061	Jon99Cii	1	0.0418556
804	GO:0048542	lymph gland development	1/99	0.910271	0.999765	-0.442897	CG9932	1	0.0416381
805	GO:0050767	regulation of neurogenesis	2/119	0.782878	0.999765	-0.169142	grh/dlg1	2	0.0414022
806	GO:0016570	histone modification	1/107	0.926194	0.999765	-0.535493	Jon99Cii	1	0.0410571
807	GO:0003382	epithelial cell morphogenesis	3/176	0.797708	0.999765	-0.181406	Acsl/grh/dlg1	3	0.041
808	GO:0007422	peripheral nervous system development	4/197	0.699296	0.999765	-0.104594	Msp300/Acsl/dlg1/tld	4	0.0374112
809	GO:0006270	DNA replication initiation	3/196	0.852696	0.999765	-0.225956	bonsai/alpha-Spec/Rbp9	3	0.0360066
810	GO:0099024	plasma membrane invagination	2/101	0.701224	0.999765	-0.100068	alpha-Spec/dlg1	2	0.0355169
811	GO:2000377	regulation of reactive oxygen species metabolic process	2/119	0.782878	0.999765	-0.139601	sro/Cad99C	2	0.0341714
812	GO:0071103	DNA conformation change	1/95	0.901067	0.999765	-0.325677	Sgs4	1	0.0339276
813	GO:0019722	calcium-mediated signaling	2/135	0.838332	0.999765	-0.192362	Cad99C/Ac76E	2	0.0339214
814	GO:0015800	acidic amino acid transport	1/84	0.870605	0.999765	-0.244128	Rbp9	1	0.033828
815	GO:0016573	histone acetylation	3/214	0.890567	0.999765	-0.283664	Jon99Cii/ATPCL/Rbp9	3	0.0328757
816	GO:0048738	cardiac muscle tissue development	2/152	0.88293	0.999765	-0.262203	Zasp66/dlg1	2	0.0326466
817	GO:0071174	mitotic spindle checkpoint	1/117	0.942192	0.999765	-0.536582	Rbp9	1	0.0319516
818	GO:0007127	meiosis I	1/125	0.952459	0.999765	-0.655493	Rbp9	1	0.0319281
819	GO:0090098	positive regulation of decapentaplegic signaling pathway	1/48	0.688837	0.999765	-0.0846185	tld	1	0.0315416
820	GO:0061326	renal tubule development	1/62	0.778753	0.999765	-0.125195	chico	1	0.0313065
821	GO:0008406	gonad development	2/145	0.866146	0.999765	-0.216995	Acsl/Rbp9	2	0.0311825
822	GO:0006515	misfolded or incompletely synthesized protein catabolic process	1/104	0.920583	0.999765	-0.369358	Tpi	1	0.0305635
823	GO:0048802	notum morphogenesis	1/110	0.931409	0.999765	-0.42311	dlg1	1	0.0300648
824	GO:0044257	cellular protein catabolic process	3/180	0.809917	0.999765	-0.135579	sro/chico/dlg1	3	0.0285833
825	GO:0055057	neuroblast division	3/205	0.872872	0.999765	-0.209287	grh/dlg1/tld	3	0.028456
826	GO:0034204	lipid translocation	1/104	0.920583	0.999765	-0.342531	Lpin	1	0.0283436
827	GO:0045752	positive regulation of Toll signaling pathway	1/60	0.767704	0.999765	-0.102678	scny	1	0.027143
828	GO:0042659	regulation of cell fate specification	2/112	0.753752	0.999765	-0.0945758	Acsl/grh	2	0.0267357
829	GO:0050768	negative regulation of neurogenesis	1/101	0.914547	0.999765	-0.291001	grh	1	0.025994
830	GO:0030097	hemopoiesis	1/110	0.931409	0.999765	-0.361239	CG9932	1	0.0256685
831	GO:0007444	imaginal disc development	1/108	0.927975	0.999765	-0.334069	dlg1	1	0.0249718
832	GO:0007147	female meiosis II	1/91	0.890921	0.999765	-0.213827	Rbp9	1	0.0246968
833	GO:0048665	neuron fate specification	1/101	0.914547	0.999765	-0.266224	grh	1	0.0237808
834	GO:0009913	epidermal cell differentiation	4/232	0.810938	0.999765	-0.10814	Bx/kkv/grh/dlg1	4	0.0226623
835	GO:0030182	neuron differentiation	1/107	0.926194	0.999765	-0.293637	dlg1	1	0.0225136
836	GO:0006402	mRNA catabolic process	3/215	0.892391	0.999765	-0.194895	bsf/scny/Rbp9	3	0.022189
837	GO:0007560	imaginal disc morphogenesis	1/105	0.922499	0.999765	-0.273121	dlg1	1	0.0220323
838	GO:0045910	negative regulation of DNA recombination	3/220	0.901107	0.999765	-0.210299	Bx/dlg1/Jon25Bi	3	0.0218986
839	GO:0008298	intracellular mRNA localization	1/117	0.942192	0.999765	-0.361497	dlg1	1	0.0215259
840	GO:0035218	leg disc development	2/165	0.909046	0.999765	-0.220257	Acsl/tld	2	0.0210037
841	GO:0031112	positive regulation of microtubule polymerization or depolymerization	2/104	0.716408	0.999765	-0.0552114	alpha-Spec/Rbp9	2	0.0184133
842	GO:0006282	regulation of DNA repair	4/182	0.638968	0.999765	-0.0398064	Cyp12d1-d/Cyp12d1-p/grh/Rbp9	4	0.0178294
843	GO:2000146	negative regulation of cell motility	1/110	0.931409	0.999765	-0.22634	tld	1	0.016083
844	GO:0001736	establishment of planar polarity	1/91	0.890921	0.999765	-0.133888	grh	1	0.015464
845	GO:0007411	axon guidance	1/101	0.914547	0.999765	-0.167867	Ptp52F	1	0.0149949
846	GO:0007254	JNK cascade	2/139	0.850034	0.999765	-0.0876008	mmy/p38c	2	0.0142333
847	GO:0090304	nucleic acid metabolic process	1/105	0.922499	0.999765	-0.164006	Cyp6a2	1	0.0132301
848	GO:0007135	meiosis II	2/170	0.917556	0.999765	-0.148572	mei-9/Rbp9	2	0.0127834
849	GO:0006913	nucleocytoplasmic transport	1/104	0.920583	0.999765	-0.153327	dlg1	1	0.0126874
850	GO:0000165	MAPK cascade	4/227	0.797389	0.999765	-0.041803	Cad99C/Acsl/dlg1/p38c	4	0.00946472
851	GO:0008258	head involution	2/184	0.937573	0.999765	-0.14323	bt/dlg1	2	0.00923273
852	GO:0019101	female somatic sex determination	1/96	0.903453	0.999765	-0.0908897	Rbp9	1	0.00922816
853	GO:0000959	mitochondrial RNA metabolic process	3/247	0.938064	0.999765	-0.13317	Cyp12a5/bsf/RhoL	3	0.00851453
854	GO:0017148	negative regulation of translation	4/265	0.882792	0.999765	-0.0636105	ana1/AsnS/dlg1/scny	4	0.00793004
855	GO:0000076	DNA replication checkpoint	1/106	0.924369	0.999765	-0.0987964	Rbp9	1	0.00776972
856	GO:0035329	hippo signaling	1/114	0.937795	0.999765	-0.120397	dlg1	1	0.00773238
857	GO:0045216	cell-cell junction organization	5/262	0.756826	0.999765	-0.0251737	serp/RhoL/Amph/alpha-Spec/dlg1	5	0.00701394
858	GO:0007110	meiosis I cytokinesis	1/141	0.967854	0.999765	-0.198919	Rbp9	1	0.00649952
859	GO:0034613	cellular protein localization	6/307	0.749175	0.999765	-0.02205	bt/Skeletor/milt/Jon99Cii/Zip71B/dlg1	6	0.00636766
860	GO:0046621	negative regulation of organ growth	1/112	0.93468	0.999765	-0.0836015	Est-P	1	0.00564739
861	GO:1904396	regulation of neuromuscular junction development	7/295	0.565245	0.999765	-0.00879247	CDase/Acsl/CHKov1/dlg1/tld/tilB/AcCoAS	7	0.00501607
862	GO:0045571	negative regulation of imaginal disc growth	1/116	0.940762	0.999765	-0.0729932	Asator	1	0.00445737
863	GO:0043066	negative regulation of apoptotic process	3/221	0.902772	0.999765	-0.0430155	Bx/alpha-Spec/Jon25Bi	3	0.00439983
864	GO:0033619	membrane protein proteolysis	3/226	0.910724	0.999765	-0.0463169	dlg1/tld/GlyP	3	0.00433133
865	GO:0007478	leg disc morphogenesis	1/130	0.957929	0.999765	-0.0966883	Acsl	1	0.00415579
866	GO:0070507	regulation of microtubule cytoskeleton organization	2/123	0.798129	0.999765	-0.0167845	dlg1/Rbp9	2	0.00378465
867	GO:0031398	positive regulation of protein ubiquitination	1/41	0.631019	0.999765	-0.00777206	scny	1	0.00357841
868	GO:0043069	negative regulation of programmed cell death	3/223	0.906027	0.999765	-0.0352875	Bx/alpha-Spec/Jon25Bi	3	0.00348239
869	GO:0016071	mRNA metabolic process	1/150	0.974209	0.999765	-0.124853	Zw	1	0.00326239
870	GO:0060968	regulation of gene silencing	7/327	0.672484	0.999765	-0.00820073	sro/Acsl/Ac76E/serp/dlg1/Cpr49Ah/Rbp9	7	0.00325385
871	GO:0046331	lateral inhibition	2/194	0.948951	0.999765	-0.0600037	Pka-R1/Acsl	2	0.00314407
872	GO:0007369	gastrulation	1/108	0.927975	0.999765	-0.037819	tld	1	0.00282699
873	GO:0060260	regulation of transcription initiation from RNA polymerase II promoter	1/70	0.817948	0.999765	-0.0111468	Jon99Cii	1	0.00224001
874	GO:0052652	cyclic purine nucleotide metabolic process	2/156	0.891627	0.999765	-0.018798	chico/Ac76E	2	0.00215628
875	GO:0016236	macroautophagy	1/142	0.968631	0.999765	-0.0628311	chico	1	0.00200254
876	GO:0034332	adherens junction organization	1/85	0.873723	0.999765	-0.0146595	dlg1	1	0.00197891
877	GO:0032042	mitochondrial DNA metabolic process	1/151	0.974832	0.999765	-0.0731192	sro	1	0.0018638
878	GO:0051028	mRNA transport	1/186	0.989324	0.999765	-0.129965	Amph	1	0.00139501
879	GO:1900242	regulation of synaptic vesicle endocytosis	1/63	0.78408	0.999765	-0.00480757	Amph	1	0.00116942
880	GO:0048878	chemical homeostasis	1/103	0.91862	0.999765	-0.0106893	p38c	1	0.000907333
881	GO:0031123	RNA 3'-end processing	2/169	0.915916	0.999765	-0.00689145	bsf/Jon99Cii	2	0.000605283
882	GO:0034661	ncRNA catabolic process	1/120	0.946278	0.999765	-0.0100415	Cyp6a2	1	0.000554477
883	GO:0034660	ncRNA metabolic process	1/120	0.946278	0.999765	-0.00402824	Cyp6a2	1	0.000222434
884	GO:0006568	tryptophan metabolic process	2/99	0.69073	0.999765	-0.000333969	Hn/KFase	2	0.000123571
885	GO:0007219	Notch signaling pathway	1/103	0.91862	0.999765	-0.00118919	dlg1	1	0.000100942
886	GO:0008584	male gonad development	1/341	0.999765	0.999765	0.134317	dlg1	1	-3.15687e-05
887	GO:0030539	male genitalia development	1/290	0.999172	0.999765	0.230595	dlg1	1	-0.000190933
888	GO:0031175	neuron projection development	1/287	0.999109	0.999765	0.443791	Rbp9	1	-0.000395677
889	GO:0002792	negative regulation of peptide secretion	1/295	0.999268	0.999765	0.555095	Pde8	1	-0.000406289
890	GO:0000281	mitotic cytokinesis	1/173	0.985317	0.999765	0.0487865	dlg1	1	-0.000721664
891	GO:0046854	phosphatidylinositol phosphorylation	1/98	0.908053	0.999765	0.00766945	dlg1	1	-0.000739735
892	GO:0043966	histone H3 acetylation	1/225	0.995901	0.999765	0.206512	ATPCL	1	-0.000848179
893	GO:0006726	eye pigment biosynthetic process	1/105	0.922499	0.999765	0.0134813	Amph	1	-0.00108752
894	GO:0048806	genitalia development	2/362	0.998592	0.999765	0.788635	Acsl/Rbp9	2	-0.00111096
895	GO:0007097	nuclear migration	2/182	0.935025	0.999765	0.0177209	Msp300/dlg1	2	-0.00119052
896	GO:0060026	convergent extension	1/96	0.903453	0.999765	0.012321	Rbp9	1	-0.00125097
897	GO:0042441	eye pigment metabolic process	1/105	0.922499	0.999765	0.0198224	Amph	1	-0.00159905
898	GO:0007469	antennal development	6/312	0.762704	0.999765	0.00807647	CG31140/Acsl/up/alpha-Spec/grh/dlg1	6	-0.0021878
899	GO:0048667	cell morphogenesis involved in neuron differentiation	1/237	0.996948	0.999765	0.737582	dlg1	1	-0.00225438
900	GO:1901214	regulation of neuron death	1/279	0.998915	0.999765	2.1066	up	1	-0.00228777
901	GO:0048592	eye morphogenesis	1/103	0.91862	0.999765	0.0283806	dlg1	1	-0.00240901
902	GO:0007286	spermatid development	2/365	0.998683	0.999765	1.98033	Msp300/dlg1	2	-0.00260968
903	GO:0061355	Wnt protein secretion	1/240	0.997165	0.999765	0.996613	dlg1	1	-0.00282918
904	GO:0006308	DNA catabolic process	2/159	0.897751	0.999765	0.0276397	Nox/Rbp9	2	-0.00298127
905	GO:0016556	mRNA modification	2/237	0.978945	0.999765	0.140174	Jon99Cii/PH4alphaMP	2	-0.00298286
906	GO:0009395	phospholipid catabolic process	1/93	0.896118	0.999765	0.0299392	Lpin	1	-0.00328384
907	GO:0030261	chromosome condensation	1/239	0.997095	0.999765	1.15464	Rbp9	1	-0.0033595
908	GO:0007283	spermatogenesis	2/353	0.998281	0.999765	2.02863	Msp300/dlg1	2	-0.00348957
909	GO:0030540	female genitalia development	6/332	0.811437	0.999765	0.0173709	chico/Acsl/Bx/Tsp66E/Rbp9/Fbp2	6	-0.00362961
910	GO:0003007	heart morphogenesis	3/255	0.946271	0.999765	0.0662708	Msp300/Acsl/grh	3	-0.00365988
911	GO:0010720	positive regulation of cell development	2/326	0.996884	0.999765	1.31513	Acsl/grh	2	-0.00410401
912	GO:0051093	negative regulation of developmental process	1/156	0.977732	0.999765	0.182839	tld	1	-0.00411748
913	GO:0006259	DNA metabolic process	2/159	0.897751	0.999765	0.0382179	Nox/Rbp9	2	-0.00412226
914	GO:0048808	male genitalia morphogenesis	2/228	0.974595	0.999765	0.174969	Est-P/dlg1	2	-0.00450258
915	GO:0010001	glial cell differentiation	1/176	0.986357	0.999765	0.356119	dlg1	1	-0.00489182
916	GO:0036335	intestinal stem cell homeostasis	1/155	0.97718	0.999765	0.215571	Nox	1	-0.00497633
917	GO:0048488	synaptic vesicle endocytosis	3/139	0.651881	0.999765	0.0118712	Pgk/Amph/dlg1	3	-0.0050796
918	GO:0045926	negative regulation of growth	2/282	0.991899	0.999765	0.647683	grh/dlg1	2	-0.00526794
919	GO:0051053	negative regulation of DNA metabolic process	1/140	0.967058	0.999765	0.16749	dlg1	1	-0.00561045
920	GO:0035195	gene silencing by miRNA	1/166	0.982569	0.999765	0.325515	Sgs3	1	-0.005724
921	GO:0045665	negative regulation of neuron differentiation	1/149	0.973569	0.999765	0.216215	grh	1	-0.00579155
922	GO:0010721	negative regulation of cell development	1/172	0.984952	0.999765	0.435072	dlg1	1	-0.00659659
923	GO:0008654	phospholipid biosynthetic process	1/93	0.896118	0.999765	0.0603383	Lpin	1	-0.00661812
924	GO:0045467	R7 cell development	1/192	0.990785	0.999765	0.751254	alpha-Spec	1	-0.00695514
925	GO:0008285	negative regulation of cell proliferation	2/257	0.986186	0.999765	0.52162	Asator/dlg1	2	-0.00725608
926	GO:0051962	positive regulation of nervous system development	1/250	0.997783	0.999765	3.37648	dlg1	1	-0.00749272
927	GO:0045792	negative regulation of cell size	1/130	0.957929	0.999765	0.174783	dlg1	1	-0.0075124
928	GO:0098930	axonal transport	4/244	0.84045	0.999765	0.044092	Acsl/milt/up/dlg1	4	-0.00766399
929	GO:0045786	negative regulation of cell cycle	4/265	0.882792	0.999765	0.0640677	ana1/Asator/AsnS/Jon25Bi	4	-0.00798704
930	GO:0060967	negative regulation of gene silencing by RNA	3/204	0.870757	0.999765	0.0586644	CG6770/dlg1/CanA1	3	-0.00811868
931	GO:0034599	cellular response to oxidative stress	1/107	0.926194	0.999765	0.108337	Skeletor	1	-0.00830637
932	GO:0043623	cellular protein complex assembly	1/175	0.986019	0.999765	0.592692	dlg1	1	-0.00834494
933	GO:0000187	activation of MAPK activity	1/134	0.96185	0.999765	0.217068	dlg1	1	-0.00844327
934	GO:0006396	RNA processing	2/267	0.988832	0.999765	0.755312	Jon99Cii/Rbp9	2	-0.00848297
935	GO:0048640	negative regulation of developmental growth	1/171	0.984579	0.999765	0.549884	Bx	1	-0.00854583
936	GO:2000272	negative regulation of receptor activity	3/273	0.961183	0.999765	0.215868	Pka-R1/Cyp6a8/Cyp6a2	3	-0.00854627
937	GO:0032990	cell part morphogenesis	1/120	0.946278	0.999765	0.156037	dlg1	1	-0.00861614
938	GO:0048102	autophagic cell death	1/142	0.968631	0.999765	0.270584	chico	1	-0.00862396
939	GO:0002183	cytoplasmic translational initiation	1/104	0.920583	0.999765	0.106761	Rbp9	1	-0.00883423
940	GO:1902692	regulation of neuroblast proliferation	1/82	0.864135	0.999765	0.0607263	grh	1	-0.00886762
941	GO:0007468	regulation of rhodopsin gene expression	1/81	0.86078	0.999765	0.0605514	CDase	1	-0.00907761
942	GO:0021782	glial cell development	2/259	0.98676	0.999765	0.682302	fabp/Rbp9	2	-0.00909435
943	GO:0016485	protein processing	1/243	0.997367	0.999765	3.60473	bsf	1	-0.00950433
944	GO:0016055	Wnt signaling pathway	1/179	0.987325	0.999765	0.770413	dlg1	1	-0.00982765
945	GO:0031056	regulation of histone modification	1/210	0.994075	0.999765	1.67252	Jon99Cii	1	-0.0099385
946	GO:0048521	negative regulation of behavior	2/187	0.941217	0.999765	0.170908	Gasp/Cyp6a2	2	-0.0103538
947	GO:0002793	positive regulation of peptide secretion	1/241	0.997234	0.999765	3.74665	Cyp6a21	1	-0.0103772
948	GO:0051051	negative regulation of transport	2/214	0.966057	0.999765	0.309267	dlg1/Rbp9	2	-0.0106796
949	GO:0051961	negative regulation of nervous system development	3/305	0.97857	0.999765	0.50762	Pka-R1/Bx/dlg1	3	-0.0109966
950	GO:0006801	superoxide metabolic process	1/76	0.842725	0.999765	0.0643261	Zw	1	-0.0110072
951	GO:0034587	piRNA metabolic process	1/194	0.991226	0.999765	1.26498	dlg1	1	-0.0111481
952	GO:0034605	cellular response to heat	3/232	0.919486	0.999765	0.13576	ND-B14.5A/Skeletor/Lcp3	3	-0.0113958
953	GO:0043043	peptide biosynthetic process	2/256	0.98589	0.999765	0.802249	up/Zw	2	-0.0114006
954	GO:0000302	response to reactive oxygen species	1/70	0.817948	0.999765	0.0571644	Nox	1	-0.0114875
955	GO:0035283	central nervous system segmentation	1/104	0.920583	0.999765	0.141235	Rbp9	1	-0.0116869
956	GO:0002181	cytoplasmic translation	6/314	0.767962	0.999765	0.0443262	ana1/chico/Cyt-c-p/Acsl/bsf/tld	6	-0.0117028
957	GO:0048867	stem cell fate determination	1/212	0.994359	0.999765	2.07617	Rbp9	1	-0.0117442
958	GO:0048675	axon extension	1/146	0.971556	0.999765	0.40729	Ptp52F	1	-0.011753
959	GO:0006397	mRNA processing	4/310	0.94199	0.999765	0.199937	Jon99Cii/dlg1/tld/Rbp9	4	-0.0119485
960	GO:0006644	phospholipid metabolic process	1/93	0.896118	0.999765	0.112679	Lpin	1	-0.0123591
961	GO:0008105	asymmetric protein localization	2/235	0.978046	0.999765	0.560699	Whamy/dlg1	2	-0.012447
962	GO:0030308	negative regulation of cell growth	3/318	0.983253	0.999765	0.766728	grh/dlg1/Lpin	3	-0.012949
963	GO:0072657	protein localization to membrane	3/389	0.995833	0.999765	3.16198	milt/Zip71B/dlg1	3	-0.0132019
964	GO:1902882	regulation of response to oxidative stress	3/184	0.821499	0.999765	0.0674329	chico/Skeletor/p38c	3	-0.013259
965	GO:0007423	sensory organ development	2/104	0.716408	0.999765	0.0403007	Acsl/dlg1	2	-0.0134405
966	GO:0042742	defense response to bacterium	1/115	0.939296	0.999765	0.216736	p38c	1	-0.0135729
967	GO:0090140	regulation of mitochondrial fission	1/87	0.879737	0.999765	0.107705	dlg1	1	-0.0138005
968	GO:0006154	adenosine catabolic process	1/153	0.976035	0.999765	0.570853	ATPsynC	1	-0.0138472
969	GO:0060148	positive regulation of posttranscriptional gene silencing	1/224	0.995799	0.999765	3.30527	scny	1	-0.0139137
970	GO:0046085	adenosine metabolic process	1/153	0.976035	0.999765	0.574993	ATPsynC	1	-0.0139476
971	GO:0034248	regulation of cellular amide metabolic process	1/89	0.885465	0.999765	0.115132	CDase	1	-0.0140048
972	GO:0034620	cellular response to unfolded protein	1/144	0.970129	0.999765	0.466091	Jon65Aiv	1	-0.0141348
973	GO:0045746	negative regulation of Notch signaling pathway	1/121	0.947575	0.999765	0.263278	Pka-R1	1	-0.0141772
974	GO:0061564	axon development	1/132	0.959937	0.999765	0.356143	dlg1	1	-0.0145617
975	GO:0008543	fibroblast growth factor receptor signaling pathway	1/157	0.978271	0.999765	0.668606	grh	1	-0.0146886
976	GO:0007563	regulation of eclosion	3/171	0.781533	0.999765	0.060034	chico/Ac76E/Ptp52F	3	-0.0147983
977	GO:0006417	regulation of translation	1/195	0.991439	0.999765	1.72999	chico	1	-0.014875
978	GO:0019099	female germ-line sex determination	1/109	0.929713	0.999765	0.205097	Rbp9	1	-0.0149474
979	GO:0042551	neuron maturation	3/252	0.943319	0.999765	0.259442	Ac76E/Amph/dlg1	3	-0.0151386
980	GO:0097065	anterior head development	2/232	0.976626	0.999765	0.641805	grh/Rbp9	2	-0.0151797
981	GO:0048934	peripheral nervous system neuron differentiation	1/137	0.964549	0.999765	0.422952	dlg1	1	-0.0152663
982	GO:0042462	eye photoreceptor cell development	1/112	0.93468	0.999765	0.226823	dlg1	1	-0.0153222
983	GO:0045727	positive regulation of translation	1/209	0.993928	0.999765	2.54569	scny	1	-0.0155042
984	GO:0042065	glial cell growth	2/198	0.952925	0.999765	0.326164	fabp/frac	2	-0.0157274
985	GO:0033227	dsRNA transport	1/136	0.963671	0.999765	0.426957	alpha-Spec	1	-0.0157996
986	GO:0046626	regulation of insulin receptor signaling pathway	1/190	0.990321	0.999765	1.62616	chico	1	-0.0158157
987	GO:0001764	neuron migration	3/271	0.959742	0.999765	0.386384	Msp300/dlg1/Rbp9	3	-0.0158769
988	GO:0032465	regulation of cytokinesis	1/187	0.989582	0.999765	1.54797	dlg1	1	-0.0162109
989	GO:0051181	cofactor transport	1/112	0.93468	0.999765	0.246672	Zip71B	1	-0.016663
990	GO:0010975	regulation of neuron projection development	1/181	0.987931	0.999765	1.46134	Rbp9	1	-0.017744
991	GO:0048666	neuron development	4/331	0.958927	0.999765	0.43055	Bx/Amph/grh/dlg1	4	-0.0180574
992	GO:0035215	genital disc development	1/129	0.956888	0.999765	0.416152	Rbp9	1	-0.0183394
993	GO:0051168	nuclear export	4/293	0.923861	0.999765	0.232545	Bx/dlg1/Lpin/cdm	4	-0.018416
994	GO:0031326	regulation of cellular biosynthetic process	1/178	0.98701	0.999765	1.42539	Amph	1	-0.018637
995	GO:0009301	snRNA transcription	3/345	0.990051	0.999765	1.86449	Acsl/CanA1/Rbp9	3	-0.0186431
996	GO:0031323	regulation of cellular metabolic process	1/178	0.98701	0.999765	1.42893	Amph	1	-0.0186832
997	GO:0031329	regulation of cellular catabolic process	1/178	0.98701	0.999765	1.43017	Amph	1	-0.0186994
998	GO:0048565	digestive tract development	2/159	0.897751	0.999765	0.173384	serp/Zip71B	2	-0.0187016
999	GO:0002805	regulation of antimicrobial peptide biosynthetic process	2/133	0.832176	0.999765	0.103203	bonsai/p38c	2	-0.0189595
1000	GO:0045175	basal protein localization	5/284	0.814885	0.999765	0.093159	Msp300/Asator/serp/grh/dlg1	5	-0.0190705
1001	GO:0006357	regulation of transcription from RNA polymerase II promoter	1/185	0.989059	0.999765	1.73891	Jon99Cii	1	-0.0191309
1002	GO:0048523	negative regulation of cellular process	5/340	0.913662	0.999765	0.217432	ana1/Gasp/grh/dlg1/scny	5	-0.0196328
1003	GO:0032774	RNA biosynthetic process	1/143	0.969389	0.999765	0.632058	Zw	1	-0.0196502
1004	GO:0009451	RNA modification	3/226	0.910724	0.999765	0.217016	Pgk/Jon99Cii/grh	3	-0.0202943
1005	GO:0042255	ribosome assembly	1/60	0.767704	0.999765	0.0770726	Rbp9	1	-0.0203743
1006	GO:0043666	regulation of phosphoprotein phosphatase activity	1/168	0.983403	0.999765	1.2176	CanA1	1	-0.0203784
1007	GO:0016070	RNA metabolic process	1/143	0.969389	0.999765	0.659951	Zw	1	-0.0205174
1008	GO:0016197	endosomal transport	1/115	0.939296	0.999765	0.328367	dlg1	1	-0.0205638
1009	GO:0018105	peptidyl-serine phosphorylation	1/104	0.920583	0.999765	0.255821	chico	1	-0.0211686
1010	GO:0007088	regulation of mitotic nuclear division	2/141	0.855591	0.999765	0.135806	dlg1/Rbp9	2	-0.0211806
1011	GO:0007398	ectoderm development	1/128	0.955821	0.999765	0.505913	tld	1	-0.0228596
1012	GO:0001558	regulation of cell growth	1/168	0.983403	0.999765	1.39029	Rbp9	1	-0.0232686
1013	GO:1903530	regulation of secretion by cell	1/167	0.982991	0.999765	1.38409	Amph	1	-0.0237443
1014	GO:0046928	regulation of neurotransmitter secretion	2/144	0.863576	0.999765	0.163631	RIC-3/tld	2	-0.0240004
1015	GO:0009896	positive regulation of catabolic process	3/152	0.71021	0.999765	0.0720071	Cyp6a21/Jon99Cii/grh	3	-0.0246404
1016	GO:0051726	regulation of cell cycle	1/173	0.985317	0.999765	1.69384	Rbp9	1	-0.0250557
1017	GO:0006401	RNA catabolic process	3/215	0.892391	0.999765	0.2207	bsf/scny/Rbp9	3	-0.025127
1018	GO:0006333	chromatin assembly or disassembly	1/143	0.969389	0.999765	0.812525	dlg1	1	-0.0252608
1019	GO:0070983	dendrite guidance	2/139	0.850034	0.999765	0.157259	Cyp6a2/Rbp9	2	-0.0255513
1020	GO:0016322	neuron remodeling	2/177	0.92822	0.999765	0.344175	Ac76E/Rbp9	2	-0.0256365
1021	GO:0010635	regulation of mitochondrial fusion	1/94	0.898623	0.999765	0.243268	dlg1	1	-0.0260035
1022	GO:0010942	positive regulation of cell death	1/149	0.973569	0.999765	0.974778	grh	1	-0.0261105
1023	GO:0007010	cytoskeleton organization	1/128	0.955821	0.999765	0.580768	dlg1	1	-0.0262419
1024	GO:0034329	cell junction assembly	4/243	0.838147	0.999765	0.151041	Amph/dlg1/tld/cdm	4	-0.0266681
1025	GO:0045595	regulation of cell differentiation	5/269	0.776635	0.999765	0.106387	chico/Acsl/Amph/grh/dlg1	5	-0.026893
1026	GO:0034470	ncRNA processing	5/288	0.824152	0.999765	0.140339	bsf/Pgk/Bx/Jon99Cii/svr	5	-0.0271417
1027	GO:0000186	activation of MAPKK activity	2/172	0.920745	0.999765	0.337425	dlg1/scny	2	-0.0278618
1028	GO:0007043	cell-cell junction assembly	4/243	0.838147	0.999765	0.16059	Amph/dlg1/tld/cdm	4	-0.0283541
1029	GO:0048749	compound eye development	1/117	0.942192	0.999765	0.480181	grh	1	-0.0285931
1030	GO:0001745	compound eye morphogenesis	2/224	0.972394	0.999765	1.02853	Msp300/tld	2	-0.0287933
1031	GO:0007492	endoderm development	2/209	0.962387	0.999765	0.773042	alpha-Spec/grh	2	-0.0296377
1032	GO:1902531	regulation of intracellular signal transduction	7/338	0.705292	0.999765	0.085465	Cad99C/Acsl/Skeletor/Fbp1/dlg1/tld/p38c	7	-0.0298396
1033	GO:0042461	photoreceptor cell development	1/123	0.950077	0.999765	0.592018	dlg1	1	-0.0303188
1034	GO:0030111	regulation of Wnt signaling pathway	2/254	0.985279	0.999765	2.05484	serp/grh	2	-0.0304735
1035	GO:1903311	regulation of mRNA metabolic process	1/156	0.977732	0.999765	1.36111	Zw	1	-0.0306519
1036	GO:0048935	peripheral nervous system neuron development	1/107	0.926194	0.999765	0.399824	dlg1	1	-0.0306551
1037	GO:0043488	regulation of mRNA stability	3/312	0.981228	0.999765	1.6283	bsf/Ac76E/scny	3	-0.0308571
1038	GO:0035270	endocrine system development	5/362	0.937477	0.999765	0.480091	chico/Acsl/mRpL4/Bx/Rbp9	5	-0.0309959
1039	GO:0032270	positive regulation of cellular protein metabolic process	1/175	0.986019	0.999765	2.23272	Cyp6a21	1	-0.0314361
1040	GO:0006661	phosphatidylinositol biosynthetic process	1/111	0.933064	0.999765	0.46498	Lpin	1	-0.0322143
1041	GO:0046488	phosphatidylinositol metabolic process	1/111	0.933064	0.999765	0.465248	Lpin	1	-0.0322329
1042	GO:0035065	regulation of histone acetylation	2/233	0.977109	0.999765	1.45147	ATPCL/Rbp9	2	-0.0336122
1043	GO:0034331	cell junction maintenance	2/207	0.960814	0.999765	0.841272	Ac76E/dlg1	2	-0.0336294
1044	GO:0051128	regulation of cellular component organization	2/137	0.844282	0.999765	0.202366	kkv/Rbp9	2	-0.0342542
1045	GO:0031330	negative regulation of cellular catabolic process	3/241	0.931165	0.999765	0.480663	ana1/dlg1/scny	3	-0.0342804
1046	GO:0051054	positive regulation of DNA metabolic process	4/359	0.974454	0.999765	1.33636	Bx/Jon99Cii/grh/frac	4	-0.0345823
1047	GO:1903578	regulation of ATP metabolic process	3/151	0.706004	0.999765	0.099451	Cyp6a2/ATPCL/dlg1	3	-0.0346223
1048	GO:0031328	positive regulation of cellular biosynthetic process	1/166	0.982569	0.999765	1.97595	Cyp6a21	1	-0.0347461
1049	GO:0031331	positive regulation of cellular catabolic process	1/166	0.982569	0.999765	1.98664	Cyp6a21	1	-0.034934
1050	GO:0060281	regulation of oocyte development	2/145	0.866146	0.999765	0.243231	Acsl/Rbp9	2	-0.0349527
1051	GO:0006508	proteolysis	1/183	0.988509	0.999765	3.05752	tld	1	-0.0353384
1052	GO:0090276	regulation of peptide hormone secretion	1/145	0.970851	0.999765	1.21357	chico	1	-0.0358999
1053	GO:0010160	formation of animal organ boundary	3/254	0.945303	0.999765	0.647606	Irk2/Bx/tld	3	-0.0364275
1054	GO:0046328	regulation of JNK cascade	2/97	0.679935	0.999765	0.0949879	mmy/p38c	2	-0.0366423
1055	GO:0046822	regulation of nucleocytoplasmic transport	2/228	0.974595	0.999765	1.44958	dlg1/cdm	2	-0.0373028
1056	GO:0050776	regulation of immune response	2/132	0.82902	0.999765	0.198976	chico/grh	2	-0.0373103
1057	GO:0032269	negative regulation of cellular protein metabolic process	3/246	0.93696	0.999765	0.574173	ana1/dlg1/scny	3	-0.037387
1058	GO:0009967	positive regulation of signal transduction	3/317	0.982931	0.999765	2.19741	tld/frac/scny	3	-0.037832
1059	GO:2000736	regulation of stem cell differentiation	2/238	0.979382	0.999765	1.82499	grh/dlg1	2	-0.0380219
1060	GO:0046825	regulation of protein export from nucleus	2/233	0.977109	0.999765	1.65356	dlg1/cdm	2	-0.0382919
1061	GO:0060180	female mating behavior	4/260	0.873704	0.999765	0.291053	Nox/up/CanA1/Rbp9	4	-0.0392961
1062	GO:0010628	positive regulation of gene expression	1/157	0.978271	0.999765	1.79296	chico	1	-0.0393895
1063	GO:0051445	regulation of meiotic cell cycle	1/106	0.924369	0.999765	0.502092	Rbp9	1	-0.0394863
1064	GO:0016310	phosphorylation	1/104	0.920583	0.999765	0.489707	chico	1	-0.0405221
1065	GO:0030516	regulation of axon extension	1/80	0.857343	0.999765	0.270411	Ptp52F	1	-0.041621
1066	GO:0051783	regulation of nuclear division	1/131	0.958946	0.999765	0.996837	dlg1	1	-0.0417883
1067	GO:0045664	regulation of neuron differentiation	1/136	0.963671	0.999765	1.13263	grh	1	-0.0419132
1068	GO:0051336	regulation of hydrolase activity	3/291	0.972144	0.999765	1.49167	Cad99C/Ac76E/Jon99Cii	3	-0.0421423
1069	GO:2000021	regulation of ion homeostasis	1/96	0.903453	0.999765	0.418904	Zip71B	1	-0.042532
1070	GO:0000019	regulation of mitotic recombination	1/115	0.939296	0.999765	0.685929	Rbp9	1	-0.0429558
1071	GO:0031396	regulation of protein ubiquitination	1/141	0.967854	0.999765	1.31733	scny	1	-0.0430426
1072	GO:0002784	regulation of antimicrobial peptide production	1/92	0.893551	0.999765	0.384211	p38c	1	-0.0432437
1073	GO:0010959	regulation of metal ion transport	1/92	0.893551	0.999765	0.391907	Zip71B	1	-0.0441098
1074	GO:0051588	regulation of neurotransmitter transport	1/125	0.952459	0.999765	0.906464	Ac76E	1	-0.0441526
1075	GO:0042327	positive regulation of phosphorylation	1/160	0.97981	0.999765	2.16676	Jon99Cii	1	-0.0441951
1076	GO:0050684	regulation of mRNA processing	1/103	0.91862	0.999765	0.521602	Rbp9	1	-0.0442749
1077	GO:0050658	RNA transport	4/287	0.916337	0.999765	0.507949	bsf/RhoL/Zip71B/dlg1	4	-0.0443799
1078	GO:0006414	translational elongation	2/118	0.77891	0.999765	0.177982	ana1/Jon25Bi	2	-0.0444704
1079	GO:0006405	RNA export from nucleus	4/252	0.857902	0.999765	0.291268	chico/Skeletor/dlg1/cdm	4	-0.0446412
1080	GO:0008101	decapentaplegic signaling pathway	1/105	0.922499	0.999765	0.556826	tld	1	-0.0449184
1081	GO:0009794	regulation of mitotic cell cycle, embryonic	2/213	0.965352	0.999765	1.28092	dlg1/Rbp9	2	-0.0451685
1082	GO:0034243	regulation of transcription elongation from RNA polymerase II promoter	1/80	0.857343	0.999765	0.29377	Jon99Cii	1	-0.0452163
1083	GO:0001934	positive regulation of protein phosphorylation	1/159	0.979309	0.999765	2.16387	Jon99Cii	1	-0.045242
1084	GO:0071900	regulation of protein serine/threonine kinase activity	1/133	0.960905	0.999765	1.15453	CanA1	1	-0.046042
1085	GO:0031623	receptor internalization	1/160	0.97981	0.999765	2.29715	dlg1	1	-0.0468547
1086	GO:0010941	regulation of cell death	1/131	0.958946	0.999765	1.12133	grh	1	-0.047007
1087	GO:0050769	positive regulation of neurogenesis	1/59	0.761974	0.999765	0.175125	grh	1	-0.0476064
1088	GO:0000902	cell morphogenesis	6/446	0.958712	0.999765	1.13616	Sgs3/Acsl/serp/Amph/grh/dlg1	6	-0.0479052
1089	GO:0043254	regulation of protein complex assembly	1/133	0.960905	0.999765	1.20882	dlg1	1	-0.0482069
1090	GO:0008594	photoreceptor cell morphogenesis	2/125	0.805393	0.999765	0.225564	Amph/dlg1	2	-0.0488176
1091	GO:0042058	regulation of epidermal growth factor receptor signaling pathway	1/139	0.966242	0.999765	1.4346	grh	1	-0.0492659
1092	GO:0006399	tRNA metabolic process	1/137	0.964549	0.999765	1.40464	dlg1	1	-0.0506998
1093	GO:0016078	tRNA catabolic process	1/137	0.964549	0.999765	1.40939	dlg1	1	-0.0508713
1094	GO:0035206	regulation of hemocyte proliferation	1/81	0.86078	0.999765	0.345775	Nox	1	-0.0518372
1095	GO:0010564	regulation of cell cycle process	2/139	0.850034	0.999765	0.320508	ana1/Acsl	2	-0.052076
1096	GO:0009966	regulation of signal transduction	2/219	0.969383	0.999765	1.69342	Cyp6a2/dlg1	2	-0.052658
1097	GO:0051896	regulation of protein kinase B signaling	1/83	0.867409	0.999765	0.370431	chico	1	-0.0526916
1098	GO:0061041	regulation of wound healing	2/114	0.762401	0.999765	0.196389	kkv/grh	2	-0.053277
1099	GO:0051246	regulation of protein metabolic process	2/206	0.960004	0.999765	1.31609	Amph/grh	2	-0.0537195
1100	GO:0045799	positive regulation of chromatin assembly or disassembly	1/135	0.962772	0.999765	1.42424	dlg1	1	-0.0540342
1101	GO:0042176	regulation of protein catabolic process	2/206	0.960004	0.999765	1.33055	Amph/grh	2	-0.0543097
1102	GO:0048814	regulation of dendrite morphogenesis	2/212	0.964632	0.999765	1.52368	Amph/Rbp9	2	-0.054865
1103	GO:0032268	regulation of cellular protein metabolic process	2/205	0.959179	0.999765	1.3393	Amph/Rbp9	2	-0.0558194
1104	GO:0043405	regulation of MAP kinase activity	6/264	0.610455	0.999765	0.113486	chico/Cad99C/mmy/dlg1/scny/Fbp2	6	-0.0560109
1105	GO:0072091	regulation of stem cell proliferation	2/218	0.968744	0.999765	1.77689	grh/dlg1	2	-0.0564249
1106	GO:0008033	tRNA processing	1/82	0.864135	0.999765	0.386639	Jon99Cii	1	-0.0564594
1107	GO:0060964	regulation of gene silencing by miRNA	1/99	0.910271	0.999765	0.601884	Sgs3	1	-0.0565849
1108	GO:0052548	regulation of endopeptidase activity	4/217	0.76796	0.999765	0.215326	Jon65Aiv/dlg1/frac/scny	4	-0.05685
1109	GO:0060341	regulation of cellular localization	1/129	0.956888	0.999765	1.32043	dlg1	1	-0.0581902
1110	GO:0051924	regulation of calcium ion transport	1/125	0.952459	0.999765	1.20789	CanA1	1	-0.0588344
1111	GO:0001654	eye development	5/332	0.903203	0.999765	0.578007	Zip71B/grh/dlg1/Rbp9/Fbp2	5	-0.058846
1112	GO:0048638	regulation of developmental growth	1/123	0.950077	0.999765	1.15215	grh	1	-0.0590045
1113	GO:0006446	regulation of translational initiation	2/202	0.956602	0.999765	1.33594	bonsai/p38c	2	-0.0592724
1114	GO:1900180	regulation of protein localization to nucleus	1/104	0.920583	0.999765	0.717463	Rbp9	1	-0.0593684
1115	GO:0006814	sodium ion transport	1/73	0.830788	0.999765	0.321407	Ncc69	1	-0.0595825
1116	GO:0008293	torso signaling pathway	2/211	0.963898	0.999765	1.63661	grh/Rbp9	2	-0.0601772
1117	GO:0032880	regulation of protein localization	1/120	0.946278	0.999765	1.09536	dlg1	1	-0.0604841
1118	GO:0051261	protein depolymerization	2/103	0.71142	0.999765	0.177837	alpha-Spec/Rbp9	2	-0.0605522
1119	GO:0016073	snRNA metabolic process	4/348	0.969157	0.999765	1.94155	Acsl/CG2681/Pgk/dlg1	4	-0.0608258
1120	GO:1904029	regulation of cyclin-dependent protein kinase activity	2/151	0.880658	0.999765	0.479219	Asator/CanA1	2	-0.0609021
1121	GO:0071173	spindle assembly checkpoint	1/97	0.905781	0.999765	0.623495	Rbp9	1	-0.0616996
1122	GO:0042127	regulation of cell proliferation	1/92	0.893551	0.999765	0.550189	grh	1	-0.0619247
1123	GO:0046620	regulation of organ growth	2/153	0.885163	0.999765	0.50853	Acsl/grh	2	-0.0620322
1124	GO:0043113	receptor clustering	2/226	0.973516	0.999765	2.33325	dlg1/tld	2	-0.0626261
1125	GO:1902275	regulation of chromatin organization	4/239	0.828655	0.999765	0.335574	chico/Sgs3/dlg1/Rbp9	4	-0.0630716
1126	GO:0034976	response to endoplasmic reticulum stress	1/130	0.957929	0.999765	1.49033	chico	1	-0.0640561
1127	GO:0045570	regulation of imaginal disc growth	1/113	0.936256	0.999765	0.973719	dlg1	1	-0.064135
1128	GO:0045787	positive regulation of cell cycle	2/190	0.944659	0.999765	1.13003	Bx/Jon99Cii	2	-0.0643338
1129	GO:0060259	regulation of feeding behavior	2/194	0.948951	0.999765	1.23707	chico/Jon65Aiv	2	-0.0648199
1130	GO:0051302	regulation of cell division	2/168	0.914245	0.999765	0.723744	Sgs3/grh	2	-0.0648882
1131	GO:0046668	regulation of retinal cell programmed cell death	2/164	0.907248	0.999765	0.669159	CDase/Cyt-c-p	2	-0.0651354
1132	GO:2001233	regulation of apoptotic signaling pathway	2/201	0.95571	0.999765	1.46261	Acsl/Ptp52F	2	-0.0662578
1133	GO:0048522	positive regulation of cellular process	2/216	0.967427	0.999765	2.03657	Acsl/scny	2	-0.0674408
1134	GO:0006986	response to unfolded protein	1/133	0.960905	0.999765	1.69916	Jon65Aiv	1	-0.0677615
1135	GO:0045995	regulation of embryonic development	2/195	0.949974	0.999765	1.32425	Acsl/grh	2	-0.0679618
1136	GO:0016476	regulation of embryonic cell shape	2/202	0.956602	0.999765	1.56324	alpha-Spec/dlg1	2	-0.0693571
1137	GO:0050773	regulation of dendrite development	3/265	0.95511	0.999765	1.52805	Amph/Cyp6a2/Rbp9	3	-0.0701808
1138	GO:0010646	regulation of cell communication	3/258	0.94908	0.999765	1.34608	Acsl/dlg1/Rbp9	3	-0.0703496
1139	GO:0090097	regulation of decapentaplegic signaling pathway	1/113	0.936256	0.999765	1.07363	tld	1	-0.0707156
1140	GO:0032868	response to insulin	1/121	0.947575	0.999765	1.32277	chico	1	-0.0712294
1141	GO:0060251	regulation of glial cell proliferation	1/81	0.86078	0.999765	0.489154	grh	1	-0.0733319
1142	GO:0051101	regulation of DNA binding	1/133	0.960905	0.999765	1.84159	grh	1	-0.0734415
1143	GO:0050708	regulation of protein secretion	3/196	0.852696	0.999765	0.463448	Mal-A3/Amph/Mal-A2	3	-0.0738517
1144	GO:0051225	spindle assembly	1/109	0.929713	0.999765	1.02051	Rbp9	1	-0.0743744
1145	GO:0060284	regulation of cell development	3/242	0.932362	0.999765	1.06903	Amph/grh/Rbp9	3	-0.0748687
1146	GO:0000819	sister chromatid segregation	1/111	0.933064	0.999765	1.08559	Rbp9	1	-0.0752109
1147	GO:0045859	regulation of protein kinase activity	3/249	0.940218	0.999765	1.22492	chico/Cad99C/dlg1	3	-0.0755088
1148	GO:0008361	regulation of cell size	1/101	0.914547	0.999765	0.845495	dlg1	1	-0.0755248
1149	GO:0030163	protein catabolic process	1/153	0.976035	0.999765	3.13227	dlg1	1	-0.0759795
1150	GO:0030100	regulation of endocytosis	1/114	0.937795	0.999765	1.20499	Vps39	1	-0.0773891
1151	GO:0014066	regulation of phosphatidylinositol 3-kinase signaling	1/94	0.898623	0.999765	0.734136	dlg1	1	-0.0784734
1152	GO:0043506	regulation of JUN kinase activity	1/128	0.955821	0.999765	1.74062	dlg1	1	-0.0786496
1153	GO:0022603	regulation of anatomical structure morphogenesis	1/104	0.920583	0.999765	0.952056	grh	1	-0.0787804
1154	GO:0015918	sterol transport	1/91	0.890921	0.999765	0.682945	dlg1	1	-0.0788797
1155	GO:0032271	regulation of protein polymerization	2/147	0.871154	0.999765	0.572341	Amph/grh	2	-0.0789463
1156	GO:0043484	regulation of RNA splicing	1/123	0.950077	0.999765	1.55358	Rbp9	1	-0.079563
1157	GO:0030307	positive regulation of cell growth	2/195	0.949974	0.999765	1.55864	Acsl/grh	2	-0.079991
1158	GO:0050909	sensory perception of taste	1/103	0.91862	0.999765	0.947977	chico	1	-0.0804667
1159	GO:0051960	regulation of nervous system development	2/181	0.933715	0.999765	1.17365	grh/tld	2	-0.0804936
1160	GO:0019236	response to pheromone	1/105	0.922499	0.999765	1.00688	Rbp9	1	-0.0812235
1161	GO:1903532	positive regulation of secretion by cell	1/150	0.974209	0.999765	3.13886	Cyp6a21	1	-0.082018
1162	GO:0007525	somatic muscle development	3/184	0.821499	0.999765	0.418961	Msp300/Acsl/tld	3	-0.0823783
1163	GO:0052547	regulation of peptidase activity	3/211	0.884929	0.999765	0.678914	Jon65Aiv/dlg1/scny	3	-0.0829957
1164	GO:0010470	regulation of gastrulation	2/138	0.847182	0.999765	0.501735	grh/tld	2	-0.0832074
1165	GO:0051438	regulation of ubiquitin-protein transferase activity	1/115	0.939296	0.999765	1.35789	CG2681	1	-0.0850371
1166	GO:2000765	regulation of cytoplasmic translation	8/385	0.708876	0.999765	0.247792	ana1/bt/Acsl/bsf/Ac76E/Sply/tld/Vps39	8	-0.0852588
1167	GO:0007224	smoothened signaling pathway	1/114	0.937795	0.999765	1.34278	Cad99C	1	-0.086239
1168	GO:1901184	regulation of ERBB signaling pathway	1/119	0.944949	0.999765	1.55098	grh	1	-0.0878231
1169	GO:0031338	regulation of vesicle fusion	1/81	0.86078	0.999765	0.586971	CDase	1	-0.0879963
1170	GO:0048636	positive regulation of muscle organ development	1/71	0.822333	0.999765	0.452043	Acsl	1	-0.0884242
1171	GO:1903829	positive regulation of cellular protein localization	1/107	0.926194	0.999765	1.15875	dlg1	1	-0.0888434
1172	GO:0043549	regulation of kinase activity	3/231	0.918082	0.999765	1.04724	chico/Jon99Cii/dlg1	3	-0.089506
1173	GO:0097374	sensory neuron axon guidance	2/120	0.786783	0.999765	0.375585	grh/Rbp9	2	-0.0900665
1174	GO:0033750	ribosome localization	1/67	0.804136	0.999765	0.415664	bsf	1	-0.0906093
1175	GO:0009070	serine family amino acid biosynthetic process	1/125	0.952459	0.999765	1.8656	CanA1	1	-0.0908707
1176	GO:1903827	regulation of cellular protein localization	2/135	0.838332	0.999765	0.517817	bt/dlg1	2	-0.0913127
1177	GO:0010970	transport along microtubule	1/123	0.950077	0.999765	1.78306	milt	1	-0.0913155
1178	GO:0009411	response to UV	1/93	0.896118	0.999765	0.834371	grh	1	-0.0915168
1179	GO:0051493	regulation of cytoskeleton organization	5/290	0.828643	0.999765	0.487234	serp/Whamy/Amph/dlg1/Rbp9	5	-0.0915832
1180	GO:0048639	positive regulation of developmental growth	2/105	0.721324	0.999765	0.281421	Bx/grh	2	-0.0919312
1181	GO:0006275	regulation of DNA replication	1/104	0.920583	0.999765	1.11395	alpha-Spec	1	-0.0921764
1182	GO:0006367	transcription initiation from RNA polymerase II promoter	1/120	0.946278	0.999765	1.70401	Jon99Cii	1	-0.0940933
1183	GO:0007519	skeletal muscle tissue development	2/110	0.744834	0.999765	0.320065	up/Rbp9	2	-0.0942891
1184	GO:0007129	synapsis	5/364	0.93932	0.999765	1.52385	Acsl/Ac76E/CG6231/Amph/dlg1	5	-0.0953912
1185	GO:0032956	regulation of actin cytoskeleton organization	3/169	0.774771	0.999765	0.376576	Whamy/Amph/dlg1	3	-0.0960974
1186	GO:0042306	regulation of protein import into nucleus	3/217	0.895957	0.999765	0.877502	dlg1/cdm/Rbp9	3	-0.0964049
1187	GO:0017015	regulation of transforming growth factor beta receptor signaling pathway	3/167	0.767839	0.999765	0.367251	Acsl/Ac76E/tld	3	-0.0970186
1188	GO:0006366	transcription from RNA polymerase II promoter	1/108	0.927975	0.999765	1.32884	Jon99Cii	1	-0.0993318
1189	GO:1904580	regulation of intracellular mRNA localization	4/236	0.821237	0.999765	0.508648	Acsl/dlg1/cdm/Rbp9	4	-0.100175
1190	GO:0022407	regulation of cell-cell adhesion	2/150	0.878345	0.999765	0.774171	Acsl/dlg1	2	-0.100423
1191	GO:0045807	positive regulation of endocytosis	1/98	0.908053	0.999765	1.04221	dlg1	1	-0.100523
1192	GO:0006511	ubiquitin-dependent protein catabolic process	1/100	0.912435	0.999765	1.11449	scny	1	-0.10213
1193	GO:0007179	transforming growth factor beta receptor signaling pathway	5/231	0.653561	0.999765	0.241445	chico/Acsl/Ac76E/tld/Rbp9	5	-0.102691
1194	GO:0050821	protein stabilization	2/213	0.965352	0.999765	2.94983	dlg1/tld	2	-0.104018
1195	GO:0048863	stem cell differentiation	1/93	0.896118	0.999765	0.961063	Acsl	1	-0.105413
1196	GO:0030162	regulation of proteolysis	4/289	0.918916	0.999765	1.24803	Asator/Jon65Aiv/dlg1/tld	4	-0.105534
1197	GO:0007009	plasma membrane organization	6/330	0.806943	0.999765	0.502919	Acsl/Ac76E/serp/Amph/dlg1/Rbp9	6	-0.107877
1198	GO:0070328	triglyceride homeostasis	1/79	0.853821	0.999765	0.690183	alpha-Spec	1	-0.109073
1199	GO:0046831	regulation of RNA export from nucleus	2/135	0.838332	0.999765	0.622525	dlg1/cdm	2	-0.109777
1200	GO:0035146	tube fusion	1/98	0.908053	0.999765	1.14861	Acsl	1	-0.110786
1201	GO:0048864	stem cell development	2/140	0.852836	0.999765	0.696748	CG1847/GlyP	2	-0.110914
1202	GO:0072698	protein localization to microtubule cytoskeleton	1/128	0.955821	0.999765	2.45531	dlg1	1	-0.110943
1203	GO:0006368	transcription elongation from RNA polymerase II promoter	1/101	0.914547	0.999765	1.25374	Jon99Cii	1	-0.111992
1204	GO:0061912	selective autophagy	1/89	0.885465	0.999765	0.924786	scny	1	-0.112493
1205	GO:0000018	regulation of DNA recombination	1/117	0.942192	0.999765	1.90394	dlg1	1	-0.113373
1206	GO:0016567	protein ubiquitination	3/265	0.95511	0.999765	2.47303	Ptp52F/grh/scny	3	-0.113582
1207	GO:0007264	small GTPase mediated signal transduction	1/106	0.924369	0.999765	1.45438	Ac76E	1	-0.114378
1208	GO:0051604	protein maturation	4/192	0.680028	0.999765	0.304571	serp/RIC-3/tyn/Amph	4	-0.117449
1209	GO:0097120	receptor localization to synapse	1/113	0.936256	0.999765	1.79003	dlg1	1	-0.117902
1210	GO:0035209	pupal development	3/131	0.612042	0.999765	0.243356	dlg1/tld/Rbp9	3	-0.119477
1211	GO:0071824	protein-DNA complex subunit organization	1/63	0.78408	0.999765	0.499959	up	1	-0.121612
1212	GO:0035330	regulation of hippo signaling	4/225	0.791755	0.999765	0.522336	Cyp12d1-d/Cyp12d1-p/Pfrx/dlg1	4	-0.121967
1213	GO:0006606	protein import into nucleus	4/296	0.927391	0.999765	1.63128	chico/dlg1/Lpin/cdm	4	-0.122966
1214	GO:0043087	regulation of GTPase activity	1/100	0.912435	0.999765	1.37596	dlg1	1	-0.126091
1215	GO:0007362	terminal region determination	4/217	0.76796	0.999765	0.480038	Lsd-1/Jon99Cii/Cyp6a2/dlg1	4	-0.126739
1216	GO:0072697	protein localization to cell cortex	2/215	0.966749	0.999765	3.74981	dlg1/Rbp9	2	-0.126804
1217	GO:0060966	regulation of gene silencing by RNA	7/375	0.799106	0.999765	0.568996	sro/Acsl/Ac76E/serp/dlg1/Cpr49Ah/Rbp9	7	-0.127604
1218	GO:0045927	positive regulation of growth	2/187	0.941217	0.999765	2.10731	Acsl/grh	2	-0.127664
1219	GO:0007416	synapse assembly	3/188	0.832475	0.999765	0.697478	Amph/dlg1/tld	3	-0.127884
1220	GO:0023056	positive regulation of signaling	3/272	0.960469	0.999765	3.18408	Acsl/Cyp6a21/scny	3	-0.128427
1221	GO:0000060	protein import into nucleus, translocation	4/294	0.925055	0.999765	1.64884	chico/dlg1/Lpin/cdm	4	-0.128448
1222	GO:0045666	positive regulation of neuron differentiation	1/108	0.927975	0.999765	1.73026	grh	1	-0.129338
1223	GO:0043200	response to amino acid	2/143	0.86096	0.999765	0.864236	Jon99Cii/Cyp6a2	2	-0.129382
1224	GO:0045035	sensory organ precursor cell division	1/78	0.850212	0.999765	0.798432	dlg1	1	-0.129562
1225	GO:0006473	protein acetylation	4/202	0.717718	0.999765	0.394552	ana1/Jon99Cii/ATPCL/Rbp9	4	-0.130864
1226	GO:0016579	protein deubiquitination	1/57	0.750089	0.999765	0.462263	scny	1	-0.13293
1227	GO:0048103	somatic stem cell division	3/202	0.866435	0.999765	0.933414	Acsl/dlg1/Rbp9	3	-0.133822
1228	GO:0046622	positive regulation of organ growth	1/67	0.804136	0.999765	0.615739	Est-P	1	-0.134223
1229	GO:0065004	protein-DNA complex assembly	1/127	0.954727	0.999765	2.90689	grh	1	-0.134675
1230	GO:0006476	protein deacetylation	1/114	0.937795	0.999765	2.1056	serp	1	-0.135231
1231	GO:0045500	sevenless signaling pathway	2/131	0.82581	0.999765	0.706852	chico/dlg1	2	-0.135285
1232	GO:0007367	segment polarity determination	2/146	0.868672	0.999765	0.962307	grh/dlg1	2	-0.135483
1233	GO:0046666	retinal cell programmed cell death	3/224	0.907617	0.999765	1.39947	CDase/Cyt-c-p/grh	3	-0.135655
1234	GO:0007169	transmembrane receptor protein tyrosine kinase signaling pathway	5/242	0.693112	0.999765	0.372441	chico/CG9932/grh/dlg1/Fbp2	5	-0.136523
1235	GO:0006465	signal peptide processing	3/188	0.832475	0.999765	0.75462	Ac76E/grh/Rbp9	3	-0.138362
1236	GO:0051603	proteolysis involved in cellular protein catabolic process	1/121	0.947575	0.999765	2.57119	up	1	-0.138455
1237	GO:0032006	regulation of TOR signaling	4/231	0.808289	0.999765	0.652063	chico/CG6770/grh/Rbp9	4	-0.138782
1238	GO:0031054	pre-miRNA processing	1/86	0.876767	0.999765	1.08241	Bx	1	-0.142351
1239	GO:0007608	sensory perception of smell	4/266	0.88454	0.999765	1.16421	Ac76E/Amph/up/CHKov1	4	-0.142834
1240	GO:0071822	protein complex subunit organization	3/183	0.818661	0.999765	0.728979	serp/up/Rbp9	3	-0.145858
1241	GO:0031053	primary miRNA processing	1/85	0.873723	0.999765	1.08061	Bx	1	-0.145873
1242	GO:0051052	regulation of DNA metabolic process	3/240	0.929949	0.999765	2.01598	grh/Rbp9/Fbp2	3	-0.146412
1243	GO:0006029	proteoglycan metabolic process	1/121	0.947575	0.999765	2.73542	dlg1	1	-0.147299
1244	GO:0016241	regulation of macroautophagy	4/271	0.892944	0.999765	1.30098	AGBE/Ptp52F/Vps39/Rbp9	4	-0.147312
1245	GO:0090435	protein localization to nuclear envelope	1/109	0.929713	0.999765	2.02696	Msp300	1	-0.147724
1246	GO:0098840	protein transport along microtubule	1/113	0.936256	0.999765	2.24834	milt	1	-0.148089
1247	GO:0035023	regulation of Rho protein signal transduction	3/205	0.872872	0.999765	1.11052	grh/dlg1/tld	3	-0.150993
1248	GO:0051347	positive regulation of transferase activity	2/203	0.957478	0.999765	3.52941	tld/frac	2	-0.153362
1249	GO:0010608	posttranscriptional regulation of gene expression	3/214	0.890567	0.999765	1.32391	bsf/Cyp6a2/tld	3	-0.153437
1250	GO:0045860	positive regulation of protein kinase activity	2/191	0.945763	0.999765	2.75659	tld/frac	2	-0.153716
1251	GO:0035194	posttranscriptional gene silencing by RNA	9/401	0.627662	0.999765	0.333298	sro/Cyp12a5/serp/RhoL/Zip71B/grh/dlg1/Cpr49Ah/Rbp9	9	-0.155234
1252	GO:0055085	transmembrane transport	3/209	0.881028	0.999765	1.23301	Acsl/Zip71B/dlg1	3	-0.15618
1253	GO:0018344	protein geranylgeranylation	1/60	0.767704	0.999765	0.590945	PrBP	1	-0.156217
1254	GO:0006461	protein complex assembly	1/122	0.948841	0.999765	3.00943	dlg1	1	-0.158037
1255	GO:0030166	proteoglycan biosynthetic process	1/121	0.947575	0.999765	2.95101	dlg1	1	-0.158908
1256	GO:0016063	rhodopsin biosynthetic process	4/237	0.823739	0.999765	0.821735	CDase/CG31140/Acsl/dlg1	4	-0.159336
1257	GO:0000209	protein polyubiquitination	1/51	0.71076	0.999765	0.470056	CG2681	1	-0.160487
1258	GO:0006906	vesicle fusion	4/216	0.764841	0.999765	0.601714	CDase/Ac76E/Bx/Amph	4	-0.161312
1259	GO:0046154	rhodopsin metabolic process	4/237	0.823739	0.999765	0.836516	CDase/CG31140/Acsl/dlg1	4	-0.162202
1260	GO:0048209	regulation of vesicle targeting, to, from or within Golgi	5/288	0.824152	0.999765	0.838849	serp/Zip71B/Amph/dlg1/Rbp9	5	-0.162234
1261	GO:0035271	ring gland development	2/125	0.805393	0.999765	0.771525	dlg1/Rbp9	2	-0.166977
1262	GO:0015992	proton transport	1/79	0.853821	0.999765	1.06316	Ac76E	1	-0.168016
1263	GO:0007419	ventral cord development	4/254	0.862003	0.999765	1.13339	sro/Ncc69/grh/Rbp9	4	-0.168305
1264	GO:0008277	regulation of G-protein coupled receptor protein signaling pathway	3/216	0.894187	0.999765	1.5061	Ac76E/grh/dlg1	3	-0.168442
1265	GO:0010506	regulation of autophagy	4/271	0.892944	0.999765	1.49289	AGBE/Ptp52F/Vps39/Rbp9	4	-0.169043
1266	GO:0007472	wing disc morphogenesis	2/130	0.822546	0.999765	0.879857	Bx/dlg1	2	-0.17188
1267	GO:0006479	protein methylation	1/92	0.893551	0.999765	1.54213	dlg1	1	-0.173569
1268	GO:0051252	regulation of RNA metabolic process	3/176	0.797708	0.999765	0.807321	Cyp6a2/Zw/Rbp9	3	-0.182465
1269	GO:0034394	protein localization to cell surface	4/307	0.939107	0.999765	2.90921	Msp300/Amph/dlg1/cdm	4	-0.182774
1270	GO:0015031	protein transport	2/167	0.912544	0.999765	2.07549	chico/Zip71B	2	-0.189946
1271	GO:0006605	protein targeting	1/111	0.933064	0.999765	2.7797	Zip71B	1	-0.192581
1272	GO:0031503	protein complex localization	3/229	0.915208	0.999765	2.19346	Acsl/dlg1/Rbp9	3	-0.194349
1273	GO:1990778	protein localization to cell periphery	2/109	0.740272	0.999765	0.649723	Msp300/dlg1	2	-0.195396
1274	GO:0033365	protein localization to organelle	1/113	0.936256	0.999765	2.98274	dlg1	1	-0.196461
1275	GO:0045047	protein targeting to ER	3/218	0.8977	0.999765	1.83013	Msp300/RhoL/dlg1	3	-0.197506
1276	GO:0016925	protein sumoylation	2/125	0.805393	0.999765	0.91817	up/dlg1	2	-0.198715
1277	GO:0035220	wing disc development	2/138	0.847182	0.999765	1.22821	Bx/dlg1	2	-0.203685
1278	GO:0043543	protein acylation	3/196	0.852696	0.999765	1.37948	ATPCL/AANATL2/Rbp9	3	-0.219823
1279	GO:0006611	protein export from nucleus	1/103	0.91862	0.999765	2.63309	dlg1	1	-0.223503
1280	GO:0018342	protein prenylation	1/57	0.750089	0.999765	0.803924	PrBP	1	-0.231179
1281	GO:0045732	positive regulation of protein catabolic process	2/168	0.914245	0.999765	2.61562	Cyp6a21/Jon99Cii	2	-0.234507
1282	GO:0051247	positive regulation of protein metabolic process	2/168	0.914245	0.999765	2.75503	Cyp6a21/Jon99Cii	2	-0.247006
1283	GO:0018345	protein palmitoylation	1/60	0.767704	0.999765	0.937513	dlg1	1	-0.247833
1284	GO:0061462	protein localization to lysosome	1/79	0.853821	0.999765	1.62647	dlg1	1	-0.257038
1285	GO:0010498	proteasomal protein catabolic process	4/240	0.83107	0.999765	1.40337	Jon65Aiv/Tpi/dlg1/scny	4	-0.259681
1286	GO:0006513	protein monoubiquitination	1/59	0.761974	0.999765	0.978699	dlg1	1	-0.266052
1287	GO:0043241	protein complex disassembly	4/245	0.842726	0.999765	1.58837	serp/Jon99Cii/dlg1/Rbp9	4	-0.271792
1288	GO:0050714	positive regulation of protein secretion	2/152	0.88293	0.999765	2.25286	Cyp6a21/Jon99Cii	2	-0.280502
1289	GO:0033674	positive regulation of kinase activity	3/197	0.855068	0.999765	1.92128	dlg1/tld/frac	3	-0.300823
1290	GO:0051259	protein oligomerization	3/183	0.818661	0.999765	1.60012	bt/Asator/dlg1	3	-0.320161
1291	GO:0051258	protein polymerization	3/179	0.806924	0.999765	1.58359	Acsl/dlg1/Rbp9	3	-0.33972
1292	GO:0006468	protein phosphorylation	2/135	0.838332	0.999765	1.99023	chico/GlyP	2	-0.350961
1293	GO:0072659	protein localization to plasma membrane	2/113	0.75811	0.999765	1.34593	Zip71B/dlg1	2	-0.372724
